# Supplementary material for: Counteranion-mediated efficient iodine capture in a hexacationic imidazolium organic cage enabled by multiple non-covalent interactions
Source: Nat Commun. 2023 Sep 28;14:6082. doi: 10.1038/s41467-023-41866-7 (PMC10539326; doi:10.1038/s41467-023-41866-7)
Supplement: Supplementary file 4 — Supplementary Data 1 [file 41467_2023_41866_MOESM4_ESM.zip]

Archive with 6 entries (6 files):
- CIF/cageBr.cif
- CIF/cageCl.cif
- CIF/cageI.cif
- CIF/cageI4Br.cif
- CIF/cagePF6.cif
- CIF/checkcif.pdf
