# Supplementary material for: Counteranion-mediated efficient iodine capture in a hexacationic imidazolium organic cage enabled by multiple non-covalent interactions
Source: Nat Commun. 2023 Sep 28;14:6082. doi: 10.1038/s41467-023-41866-7 (PMC10539326; doi:10.1038/s41467-023-41866-7)
Supplement: Supplementary file 4 — Supplementary Data 1 [file 41467_2023_41866_MOESM4_ESM.zip › CIF/cageBr.cif]

data_cageBr
_audit_creation_date               2023-01-05
_audit_creation_method
;
Olex2 1.5
(compiled 2022.04.07 svn.rca3783a0 for OlexSys, GUI svn.r6498)
;
_shelx_SHELXL_version_number       '2016/6'
# end Validation Reply Form
_audit_contact_author_address      ?
_audit_contact_author_email        ?
_audit_contact_author_name         ''
_audit_contact_author_phone        ?
_publ_contact_author_id_orcid      ?
_chemical_name_common              ?
_chemical_name_systematic          ?
_chemical_formula_moiety           '6(Br), C54 H48 N12'
_chemical_formula_sum              'C54 H48 Br6 N12 O0'
_chemical_formula_weight           1344.50
_chemical_melting_point            ?
loop_
  _atom_type_symbol
  _atom_type_description
  _atom_type_scat_dispersion_real
  _atom_type_scat_dispersion_imag
  _atom_type_scat_source
 'C' 'C' 0.0033 0.0016 'International Tables Vol C Tables 4.2.6.8 and 6.1.1.4'
 'H' 'H' 0.0000 0.0000 'International Tables Vol C Tables 4.2.6.8 and 6.1.1.4'
 'N' 'N' 0.0061 0.0033 'International Tables Vol C Tables 4.2.6.8 and 6.1.1.4'
 'Br' 'Br' -0.2901 2.4595
 'International Tables Vol C Tables 4.2.6.8 and 6.1.1.4'
 'O' 'O' 0.0106 0.0060 'International Tables Vol C Tables 4.2.6.8 and 6.1.1.4'

_shelx_space_group_comment
;
The symmetry employed for this shelxl refinement is uniquely defined
by the following loop, which should always be used as a source of
symmetry information in preference to the above space-group names.
They are only intended as comments.
;
_space_group_crystal_system        'monoclinic'
_space_group_IT_number             15
_space_group_name_H-M_alt          'C 1 2/c 1'
_space_group_name_Hall             '-C 2yc'
loop_
  _space_group_symop_operation_xyz
 'x, y, z'
 '-x, y, -z+1/2'
 'x+1/2, y+1/2, z'
 '-x+1/2, y+1/2, -z+1/2'
 '-x, -y, -z'
 'x, -y, z-1/2'
 '-x+1/2, -y+1/2, -z'
 'x+1/2, -y+1/2, z-1/2'

_cell_length_a                     38.547(8)
_cell_length_b                     13.939(2)
_cell_length_c                     23.671(5)
_cell_angle_alpha                  90
_cell_angle_beta                   94.098(6)
_cell_angle_gamma                  90
_cell_volume                       12686(4)
_cell_formula_units_Z              8
_cell_measurement_reflns_used      4623
_cell_measurement_temperature      301(2)
_cell_measurement_theta_max        18.17
_cell_measurement_theta_min        2.64
_shelx_estimated_absorpt_T_max     ?
_shelx_estimated_absorpt_T_min     ?
_exptl_absorpt_coefficient_mu      3.840
_exptl_absorpt_correction_T_max    ?
_exptl_absorpt_correction_T_min    ?
_exptl_absorpt_correction_type     ?
_exptl_absorpt_process_details     ?
_exptl_absorpt_special_details     ?
_exptl_crystal_colour              colorless
_exptl_crystal_density_diffrn      1.408
_exptl_crystal_density_meas        ?
_exptl_crystal_density_method      ?
_exptl_crystal_description         block
_exptl_crystal_F_000               5328
_exptl_crystal_size_max            0.15
_exptl_crystal_size_mid            0.1
_exptl_crystal_size_min            0.08
_exptl_transmission_factor_max     ?
_exptl_transmission_factor_min     ?
_diffrn_reflns_av_R_equivalents    0.1196
_diffrn_reflns_av_unetI/netI       0.0931
_diffrn_reflns_Laue_measured_fraction_full  0.992
_diffrn_reflns_Laue_measured_fraction_max  0.992
_diffrn_reflns_limit_h_max         38
_diffrn_reflns_limit_h_min         -38
_diffrn_reflns_limit_k_max         14
_diffrn_reflns_limit_k_min         -14
_diffrn_reflns_limit_l_max         23
_diffrn_reflns_limit_l_min         -23
_diffrn_reflns_number              47876
_diffrn_reflns_point_group_measured_fraction_full  0.992
_diffrn_reflns_point_group_measured_fraction_max  0.992
_diffrn_reflns_theta_full          21.059
_diffrn_reflns_theta_max           21.059
_diffrn_reflns_theta_min           2.282
_diffrn_ambient_temperature        301(2)
_diffrn_detector_area_resol_mean   ?
_diffrn_measured_fraction_theta_full  0.992
_diffrn_measured_fraction_theta_max  0.992
_diffrn_measurement_device_type    'Bruker APEX-II CCD'
_diffrn_measurement_method         '\f and \w scans'
_diffrn_radiation_type             MoK\a
_diffrn_radiation_wavelength       0.71073
_diffrn_source                     ?
_reflns_Friedel_coverage           0.000
_reflns_Friedel_fraction_full      .
_reflns_Friedel_fraction_max       .
_reflns_number_gt                  3916
_reflns_number_total               6810
_reflns_special_details
;
 Reflections were merged by SHELXL according to the crystal
 class for the calculation of statistics and refinement.
 
 Structure factors included contributions from the .fab file.
 
 _reflns_Friedel_fraction is defined as the number of unique
 Friedel pairs measured divided by the number that would be
 possible theoretically, ignoring centric projections and
 systematic absences.
;
_reflns_threshold_expression       'I > 2\s(I)'
_computing_cell_refinement         ?
_computing_data_collection         ?
_computing_data_reduction          ?
_computing_molecular_graphics      'Olex2 1.5 (Dolomanov et al., 2009)'
_computing_publication_material    'Olex2 1.5 (Dolomanov et al., 2009)'
_computing_structure_refinement    'SHELXL-2016/6 (Sheldrick, 2016)'
_computing_structure_solution      'SHELXT 2018/2 (Sheldrick, 2018)'
_refine_diff_density_max           1.669
_refine_diff_density_min           -2.108
_refine_diff_density_rms           0.149
_refine_ls_extinction_coef         .
_refine_ls_extinction_method       none
_refine_ls_goodness_of_fit_ref     1.485
_refine_ls_hydrogen_treatment      constr
_refine_ls_matrix_type             full
_refine_ls_number_parameters       649
_refine_ls_number_reflns           6810
_refine_ls_number_restraints       469
_refine_ls_R_factor_all            0.1833
_refine_ls_R_factor_gt             0.1298
_refine_ls_restrained_S_all        1.559
_refine_ls_shift/su_max            0.001
_refine_ls_shift/su_mean           0.000
_refine_ls_structure_factor_coef   Fsqd
_refine_ls_weighting_details      
 'w=1/[\s^2^(Fo^2^)+(0.2000P)^2^] where P=(Fo^2^+2Fc^2^)/3'
_refine_ls_weighting_scheme        calc
_refine_ls_wR_factor_gt            0.3763
_refine_ls_wR_factor_ref           0.4232
_refine_special_details            ?
_olex2_refinement_description
;
1. Restrained distances
 Br3-Br3_$1
 -4 with sigma of 0.02
2. Uiso/Uaniso restraints and constraints
All non-hydrogen atoms have similar U: within 2A with sigma of 0.01 and sigma
for terminal atoms of 0.02 within 2A
3.a Secondary CH2 refined with riding coordinates:
 C7(H7A,H7AB), C24(H24A,H24B), C31(H31A,H31B), C48(H48A,H48B), C49(H49A,H49B),
 C66(H66A,H66B)
3.b Aromatic/amide H refined with riding coordinates:
 C1(H1), C3(H3), C5(H5), C9(H9), C11(H11), C12(H12), C13(H13), C15(H15),
 C16(H16), C17(H17), C20(H20), C22(H22), C23(H23), C25(H25), C27(H27), C29(H29),
  C33(H33), C35(H35), C36(H36), C37(H37), C39(H39), C40(H40), C41(H41),
 C44(H44), C46(H46), C47(H47), C51(H51), C53(H53), C54(H54), C55(H55), C57(H57),
  C58(H58), C59(H59), C62(H62), C64(H64), C65(H65)
;
_atom_sites_solution_hydrogens     geom
_atom_sites_solution_primary       ?
_atom_sites_solution_secondary     ?
loop_
  _atom_site_label
  _atom_site_type_symbol
  _atom_site_fract_x
  _atom_site_fract_y
  _atom_site_fract_z
  _atom_site_U_iso_or_equiv
  _atom_site_adp_type
  _atom_site_occupancy
  _atom_site_site_symmetry_order
  _atom_site_calc_flag
  _atom_site_refinement_flags_posn
  _atom_site_refinement_flags_adp
  _atom_site_refinement_flags_occupancy
  _atom_site_disorder_assembly
  _atom_site_disorder_group
 Br1 Br 0.37921(5) 0.32156(12) 0.58633(8) 0.0824(7) Uani 1 1 d . . . . .
 Br2 Br 0.45212(8) 0.82668(15) 0.44237(14) 0.1467(12) Uani 1 1 d . . . . .
 Br3 Br 0.48670(18) 0.0998(10) 0.3161(3) 0.425(6) Uani 1 1 d D . . . .
 Br4 Br 0.31157(8) 0.82819(13) 0.48027(11) 0.1245(10) Uani 1 1 d . . . . .
 Br5 Br 0.2530(2) 0.2134(4) 0.32191(18) 0.343(5) Uani 1 1 d . . . . .
 Br6 Br 0.3555(2) 0.4401(4) 0.2234(3) 0.322(4) Uani 1 1 d . . . . .
 C1_2 C 0.3408(5) 0.8300(9) 0.7286(8) 0.078(3) Uani 1 1 d . U . . .
 H1_2 H 0.323207 0.840112 0.752918 0.093 Uiso 1 1 calc R U . . .
 C2_2 C 0.3329(5) 0.8053(10) 0.6736(9) 0.079(3) Uani 1 1 d . U . . .
 C3_2 C 0.3588(5) 0.7952(9) 0.6369(8) 0.077(3) Uani 1 1 d . U . . .
 H3_2 H 0.352768 0.780950 0.599050 0.093 Uiso 1 1 calc R U . . .
 C4_2 C 0.3942(5) 0.8058(9) 0.6551(8) 0.073(3) Uani 1 1 d . U . . .
 C5_2 C 0.4007(5) 0.8284(9) 0.7105(8) 0.075(3) Uani 1 1 d . U . . .
 H5_2 H 0.423798 0.836697 0.723808 0.090 Uiso 1 1 calc R U . . .
 C6_2 C 0.3759(5) 0.8401(10) 0.7483(8) 0.077(3) Uani 1 1 d . U . . .
 C7_2 C 0.3856(5) 0.8678(10) 0.8069(7) 0.079(3) Uani 1 1 d . U . . .
 H7A_2 H 0.372029 0.923487 0.816044 0.095 Uiso 1 1 calc R U . . .
 H7AB_2 H 0.409893 0.886828 0.809589 0.095 Uiso 1 1 calc R U . . .
 N8_2 N 0.3807(3) 0.7905(8) 0.8513(6) 0.066(3) Uani 1 1 d . U . . .
 C9_2 C 0.3798(4) 0.6962(10) 0.8420(7) 0.066(3) Uani 1 1 d . U . . .
 H9_2 H 0.380566 0.666703 0.806896 0.079 Uiso 1 1 calc R U . . .
 N10_2 N 0.3777(3) 0.6516(8) 0.8907(5) 0.061(3) Uani 1 1 d . U . . .
 C11_2 C 0.3770(4) 0.7187(10) 0.9332(7) 0.065(3) Uani 1 1 d . U . . .
 H11_2 H 0.375489 0.707270 0.971670 0.077 Uiso 1 1 calc R U . . .
 C12_2 C 0.3789(4) 0.8051(10) 0.9071(7) 0.070(3) Uani 1 1 d . U . . .
 H12_2 H 0.379034 0.864617 0.924913 0.084 Uiso 1 1 calc R U . . .
 C13_2 C 0.3872(4) 0.4898(9) 0.8563(6) 0.058(3) Uani 1 1 d . U . . .
 H13_2 H 0.395714 0.515478 0.823706 0.069 Uiso 1 1 calc R U . . .
 C14_2 C 0.3760(4) 0.5494(9) 0.8970(6) 0.059(3) Uani 1 1 d . U . . .
 C15_2 C 0.3648(4) 0.5114(10) 0.9486(6) 0.065(3) Uani 1 1 d . U . . .
 H15_2 H 0.358403 0.551768 0.977404 0.077 Uiso 1 1 calc R U . . .
 C16_2 C 0.3637(4) 0.4141(10) 0.9545(7) 0.065(3) Uani 1 1 d . U . . .
 H16_2 H 0.355832 0.388081 0.987392 0.078 Uiso 1 1 calc R U . . .
 C17_2 C 0.3740(4) 0.3537(11) 0.9131(7) 0.068(3) Uani 1 1 d . U . . .
 H17_2 H 0.373069 0.287551 0.917870 0.081 Uiso 1 1 calc R U . . .
 C18_2 C 0.3860(4) 0.3931(9) 0.8631(7) 0.063(3) Uani 1 1 d . U . . .
 N19_2 N 0.3969(4) 0.3310(8) 0.8216(6) 0.074(3) Uani 1 1 d . U . . .
 C20_2 C 0.3914(5) 0.2399(11) 0.8152(7) 0.086(4) Uani 1 1 d . U . . .
 H20_2 H 0.378357 0.204546 0.839484 0.104 Uiso 1 1 calc R U . . .
 N21_2 N 0.4056(4) 0.2014(9) 0.7716(7) 0.092(3) Uani 1 1 d . U . . .
 C22_2 C 0.4234(6) 0.2690(13) 0.7513(9) 0.105(4) Uani 1 1 d . U . . .
 H22_2 H 0.437368 0.263226 0.720989 0.126 Uiso 1 1 calc R U . . .
 C23_2 C 0.4183(6) 0.3552(13) 0.7829(9) 0.102(4) Uani 1 1 d . U . . .
 H23_2 H 0.428061 0.415205 0.777259 0.122 Uiso 1 1 calc R U . . .
 C24_2 C 0.4058(6) 0.0999(11) 0.7580(8) 0.099(4) Uani 1 1 d . U . . .
 H24A_2 H 0.388245 0.067490 0.778337 0.119 Uiso 1 1 calc R U . . .
 H24B_2 H 0.428260 0.072887 0.770439 0.119 Uiso 1 1 calc R U . . .
 C25_2 C 0.4284(5) 0.0726(9) 0.6587(8) 0.084(4) Uani 1 1 d . U . . .
 H25_2 H 0.451031 0.081925 0.674187 0.101 Uiso 1 1 calc R U . . .
 C26_2 C 0.3987(6) 0.0823(10) 0.6949(8) 0.088(3) Uani 1 1 d . U . . .
 C27_2 C 0.3656(5) 0.0752(9) 0.6704(9) 0.085(4) Uani 1 1 d . U . . .
 H27_2 H 0.346851 0.086099 0.692303 0.102 Uiso 1 1 calc R U . . .
 C28_2 C 0.3597(5) 0.0538(9) 0.6175(9) 0.080(3) Uani 1 1 d . U . . .
 C29_2 C 0.3881(5) 0.0409(9) 0.5831(8) 0.075(3) Uani 1 1 d . U . . .
 H29_2 H 0.382911 0.025435 0.545198 0.089 Uiso 1 1 calc R U . . .
 C30_2 C 0.4225(5) 0.0497(9) 0.6014(8) 0.077(3) Uani 1 1 d . U . . .
 C31_2 C 0.4510(5) 0.0311(10) 0.5657(7) 0.079(3) Uani 1 1 d . U . . .
 H31A_2 H 0.446836 -0.029733 0.546561 0.095 Uiso 1 1 calc R U . . .
 H31B_2 H 0.472390 0.025287 0.589598 0.095 Uiso 1 1 calc R U . . .
 N32_2 N 0.4556(3) 0.1073(8) 0.5223(6) 0.074(3) Uani 1 1 d . U . . .
 C33_2 C 0.4547(4) 0.2032(10) 0.5328(7) 0.067(3) Uani 1 1 d . U . . .
 H33_2 H 0.450614 0.231809 0.567206 0.081 Uiso 1 1 calc R U . . .
 N34_2 N 0.4605(3) 0.2473(8) 0.4866(6) 0.064(3) Uani 1 1 d . U . . .
 C35_2 C 0.4676(4) 0.1780(11) 0.4464(8) 0.077(3) Uani 1 1 d . U . . .
 H35_2 H 0.474307 0.188992 0.410016 0.092 Uiso 1 1 calc R U . . .
 C36_2 C 0.4630(4) 0.0951(11) 0.4698(8) 0.077(3) Uani 1 1 d . U . . .
 H36_2 H 0.464699 0.036047 0.451914 0.092 Uiso 1 1 calc R U . . .
 C37_2 C 0.4526(4) 0.4077(9) 0.5225(7) 0.061(3) Uani 1 1 d . U . . .
 H37_2 H 0.447628 0.382785 0.557421 0.074 Uiso 1 1 calc R U . . .
 C38_2 C 0.4604(4) 0.3493(10) 0.4783(7) 0.064(3) Uani 1 1 d . U . . .
 C39_2 C 0.4673(4) 0.3849(11) 0.4259(7) 0.071(3) Uani 1 1 d . U . . .
 H39_2 H 0.472482 0.345001 0.396168 0.086 Uiso 1 1 calc R U . . .
 C40_2 C 0.4661(4) 0.4826(12) 0.4206(7) 0.075(3) Uani 1 1 d . U . . .
 H40_2 H 0.470746 0.508096 0.385562 0.090 Uiso 1 1 calc R U . . .
 C41_2 C 0.4590(4) 0.5443(11) 0.4609(7) 0.069(3) Uani 1 1 d . U . . .
 H41_2 H 0.458327 0.610019 0.454230 0.083 Uiso 1 1 calc R U . . .
 C42_2 C 0.4527(4) 0.5077(10) 0.5120(7) 0.063(3) Uani 1 1 d . U . . .
 N43_2 N 0.4437(3) 0.5692(8) 0.5582(6) 0.065(3) Uani 1 1 d . U . . .
 C44_2 C 0.4353(4) 0.6594(10) 0.5539(8) 0.073(3) Uani 1 1 d . U . . .
 H44_2 H 0.432416 0.692525 0.519821 0.088 Uiso 1 1 calc R U . . .
 N45_2 N 0.4314(3) 0.6977(8) 0.6035(6) 0.075(3) Uani 1 1 d . U . . .
 C46_2 C 0.4394(4) 0.6264(11) 0.6438(8) 0.080(3) Uani 1 1 d . U . . .
 H46_2 H 0.439697 0.631169 0.683055 0.095 Uiso 1 1 calc R U . . .
 C47_2 C 0.4465(4) 0.5488(11) 0.6125(8) 0.077(3) Uani 1 1 d . U . . .
 H47_2 H 0.452650 0.488876 0.627433 0.092 Uiso 1 1 calc R U . . .
 C48_2 C 0.4230(5) 0.7972(10) 0.6158(8) 0.078(3) Uani 1 1 d . U . . .
 H48A_2 H 0.416101 0.829856 0.580587 0.093 Uiso 1 1 calc R U . . .
 H48B_2 H 0.443583 0.828816 0.632709 0.093 Uiso 1 1 calc R U . . .
 C49_2 C 0.2948(5) 0.7945(11) 0.6474(9) 0.088(4) Uani 1 1 d . U . . .
 H49A_2 H 0.278973 0.819667 0.673727 0.106 Uiso 1 1 calc R U . . .
 H49B_2 H 0.292039 0.832151 0.612925 0.106 Uiso 1 1 calc R U . . .
 N50_2 N 0.2859(4) 0.6956(9) 0.6345(7) 0.087(3) Uani 1 1 d . U . . .
 C51_2 C 0.2882(4) 0.6580(11) 0.5843(9) 0.083(4) Uani 1 1 d . U . . .
 H51_2 H 0.295231 0.691353 0.553072 0.100 Uiso 1 1 calc R U . . .
 N52_2 N 0.2793(3) 0.5668(9) 0.5837(7) 0.080(3) Uani 1 1 d . U . . .
 C53_2 C 0.2713(5) 0.5463(12) 0.6372(9) 0.091(4) Uani 1 1 d . U . . .
 H53_2 H 0.264626 0.486956 0.650741 0.110 Uiso 1 1 calc R U . . .
 C54_2 C 0.2748(5) 0.6280(13) 0.6669(9) 0.094(4) Uani 1 1 d . U . . .
 H54_2 H 0.270154 0.635386 0.704621 0.113 Uiso 1 1 calc R U . . .
 C55_2 C 0.2883(4) 0.4051(10) 0.5486(8) 0.078(3) Uani 1 1 d . U . . .
 H55_2 H 0.294221 0.381708 0.584850 0.094 Uiso 1 1 calc R U . . .
 C56_2 C 0.2794(4) 0.5023(11) 0.5392(9) 0.082(3) Uani 1 1 d . U . . .
 C57_2 C 0.2713(4) 0.5347(12) 0.4842(9) 0.087(4) Uani 1 1 d . U . . .
 H57_2 H 0.265060 0.598578 0.478191 0.105 Uiso 1 1 calc R U . . .
 C58_2 C 0.2722(5) 0.4759(12) 0.4401(9) 0.093(4) Uani 1 1 d . U . . .
 H58_2 H 0.267636 0.499756 0.403644 0.112 Uiso 1 1 calc R U . . .
 C59_2 C 0.2800(4) 0.3798(12) 0.4479(9) 0.091(4) Uani 1 1 d . U . . .
 H59_2 H 0.279937 0.338361 0.417060 0.109 Uiso 1 1 calc R U . . .
 C60_2 C 0.2879(4) 0.3467(11) 0.5019(9) 0.079(3) Uani 1 1 d . U . . .
 N61_2 N 0.2961(3) 0.2463(9) 0.5099(7) 0.083(3) Uani 1 1 d . U . . .
 C62_2 C 0.3052(4) 0.2049(11) 0.5596(10) 0.088(4) Uani 1 1 d . U . . .
 H62_2 H 0.306044 0.236082 0.594410 0.105 Uiso 1 1 calc R U . . .
 N63_2 N 0.3127(4) 0.1132(9) 0.5524(8) 0.090(3) Uani 1 1 d . U . . .
 C64_2 C 0.3076(4) 0.0987(12) 0.4940(10) 0.090(4) Uani 1 1 d . U . . .
 H64_2 H 0.310403 0.040241 0.475971 0.108 Uiso 1 1 calc R U . . .
 C65_2 C 0.2985(4) 0.1776(11) 0.4684(10) 0.090(4) Uani 1 1 d . U . . .
 H65_2 H 0.294294 0.186346 0.429608 0.108 Uiso 1 1 calc R U . . .
 C66_2 C 0.3240(5) 0.0425(11) 0.5967(8) 0.091(4) Uani 1 1 d . U . . .
 H66A_2 H 0.309358 0.048978 0.628149 0.110 Uiso 1 1 calc R U . . .
 H66B_2 H 0.320774 -0.021630 0.581428 0.110 Uiso 1 1 calc R U . . .

loop_
  _atom_site_aniso_label
  _atom_site_aniso_U_11
  _atom_site_aniso_U_22
  _atom_site_aniso_U_33
  _atom_site_aniso_U_23
  _atom_site_aniso_U_13
  _atom_site_aniso_U_12
 Br1 0.0765(13) 0.0720(12) 0.1008(15) 0.0127(9) 0.0207(10) -0.0027(9)
 Br2 0.144(2) 0.0698(14) 0.217(3) 0.0261(15) -0.049(2) -0.0258(13)
 Br3 0.232(7) 0.768(19) 0.272(7) 0.017(9) -0.014(5) 0.115(9)
 Br4 0.178(3) 0.0623(13) 0.137(2) -0.0023(11) 0.0383(18) 0.0215(13)
 Br5 0.669(14) 0.221(4) 0.146(3) -0.024(3) 0.085(5) -0.226(7)
 Br6 0.471(11) 0.246(6) 0.243(6) 0.009(4) -0.013(6) -0.033(6)
 C1_2 0.099(7) 0.030(6) 0.106(8) 0.013(6) 0.019(7) 0.008(6)
 C2_2 0.095(7) 0.033(5) 0.110(7) 0.012(6) 0.011(6) 0.006(6)
 C3_2 0.100(8) 0.030(5) 0.102(8) 0.002(6) 0.008(7) 0.007(6)
 C4_2 0.094(7) 0.025(5) 0.098(7) -0.001(5) 0.008(6) 0.007(5)
 C5_2 0.093(7) 0.030(6) 0.102(8) 0.009(6) -0.001(7) 0.013(6)
 C6_2 0.098(7) 0.033(5) 0.101(7) 0.015(5) 0.012(6) 0.005(6)
 C7_2 0.100(7) 0.040(6) 0.099(7) 0.000(6) 0.008(7) 0.004(6)
 N8_2 0.077(6) 0.042(5) 0.079(6) -0.009(5) 0.011(5) 0.004(5)
 C9_2 0.074(7) 0.047(6) 0.077(7) -0.010(6) 0.014(6) 0.010(6)
 N10_2 0.066(5) 0.042(5) 0.077(6) -0.002(4) 0.010(5) 0.005(4)
 C11_2 0.067(7) 0.046(6) 0.082(7) -0.003(6) 0.015(6) 0.008(6)
 C12_2 0.077(7) 0.046(6) 0.089(7) -0.011(6) 0.013(7) 0.004(6)
 C13_2 0.062(6) 0.040(5) 0.072(7) 0.001(5) 0.010(6) 0.006(5)
 C14_2 0.060(6) 0.044(5) 0.074(6) 0.000(5) 0.007(5) 0.001(5)
 C15_2 0.065(7) 0.056(6) 0.074(7) -0.001(6) 0.013(6) 0.007(6)
 C16_2 0.067(7) 0.053(6) 0.078(7) 0.008(6) 0.017(6) 0.000(6)
 C17_2 0.074(7) 0.048(6) 0.081(7) 0.006(6) 0.002(6) -0.001(6)
 C18_2 0.070(6) 0.044(5) 0.075(6) 0.004(5) 0.010(5) 0.001(5)
 N19_2 0.097(7) 0.048(5) 0.080(6) 0.007(5) 0.020(5) -0.001(5)
 C20_2 0.121(8) 0.054(6) 0.086(7) 0.013(6) 0.022(7) 0.008(6)
 N21_2 0.129(7) 0.049(5) 0.099(7) 0.009(5) 0.026(6) 0.013(6)
 C22_2 0.130(9) 0.072(7) 0.119(8) -0.010(7) 0.043(8) 0.002(7)
 C23_2 0.127(9) 0.065(7) 0.115(8) -0.007(7) 0.033(7) -0.009(7)
 C24_2 0.142(8) 0.049(6) 0.108(8) -0.002(6) 0.023(8) 0.019(7)
 C25_2 0.113(8) 0.027(5) 0.114(8) 0.001(6) 0.018(7) 0.011(6)
 C26_2 0.129(8) 0.027(5) 0.110(7) -0.001(6) 0.022(7) 0.016(6)
 C27_2 0.118(8) 0.026(5) 0.113(8) 0.003(6) 0.024(8) 0.006(6)
 C28_2 0.108(7) 0.022(5) 0.113(7) 0.007(6) 0.020(7) 0.002(6)
 C29_2 0.104(8) 0.020(5) 0.101(8) 0.005(6) 0.019(7) 0.007(6)
 C30_2 0.099(7) 0.030(5) 0.102(7) 0.002(5) 0.019(7) 0.010(6)
 C31_2 0.094(7) 0.042(6) 0.103(8) 0.002(6) 0.016(7) 0.012(6)
 N32_2 0.076(6) 0.049(5) 0.098(7) -0.011(5) 0.016(6) 0.011(5)
 C33_2 0.072(7) 0.042(6) 0.090(7) -0.004(6) 0.019(6) 0.006(6)
 N34_2 0.061(5) 0.050(5) 0.081(6) -0.003(5) 0.016(5) 0.002(5)
 C35_2 0.077(7) 0.059(6) 0.096(8) -0.012(6) 0.018(7) 0.008(6)
 C36_2 0.075(7) 0.059(6) 0.099(8) -0.018(7) 0.020(7) 0.005(6)
 C37_2 0.060(6) 0.049(6) 0.075(7) 0.008(6) 0.006(6) -0.002(5)
 C38_2 0.059(6) 0.055(5) 0.077(6) -0.003(5) 0.007(6) -0.003(5)
 C39_2 0.067(7) 0.070(6) 0.079(7) -0.004(6) 0.012(6) -0.006(6)
 C40_2 0.070(7) 0.076(7) 0.078(7) 0.001(6) 0.010(6) -0.002(6)
 C41_2 0.066(7) 0.060(7) 0.081(7) 0.001(6) 0.011(6) 0.000(6)
 C42_2 0.058(6) 0.053(5) 0.078(6) 0.000(5) 0.003(6) 0.003(5)
 N43_2 0.070(6) 0.041(5) 0.085(6) 0.005(5) 0.004(5) 0.010(5)
 C44_2 0.079(7) 0.047(6) 0.095(7) 0.003(6) 0.006(7) 0.009(6)
 N45_2 0.085(6) 0.043(5) 0.098(7) 0.000(5) 0.008(6) 0.005(5)
 C46_2 0.089(7) 0.054(6) 0.095(8) 0.008(6) 0.004(7) 0.007(6)
 C47_2 0.085(7) 0.051(6) 0.094(8) 0.002(6) 0.006(7) 0.014(6)
 C48_2 0.095(7) 0.035(5) 0.103(8) -0.002(6) 0.006(7) 0.003(6)
 C49_2 0.094(7) 0.048(6) 0.123(8) 0.001(6) 0.011(7) 0.005(6)
 N50_2 0.089(6) 0.051(5) 0.122(7) 0.010(5) 0.012(6) 0.007(5)
 C51_2 0.080(7) 0.052(6) 0.118(8) 0.016(7) 0.008(7) 0.009(6)
 N52_2 0.071(6) 0.051(5) 0.117(7) 0.009(6) 0.005(6) 0.000(5)
 C53_2 0.088(8) 0.062(7) 0.125(9) 0.008(7) 0.007(7) -0.009(7)
 C54_2 0.096(8) 0.065(7) 0.122(9) 0.008(7) 0.015(7) -0.003(7)
 C55_2 0.055(6) 0.048(6) 0.133(8) 0.014(6) 0.014(7) -0.004(6)
 C56_2 0.062(6) 0.055(6) 0.129(8) 0.014(6) 0.009(6) -0.007(5)
 C57_2 0.071(7) 0.061(7) 0.131(9) 0.013(7) 0.010(8) -0.003(6)
 C58_2 0.078(7) 0.069(7) 0.133(9) 0.008(7) 0.009(8) -0.001(7)
 C59_2 0.068(7) 0.067(7) 0.138(9) 0.005(7) 0.008(7) -0.007(6)
 C60_2 0.052(6) 0.052(6) 0.134(8) 0.007(6) 0.013(6) -0.008(5)
 N61_2 0.056(6) 0.051(5) 0.143(8) 0.002(5) 0.016(6) -0.012(5)
 C62_2 0.071(7) 0.047(6) 0.146(9) 0.008(7) 0.017(7) -0.013(6)
 N63_2 0.077(6) 0.047(5) 0.147(8) 0.014(6) 0.020(7) -0.011(5)
 C64_2 0.068(7) 0.057(7) 0.147(9) 0.013(7) 0.029(8) -0.014(6)
 C65_2 0.067(7) 0.060(7) 0.144(9) 0.006(7) 0.022(7) -0.009(6)
 C66_2 0.102(8) 0.044(6) 0.131(8) 0.011(6) 0.026(7) -0.004(6)

_geom_special_details
;
 All esds (except the esd in the dihedral angle between two l.s. planes)
 are estimated using the full covariance matrix.  The cell esds are taken
 into account individually in the estimation of esds in distances, angles
 and torsion angles; correlations between esds in cell parameters are only
 used when they are defined by crystal symmetry.  An approximate (isotropic)
 treatment of cell esds is used for estimating esds involving l.s. planes.
;
loop_
  _geom_bond_atom_site_label_1
  _geom_bond_atom_site_label_2
  _geom_bond_distance
  _geom_bond_site_symmetry_2
  _geom_bond_publ_flag
 C1_2 H1_2 0.9300 . ?
 C1_2 C2_2 1.36(2) . ?
 C1_2 C6_2 1.40(2) . ?
 C2_2 C3_2 1.38(2) . ?
 C2_2 C49_2 1.56(2) . ?
 C3_2 H3_2 0.9300 . ?
 C3_2 C4_2 1.41(2) . ?
 C4_2 C5_2 1.35(2) . ?
 C4_2 C48_2 1.50(2) . ?
 C5_2 H5_2 0.9300 . ?
 C5_2 C6_2 1.37(2) . ?
 C6_2 C7_2 1.46(2) . ?
 C7_2 H7A_2 0.9700 . ?
 C7_2 H7AB_2 0.9700 . ?
 C7_2 N8_2 1.526(19) . ?
 N8_2 C9_2 1.332(16) . ?
 N8_2 C12_2 1.344(19) . ?
 C9_2 H9_2 0.9300 . ?
 C9_2 N10_2 1.318(18) . ?
 N10_2 C11_2 1.374(18) . ?
 N10_2 C14_2 1.434(17) . ?
 C11_2 H11_2 0.9300 . ?
 C11_2 C12_2 1.359(19) . ?
 C12_2 H12_2 0.9300 . ?
 C13_2 H13_2 0.9300 . ?
 C13_2 C14_2 1.366(19) . ?
 C13_2 C18_2 1.359(18) . ?
 C14_2 C15_2 1.428(19) . ?
 C15_2 H15_2 0.9300 . ?
 C15_2 C16_2 1.364(19) . ?
 C16_2 H16_2 0.9300 . ?
 C16_2 C17_2 1.37(2) . ?
 C17_2 H17_2 0.9300 . ?
 C17_2 C18_2 1.41(2) . ?
 C18_2 N19_2 1.398(18) . ?
 N19_2 C20_2 1.294(19) . ?
 N19_2 C23_2 1.32(2) . ?
 C20_2 H20_2 0.9300 . ?
 C20_2 N21_2 1.32(2) . ?
 N21_2 C22_2 1.28(2) . ?
 N21_2 C24_2 1.45(2) . ?
 C22_2 H22_2 0.9300 . ?
 C22_2 C23_2 1.44(2) . ?
 C23_2 H23_2 0.9300 . ?
 C24_2 H24A_2 0.9700 . ?
 C24_2 H24B_2 0.9700 . ?
 C24_2 C26_2 1.52(3) . ?
 C25_2 H25_2 0.9300 . ?
 C25_2 C26_2 1.49(2) . ?
 C25_2 C30_2 1.39(2) . ?
 C26_2 C27_2 1.37(3) . ?
 C27_2 H27_2 0.9300 . ?
 C27_2 C28_2 1.29(2) . ?
 C28_2 C29_2 1.42(2) . ?
 C28_2 C66_2 1.44(2) . ?
 C29_2 H29_2 0.9300 . ?
 C29_2 C30_2 1.37(2) . ?
 C30_2 C31_2 1.45(2) . ?
 C31_2 H31A_2 0.9700 . ?
 C31_2 H31B_2 0.9700 . ?
 C31_2 N32_2 1.498(19) . ?
 N32_2 C33_2 1.361(17) . ?
 N32_2 C36_2 1.305(19) . ?
 C33_2 H33_2 0.9300 . ?
 C33_2 N34_2 1.287(18) . ?
 N34_2 C35_2 1.397(19) . ?
 N34_2 C38_2 1.435(18) . ?
 C35_2 H35_2 0.9300 . ?
 C35_2 C36_2 1.30(2) . ?
 C36_2 H36_2 0.9300 . ?
 C37_2 H37_2 0.9300 . ?
 C37_2 C38_2 1.375(19) . ?
 C37_2 C42_2 1.416(19) . ?
 C38_2 C39_2 1.38(2) . ?
 C39_2 H39_2 0.9300 . ?
 C39_2 C40_2 1.37(2) . ?
 C40_2 H40_2 0.9300 . ?
 C40_2 C41_2 1.33(2) . ?
 C41_2 H41_2 0.9300 . ?
 C41_2 C42_2 1.35(2) . ?
 C42_2 N43_2 1.452(19) . ?
 N43_2 C44_2 1.300(17) . ?
 N43_2 C47_2 1.314(19) . ?
 C44_2 H44_2 0.9300 . ?
 C44_2 N45_2 1.31(2) . ?
 N45_2 C46_2 1.40(2) . ?
 N45_2 C48_2 1.457(18) . ?
 C46_2 H46_2 0.9300 . ?
 C46_2 C47_2 1.35(2) . ?
 C47_2 H47_2 0.9300 . ?
 C48_2 H48A_2 0.9700 . ?
 C48_2 H48B_2 0.9700 . ?
 C49_2 H49A_2 0.9700 . ?
 C49_2 H49B_2 0.9700 . ?
 C49_2 N50_2 1.45(2) . ?
 N50_2 C51_2 1.31(2) . ?
 N50_2 C54_2 1.30(2) . ?
 C51_2 H51_2 0.9300 . ?
 C51_2 N52_2 1.315(19) . ?
 N52_2 C53_2 1.36(2) . ?
 N52_2 C56_2 1.39(2) . ?
 C53_2 H53_2 0.9300 . ?
 C53_2 C54_2 1.34(2) . ?
 C54_2 H54_2 0.9300 . ?
 C55_2 H55_2 0.9300 . ?
 C55_2 C56_2 1.41(2) . ?
 C55_2 C60_2 1.37(2) . ?
 C56_2 C57_2 1.39(2) . ?
 C57_2 H57_2 0.9300 . ?
 C57_2 C58_2 1.33(2) . ?
 C58_2 H58_2 0.9300 . ?
 C58_2 C59_2 1.38(2) . ?
 C59_2 H59_2 0.9300 . ?
 C59_2 C60_2 1.37(3) . ?
 C60_2 N61_2 1.44(2) . ?
 N61_2 C62_2 1.33(2) . ?
 N61_2 C65_2 1.38(2) . ?
 C62_2 H62_2 0.9300 . ?
 C62_2 N63_2 1.33(2) . ?
 N63_2 C64_2 1.40(2) . ?
 N63_2 C66_2 1.48(2) . ?
 C64_2 H64_2 0.9300 . ?
 C64_2 C65_2 1.29(2) . ?
 C65_2 H65_2 0.9300 . ?
 C66_2 H66A_2 0.9700 . ?
 C66_2 H66B_2 0.9700 . ?

loop_
  _geom_angle_atom_site_label_1
  _geom_angle_atom_site_label_2
  _geom_angle_atom_site_label_3
  _geom_angle
  _geom_angle_site_symmetry_1
  _geom_angle_site_symmetry_3
  _geom_angle_publ_flag
 C2_2 C1_2 H1_2 120.4 . . ?
 C2_2 C1_2 C6_2 119.1(18) . . ?
 C6_2 C1_2 H1_2 120.4 . . ?
 C1_2 C2_2 C3_2 120.5(19) . . ?
 C1_2 C2_2 C49_2 123.1(17) . . ?
 C3_2 C2_2 C49_2 116.3(18) . . ?
 C2_2 C3_2 H3_2 119.1 . . ?
 C2_2 C3_2 C4_2 121.7(18) . . ?
 C4_2 C3_2 H3_2 119.1 . . ?
 C3_2 C4_2 C48_2 122.9(17) . . ?
 C5_2 C4_2 C3_2 115.3(17) . . ?
 C5_2 C4_2 C48_2 121.7(17) . . ?
 C4_2 C5_2 H5_2 117.5 . . ?
 C4_2 C5_2 C6_2 124.9(19) . . ?
 C6_2 C5_2 H5_2 117.5 . . ?
 C1_2 C6_2 C7_2 121.1(17) . . ?
 C5_2 C6_2 C1_2 118.3(18) . . ?
 C5_2 C6_2 C7_2 120.5(18) . . ?
 C6_2 C7_2 H7A_2 108.4 . . ?
 C6_2 C7_2 H7AB_2 108.4 . . ?
 C6_2 C7_2 N8_2 115.4(12) . . ?
 H7A_2 C7_2 H7AB_2 107.5 . . ?
 N8_2 C7_2 H7A_2 108.4 . . ?
 N8_2 C7_2 H7AB_2 108.4 . . ?
 C9_2 N8_2 C7_2 125.9(13) . . ?
 C9_2 N8_2 C12_2 108.0(13) . . ?
 C12_2 N8_2 C7_2 125.9(12) . . ?
 N8_2 C9_2 H9_2 125.5 . . ?
 N10_2 C9_2 N8_2 108.9(13) . . ?
 N10_2 C9_2 H9_2 125.5 . . ?
 C9_2 N10_2 C11_2 109.0(12) . . ?
 C9_2 N10_2 C14_2 124.4(13) . . ?
 C11_2 N10_2 C14_2 126.6(13) . . ?
 N10_2 C11_2 H11_2 127.3 . . ?
 C12_2 C11_2 N10_2 105.4(14) . . ?
 C12_2 C11_2 H11_2 127.3 . . ?
 N8_2 C12_2 C11_2 108.7(13) . . ?
 N8_2 C12_2 H12_2 125.6 . . ?
 C11_2 C12_2 H12_2 125.6 . . ?
 C14_2 C13_2 H13_2 119.9 . . ?
 C18_2 C13_2 H13_2 119.9 . . ?
 C18_2 C13_2 C14_2 120.2(14) . . ?
 C13_2 C14_2 N10_2 120.9(13) . . ?
 C13_2 C14_2 C15_2 120.6(12) . . ?
 C15_2 C14_2 N10_2 118.4(12) . . ?
 C14_2 C15_2 H15_2 121.0 . . ?
 C16_2 C15_2 C14_2 118.0(14) . . ?
 C16_2 C15_2 H15_2 121.0 . . ?
 C15_2 C16_2 H16_2 119.2 . . ?
 C15_2 C16_2 C17_2 121.7(14) . . ?
 C17_2 C16_2 H16_2 119.2 . . ?
 C16_2 C17_2 H17_2 120.4 . . ?
 C16_2 C17_2 C18_2 119.2(14) . . ?
 C18_2 C17_2 H17_2 120.4 . . ?
 C13_2 C18_2 C17_2 120.2(14) . . ?
 C13_2 C18_2 N19_2 121.0(13) . . ?
 N19_2 C18_2 C17_2 118.8(12) . . ?
 C20_2 N19_2 C18_2 129.3(14) . . ?
 C20_2 N19_2 C23_2 106.1(15) . . ?
 C23_2 N19_2 C18_2 124.4(14) . . ?
 N19_2 C20_2 H20_2 122.7 . . ?
 N19_2 C20_2 N21_2 114.5(16) . . ?
 N21_2 C20_2 H20_2 122.7 . . ?
 C20_2 N21_2 C24_2 125.4(15) . . ?
 C22_2 N21_2 C20_2 105.1(15) . . ?
 C22_2 N21_2 C24_2 128.6(16) . . ?
 N21_2 C22_2 H22_2 125.6 . . ?
 N21_2 C22_2 C23_2 108.9(18) . . ?
 C23_2 C22_2 H22_2 125.6 . . ?
 N19_2 C23_2 C22_2 105.2(16) . . ?
 N19_2 C23_2 H23_2 127.4 . . ?
 C22_2 C23_2 H23_2 127.4 . . ?
 N21_2 C24_2 H24A_2 109.2 . . ?
 N21_2 C24_2 H24B_2 109.2 . . ?
 N21_2 C24_2 C26_2 111.8(14) . . ?
 H24A_2 C24_2 H24B_2 107.9 . . ?
 C26_2 C24_2 H24A_2 109.2 . . ?
 C26_2 C24_2 H24B_2 109.2 . . ?
 C26_2 C25_2 H25_2 119.9 . . ?
 C30_2 C25_2 H25_2 119.9 . . ?
 C30_2 C25_2 C26_2 120.2(19) . . ?
 C25_2 C26_2 C24_2 119.3(19) . . ?
 C27_2 C26_2 C24_2 121.7(19) . . ?
 C27_2 C26_2 C25_2 119.0(19) . . ?
 C26_2 C27_2 H27_2 119.3 . . ?
 C28_2 C27_2 C26_2 121(2) . . ?
 C28_2 C27_2 H27_2 119.3 . . ?
 C27_2 C28_2 C29_2 120(2) . . ?
 C27_2 C28_2 C66_2 117.0(19) . . ?
 C29_2 C28_2 C66_2 123.2(19) . . ?
 C28_2 C29_2 H29_2 117.5 . . ?
 C30_2 C29_2 C28_2 125.0(18) . . ?
 C30_2 C29_2 H29_2 117.5 . . ?
 C25_2 C30_2 C31_2 121.9(18) . . ?
 C29_2 C30_2 C25_2 114.5(17) . . ?
 C29_2 C30_2 C31_2 123.5(17) . . ?
 C30_2 C31_2 H31A_2 108.8 . . ?
 C30_2 C31_2 H31B_2 108.8 . . ?
 C30_2 C31_2 N32_2 113.9(12) . . ?
 H31A_2 C31_2 H31B_2 107.7 . . ?
 N32_2 C31_2 H31A_2 108.8 . . ?
 N32_2 C31_2 H31B_2 108.8 . . ?
 C33_2 N32_2 C31_2 124.4(14) . . ?
 C36_2 N32_2 C31_2 127.3(12) . . ?
 C36_2 N32_2 C33_2 108.2(13) . . ?
 N32_2 C33_2 H33_2 126.1 . . ?
 N34_2 C33_2 N32_2 107.8(14) . . ?
 N34_2 C33_2 H33_2 126.1 . . ?
 C33_2 N34_2 C35_2 107.6(12) . . ?
 C33_2 N34_2 C38_2 126.2(13) . . ?
 C35_2 N34_2 C38_2 126.2(13) . . ?
 N34_2 C35_2 H35_2 126.7 . . ?
 C36_2 C35_2 N34_2 106.6(16) . . ?
 C36_2 C35_2 H35_2 126.7 . . ?
 N32_2 C36_2 H36_2 125.2 . . ?
 C35_2 C36_2 N32_2 109.6(15) . . ?
 C35_2 C36_2 H36_2 125.2 . . ?
 C38_2 C37_2 H37_2 121.7 . . ?
 C38_2 C37_2 C42_2 116.5(14) . . ?
 C42_2 C37_2 H37_2 121.7 . . ?
 C37_2 C38_2 N34_2 118.7(13) . . ?
 C37_2 C38_2 C39_2 122.5(14) . . ?
 C39_2 C38_2 N34_2 118.8(13) . . ?
 C38_2 C39_2 H39_2 122.1 . . ?
 C40_2 C39_2 C38_2 115.8(15) . . ?
 C40_2 C39_2 H39_2 122.1 . . ?
 C39_2 C40_2 H40_2 117.1 . . ?
 C41_2 C40_2 C39_2 125.8(16) . . ?
 C41_2 C40_2 H40_2 117.1 . . ?
 C40_2 C41_2 H41_2 121.3 . . ?
 C40_2 C41_2 C42_2 117.4(15) . . ?
 C42_2 C41_2 H41_2 121.3 . . ?
 C37_2 C42_2 N43_2 116.5(13) . . ?
 C41_2 C42_2 C37_2 122.1(14) . . ?
 C41_2 C42_2 N43_2 121.3(13) . . ?
 C44_2 N43_2 C42_2 125.7(14) . . ?
 C44_2 N43_2 C47_2 106.8(14) . . ?
 C47_2 N43_2 C42_2 127.0(12) . . ?
 N43_2 C44_2 H44_2 124.2 . . ?
 N43_2 C44_2 N45_2 111.7(15) . . ?
 N45_2 C44_2 H44_2 124.2 . . ?
 C44_2 N45_2 C46_2 106.7(13) . . ?
 C44_2 N45_2 C48_2 127.5(14) . . ?
 C46_2 N45_2 C48_2 125.6(15) . . ?
 N45_2 C46_2 H46_2 128.1 . . ?
 C47_2 C46_2 N45_2 103.9(16) . . ?
 C47_2 C46_2 H46_2 128.1 . . ?
 N43_2 C47_2 C46_2 110.9(14) . . ?
 N43_2 C47_2 H47_2 124.5 . . ?
 C46_2 C47_2 H47_2 124.5 . . ?
 C4_2 C48_2 H48A_2 109.1 . . ?
 C4_2 C48_2 H48B_2 109.1 . . ?
 N45_2 C48_2 C4_2 112.6(12) . . ?
 N45_2 C48_2 H48A_2 109.1 . . ?
 N45_2 C48_2 H48B_2 109.1 . . ?
 H48A_2 C48_2 H48B_2 107.8 . . ?
 C2_2 C49_2 H49A_2 109.1 . . ?
 C2_2 C49_2 H49B_2 109.1 . . ?
 H49A_2 C49_2 H49B_2 107.9 . . ?
 N50_2 C49_2 C2_2 112.3(13) . . ?
 N50_2 C49_2 H49A_2 109.1 . . ?
 N50_2 C49_2 H49B_2 109.1 . . ?
 C51_2 N50_2 C49_2 122.8(16) . . ?
 C54_2 N50_2 C49_2 130.3(18) . . ?
 C54_2 N50_2 C51_2 106.9(16) . . ?
 N50_2 C51_2 H51_2 124.4 . . ?
 N50_2 C51_2 N52_2 111.3(17) . . ?
 N52_2 C51_2 H51_2 124.4 . . ?
 C51_2 N52_2 C53_2 105.6(16) . . ?
 C51_2 N52_2 C56_2 128.4(16) . . ?
 C53_2 N52_2 C56_2 125.9(14) . . ?
 N52_2 C53_2 H53_2 126.6 . . ?
 C54_2 C53_2 N52_2 106.8(16) . . ?
 C54_2 C53_2 H53_2 126.6 . . ?
 N50_2 C54_2 C53_2 109.4(19) . . ?
 N50_2 C54_2 H54_2 125.3 . . ?
 C53_2 C54_2 H54_2 125.3 . . ?
 C56_2 C55_2 H55_2 121.5 . . ?
 C60_2 C55_2 H55_2 121.5 . . ?
 C60_2 C55_2 C56_2 116.9(18) . . ?
 N52_2 C56_2 C55_2 121.1(18) . . ?
 N52_2 C56_2 C57_2 119.2(15) . . ?
 C57_2 C56_2 C55_2 119.7(18) . . ?
 C56_2 C57_2 H57_2 119.4 . . ?
 C58_2 C57_2 C56_2 121.1(18) . . ?
 C58_2 C57_2 H57_2 119.4 . . ?
 C57_2 C58_2 H58_2 119.6 . . ?
 C57_2 C58_2 C59_2 121(2) . . ?
 C59_2 C58_2 H58_2 119.6 . . ?
 C58_2 C59_2 H59_2 120.6 . . ?
 C60_2 C59_2 C58_2 118.8(19) . . ?
 C60_2 C59_2 H59_2 120.6 . . ?
 C55_2 C60_2 C59_2 122.7(16) . . ?
 C55_2 C60_2 N61_2 118.7(18) . . ?
 C59_2 C60_2 N61_2 118.7(17) . . ?
 C62_2 N61_2 C60_2 125.1(16) . . ?
 C62_2 N61_2 C65_2 107.5(15) . . ?
 C65_2 N61_2 C60_2 127.2(18) . . ?
 N61_2 C62_2 H62_2 124.8 . . ?
 N63_2 C62_2 N61_2 110.4(18) . . ?
 N63_2 C62_2 H62_2 124.8 . . ?
 C62_2 N63_2 C64_2 104.5(16) . . ?
 C62_2 N63_2 C66_2 127.3(17) . . ?
 C64_2 N63_2 C66_2 128.2(14) . . ?
 N63_2 C64_2 H64_2 124.6 . . ?
 C65_2 C64_2 N63_2 110.8(18) . . ?
 C65_2 C64_2 H64_2 124.6 . . ?
 N61_2 C65_2 H65_2 126.6 . . ?
 C64_2 C65_2 N61_2 107(2) . . ?
 C64_2 C65_2 H65_2 126.6 . . ?
 C28_2 C66_2 N63_2 113.3(14) . . ?
 C28_2 C66_2 H66A_2 108.9 . . ?
 C28_2 C66_2 H66B_2 108.9 . . ?
 N63_2 C66_2 H66A_2 108.9 . . ?
 N63_2 C66_2 H66B_2 108.9 . . ?
 H66A_2 C66_2 H66B_2 107.7 . . ?

loop_
  _geom_torsion_atom_site_label_1
  _geom_torsion_atom_site_label_2
  _geom_torsion_atom_site_label_3
  _geom_torsion_atom_site_label_4
  _geom_torsion
  _geom_torsion_site_symmetry_1
  _geom_torsion_site_symmetry_2
  _geom_torsion_site_symmetry_3
  _geom_torsion_site_symmetry_4
  _geom_torsion_publ_flag
 C1_2 C2_2 C3_2 C4_2 3(2) . . . . ?
 C1_2 C2_2 C49_2 N50_2 -110.3(17) . . . . ?
 C1_2 C6_2 C7_2 N8_2 72.7(18) . . . . ?
 C2_2 C1_2 C6_2 C5_2 3(2) . . . . ?
 C2_2 C1_2 C6_2 C7_2 179.2(13) . . . . ?
 C2_2 C3_2 C4_2 C5_2 -1(2) . . . . ?
 C2_2 C3_2 C4_2 C48_2 -178.7(13) . . . . ?
 C2_2 C49_2 N50_2 C51_2 -95(2) . . . . ?
 C2_2 C49_2 N50_2 C54_2 84(2) . . . . ?
 C3_2 C2_2 C49_2 N50_2 74.2(19) . . . . ?
 C3_2 C4_2 C5_2 C6_2 1(2) . . . . ?
 C3_2 C4_2 C48_2 N45_2 -79.3(19) . . . . ?
 C4_2 C5_2 C6_2 C1_2 -1(2) . . . . ?
 C4_2 C5_2 C6_2 C7_2 -177.9(13) . . . . ?
 C5_2 C4_2 C48_2 N45_2 103.6(17) . . . . ?
 C5_2 C6_2 C7_2 N8_2 -110.8(16) . . . . ?
 C6_2 C1_2 C2_2 C3_2 -3(2) . . . . ?
 C6_2 C1_2 C2_2 C49_2 -178.7(12) . . . . ?
 C6_2 C7_2 N8_2 C9_2 24(2) . . . . ?
 C6_2 C7_2 N8_2 C12_2 -161.4(15) . . . . ?
 C7_2 N8_2 C9_2 N10_2 175.4(14) . . . . ?
 C7_2 N8_2 C12_2 C11_2 -175.6(14) . . . . ?
 N8_2 C9_2 N10_2 C11_2 0.3(17) . . . . ?
 N8_2 C9_2 N10_2 C14_2 179.6(13) . . . . ?
 C9_2 N8_2 C12_2 C11_2 0.1(18) . . . . ?
 C9_2 N10_2 C11_2 C12_2 -0.2(16) . . . . ?
 C9_2 N10_2 C14_2 C13_2 21(2) . . . . ?
 C9_2 N10_2 C14_2 C15_2 -163.9(14) . . . . ?
 N10_2 C11_2 C12_2 N8_2 0.1(17) . . . . ?
 N10_2 C14_2 C15_2 C16_2 -179.2(13) . . . . ?
 C11_2 N10_2 C14_2 C13_2 -160.1(14) . . . . ?
 C11_2 N10_2 C14_2 C15_2 15(2) . . . . ?
 C12_2 N8_2 C9_2 N10_2 -0.2(17) . . . . ?
 C13_2 C14_2 C15_2 C16_2 -4(2) . . . . ?
 C13_2 C18_2 N19_2 C20_2 -164.6(17) . . . . ?
 C13_2 C18_2 N19_2 C23_2 22(3) . . . . ?
 C14_2 N10_2 C11_2 C12_2 -179.6(14) . . . . ?
 C14_2 C13_2 C18_2 C17_2 -2(2) . . . . ?
 C14_2 C13_2 C18_2 N19_2 179.1(14) . . . . ?
 C14_2 C15_2 C16_2 C17_2 2(2) . . . . ?
 C15_2 C16_2 C17_2 C18_2 0(2) . . . . ?
 C16_2 C17_2 C18_2 C13_2 0(2) . . . . ?
 C16_2 C17_2 C18_2 N19_2 179.0(14) . . . . ?
 C17_2 C18_2 N19_2 C20_2 16(3) . . . . ?
 C17_2 C18_2 N19_2 C23_2 -157.4(17) . . . . ?
 C18_2 C13_2 C14_2 N10_2 179.0(13) . . . . ?
 C18_2 C13_2 C14_2 C15_2 4(2) . . . . ?
 C18_2 N19_2 C20_2 N21_2 -179.3(16) . . . . ?
 C18_2 N19_2 C23_2 C22_2 177.5(16) . . . . ?
 N19_2 C20_2 N21_2 C22_2 5(2) . . . . ?
 N19_2 C20_2 N21_2 C24_2 174.5(17) . . . . ?
 C20_2 N19_2 C23_2 C22_2 3(2) . . . . ?
 C20_2 N21_2 C22_2 C23_2 -3(2) . . . . ?
 C20_2 N21_2 C24_2 C26_2 138(2) . . . . ?
 N21_2 C22_2 C23_2 N19_2 0(2) . . . . ?
 N21_2 C24_2 C26_2 C25_2 93.6(18) . . . . ?
 N21_2 C24_2 C26_2 C27_2 -86(2) . . . . ?
 C22_2 N21_2 C24_2 C26_2 -55(3) . . . . ?
 C23_2 N19_2 C20_2 N21_2 -5(2) . . . . ?
 C24_2 N21_2 C22_2 C23_2 -172.0(19) . . . . ?
 C24_2 C26_2 C27_2 C28_2 -175.2(13) . . . . ?
 C25_2 C26_2 C27_2 C28_2 5(2) . . . . ?
 C25_2 C30_2 C31_2 N32_2 -110.5(17) . . . . ?
 C26_2 C25_2 C30_2 C29_2 2.1(19) . . . . ?
 C26_2 C25_2 C30_2 C31_2 -174.4(13) . . . . ?
 C26_2 C27_2 C28_2 C29_2 -3(2) . . . . ?
 C26_2 C27_2 C28_2 C66_2 176.4(13) . . . . ?
 C27_2 C28_2 C29_2 C30_2 0(2) . . . . ?
 C27_2 C28_2 C66_2 N63_2 117.3(17) . . . . ?
 C28_2 C29_2 C30_2 C25_2 0(2) . . . . ?
 C28_2 C29_2 C30_2 C31_2 176.7(13) . . . . ?
 C29_2 C28_2 C66_2 N63_2 -63.7(19) . . . . ?
 C29_2 C30_2 C31_2 N32_2 73.3(19) . . . . ?
 C30_2 C25_2 C26_2 C24_2 175.4(13) . . . . ?
 C30_2 C25_2 C26_2 C27_2 -5(2) . . . . ?
 C30_2 C31_2 N32_2 C33_2 44(2) . . . . ?
 C30_2 C31_2 N32_2 C36_2 -139.9(17) . . . . ?
 C31_2 N32_2 C33_2 N34_2 178.2(14) . . . . ?
 C31_2 N32_2 C36_2 C35_2 -175.0(16) . . . . ?
 N32_2 C33_2 N34_2 C35_2 -3.9(17) . . . . ?
 N32_2 C33_2 N34_2 C38_2 177.1(13) . . . . ?
 C33_2 N32_2 C36_2 C35_2 1.3(19) . . . . ?
 C33_2 N34_2 C35_2 C36_2 4.7(19) . . . . ?
 C33_2 N34_2 C38_2 C37_2 -2(2) . . . . ?
 C33_2 N34_2 C38_2 C39_2 179.8(15) . . . . ?
 N34_2 C35_2 C36_2 N32_2 -4(2) . . . . ?
 N34_2 C38_2 C39_2 C40_2 178.8(13) . . . . ?
 C35_2 N34_2 C38_2 C37_2 179.6(14) . . . . ?
 C35_2 N34_2 C38_2 C39_2 1(2) . . . . ?
 C36_2 N32_2 C33_2 N34_2 1.8(18) . . . . ?
 C37_2 C38_2 C39_2 C40_2 0(2) . . . . ?
 C37_2 C42_2 N43_2 C44_2 -164.9(15) . . . . ?
 C37_2 C42_2 N43_2 C47_2 24(2) . . . . ?
 C38_2 N34_2 C35_2 C36_2 -176.3(14) . . . . ?
 C38_2 C37_2 C42_2 C41_2 2(2) . . . . ?
 C38_2 C37_2 C42_2 N43_2 178.6(13) . . . . ?
 C38_2 C39_2 C40_2 C41_2 0(3) . . . . ?
 C39_2 C40_2 C41_2 C42_2 1(3) . . . . ?
 C40_2 C41_2 C42_2 C37_2 -2(2) . . . . ?
 C40_2 C41_2 C42_2 N43_2 -178.3(14) . . . . ?
 C41_2 C42_2 N43_2 C44_2 12(2) . . . . ?
 C41_2 C42_2 N43_2 C47_2 -159.2(16) . . . . ?
 C42_2 C37_2 C38_2 N34_2 -179.7(13) . . . . ?
 C42_2 C37_2 C38_2 C39_2 -1(2) . . . . ?
 C42_2 N43_2 C44_2 N45_2 -174.7(13) . . . . ?
 C42_2 N43_2 C47_2 C46_2 173.3(14) . . . . ?
 N43_2 C44_2 N45_2 C46_2 2.5(19) . . . . ?
 N43_2 C44_2 N45_2 C48_2 178.3(14) . . . . ?
 C44_2 N43_2 C47_2 C46_2 0.9(19) . . . . ?
 C44_2 N45_2 C46_2 C47_2 -1.8(18) . . . . ?
 C44_2 N45_2 C48_2 C4_2 132.2(18) . . . . ?
 N45_2 C46_2 C47_2 N43_2 0.5(19) . . . . ?
 C46_2 N45_2 C48_2 C4_2 -53(2) . . . . ?
 C47_2 N43_2 C44_2 N45_2 -2.1(19) . . . . ?
 C48_2 C4_2 C5_2 C6_2 178.1(13) . . . . ?
 C48_2 N45_2 C46_2 C47_2 -177.7(15) . . . . ?
 C49_2 C2_2 C3_2 C4_2 178.4(12) . . . . ?
 C49_2 N50_2 C51_2 N52_2 178.7(15) . . . . ?
 C49_2 N50_2 C54_2 C53_2 -177.4(17) . . . . ?
 N50_2 C51_2 N52_2 C53_2 -1(2) . . . . ?
 N50_2 C51_2 N52_2 C56_2 -177.9(16) . . . . ?
 C51_2 N50_2 C54_2 C53_2 2(2) . . . . ?
 C51_2 N52_2 C53_2 C54_2 2(2) . . . . ?
 C51_2 N52_2 C56_2 C55_2 144.1(17) . . . . ?
 C51_2 N52_2 C56_2 C57_2 -34(3) . . . . ?
 N52_2 C53_2 C54_2 N50_2 -2(2) . . . . ?
 N52_2 C56_2 C57_2 C58_2 177.6(15) . . . . ?
 C53_2 N52_2 C56_2 C55_2 -33(2) . . . . ?
 C53_2 N52_2 C56_2 C57_2 148.8(17) . . . . ?
 C54_2 N50_2 C51_2 N52_2 -1(2) . . . . ?
 C55_2 C56_2 C57_2 C58_2 -1(3) . . . . ?
 C55_2 C60_2 N61_2 C62_2 -2(2) . . . . ?
 C55_2 C60_2 N61_2 C65_2 -177.1(15) . . . . ?
 C56_2 N52_2 C53_2 C54_2 179.2(16) . . . . ?
 C56_2 C55_2 C60_2 C59_2 1(2) . . . . ?
 C56_2 C55_2 C60_2 N61_2 -178.6(13) . . . . ?
 C56_2 C57_2 C58_2 C59_2 3(3) . . . . ?
 C57_2 C58_2 C59_2 C60_2 -2(3) . . . . ?
 C58_2 C59_2 C60_2 C55_2 0(3) . . . . ?
 C58_2 C59_2 C60_2 N61_2 -179.8(14) . . . . ?
 C59_2 C60_2 N61_2 C62_2 178.0(15) . . . . ?
 C59_2 C60_2 N61_2 C65_2 3(2) . . . . ?
 C60_2 C55_2 C56_2 N52_2 -179.6(14) . . . . ?
 C60_2 C55_2 C56_2 C57_2 -1(2) . . . . ?
 C60_2 N61_2 C62_2 N63_2 -176.8(13) . . . . ?
 C60_2 N61_2 C65_2 C64_2 177.7(14) . . . . ?
 N61_2 C62_2 N63_2 C64_2 -0.4(17) . . . . ?
 N61_2 C62_2 N63_2 C66_2 179.7(15) . . . . ?
 C62_2 N61_2 C65_2 C64_2 1.8(19) . . . . ?
 C62_2 N63_2 C64_2 C65_2 1.5(19) . . . . ?
 C62_2 N63_2 C66_2 C28_2 -76(2) . . . . ?
 N63_2 C64_2 C65_2 N61_2 -2.1(19) . . . . ?
 C64_2 N63_2 C66_2 C28_2 104(2) . . . . ?
 C65_2 N61_2 C62_2 N63_2 -0.8(18) . . . . ?
 C66_2 C28_2 C29_2 C30_2 -179.0(13) . . . . ?
 C66_2 N63_2 C64_2 C65_2 -178.5(16) . . . . ?

_shelx_res_file
;
TITL mo_yj_cage_br_0m_a.res in C2/c
    mo_yj_cage_br_0m_sq.res
    created by SHELXL-2016/6 at 17:32:42 on 29-Dec-2022
REM Old TITL mo_YJ_CAGE_Br_0m in C2/c
REM SHELXT solution in C2/c: R1 0.374, Rweak 0.040, Alpha 0.073
REM <I/s> 0.395 for 360 systematic absences, Orientation as input
REM Formula found by SHELXT: C112 N41 Br7
CELL 0.71073 38.547 13.9391 23.6712 90 94.098 90
ZERR 8 0.0077 0.0024 0.0045 0 0.006 0
LATT 7
SYMM -X,+Y,0.5-Z
SFAC C H N Br O
UNIT 432 384 96 48 0
LIST 6 ! automatically inserted. Change 6 to 4 for CHECKCIF!!
L.S. 15
PLAN  150
TEMP 27.85
SIMU 0.01 0.02 2
ACTA
CONF
BOND
MORE -1
BOND $H
FMAP 2
ACTA
OMIT   3   1   1
OMIT   -5   1   1
OMIT  5   1   0
OMIT  3   1   0
OMIT  0   2   1
OMIT  -1   1   2
OMIT 2   2   0
OMIT 0   2   2
OMIT    -10   2   6
OMIT     -1   1   4
OMIT    -10   4   1
OMIT      2   2   8
OMIT   -4   2   1
ABIN
EQIV $1 1-x,y,1/2-z
DFIX -4.0 Br3 Br3_$1
WGHT    0.200000
FVAR       0.06721
BR1   4    0.379207    0.321561    0.586329    11.00000    0.07652    0.07202 =
         0.10076    0.01274    0.02071   -0.00271
BR2   4    0.452122    0.826681    0.442371    11.00000    0.14424    0.06977 =
         0.21712    0.02611   -0.04948   -0.02580
BR3   4    0.486703    0.099817    0.316110    11.00000    0.23179    0.76755 =
         0.27216    0.01694   -0.01401    0.11531
BR4   4    0.311572    0.828193    0.480269    11.00000    0.17797    0.06230 =
         0.13710   -0.00235    0.03831    0.02148
BR5   4    0.252956    0.213428    0.321907    11.00000    0.66906    0.22134 =
         0.14614   -0.02406    0.08485   -0.22649
BR6   4    0.355546    0.440077    0.223392    11.00000    0.47086    0.24597 =
         0.24256    0.00887   -0.01286   -0.03321
RESI 2
C1    1    0.340789    0.830017    0.728647    11.00000    0.09864    0.03002 =
         0.10629    0.01316    0.01923    0.00837
AFIX  43
H1    2    0.323207    0.840112    0.752918    11.00000   -1.20000
AFIX   0
C2    1    0.332889    0.805311    0.673617    11.00000    0.09519    0.03255 =
         0.10986    0.01170    0.01120    0.00624
C3    1    0.358799    0.795167    0.636866    11.00000    0.10039    0.02987 =
         0.10189    0.00209    0.00825    0.00716
AFIX  43
H3    2    0.352768    0.780950    0.599050    11.00000   -1.20000
AFIX   0
C4    1    0.394230    0.805785    0.655106    11.00000    0.09422    0.02534 =
         0.09817   -0.00056    0.00756    0.00672
C5    1    0.400703    0.828440    0.710505    11.00000    0.09257    0.02999 =
         0.10190    0.00930   -0.00054    0.01305
AFIX  43
H5    2    0.423798    0.836697    0.723808    11.00000   -1.20000
AFIX   0
C6    1    0.375857    0.840075    0.748316    11.00000    0.09793    0.03251 =
         0.10067    0.01463    0.01186    0.00509
C7    1    0.385629    0.867770    0.806914    11.00000    0.09987    0.04010 =
         0.09853    0.00000    0.00812    0.00419
AFIX  23
H7A   2    0.372029    0.923487    0.816044    11.00000   -1.20000
H7AB  2    0.409893    0.886828    0.809589    11.00000   -1.20000
AFIX   0
N8    3    0.380679    0.790493    0.851261    11.00000    0.07706    0.04175 =
         0.07904   -0.00938    0.01096    0.00443
C9    1    0.379807    0.696232    0.842017    11.00000    0.07448    0.04659 =
         0.07731   -0.01000    0.01431    0.00994
AFIX  43
H9    2    0.380566    0.666703    0.806896    11.00000   -1.20000
AFIX   0
N10   3    0.377695    0.651628    0.890737    11.00000    0.06580    0.04242 =
         0.07657   -0.00209    0.01018    0.00514
C11   1    0.376984    0.718662    0.933209    11.00000    0.06694    0.04611 =
         0.08194   -0.00314    0.01527    0.00767
AFIX  43
H11   2    0.375489    0.707270    0.971670    11.00000   -1.20000
AFIX   0
C12   1    0.378930    0.805148    0.907091    11.00000    0.07706    0.04560 =
         0.08865   -0.01114    0.01319    0.00406
AFIX  43
H12   2    0.379034    0.864617    0.924913    11.00000   -1.20000
AFIX   0
C13   1    0.387226    0.489813    0.856261    11.00000    0.06221    0.03978 =
         0.07223    0.00069    0.00984    0.00635
AFIX  43
H13   2    0.395714    0.515478    0.823706    11.00000   -1.20000
AFIX   0
C14   1    0.376030    0.549440    0.896973    11.00000    0.05959    0.04383 =
         0.07393   -0.00001    0.00692    0.00099
C15   1    0.364797    0.511424    0.948630    11.00000    0.06507    0.05567 =
         0.07411   -0.00053    0.01348    0.00669
AFIX  43
H15   2    0.358403    0.551768    0.977404    11.00000   -1.20000
AFIX   0
C16   1    0.363728    0.414120    0.954489    11.00000    0.06712    0.05258 =
         0.07812    0.00850    0.01656   -0.00047
AFIX  43
H16   2    0.355832    0.388081    0.987392    11.00000   -1.20000
AFIX   0
C17   1    0.374004    0.353699    0.913084    11.00000    0.07387    0.04781 =
         0.08091    0.00554    0.00222   -0.00051
AFIX  43
H17   2    0.373069    0.287551    0.917870    11.00000   -1.20000
AFIX   0
C18   1    0.386007    0.393112    0.863150    11.00000    0.07019    0.04389 =
         0.07453    0.00430    0.01016    0.00121
N19   3    0.396915    0.330953    0.821565    11.00000    0.09702    0.04768 =
         0.08009    0.00693    0.01976   -0.00119
C20   1    0.391357    0.239938    0.815241    11.00000    0.12051    0.05397 =
         0.08648    0.01311    0.02159    0.00828
AFIX  43
H20   2    0.378357    0.204546    0.839484    11.00000   -1.20000
AFIX   0
N21   3    0.405631    0.201450    0.771606    11.00000    0.12949    0.04923 =
         0.09893    0.00860    0.02613    0.01272
C22   1    0.423419    0.268993    0.751283    11.00000    0.12962    0.07182 =
         0.11880   -0.00981    0.04256    0.00205
AFIX  43
H22   2    0.437368    0.263226    0.720989    11.00000   -1.20000
AFIX   0
C23   1    0.418343    0.355186    0.782860    11.00000    0.12735    0.06537 =
         0.11542   -0.00650    0.03258   -0.00861
AFIX  43
H23   2    0.428061    0.415205    0.777259    11.00000   -1.20000
AFIX   0
C24   1    0.405811    0.099911    0.758007    11.00000    0.14208    0.04890 =
         0.10773   -0.00244    0.02276    0.01869
AFIX  23
H24A  2    0.388245    0.067490    0.778337    11.00000   -1.20000
H24B  2    0.428260    0.072887    0.770439    11.00000   -1.20000
AFIX   0
C25   1    0.428431    0.072642    0.658666    11.00000    0.11334    0.02678 =
         0.11351    0.00147    0.01756    0.01121
AFIX  43
H25   2    0.451031    0.081925    0.674187    11.00000   -1.20000
AFIX   0
C26   1    0.398714    0.082315    0.694877    11.00000    0.12942    0.02717 =
         0.10992   -0.00097    0.02234    0.01577
C27   1    0.365551    0.075232    0.670395    11.00000    0.11813    0.02625 =
         0.11282    0.00269    0.02373    0.00612
AFIX  43
H27   2    0.346851    0.086099    0.692303    11.00000   -1.20000
AFIX   0
C28   1    0.359703    0.053780    0.617527    11.00000    0.10793    0.02156 =
         0.11256    0.00664    0.01991    0.00160
C29   1    0.388080    0.040939    0.583079    11.00000    0.10430    0.02009 =
         0.10088    0.00475    0.01930    0.00697
AFIX  43
H29   2    0.382911    0.025435    0.545198    11.00000   -1.20000
AFIX   0
C30   1    0.422532    0.049674    0.601449    11.00000    0.09913    0.03027 =
         0.10233    0.00195    0.01881    0.01041
C31   1    0.450969    0.031137    0.565733    11.00000    0.09371    0.04237 =
         0.10313    0.00198    0.01617    0.01243
AFIX  23
H31A  2    0.446836   -0.029733    0.546561    11.00000   -1.20000
H31B  2    0.472390    0.025287    0.589598    11.00000   -1.20000
AFIX   0
N32   3    0.455575    0.107275    0.522259    11.00000    0.07639    0.04900 =
         0.09791   -0.01088    0.01595    0.01066
C33   1    0.454697    0.203227    0.532805    11.00000    0.07196    0.04177 =
         0.08966   -0.00433    0.01869    0.00560
AFIX  43
H33   2    0.450614    0.231809    0.567206    11.00000   -1.20000
AFIX   0
N34   3    0.460529    0.247319    0.486645    11.00000    0.06133    0.04989 =
         0.08136   -0.00265    0.01625    0.00250
C35   1    0.467603    0.177962    0.446421    11.00000    0.07685    0.05869 =
         0.09592   -0.01199    0.01782    0.00815
AFIX  43
H35   2    0.474307    0.188992    0.410016    11.00000   -1.20000
AFIX   0
C36   1    0.462985    0.095075    0.469814    11.00000    0.07520    0.05891 =
         0.09899   -0.01800    0.01989    0.00469
AFIX  43
H36   2    0.464699    0.036047    0.451914    11.00000   -1.20000
AFIX   0
C37   1    0.452644    0.407668    0.522473    11.00000    0.06026    0.04949 =
         0.07487    0.00826    0.00625   -0.00174
AFIX  43
H37   2    0.447628    0.382785    0.557421    11.00000   -1.20000
AFIX   0
C38   1    0.460406    0.349273    0.478307    11.00000    0.05881    0.05535 =
         0.07732   -0.00319    0.00675   -0.00341
C39   1    0.467330    0.384869    0.425939    11.00000    0.06690    0.06955 =
         0.07877   -0.00371    0.01155   -0.00556
AFIX  43
H39   2    0.472482    0.345001    0.396168    11.00000   -1.20000
AFIX   0
C40   1    0.466137    0.482608    0.420554    11.00000    0.07008    0.07615 =
         0.07825    0.00130    0.00954   -0.00218
AFIX  43
H40   2    0.470746    0.508096    0.385562    11.00000   -1.20000
AFIX   0
C41   1    0.458977    0.544273    0.460905    11.00000    0.06551    0.06040 =
         0.08120    0.00066    0.01107    0.00034
AFIX  43
H41   2    0.458327    0.610019    0.454230    11.00000   -1.20000
AFIX   0
C42   1    0.452682    0.507710    0.511980    11.00000    0.05797    0.05303 =
         0.07795   -0.00012    0.00342    0.00288
N43   3    0.443698    0.569238    0.558206    11.00000    0.07001    0.04061 =
         0.08451    0.00475    0.00424    0.01039
C44   1    0.435301    0.659374    0.553928    11.00000    0.07867    0.04677 =
         0.09463    0.00287    0.00574    0.00912
AFIX  43
H44   2    0.432416    0.692525    0.519821    11.00000   -1.20000
AFIX   0
N45   3    0.431405    0.697745    0.603544    11.00000    0.08488    0.04298 =
         0.09821   -0.00039    0.00770    0.00486
C46   1    0.439384    0.626366    0.643835    11.00000    0.08946    0.05358 =
         0.09508    0.00822    0.00358    0.00681
AFIX  43
H46   2    0.439697    0.631169    0.683055    11.00000   -1.20000
AFIX   0
C47   1    0.446537    0.548765    0.612537    11.00000    0.08527    0.05104 =
         0.09419    0.00239    0.00581    0.01389
AFIX  43
H47   2    0.452650    0.488876    0.627433    11.00000   -1.20000
AFIX   0
C48   1    0.422968    0.797165    0.615798    11.00000    0.09457    0.03524 =
         0.10324   -0.00187    0.00579    0.00320
AFIX  23
H48A  2    0.416101    0.829856    0.580587    11.00000   -1.20000
H48B  2    0.443583    0.828816    0.632709    11.00000   -1.20000
AFIX   0
C49   1    0.294848    0.794461    0.647396    11.00000    0.09431    0.04820 =
         0.12303    0.00056    0.01113    0.00492
AFIX  23
H49A  2    0.278973    0.819667    0.673727    11.00000   -1.20000
H49B  2    0.292039    0.832151    0.612925    11.00000   -1.20000
AFIX   0
N50   3    0.285873    0.695573    0.634519    11.00000    0.08906    0.05069 =
         0.12165    0.00970    0.01227    0.00682
C51   1    0.288201    0.657967    0.584295    11.00000    0.08004    0.05229 =
         0.11788    0.01551    0.00828    0.00863
AFIX  43
H51   2    0.295231    0.691353    0.553072    11.00000   -1.20000
AFIX   0
N52   3    0.279315    0.566834    0.583657    11.00000    0.07147    0.05107 =
         0.11727    0.00898    0.00507   -0.00040
C53   1    0.271296    0.546313    0.637217    11.00000    0.08768    0.06200 =
         0.12472    0.00752    0.00748   -0.00931
AFIX  43
H53   2    0.264626    0.486956    0.650741    11.00000   -1.20000
AFIX   0
C54   1    0.274835    0.628003    0.666867    11.00000    0.09636    0.06500 =
         0.12191    0.00825    0.01479   -0.00314
AFIX  43
H54   2    0.270154    0.635386    0.704621    11.00000   -1.20000
AFIX   0
C55   1    0.288327    0.405077    0.548632    11.00000    0.05452    0.04833 =
         0.13265    0.01354    0.01375   -0.00397
AFIX  43
H55   2    0.294221    0.381708    0.584850    11.00000   -1.20000
AFIX   0
C56   1    0.279397    0.502298    0.539161    11.00000    0.06239    0.05457 =
         0.12881    0.01393    0.00870   -0.00687
C57   1    0.271273    0.534721    0.484184    11.00000    0.07075    0.06114 =
         0.13073    0.01281    0.00993   -0.00298
AFIX  43
H57   2    0.265060    0.598578    0.478191    11.00000   -1.20000
AFIX   0
C58   1    0.272245    0.475945    0.440109    11.00000    0.07844    0.06930 =
         0.13279    0.00835    0.00884   -0.00054
AFIX  43
H58   2    0.267636    0.499756    0.403644    11.00000   -1.20000
AFIX   0
C59   1    0.280031    0.379803    0.447861    11.00000    0.06796    0.06692 =
         0.13753    0.00483    0.00849   -0.00711
AFIX  43
H59   2    0.279937    0.338361    0.417060    11.00000   -1.20000
AFIX   0
C60   1    0.287906    0.346656    0.501890    11.00000    0.05233    0.05191 =
         0.13440    0.00655    0.01294   -0.00840
N61   3    0.296123    0.246265    0.509859    11.00000    0.05573    0.05101 =
         0.14303    0.00218    0.01646   -0.01197
C62   1    0.305172    0.204928    0.559596    11.00000    0.07113    0.04675 =
         0.14609    0.00763    0.01681   -0.01295
AFIX  43
H62   2    0.306044    0.236082    0.594410    11.00000   -1.20000
AFIX   0
N63   3    0.312740    0.113185    0.552354    11.00000    0.07748    0.04669 =
         0.14716    0.01362    0.02045   -0.01108
C64   1    0.307615    0.098728    0.494001    11.00000    0.06839    0.05717 =
         0.14747    0.01270    0.02913   -0.01441
AFIX  43
H64   2    0.310403    0.040241    0.475971    11.00000   -1.20000
AFIX   0
C65   1    0.298476    0.177600    0.468447    11.00000    0.06747    0.05973 =
         0.14394    0.00613    0.02250   -0.00904
AFIX  43
H65   2    0.294294    0.186346    0.429608    11.00000   -1.20000
AFIX   0
C66   1    0.324034    0.042546    0.596742    11.00000    0.10219    0.04369 =
         0.13103    0.01133    0.02629   -0.00370
AFIX  23
H66A  2    0.309358    0.048978    0.628149    11.00000   -1.20000
H66B  2    0.320774   -0.021630    0.581428    11.00000   -1.20000
RESI 0
REM #####
REM #####
REM #####
REM #####
REM #####
REM #####
REM #####
REM #####
REM #####
REM #####
AFIX   0
HKLF 4


REM  mo_yj_cage_br_0m_a.res in C2/c
REM R1 =  0.1298 for    3916 Fo > 4sig(Fo)  and  0.1833 for all    6810 data
REM    649 parameters refined using    469 restraints

END

WGHT      0.2000      0.0000

REM Highest difference peak  1.669,  deepest hole -2.108,  1-sigma level  0.149
Q1    1   0.4893  0.0830  0.2967  11.00000  0.05    1.67
Q2    1   0.2784  0.1709  0.3418  11.00000  0.05    1.19
Q3    1   0.4891  0.1839  0.2960  11.00000  0.05    0.96
Q4    1   0.2854  0.2778  0.3181  11.00000  0.05    0.87
Q5    1   0.4252  0.8580  0.4587  11.00000  0.05    0.85
Q6    1   0.5000  0.4774  0.7500  10.50000  0.05    0.56
Q7    1   0.3977  0.3707  0.7554  11.00000  0.05    0.55
Q8    1   0.4609  0.6364  0.7877  11.00000  0.05    0.50
Q9    1   0.4645  0.8660  0.3885  11.00000  0.05    0.49
Q10   1   0.4170  0.0844  0.6902  11.00000  0.05    0.48
Q11   1   0.3805  0.3636  0.8874  11.00000  0.05    0.47
Q12   1   0.3667  0.0445  0.5977  11.00000  0.05    0.45
Q13   1   0.4324  0.1222  0.7585  11.00000  0.05    0.45
Q14   1   0.3711  0.5339  0.9204  11.00000  0.05    0.45
Q15   1   0.3146  0.0989  0.5308  11.00000  0.05    0.44
Q16   1   0.2846  0.6860  0.5990  11.00000  0.05    0.44
Q17   1   0.3790  0.7957  0.6474  11.00000  0.05    0.40
Q18   1   0.3358  0.8010  0.6579  11.00000  0.05    0.40
Q19   1   0.2277  0.2214  0.3427  11.00000  0.05    0.40
Q20   1   0.5000  0.0372  0.2500  10.50000  0.05    0.39
Q21   1   0.2929  0.6683  0.5548  11.00000  0.05    0.39
Q22   1   0.3502  0.7954  0.7293  11.00000  0.05    0.38
Q23   1   0.3552  0.7195  0.6668  11.00000  0.05    0.38
Q24   1   0.2388  0.2244  0.3118  11.00000  0.05    0.38
Q25   1   0.3601  0.8784  0.8140  11.00000  0.05    0.37
Q26   1   0.3213  0.0915  0.6745  11.00000  0.05    0.37
Q27   1   0.4913  0.3211  0.6613  11.00000  0.05    0.37
Q28   1   0.3903  0.4696  0.1589  11.00000  0.05    0.37
Q29   1   0.4710  0.4988  0.4081  11.00000  0.05    0.35
Q30   1   0.3364  0.8244  0.5025  11.00000  0.05    0.34
Q31   1   0.3875  0.6444  0.8812  11.00000  0.05    0.34
Q32   1   0.3669  0.4372  0.6411  11.00000  0.05    0.34
Q33   1   0.4508  0.4824  0.5149  11.00000  0.05    0.34
Q34   1   0.3737  0.4045  0.9828  11.00000  0.05    0.34
Q35   1   0.3818  0.6211  0.8879  11.00000  0.05    0.34
Q36   1   0.4188  0.2515  0.8254  11.00000  0.05    0.33
Q37   1   0.2915  0.5768  0.6778  11.00000  0.05    0.33
Q38   1   0.2979  0.2352  0.5272  11.00000  0.05    0.33
Q39   1   0.3661  0.8912  0.8231  11.00000  0.05    0.33
Q40   1   0.4067  0.2976  0.7224  11.00000  0.05    0.33
Q41   1   0.4613  0.1949  0.4271  11.00000  0.05    0.33
Q42   1   0.4194  0.2914  0.7045  11.00000  0.05    0.33
Q43   1   0.4235  0.6838  0.5976  11.00000  0.05    0.33
Q44   1   0.3871  0.4982  0.8395  11.00000  0.05    0.33
Q45   1   0.3096  0.6686  0.6134  11.00000  0.05    0.33
Q46   1   0.4677  0.8495  0.6523  11.00000  0.05    0.33
Q47   1   0.3773  0.7620  0.9281  11.00000  0.05    0.32
Q48   1   0.3134  0.0417  0.5714  11.00000  0.05    0.32
Q49   1   0.3526  0.4767  0.1497  11.00000  0.05    0.32
Q50   1   0.4757  0.2039  0.4223  11.00000  0.05    0.32
Q51   1   0.4216  0.5416  0.7128  11.00000  0.05    0.32
Q52   1   0.4133  0.5742  0.7413  11.00000  0.05    0.32
Q53   1   0.4283  0.0473  0.6673  11.00000  0.05    0.31
Q54   1   0.3284  0.0248  0.5768  11.00000  0.05    0.31
Q55   1   0.4521  0.0904  0.5393  11.00000  0.05    0.31
Q56   1   0.3141  0.6274  0.5658  11.00000  0.05    0.31
Q57   1   0.2885  0.0711  0.7352  11.00000  0.05    0.31
Q58   1   0.2991  0.1684  0.6625  11.00000  0.05    0.31
Q59   1   0.4178  0.9699  0.8475  11.00000  0.05    0.31
Q60   1   0.3676  0.5605  0.2281  11.00000  0.05    0.31
Q61   1   0.3806  0.6588  0.7460  11.00000  0.05    0.31
Q62   1   0.4437  0.4193  0.5131  11.00000  0.05    0.30
Q63   1   0.3510  0.0905  0.7269  11.00000  0.05    0.30
Q64   1   0.4108  0.0510  0.5998  11.00000  0.05    0.30
Q65   1   0.4161  0.0412  0.6136  11.00000  0.05    0.30
Q66   1   0.3206  0.0789  0.6358  11.00000  0.05    0.29
Q67   1   0.3522  0.3551  0.8996  11.00000  0.05    0.29
Q68   1   0.4504  0.5387  0.5524  11.00000  0.05    0.29
Q69   1   0.4714  0.0742  0.4025  11.00000  0.05    0.29
Q70   1   0.2967  0.7779  0.5380  11.00000  0.05    0.28
Q71   1   0.3897  0.8154  0.7604  11.00000  0.05    0.28
Q72   1   0.5079  0.1373  0.3840  11.00000  0.05    0.28
Q73   1   0.4580  0.6605  0.4945  11.00000  0.05    0.28
Q74   1   0.3409  0.3189  0.2233  11.00000  0.05    0.28
Q75   1   0.3584  1.0208  0.9303  11.00000  0.05    0.28
Q76   1   0.4791  0.3668  0.3860  11.00000  0.05    0.27
Q77   1   0.4914  0.0155  0.4275  11.00000  0.05    0.27
Q78   1   0.3759  0.8116  0.8893  11.00000  0.05    0.27
Q79   1   0.3178  0.5346  0.6644  11.00000  0.05    0.27
Q80   1   0.5289  0.0674  0.3494  11.00000  0.05    0.27
Q81   1   0.3615  0.1663  0.8410  11.00000  0.05    0.27
Q82   1   0.2107  0.1913  0.3295  11.00000  0.05    0.27
Q83   1   0.2780  0.5230  0.4466  11.00000  0.05    0.27
Q84   1   0.2772  0.7235  0.5309  11.00000  0.05    0.27
Q85   1   0.3795  0.7631  0.8390  11.00000  0.05    0.27
Q86   1   0.3571  0.1955  0.8382  11.00000  0.05    0.27
Q87   1   0.4768 -0.0538  0.3384  11.00000  0.05    0.27
Q88   1   0.4860  0.2906  0.3007  11.00000  0.05    0.27
Q89   1   0.3111  0.5072  0.6362  11.00000  0.05    0.26
Q90   1   0.3019  0.5589  0.8005  11.00000  0.05    0.26
Q91   1   0.3187  0.4869  0.6274  11.00000  0.05    0.26
Q92   1   0.4685  0.6897  0.5168  11.00000  0.05    0.26
Q93   1   0.4109  0.8215  0.7148  11.00000  0.05    0.26
Q94   1   0.4474  0.5126  0.6290  11.00000  0.05    0.26
Q95   1   0.4360  0.6188  0.7187  11.00000  0.05    0.26
Q96   1   0.3172  0.6272  0.6378  11.00000  0.05    0.26
Q97   1   0.2431  0.1050  0.3059  11.00000  0.05    0.25
Q98   1   0.3870  0.0979  0.6857  11.00000  0.05    0.25
Q99   1   0.4216  0.3282  0.6237  11.00000  0.05    0.25
Q100  1   0.4115  0.4307  0.6858  11.00000  0.05    0.25
Q101  1   0.2865  0.3960  0.4251  11.00000  0.05    0.25
Q102  1   0.4803  0.1009  0.4347  11.00000  0.05    0.25
Q103  1   0.2934  0.3363  0.4316  11.00000  0.05    0.25
Q104  1   0.4660  0.8750  0.6976  11.00000  0.05    0.25
Q105  1   0.3484  0.6446  0.8081  11.00000  0.05    0.25
Q106  1   0.2578  0.4455  0.4305  11.00000  0.05    0.25
Q107  1   0.4186  0.4194  0.6949  11.00000  0.05    0.25
Q108  1   0.4533  0.3880  0.7770  11.00000  0.05    0.25
Q109  1   0.4426  0.3168  0.3728  11.00000  0.05    0.25
Q110  1   0.2865  0.5825  0.6015  11.00000  0.05    0.24
Q111  1   0.2799  0.4219  0.4345  11.00000  0.05    0.24
Q112  1   0.4619  0.2705  0.7235  11.00000  0.05    0.24
Q113  1   0.4749 -0.0596  0.4140  11.00000  0.05    0.24
Q114  1   0.3592  0.3907  0.9390  11.00000  0.05    0.24
Q115  1   0.4594  0.3560  0.4610  11.00000  0.05    0.24
Q116  1   0.4255  0.2279  0.7722  11.00000  0.05    0.24
Q117  1   0.3300  0.1589  0.6903  11.00000  0.05    0.24
Q118  1   0.2384  0.8894  0.7000  11.00000  0.05    0.24
Q119  1   0.3818  0.6505  0.6423  11.00000  0.05    0.24
Q120  1   0.4604  0.0632  0.7985  11.00000  0.05    0.24
Q121  1   0.4283  0.7898  0.6628  11.00000  0.05    0.23
Q122  1   0.3358  0.4356  0.6120  11.00000  0.05    0.23
Q123  1   0.4592  0.7539  0.5016  11.00000  0.05    0.23
Q124  1   0.3111  0.6207  0.8112  11.00000  0.05    0.23
Q125  1   0.3453  0.7180  0.7720  11.00000  0.05    0.23
Q126  1   0.4385  0.9076  0.8372  11.00000  0.05    0.23
Q127  1   0.4477  0.2646  0.6459  11.00000  0.05    0.23
Q128  1   0.3645  0.9176  0.9015  11.00000  0.05    0.23
Q129  1   0.4161  0.6441  0.7357  11.00000  0.05    0.23
Q130  1   0.2700  0.0246  0.6908  11.00000  0.05    0.23
Q131  1   0.4696  0.0567  0.6010  11.00000  0.05    0.23
Q132  1   0.4066  0.2168  0.9224  11.00000  0.05    0.23
Q133  1   0.2584  0.3738  0.4667  11.00000  0.05    0.23
Q134  1   0.3087  0.7188  0.6521  11.00000  0.05    0.23
Q135  1   0.3111  0.2415  0.4020  11.00000  0.05    0.23
Q136  1   0.2946  0.7721  0.6788  11.00000  0.05    0.23
Q137  1   0.3894  0.6541  0.5671  11.00000  0.05    0.22
Q138  1   0.3310  0.5475  0.2205  11.00000  0.05    0.22
Q139  1   0.2930  0.6335  0.7142  11.00000  0.05    0.22
Q140  1   0.3369  0.4525  0.3052  11.00000  0.05    0.22
Q141  1   0.3207  0.1229  0.4154  11.00000  0.05    0.22
Q142  1   0.2291  0.9167  0.7102  11.00000  0.05    0.22
Q143  1   0.4732  0.3251  0.5476  11.00000  0.05    0.22
Q144  1   0.3415  0.5552  0.2136  11.00000  0.05    0.22
Q145  1   0.2493  0.5608  0.6570  11.00000  0.05    0.22
Q146  1   0.4965  0.1138  0.5844  11.00000  0.05    0.21
Q147  1   0.2941  0.3974  0.5110  11.00000  0.05    0.21
Q148  1   0.3160  0.1783  0.4674  11.00000  0.05    0.21
Q149  1   0.4081  0.5152  0.7829  11.00000  0.05    0.21
Q150  1   0.4575 -0.0195  0.3886  11.00000  0.05    0.21
;
_shelx_res_checksum                78044
_shelx_hkl_file
;
   8   0   0   53.19    7.90
  -8   0   0   51.49    8.00
  -8   0   0   45.60    7.70
   8   0   0   51.29    7.70
 -10   0   0  143.69   19.60
 -10   0   0  124.59   19.30
  10   0   0  117.69   19.50
  10   0   0  132.89   19.40
 -12   0   0 7902.61 1076.49
  12   0   0 6710.03 1076.39
  14   0   0   60.69    9.70
  14   0   0   62.79    9.50
 -14   0   0   53.59    9.70
 -14   0   0   59.39    9.30
  16   0   0  534.25   84.19
 -16   0   0  619.64   84.39
  16   0   0  573.84   84.49
  16   0   0  593.74   84.09
 -16   0   0  524.35   83.99
  18   0   0  289.47   46.20
 -18   0   0  316.77   45.70
  18   0   0  308.47   45.90
 -20   0   0    4.40    3.00
  20   0   0    8.70    3.80
 -20   0   0    4.40    3.20
 -22   0   0  132.49   20.70
  22   0   0  134.59   21.80
  22   0   0  128.49   21.10
 -22   0   0  150.68   22.30
  24   0   0  193.98   28.50
  24   0   0  205.08   29.30
 -24   0   0  174.38   28.70
 -24   0   0  173.28   28.00
  26   0   0  192.88   30.70
  26   0   0  189.58   31.50
 -26   0   0  217.58   31.30
 -26   0   0  197.78   30.30
 -28   0   0    5.50    3.70
  28   0   0    3.60    3.90
 -28   0   0    7.20    6.00
  28   0   0    4.20    5.40
  30   0   0   45.00    9.60
 -30   0   0   47.50   10.20
 -30   0   0   48.50    8.30
  30   0   0   31.70    8.30
  32   0   0    5.60    3.70
  32   0   0    2.00    5.50
 -32   0   0    7.40    4.40
 -32   0   0   13.80    6.70
 -34   0   0   15.50    7.10
  34   0   0    8.80    6.30
 -34   0   0    4.40    4.80
 -36   0   0   10.50    5.30
  36   0   0    2.40    6.50
 -36   0   0   18.60    8.20
  38   0   0   23.80    8.40
 -38   0   0   19.30    8.90
   3  -1   0    0.90    4.50
  -5  -1   0   13.50    2.40
   5  -1   0   16.30    2.30
  -5   1   0    9.30    2.30
   7  -1   0    5.80    1.50
  -7  -1   0    2.60    1.30
   7  -1   0    5.30    1.40
  -7   1   0    7.60    1.20
  -7   1   0    3.40    1.60
   7   1   0    1.20    1.00
   9  -1   0  633.74   90.09
  -9  -1   0  598.74   90.19
  -9   1   0  636.14   90.29
  -9   1   0  571.84   90.09
   9   1   0  613.94   90.29
  11  -1   0 2671.13  408.26
 -11  -1   0 2965.40  408.26
  11  -1   0 2953.70  408.16
 -11  -1   0 2642.84  408.06
 -11   1   0 2636.54  408.06
  11   1   0 2696.63  408.16
 -11   1   0 2819.32  408.26
  13  -1   0  172.18   24.40
  13  -1   0  147.89   24.60
 -13  -1   0  171.78   24.60
 -13  -1   0  160.88   24.30
 -13   1   0  173.98   24.70
  13   1   0  159.38   24.50
 -13   1   0  153.18   24.30
 -15  -1   0   25.90    4.40
  15  -1   0   17.10    4.40
  15  -1   0   13.00    3.90
  15  -1   0   22.20    4.00
 -15  -1   0   23.90    3.90
 -15   1   0   12.40    3.70
  15   1   0   18.40    3.80
  15   1   0   18.40    4.20
 -15   1   0   31.50    5.20
  17  -1   0    0.60    2.30
  17  -1   0   -0.20    3.60
  17  -1   0   -1.30    2.70
 -17  -1   0    1.30    2.30
 -17  -1   0    3.30    2.80
 -17   1   0    2.40    2.10
 -17   1   0   -0.90    2.50
  17   1   0    2.90    2.80
  17   1   0    2.30    2.60
  19  -1   0   51.49    7.70
  19  -1   0   46.60    8.90
  19  -1   0   51.39    8.50
 -19  -1   0   46.80    7.50
 -19  -1   0   28.80    7.30
  19   1   0   43.80    7.70
 -19   1   0   65.09    9.70
  19   1   0   36.60    8.10
 -19   1   0   45.10    7.50
 -21  -1   0   72.09   12.90
  21  -1   0   71.29   12.50
 -21  -1   0   80.19   12.50
  21  -1   0   64.59   13.10
  21  -1   0   84.09   13.10
 -21   1   0   79.59   12.40
  21   1   0   92.39   13.00
  21   1   0   76.09   13.20
  23  -1   0   26.90    8.70
 -23  -1   0   51.09    8.60
  23  -1   0   59.79    9.20
 -23  -1   0   64.69    9.90
  23  -1   0   45.30    8.80
  23   1   0   51.39    8.90
 -23   1   0   49.80    8.60
 -23   1   0   54.89   10.00
  23   1   0   64.19   10.20
 -25  -1   0   -0.40    4.50
  25  -1   0    1.90    4.60
  25  -1   0    5.20    3.50
 -25  -1   0    3.30    3.10
  25   1   0    2.20    4.70
 -25   1   0    2.50    3.40
 -25   1   0    8.40    4.90
  25   1   0    5.50    3.70
 -27  -1   0   -8.90    4.60
 -27  -1   0    1.70    3.60
  27  -1   0    0.40    3.60
 -27   1   0    0.40    3.30
  27   1   0    0.60    5.00
  27   1   0   -2.20    3.50
 -27   1   0   -7.20    3.50
 -29  -1   0    5.80    5.50
  29  -1   0   -0.80    4.10
  29  -1   0    5.50    6.00
 -29  -1   0    4.90    3.80
  29   1   0    0.80    4.10
 -29   1   0    3.20    3.80
  29   1   0    7.40    5.60
 -29   1   0    0.00    4.00
 -31  -1   0    3.10    5.30
 -31  -1   0    6.00    4.10
  31  -1   0    9.70    5.30
  31  -1   0    4.90    6.70
  31   1   0    3.60    5.80
  31   1   0   -1.70    4.50
 -31   1   0    6.20    4.30
 -31   1   0   22.90    6.40
  33  -1   0   17.10    8.40
  33  -1   0    6.60    6.90
 -33  -1   0   14.80    5.30
 -33  -1   0   24.80    6.80
 -33   1   0   27.40    8.30
  33   1   0    8.30    7.00
 -33   1   0   25.00    7.00
  33   1   0   22.40   10.40
 -35  -1   0    4.50    4.70
 -35  -1   0   -1.50    5.00
  35  -1   0   11.90    8.10
 -35   1   0   -1.50    6.30
  35   1   0   15.70    7.30
 -35   1   0    2.70    1.90
 -37  -1   0   -4.20    4.80
  37  -1   0    1.90    7.80
 -37  -1   0   -1.00    4.90
  37   1   0    0.20    6.30
 -37   1   0   -2.50    6.20
 -37   1   0   23.10    4.80
   0  -2   0 1010.60  152.38
   0  -2   0 1032.90  152.48
   0   2   0 1061.19  152.58
   2  -2   0   22.90    3.80
   2  -2   0   26.00    3.80
   2  -2   0   20.80    3.60
  -2   2   0   21.30    3.70
   2   2   0   22.90    3.90
  -2   2   0   30.70    4.20
  -4  -2   0   10.20    2.50
   4  -2   0   10.50    2.40
   4  -2   0   11.50    2.20
  -4  -2   0   13.80    2.10
  -4   2   0   13.40    2.40
  -6  -2   0   70.39   10.30
   6  -2   0   65.99   10.50
   6  -2   0   66.49   10.30
   6   2   0   67.99   10.20
  -6   2   0   63.89   10.20
  -6   2   0   74.09   10.50
   8  -2   0   28.10    6.10
   8  -2   0   48.20    6.20
  -8  -2   0   40.00    6.20
   8   2   0   40.30    6.10
  -8   2   0   44.10    6.10
  -8   2   0   29.70    6.10
  10  -2   0  528.25   84.09
 -10  -2   0  577.34   83.89
  10  -2   0  621.14   83.89
 -10   2   0  538.35   84.09
 -10   2   0  566.74   83.89
  10   2   0  567.74   83.89
 -12  -2   0   78.39   12.80
  12  -2   0   88.89   13.00
  12  -2   0   77.99   13.20
 -12  -2   0   88.59   13.10
  12   2   0   89.29   13.00
 -12   2   0   91.49   12.90
 -12   2   0   73.09   13.30
  14  -2   0  134.09   15.10
  14  -2   0   92.99   13.60
  14  -2   0   76.49   12.80
 -14  -2   0   91.69   13.10
 -14  -2   0   69.49   12.60
 -14   2   0   89.99   13.40
 -14   2   0   83.69   12.80
  14   2   0   70.69   13.00
  14   2   0   82.39   12.90
  16  -2   0  155.08   23.20
  16  -2   0  135.29   22.70
 -16  -2   0  142.59   22.30
  16  -2   0  155.98   22.50
 -16  -2   0  148.59   22.60
  16   2   0  141.09   22.80
 -16   2   0  162.88   22.40
  16   2   0  142.99   22.50
 -16   2   0  144.79   22.90
 -18  -2   0    1.20    3.10
  18  -2   0    2.40    2.50
  18  -2   0    3.10    3.60
  18  -2   0    1.70    2.50
 -18  -2   0    1.70    2.20
 -18   2   0   -1.50    2.90
  18   2   0   -1.20    3.10
 -18   2   0   -0.40    2.50
  18   2   0    1.90    2.60
  20  -2   0   16.90    9.20
  20  -2   0    9.30    6.60
 -20  -2   0    7.30    3.50
 -20  -2   0   18.80    3.80
  20  -2   0   12.50    3.90
 -20   2   0   13.10    8.60
 -20   2   0   14.70    3.80
  20   2   0   18.90    5.00
  22  -2   0  141.39   25.60
 -22  -2   0  168.18   24.50
  22  -2   0  149.49   24.60
  22  -2   0  168.08   25.10
  22   2   0  152.68   24.80
  22   2   0  164.18   25.30
 -22   2   0  164.08   24.40
 -22   2   0  172.98   25.40
 -24  -2   0  129.49   23.80
 -24  -2   0  166.28   23.30
  24  -2   0  204.18   26.60
  24  -2   0  142.99   23.80
  24  -2   0  146.09   23.40
 -24   2   0  139.79   24.10
  24   2   0  146.99   24.20
  24   2   0  158.28   23.60
 -24   2   0  150.88   23.20
 -26  -2   0   15.70    5.70
  26  -2   0   23.80    6.00
  26  -2   0   19.70    7.00
  26  -2   0   24.90    5.60
 -26  -2   0   24.00    5.40
  26   2   0   22.50    6.70
 -26   2   0   28.30    5.60
 -26   2   0   15.90    6.30
  26   2   0   29.80    6.10
 -28  -2   0    7.10    4.40
  28  -2   0   12.50    5.70
 -28  -2   0   13.00    4.40
  28  -2   0   13.30    4.80
  28  -2   0    7.40    4.40
  28   2   0   15.70    6.10
  28   2   0   11.30    4.70
 -28   2   0    6.80    4.20
 -28   2   0    3.40    4.70
 -30  -2   0   -0.20    3.60
 -30  -2   0    4.20    5.10
  30  -2   0    7.20    4.80
  30  -2   0    2.60    5.90
 -30   2   0    9.30    6.40
 -30   2   0   -0.40    4.00
  30   2   0    4.20    4.70
  30   2   0   -7.20    4.90
 -32  -2   0   13.10    6.40
  32  -2   0   -0.40    6.60
  32  -2   0    8.50    5.60
 -32  -2   0    2.60    4.30
  32   2   0    8.80    4.70
  32   2   0   -6.30    5.40
 -32   2   0    1.70    4.70
 -34  -2   0   17.60    6.90
  34  -2   0    0.40    7.20
  34  -2   0    4.00    5.00
  34   2   0    8.80    4.90
 -34   2   0    4.10    5.30
 -34   2   0    3.10    1.70
 -36  -2   0   16.50    6.80
  36  -2   0   16.90    9.30
 -36  -2   0   15.90    5.30
  36   2   0    8.20    7.30
  36   2   0    1.50    2.40
 -36   2   0   15.50    7.90
  38  -2   0   -6.00    8.10
 -38  -2   0    7.50    5.70
 -38  -2   0   -1.20    5.40
 -38   2   0   -4.70    7.10
  38   2   0    2.90    7.60
   1  -3   0  199.18   28.00
   1  -3   0  184.28   27.90
  -1  -3   0  186.98   27.80
   1  -3   0  188.18   28.00
  -1  -3   0  175.68   27.90
  -1  -3   0  185.98   28.20
   1  -3   0  187.18   28.20
  -1   3   0  188.98   27.90
  -1   3   0  208.08   28.30
   1   3   0  185.08   27.90
   3  -3   0   22.40    4.50
   3  -3   0   24.80    3.90
   3  -3   0   16.30    3.70
  -3  -3   0   16.30    4.00
   3  -3   0   24.80    3.70
  -3   3   0   30.40    4.70
  -3   3   0   19.60    3.60
   3   3   0   27.10    4.40
  -3   3   0   23.10    3.60
   5  -3   0  929.01  132.79
   5  -3   0  949.21  132.69
  -5  -3   0  825.72  133.09
  -5   3   0  874.01  132.49
  -5   3   0  924.61  132.79
  -5   3   0  883.01  132.59
  -7  -3   0  160.08   24.50
   7  -3   0  195.98   24.50
  -7  -3   0  174.38   24.00
   7  -3   0  159.08   24.10
   7  -3   0  155.08   24.30
  -7   3   0  143.59   24.20
  -7   3   0  160.18   24.10
   7   3   0  152.88   24.00
   9  -3   0  527.95   77.29
  -9  -3   0  508.25   77.29
   9  -3   0  574.54   77.69
  -9   3   0  536.45   77.29
   9   3   0  501.25   77.19
  -9   3   0  499.15   77.49
  11  -3   0    8.60    2.20
  11  -3   0    5.60    2.10
  11  -3   0    2.10    2.20
 -11  -3   0    5.90    2.00
 -11   3   0    1.70    1.90
  11   3   0    5.70    1.90
 -11   3   0    9.20    3.00
  11   3   0    6.00    2.30
 -13  -3   0   17.80    3.70
  13  -3   0    8.00    3.30
  13  -3   0   16.10    3.40
  13  -3   0   13.10    4.00
  13   3   0   24.50    4.00
  13   3   0   18.20    3.40
 -13   3   0   14.20    3.90
 -13   3   0   16.60    3.40
  15  -3   0   57.59    9.40
 -15  -3   0   61.09    9.60
  15  -3   0   34.30    9.40
  15  -3   0   65.69    9.90
 -15   3   0   64.69    9.40
  15   3   0   48.30    9.40
 -15   3   0   95.29   11.40
  15   3   0   60.49    9.40
 -17  -3   0   32.40    6.10
  17  -3   0   24.00    6.00
  17  -3   0   33.40    6.00
  17  -3   0   35.90    6.80
 -17  -3   0   37.80    5.90
  17   3   0   50.79    7.10
 -17   3   0   38.00    6.10
  17   3   0   38.80    6.10
 -17   3   0   18.30    5.70
 -19  -3   0    4.60    2.90
  19  -3   0    5.50    3.50
  19  -3   0   26.70    5.10
 -19  -3   0    8.40    3.50
  19  -3   0    4.20    5.50
 -19   3   0   23.60    4.80
  19   3   0    7.10    3.60
 -19   3   0   12.10    3.40
  19   3   0    7.70    3.20
 -21  -3   0  665.43  103.29
  21  -3   0  647.24  103.39
  21  -3   0  706.03  103.99
  21  -3   0  690.53  103.59
 -21  -3   0  686.73  103.49
  21   3   0  710.83  103.29
 -21   3   0  716.13  103.09
 -21   3   0  765.62  103.69
  21   3   0  678.13  103.49
  23  -3   0    2.80    5.50
 -23  -3   0    1.10    3.80
 -23  -3   0   -1.80    2.80
  23  -3   0   -1.50    2.90
  23  -3   0   -1.50    3.60
  23   3   0    1.80    3.20
 -23   3   0    0.20    3.70
 -23   3   0    0.60    3.00
  23   3   0    0.70    3.70
 -25  -3   0   18.80    4.70
 -25  -3   0   21.20    5.80
  25  -3   0   14.40    6.40
  25  -3   0    6.60    5.00
  25  -3   0   20.00    5.10
 -25   3   0   15.90    4.90
  25   3   0   22.90    5.20
  25   3   0   19.60    6.20
 -25   3   0   49.60   13.40
 -27  -3   0   11.00    4.50
  27  -3   0   -1.40    5.30
  27  -3   0    3.90    4.10
 -27  -3   0    2.80    3.40
  27  -3   0    1.50    4.60
  27   3   0    1.30    3.90
 -27   3   0    4.00    3.50
 -27   3   0    5.00    5.00
  27   3   0    1.40    4.90
  29  -3   0   -1.70    4.30
 -29  -3   0   -5.40    4.50
  29  -3   0    6.50    4.90
  29  -3   0   11.70    7.40
 -29  -3   0    4.40    3.80
 -29   3   0    3.10    4.10
  29   3   0    6.60    5.70
  29   3   0    7.80    4.40
 -29   3   0   -0.50    5.10
  31  -3   0   -3.10    4.50
 -31  -3   0    2.20    5.60
  31  -3   0    8.90    7.10
 -31  -3   0    9.50    4.20
  31  -3   0    5.00    4.90
  31   3   0    2.20    4.60
  31   3   0    2.80    5.90
 -31   3   0   -4.90    5.10
 -33  -3   0   57.39   10.70
  33  -3   0   35.70   12.30
 -33  -3   0   66.39   11.90
  33   3   0   62.59   12.70
 -33   3   0   81.49   12.80
 -35  -3   0    3.00    4.70
 -35  -3   0    2.90    5.30
  35  -3   0    0.20    5.90
  35  -3   0   -1.00    5.40
  35   3   0    3.80    3.60
 -35   3   0    0.90    6.70
  35   3   0   -7.70    5.90
  37  -3   0   15.00    7.60
 -37  -3   0    7.50    5.50
 -37  -3   0    9.10    6.30
 -37   3   0    4.90    4.70
  37   3   0    3.00    7.40
   0  -4   0  240.38   38.60
   0  -4   0  286.47   38.30
   0  -4   0  269.07   38.30
   0  -4   0  232.18   38.20
   0   4   0  267.97   38.80
   0   4   0  255.67   38.30
   2  -4   0  200.58   29.30
  -2  -4   0  180.58   29.60
  -2  -4   0  196.08   29.20
   2  -4   0  207.08   29.40
   2  -4   0  214.48   29.30
   2  -4   0  179.38   29.60
  -2   4   0  187.28   29.20
  -2   4   0  203.18   29.70
   2   4   0  197.38   29.70
   4  -4   0   81.29   11.80
  -4  -4   0   73.19   12.00
   4  -4   0   71.49   11.50
   4  -4   0   69.89   12.00
   4  -4   0   76.99   11.60
  -4   4   0   80.49   12.20
   4   4   0   78.19   12.20
   6  -4   0   75.39   11.40
   6  -4   0   71.49   11.20
  -6  -4   0   73.09   11.80
   6  -4   0   75.79   11.70
  -6   4   0   63.99   11.90
  -6   4   0   70.79   11.20
  -6   4   0   78.59   11.40
   8  -4   0  261.17   39.60
   8  -4   0  281.07   40.00
   8  -4   0  265.37   39.80
  -8  -4   0  249.18   40.10
  -8  -4   0  269.97   39.50
  -8   4   0  267.47   39.80
  -8   4   0  278.27   40.10
   8   4   0  257.97   39.40
  -8   4   0  272.67   39.60
  10  -4   0    5.70    2.80
  10  -4   0    6.40    2.70
  10  -4   0   10.40    2.40
 -10  -4   0    5.60    3.00
 -10  -4   0   12.70    2.30
 -10   4   0    6.80    2.70
 -10   4   0    6.50    2.20
  10   4   0    7.30    1.90
  12  -4   0   86.09   15.20
 -12  -4   0   98.69   14.50
  12  -4   0   99.89   14.50
  12  -4   0   86.59   14.80
 -12   4   0   96.69   14.50
 -12   4   0   92.59   14.90
  12   4   0   93.39   14.30
  12   4   0   94.09   15.80
  14  -4   0    9.90    2.80
 -14  -4   0   14.50    2.80
  14  -4   0    4.30    3.30
  14  -4   0    8.00    3.30
 -14   4   0    3.50    2.60
 -14   4   0    9.40    2.80
  14   4   0    3.70    2.20
  14   4   0   10.20    3.00
  16  -4   0    1.00    2.40
  16  -4   0    2.40    6.40
 -16  -4   0    3.20    2.60
  16  -4   0    3.40    3.50
  16   4   0    1.80    2.80
  16   4   0    1.90    2.20
 -16   4   0    4.60    2.40
 -16   4   0    2.00    2.50
  18  -4   0    0.40    2.90
 -18  -4   0    2.80    3.00
  18  -4   0   12.70    4.30
  18  -4   0    3.80    3.70
  18   4   0    6.20    3.30
  18   4   0    5.40    2.90
 -18   4   0    4.20    2.70
 -18   4   0    0.20    3.00
  20  -4   0   -1.70    4.90
 -20  -4   0    0.50    2.50
 -20  -4   0    0.70    2.90
 -20   4   0    4.70    3.90
 -20   4   0   -0.60    2.80
  20   4   0    1.10    3.30
 -22  -4   0    1.10    2.90
  22  -4   0    1.70    2.80
  22  -4   0   -3.60    3.10
 -22  -4   0    3.00    3.90
  22  -4   0    0.50    6.50
  22   4   0    4.20    3.10
 -22   4   0    3.20    3.10
  22   4   0    1.40    3.70
 -22   4   0   -2.00    4.20
  24  -4   0   -3.50    4.50
 -24  -4   0    2.00    3.80
  24  -4   0   -4.00    3.50
  24  -4   0   -6.90    3.60
 -24  -4   0   -0.60    3.00
 -24   4   0   -0.80    4.30
  24   4   0   -5.70    3.30
 -24   4   0    1.20    3.30
  24   4   0   -1.60    3.00
  26  -4   0   -5.70    5.50
  26  -4   0   -7.30    4.20
  26  -4   0   -2.10    3.80
 -26  -4   0    0.30    4.50
 -26  -4   0    0.70    3.30
  26   4   0   -0.10    3.40
 -26   4   0   -1.10    3.50
  26   4   0   -2.20    3.80
 -26   4   0   -8.20    4.50
  28  -4   0   -2.20    5.10
  28  -4   0    5.50    5.00
 -28  -4   0    3.90    4.10
  28  -4   0   -2.00    4.10
 -28  -4   0   -3.30    3.70
  28   4   0    0.10    3.60
  28   4   0    6.30    5.10
 -28   4   0    4.30    6.20
 -28   4   0   -7.80    3.50
  30  -4   0    5.60    5.20
 -30  -4   0   10.20    4.90
  30  -4   0   14.20    8.90
 -30  -4   0    7.80    4.50
  30  -4   0   10.60    5.10
  30   4   0    3.00    4.50
  30   4   0    7.90    5.90
 -30   4   0    8.60    4.40
 -30   4   0    9.90    5.90
 -32  -4   0   22.80    6.90
  32  -4   0   13.30    5.90
  32  -4   0    8.80    5.30
  32  -4   0   13.90    7.80
  32   4   0   21.60    7.00
  32   4   0   14.00    5.60
 -32   4   0    8.30    6.30
  34  -4   0   -1.70    5.00
 -34  -4   0   12.40    6.00
  34  -4   0  -11.00    5.20
  34  -4   0    8.80    5.90
 -34   4   0    4.60    7.10
  34   4   0    7.60    6.20
  34   4   0    9.40    4.70
 -36  -4   0    3.00    4.60
 -36  -4   0    3.60    5.30
  36  -4   0   -4.30    7.20
  36  -4   0   -1.30    5.60
 -36   4   0    4.30    5.00
  36   4   0    2.40    1.60
  36   4   0    2.50    6.20
  -1  -5   0   10.90    2.40
  -1  -5   0   19.90    2.30
   1  -5   0    7.70    2.20
  -1  -5   0   10.80    2.40
   1  -5   0    7.80    3.40
  -1  -5   0   12.90    3.40
   1  -5   0   13.80    2.70
   1  -5   0    9.80    2.50
   1   5   0   13.30    3.80
  -1   5   0    8.60    2.40
   1   5   0    7.00    2.40
  -1   5   0    6.90    3.60
   3  -5   0  147.49   23.80
  -3  -5   0  149.09   23.20
   3  -5   0  154.28   23.50
  -3  -5   0  159.78   23.90
   3  -5   0  165.48   23.40
   3  -5   0  159.48   23.30
  -3   5   0  158.08   23.30
   3   5   0  153.18   23.90
  -3   5   0  149.88   23.90
   5  -5   0  191.38   27.60
   5  -5   0  173.08   28.00
   5  -5   0  186.88   27.70
   5  -5   0  188.98   27.90
  -5  -5   0  173.88   28.10
   5   5   0  185.28   28.20
  -5   5   0  195.98   28.30
  -5   5   0  180.28   27.50
   7  -5   0  286.87   46.40
   7  -5   0  322.17   46.60
   7  -5   0  313.27   46.20
  -7  -5   0  310.77   46.80
  -7   5   0  330.87   46.40
  -7   5   0  288.27   46.80
  -7   5   0  321.97   46.20
   9  -5   0  410.86   61.29
  -9  -5   0  411.16   60.69
   9  -5   0  425.76   60.89
  -9  -5   0  410.36   61.39
  -9   5   0  405.46   60.99
  -9   5   0  400.46   60.79
  -9   5   0  407.06   61.39
 -11  -5   0   50.29    7.60
  11  -5   0   42.90    8.30
  11  -5   0   53.79    8.40
 -11  -5   0   46.40    8.50
  11  -5   0   47.70    7.60
 -11   5   0   46.40    9.20
  11   5   0   40.40    7.30
 -11   5   0   45.40    7.60
 -11   5   0   55.29    8.30
 -13  -5   0   54.19    9.50
  13  -5   0   53.09    8.60
  13  -5   0   40.80    9.10
 -13  -5   0   49.60    8.40
  13  -5   0   47.50    8.90
  13   5   0   44.20    8.10
 -13   5   0   59.89    8.60
 -13   5   0   68.89    9.30
  15  -5   0   48.30    8.00
  15  -5   0   42.20    8.40
 -15  -5   0   50.79    7.90
  15  -5   0   52.09    9.20
  15   5   0   43.80    7.70
 -15   5   0   51.19    8.00
 -15   5   0   42.40    8.30
  17  -5   0   56.29   11.60
  17  -5   0   76.99   11.30
 -17  -5   0   72.29   11.30
  17  -5   0   60.49   11.50
 -17   5   0   69.59   11.20
  17   5   0   63.39   11.20
 -17   5   0   70.99   12.10
  17   5   0   72.79   11.00
  19  -5   0    7.70    4.60
  19  -5   0   15.30    4.60
  19  -5   0    8.80    4.80
 -19  -5   0   14.20    4.00
 -19   5   0   18.00    4.00
  19   5   0    8.00    3.50
  19   5   0   23.20    4.40
 -19   5   0   12.00    5.00
  21  -5   0  114.09   18.10
  21  -5   0   92.89   19.00
 -21  -5   0  101.69   18.30
 -21  -5   0  132.39   18.00
  21  -5   0  132.19   18.90
  21   5   0  124.39   17.90
  21   5   0  102.59   18.30
 -21   5   0  114.99   18.00
 -21   5   0  105.69   18.80
 -23  -5   0    2.90    3.00
  23  -5   0   -4.80    3.50
  23  -5   0   -3.20    4.40
  23  -5   0    3.40    3.80
 -23  -5   0   -3.80    3.40
  23   5   0    1.10    3.50
  23   5   0    0.10    3.00
 -23   5   0   -1.40    4.00
 -23   5   0   -2.60    3.20
  25  -5   0    8.70    4.60
 -25  -5   0    8.30    3.90
  25  -5   0    1.50    3.60
  25  -5   0    7.20    6.50
 -25  -5   0    1.70    4.30
 -25   5   0    7.50    3.60
  25   5   0    5.80    3.40
 -25   5   0    3.90    3.70
  25   5   0    3.10    4.10
 -27  -5   0    0.50    3.70
  27  -5   0   -4.50    4.10
  27  -5   0    4.10    4.50
 -27  -5   0    2.30    4.20
  27  -5   0    0.90    5.80
  27   5   0   -6.50    4.00
  27   5   0    7.50    3.80
 -27   5   0   -1.70    3.80
 -27   5   0    7.90    4.70
 -29  -5   0    5.40    5.10
  29  -5   0   -4.70    4.80
 -29  -5   0   -2.80    3.80
  29  -5   0    0.00    4.60
  29  -5   0   -3.50    6.00
  29   5   0    0.60    5.20
 -29   5   0   -0.30    4.20
  29   5   0    1.40    3.80
 -29   5   0    8.40    4.90
  31  -5   0   -4.30    6.50
 -31  -5   0    2.10    5.10
  31  -5   0    5.50    5.10
  31  -5   0    4.30    5.90
 -31  -5   0    0.10    4.30
 -31   5   0    4.60    4.10
 -31   5   0    4.20    4.50
  31   5   0    4.70    5.30
  31   5   0    6.50    4.40
 -33  -5   0    3.80    5.30
 -33  -5   0   16.30    5.20
  33  -5   0   18.10    8.70
  33  -5   0    7.60    5.90
  33  -5   0   14.60    7.30
  33   5   0   12.80    6.60
 -33   5   0   16.70    7.00
  35  -5   0    3.50    5.60
  35  -5   0   12.40    7.20
 -35  -5   0    1.70    5.20
 -35  -5   0    2.40    4.90
  35  -5   0   -6.90    5.80
  35   5   0   -2.40    6.10
 -35   5   0    2.60    7.50
  35   5   0    7.50    3.60
   0  -6   0 1329.07  188.28
   0  -6   0 1370.56  188.18
   0  -6   0 1246.98  188.18
   0  -6   0 1168.88  188.68
   0   6   0 1322.87  188.78
   0   6   0 1210.28  188.18
  -2  -6   0    8.50    2.00
  -2  -6   0    4.20    3.40
   2  -6   0    7.50    2.60
   2  -6   0    8.60    2.30
   2  -6   0    3.50    2.20
  -2  -6   0    5.20    2.10
   2  -6   0    8.70    3.70
  -2  -6   0   11.10    1.90
   2   6   0    3.80    3.30
  -2   6   0    6.20    2.10
  -2   6   0    7.10    4.00
  -4  -6   0   41.90    7.20
  -4  -6   0   41.00    8.10
   4  -6   0   38.10    7.10
   4  -6   0   56.19    7.90
   4  -6   0   47.70    7.50
   4  -6   0   43.90    8.10
  -4   6   0   54.29    8.90
   4   6   0   48.20    8.60
  -4   6   0   43.00    7.20
   6  -6   0    4.40    2.80
  -6  -6   0    4.40    2.10
  -6  -6   0    4.20    3.50
   6  -6   0    1.50    2.20
   6  -6   0    4.30    3.60
   6  -6   0    0.30    2.00
   6   6   0    1.90    3.30
  -6   6   0   -1.10    3.80
   8  -6   0    9.80    3.50
   8  -6   0   10.00    3.10
  -8  -6   0   11.20    4.40
   8  -6   0   10.10    2.80
  -8   6   0    6.60    2.60
  -8   6   0   16.90    5.20
  10  -6   0   61.19   10.60
  10  -6   0   63.59    9.70
 -10  -6   0   61.79   10.80
  10  -6   0   68.49   10.30
 -10   6   0   57.39   10.60
 -10   6   0   53.79    9.70
 -10   6   0   54.49    9.70
 -12  -6   0  238.38   34.30
 -12  -6   0  234.88   35.50
  12  -6   0  235.18   35.30
  12  -6   0  213.38   34.80
  12  -6   0  225.78   34.50
 -12   6   0  250.37   34.60
 -12   6   0  234.18   35.50
 -12   6   0  208.78   34.70
 -14  -6   0   99.09   21.20
  14  -6   0  116.59   18.00
 -14  -6   0  117.39   17.20
  14  -6   0  115.69   17.50
  14  -6   0  108.69   18.50
  14   6   0  100.79   17.00
 -14   6   0  118.39   17.50
 -14   6   0  137.89   19.40
 -14   6   0  112.29   17.90
  16  -6   0  126.59   19.70
 -16  -6   0  112.19   19.60
 -16  -6   0  117.99   18.20
  16  -6   0  116.59   18.90
  16  -6   0  120.79   18.40
 -16   6   0  117.19   18.30
 -16   6   0   94.89   19.20
  16   6   0  126.39   18.00
 -16   6   0  118.29   18.90
  18  -6   0  101.49   16.40
 -18  -6   0  102.09   16.30
  18  -6   0  103.69   17.00
  18  -6   0  102.59   17.50
 -18  -6   0   96.79   17.40
 -18   6   0  107.89   17.00
 -18   6   0  117.19   16.40
  18   6   0   96.29   16.00
 -20  -6   0   13.60    4.40
  20  -6   0   15.60    4.60
  20  -6   0   15.10    5.60
  20  -6   0   11.60    5.20
 -20   6   0   21.80    5.60
 -20   6   0    8.70    4.00
  20   6   0   19.90    4.40
  20   6   0   17.10    4.50
  22  -6   0    6.50    4.80
  22  -6   0    3.10    3.70
  22  -6   0    0.50    3.00
 -22  -6   0    1.00    3.50
 -22   6   0   -0.50    3.30
 -22   6   0   -0.30    3.90
  22   6   0   -0.70    2.70
  22   6   0    1.50    3.30
  24  -6   0   11.10    5.90
  24  -6   0   26.30    7.40
 -24  -6   0   33.60    5.80
 -24  -6   0   26.70    6.30
  24  -6   0   28.10    6.50
  24   6   0   25.40    6.20
  24   6   0   38.90    6.10
 -24   6   0   26.10    5.80
 -24   6   0   21.70    6.50
  26  -6   0   10.60    6.80
  26  -6   0   18.30    6.30
  26  -6   0   22.70    6.90
 -26  -6   0   22.50    6.20
 -26  -6   0   30.10    5.90
  26   6   0   27.90    6.70
 -26   6   0   28.20    6.00
  26   6   0   23.50    5.60
 -26   6   0   33.30    7.50
  28  -6   0    2.60    5.30
 -28  -6   0   21.90    5.90
  28  -6   0   13.90    6.30
 -28  -6   0   14.40    4.80
  28  -6   0   13.70    8.30
 -28   6   0    7.70    5.00
  28   6   0   17.10    6.00
 -28   6   0   23.00    7.50
  28   6   0   15.40    4.90
  30  -6   0   17.50    6.80
  30  -6   0    3.80    7.20
 -30  -6   0    3.40    4.30
  30  -6   0    8.90    5.20
 -30  -6   0    3.20    5.20
  30   6   0   16.20    6.10
 -30   6   0    6.30    4.80
  30   6   0    9.90    4.60
 -30   6   0    3.80    6.50
 -32  -6   0   15.40    5.50
  32  -6   0   11.00    6.00
  32  -6   0   10.20    7.30
  32  -6   0    9.10    7.60
 -32  -6   0   11.50    5.50
  32   6   0   13.70    6.10
  32   6   0    7.70    5.00
 -32   6   0   11.50    7.20
 -34  -6   0   -4.40    4.90
  34  -6   0    6.50    8.60
 -34  -6   0    6.50    5.30
  34  -6   0    0.90    6.60
  34  -6   0    0.30    5.80
  34   6   0    6.10    4.80
  34   6   0   -0.50    5.50
 -34   6   0   -6.10    6.50
  -1  -7   0  131.89   20.20
  -1  -7   0  150.68   21.40
  -1  -7   0  145.79   20.10
  -1  -7   0  134.29   20.20
   1  -7   0  126.49   20.20
   1  -7   0  156.88   21.50
   1  -7   0  128.29   20.40
  -1   7   0  125.79   21.40
   1   7   0  125.09   21.40
  -1   7   0  123.19   20.20
   3  -7   0   16.50    5.10
  -3  -7   0   17.90    3.40
   3  -7   0   15.70    3.40
   3  -7   0   14.20    3.70
   3  -7   0   16.00    3.40
  -3  -7   0   19.70    4.90
   3   7   0    8.20    4.70
  -3   7   0   13.60    5.00
  -3   7   0    9.80    3.00
   5  -7   0   41.90    6.60
   5  -7   0   27.40    7.30
  -5  -7   0   33.80    6.20
   5  -7   0   37.10    6.90
  -5  -7   0   38.10    7.60
   5  -7   0   40.80    6.40
  -5   7   0   37.60    6.40
  -5   7   0   39.40    8.10
   5   7   0   30.20    7.70
  -7  -7   0   10.00    5.00
   7  -7   0   17.90    4.50
  -7  -7   0   12.70    3.50
   7  -7   0   22.90    4.20
   7  -7   0   14.50    3.40
   7   7   0    7.50    5.30
  -7   7   0   15.40    5.00
  -7   7   0   18.40    3.70
  -9  -7   0   30.20    9.60
   9  -7   0   47.20    9.10
   9  -7   0   63.99    8.80
  -9   7   0   72.39   10.70
  -9   7   0   47.00    8.40
  11  -7   0   -1.20    2.40
  11  -7   0   -0.20    3.40
 -11  -7   0   -7.90    4.10
  11  -7   0    1.00    2.80
 -11   7   0    2.90    2.70
 -11   7   0    0.20    4.40
  13  -7   0   26.70    6.30
  13  -7   0   31.90    7.70
 -13  -7   0   22.80    7.40
  13  -7   0   26.70    6.60
 -13  -7   0   44.10    5.70
 -13   7   0   35.50    8.20
 -13   7   0   25.50    7.70
  15  -7   0   20.60    4.40
 -15  -7   0   20.00    6.20
  15  -7   0    7.40    4.60
  15  -7   0    8.60    5.10
 -15  -7   0   20.30    3.70
 -15   7   0   13.60    6.10
 -15   7   0   16.80    4.60
 -15   7   0   15.50    4.20
 -17  -7   0   25.70    4.70
  17  -7   0   13.50    6.40
 -17  -7   0   15.50    6.40
  17  -7   0   28.70    5.30
  17  -7   0   19.70    5.70
 -17   7   0   19.00    4.80
 -17   7   0   11.90    5.00
  17   7   0   20.40    4.10
  17   7   0   22.90    4.00
 -17   7   0   22.50    7.20
  19  -7   0    1.20    4.10
 -19  -7   0    9.50    6.00
 -19  -7   0    1.70    3.00
  19  -7   0   -2.90    4.30
  19  -7   0    0.80    3.60
  19   7   0    3.90    2.40
 -19   7   0    3.80    3.30
 -19   7   0   -3.10    3.80
 -19   7   0    1.70    5.60
  21  -7   0    5.50    4.00
  21  -7   0   11.50    6.10
  21  -7   0   11.60    4.70
 -21  -7   0   -1.50    5.10
  21   7   0    5.30    3.20
 -21   7   0    2.90    3.80
 -21   7   0    7.00    4.00
 -21   7   0    3.30    6.30
  23  -7   0    3.60    4.20
  23  -7   0    1.70    4.50
 -23  -7   0   -6.70    5.20
 -23  -7   0    5.20    3.90
  23  -7   0    0.60    4.60
  23   7   0    3.30    3.10
 -23   7   0    1.90    3.90
 -23   7   0   -0.10    3.80
 -25  -7   0    7.30    3.80
  25  -7   0   -5.00    4.60
  25  -7   0   -2.20    4.90
  25  -7   0    2.50    4.60
 -25  -7   0    7.10    4.20
  25   7   0    4.50    3.60
 -25   7   0    5.50    4.10
 -25   7   0    3.30    4.80
  25   7   0    1.10    3.90
 -27  -7   0   -3.00    3.60
  27  -7   0    6.40    5.20
 -27  -7   0    6.20    4.50
  27  -7   0    1.90    5.20
  27  -7   0    1.50    5.00
 -27   7   0    3.00    6.40
  27   7   0    2.70    3.70
 -27   7   0    0.20    4.10
  27   7   0    0.10    4.10
  29  -7   0    1.80    4.90
 -29  -7   0    3.80    4.00
  29  -7   0    5.90    5.70
 -29  -7   0    8.50    5.00
  29  -7   0   -3.40    6.20
  29   7   0   10.20    4.90
 -29   7   0    7.90    5.70
 -29   7   0    5.30    4.60
  29   7   0    0.80    4.00
  31  -7   0   -2.70    5.70
 -31  -7   0   -6.00    4.50
 -31  -7   0    1.50    4.20
  31  -7   0   -0.90    5.20
  31  -7   0   -2.70    7.70
  31   7   0   -1.60    4.30
  31   7   0   -1.30    5.00
 -31   7   0    4.20    1.30
 -31   7   0    3.00    4.70
  33  -7   0   -2.40    5.70
  33  -7   0    0.60    7.20
 -33  -7   0    0.90    5.20
 -33  -7   0   -1.90    4.90
  33  -7   0  -12.30    5.30
  33   7   0    5.90    5.90
 -33   7   0    3.30    5.70
  33   7   0   -0.60    6.20
   0  -8   0 1636.74  230.48
   0  -8   0 1528.15  230.48
   0  -8   0 1636.04  231.28
   0  -8   0 1570.84  230.48
   0   8   0 1543.75  231.28
   0   8   0 1465.65  230.48
  -2  -8   0    1.00    1.80
  -2  -8   0    1.10    2.00
   2  -8   0   -0.70    2.30
  -2  -8   0    3.80    4.50
   2  -8   0    1.00    2.20
   2  -8   0    6.40    4.40
   2  -8   0    2.30    2.60
  -2  -8   0    2.10    2.30
  -2   8   0   -5.80    4.40
  -2   8   0    0.20    2.30
   2   8   0    7.40    4.30
   4  -8   0  220.48   31.60
   4  -8   0  220.28   30.50
  -4  -8   0  168.38   30.30
   4  -8   0  199.18   30.70
  -4  -8   0  214.28   31.60
   4  -8   0  201.88   30.40
   4   8   0  190.68   31.60
  -4   8   0  218.48   30.40
  -6  -8   0   16.10    5.40
   6  -8   0   14.90    5.00
   6  -8   0   12.50    3.30
   6  -8   0    8.60    3.40
  -6  -8   0   11.90    3.10
   6  -8   0   16.30    4.30
   6   8   0   12.80    5.70
  -6   8   0    9.30    3.40
  -8  -8   0    4.90    4.70
   8  -8   0   15.50    3.50
   8  -8   0   13.60    4.00
  -8  -8   0    9.30    3.10
   8  -8   0   14.40    4.50
   8   8   0    8.60    5.50
  -8   8   0   15.80    5.60
  -8   8   0    7.50    3.40
  10  -8   0    4.00    2.90
 -10  -8   0    5.20    4.70
 -10  -8   0    0.60    2.60
  10  -8   0    1.70    3.20
 -10   8   0   -4.90    4.80
 -10   8   0    4.30    3.00
 -12  -8   0   71.19   11.20
  12  -8   0   47.60    8.70
  12  -8   0   50.99    9.10
  12  -8   0   52.39   10.10
 -12   8   0   48.10    8.60
 -12   8   0   46.30   10.70
 -14  -8   0    2.10    5.60
  14  -8   0    4.10    6.30
  14  -8   0    7.80    4.80
  14  -8   0   10.80    4.20
 -14   8   0    6.80    5.90
 -14   8   0    1.50    3.30
  16  -8   0   66.39   11.40
 -16  -8   0   62.59   11.00
  16  -8   0   94.69   13.10
 -16  -8   0   79.69   13.70
  16  -8   0   50.89   12.20
 -16   8   0   75.59   11.70
 -16   8   0   79.49   14.10
  18  -8   0    4.00    4.50
 -18  -8   0    4.20    2.80
 -18  -8   0    6.70    6.00
  18  -8   0    1.90    3.60
  18  -8   0    6.90    4.70
 -18   8   0    4.80    3.60
 -18   8   0   10.90    7.00
 -20  -8   0   -2.70    5.70
  20  -8   0    2.40    4.10
  20  -8   0    0.70    5.20
 -20  -8   0   -0.90    2.90
  20  -8   0   -0.30    3.80
 -20   8   0    5.00    6.60
 -20   8   0   -0.10    3.50
 -22  -8   0    0.30    5.70
  22  -8   0   -0.30    5.80
  22  -8   0    1.90    4.00
  22  -8   0   -4.60    3.90
 -22  -8   0    2.40    3.40
 -22   8   0   -1.10    3.90
 -22   8   0   -1.60    6.00
  22   8   0    2.50    2.90
  22   8   0    6.40    2.80
 -24  -8   0    8.30    4.20
  24  -8   0    5.70    5.00
  24  -8   0    5.30    4.70
 -24  -8   0    8.20    6.60
  24  -8   0   -5.10    5.70
  24   8   0    8.60    3.40
 -24   8   0  -12.50    6.80
 -24   8   0    4.10    4.40
 -26  -8   0    5.90    4.10
  26  -8   0    3.70    5.70
 -26  -8   0   -0.70    4.20
  26  -8   0    7.90    5.80
 -26  -8   0   -1.80    6.20
  26  -8   0    2.00    5.00
  26   8   0    0.40    3.50
 -26   8   0    3.20    4.20
 -26   8   0    3.20    8.00
  28  -8   0   13.80    5.90
 -28  -8   0    7.90    6.80
 -28  -8   0   12.30    5.20
  28  -8   0   17.40    7.10
 -28  -8   0    2.60    4.40
  28  -8   0    4.90    6.30
 -28   8   0   15.10    4.90
 -28   8   0    8.90    8.50
  28   8   0    7.90    4.30
  30  -8   0    7.50    5.90
 -30  -8   0    3.30    4.60
  30  -8   0   -1.20    7.00
  30  -8   0    0.90    6.40
 -30  -8   0    1.30    4.40
 -30  -8   0    4.30    7.60
  30   8   0    3.80    4.20
 -30   8   0    1.00    1.00
  30   8   0    8.20    5.30
   1  -9   0   32.10    5.50
   1  -9   0   24.60    5.20
   1  -9   0   31.70    5.60
  -1  -9   0   21.70    5.10
  -1  -9   0   29.00    5.20
   1  -9   0   20.10    7.00
  -1  -9   0   24.80    7.10
  -1  -9   0   31.80    5.10
  -1   9   0   25.50    7.70
   1   9   0   28.70    7.40
  -1   9   0   28.50    5.40
   3  -9   0    2.10    2.60
   3  -9   0    1.30    3.00
   3  -9   0    1.10    2.70
   3  -9   0   -3.80    4.30
  -3  -9   0    0.40    4.60
  -3  -9   0   -2.00    2.40
  -3   9   0    0.50    5.20
  -3   9   0    1.40    2.70
   3   9   0    0.00    4.60
   5  -9   0   95.79   14.50
  -5  -9   0   96.99   14.80
   5  -9   0   80.99   13.60
   5  -9   0   87.39   13.10
   5  -9   0   82.69   13.20
  -5  -9   0   78.79   13.00
  -5   9   0   83.89   13.00
   5   9   0   77.59   14.60
  -5   9   0   51.89   13.80
   7  -9   0   72.69   10.70
  -7  -9   0   57.29   11.70
   7  -9   0   80.69   12.60
   7  -9   0   58.39   10.00
  -7  -9   0   52.99    9.90
  -7   9   0   69.99   10.50
  -7   9   0   48.00   11.30
   7   9   0   66.49   12.50
   9  -9   0  101.69   16.60
   9  -9   0   90.59   15.50
  -9  -9   0  100.89   17.20
  -9  -9   0   93.39   15.40
  -9   9   0  110.19   17.60
  -9   9   0  104.79   17.50
   9   9   0  102.79   17.20
 -11  -9   0    5.20    3.20
  11  -9   0    7.40    3.50
  11  -9   0    5.40    4.60
  11  -9   0    8.90    3.90
 -11  -9   0    9.40    5.90
 -11   9   0    3.00    5.90
 -11   9   0    2.70    3.30
  13  -9   0    5.60    4.70
 -13  -9   0   -1.40    5.10
  13  -9   0    8.90    3.90
  13  -9   0    7.70    4.40
 -13   9   0    9.50    6.70
 -13   9   0    2.40    3.30
 -15  -9   0   12.10    6.70
  15  -9   0   14.70    4.70
  15  -9   0   14.20    6.20
  15  -9   0   17.80    5.00
 -15   9   0   10.50    4.30
 -15   9   0    4.00    7.00
  17  -9   0   11.90    5.30
  17  -9   0   -3.00    4.40
 -17  -9   0   -2.70    5.70
  17  -9   0    1.40    3.90
 -17   9   0    4.80    3.80
 -17   9   0  -12.70    6.20
 -19  -9   0   -4.30    6.30
  19  -9   0   -6.20    4.20
  19  -9   0    0.20    3.80
  19  -9   0    5.70    5.60
 -19  -9   0   -0.10    2.50
 -19   9   0    8.70    6.70
 -19   9   0    2.00    4.00
 -21  -9   0   20.00    8.40
  21  -9   0   28.70    6.90
  21  -9   0   21.90    7.10
  21  -9   0   25.10    7.40
 -21   9   0   23.10    9.40
 -21   9   0   26.90    6.30
  23  -9   0   14.40    7.10
  23  -9   0   -5.00    4.50
 -23  -9   0    2.60    7.00
  23  -9   0   11.30    6.10
 -23  -9   0    4.00    3.60
 -23   9   0   -2.30    4.30
 -23   9   0   -0.40    6.90
 -25  -9   0   15.50    4.50
  25  -9   0   12.20    5.70
  25  -9   0    2.50    7.00
  25  -9   0    3.40    5.90
 -25   9   0   21.40    9.30
 -25   9   0    3.70    5.00
  27  -9   0   19.20    6.00
 -27  -9   0   -2.00    4.10
  27  -9   0    6.10    8.20
 -27  -9   0    2.30    6.90
 -27  -9   0   -1.50    4.10
  27  -9   0    2.40    5.60
 -27   9   0   19.40    4.80
  27   9   0    6.80    3.70
  27   9   0    1.10    3.90
 -27   9   0    3.00    8.50
  29  -9   0    3.00    8.00
 -29  -9   0   -1.40    4.20
 -29  -9   0    1.20    7.30
  29  -9   0   -3.80    5.60
 -29  -9   0    5.10    4.80
  29  -9   0    2.90    6.10
  29   9   0    5.60    4.10
 -29   9   0    7.00    9.00
  29   9   0   15.40    4.40
   0 -10   0    8.70    3.10
   0 -10   0    5.10    5.80
   0 -10   0    1.70    3.20
   0 -10   0    5.50    2.60
   0  10   0    2.80    5.90
   2 -10   0    8.40    5.60
  -2 -10   0    1.10    5.70
  -2 -10   0    4.80    2.10
   2 -10   0    0.50    3.00
  -2 -10   0    3.50    2.80
   2 -10   0   -2.30    2.80
  -2 -10   0   -0.40    2.20
  -2  10   0   -0.60    2.80
   2  10   0   -3.90    5.70
  -2  10   0   -2.50    5.70
   4 -10   0    3.80    5.40
   4 -10   0    5.90    4.20
   4 -10   0    3.20    3.10
   4 -10   0    6.00    3.10
  -4 -10   0    0.90    5.20
  -4 -10   0   -0.80    2.70
  -4  10   0    2.20    3.00
   4  10   0   11.90    6.10
  -4  10   0   -1.20    6.50
   6 -10   0    4.90    3.50
  -6 -10   0    1.10    3.00
  -6 -10   0    8.00    5.40
   6 -10   0    0.30    4.80
   6 -10   0   -0.10    3.80
   6 -10   0    4.80    3.40
  -6  10   0   11.50    6.20
   6  10   0   10.80    6.50
  -8 -10   0    4.10    5.60
   8 -10   0    5.40    4.10
  -8 -10   0    1.60    3.00
   8 -10   0    3.70    3.50
   8 -10   0    5.60    3.50
  -8  10   0    2.30    3.20
  -8  10   0    3.00    5.60
   8  10   0   10.10    6.10
  10 -10   0   19.70    5.20
 -10 -10   0   12.30    6.60
  10 -10   0    7.80    5.00
 -10 -10   0   15.50    4.00
  10 -10   0   20.10    5.00
 -10  10   0    5.10    7.10
 -10  10   0   19.10    4.70
  12 -10   0    5.70    5.30
  12 -10   0   -0.30    3.70
 -12 -10   0    8.90    6.10
  12 -10   0   -0.60    3.50
 -12 -10   0    0.80    3.10
 -12  10   0   -0.10    3.40
 -12  10   0    2.00    6.30
 -14 -10   0   -4.40    5.30
  14 -10   0    8.90    5.40
  14 -10   0   10.70    4.40
  14 -10   0    7.20    4.40
 -14 -10   0    6.80    3.70
 -14  10   0    5.30    7.60
 -14  10   0    2.80    4.00
  16 -10   0    5.20    4.80
 -16 -10   0    2.70    6.30
  16 -10   0   15.90    5.70
  16 -10   0   -2.00    4.10
 -16  10   0    6.60    7.30
 -16  10   0    3.80    4.00
  18 -10   0    7.90    5.60
  18 -10   0   -1.00    4.00
  18 -10   0    3.50    5.00
 -18 -10   0   -5.10    5.70
 -18  10   0  -12.20    6.90
 -18  10   0   -2.30    4.00
 -20 -10   0    4.20    7.00
  20 -10   0    1.20    4.80
  20 -10   0    2.60    4.90
  20 -10   0    7.10    6.30
 -20  10   0    3.20    6.70
 -20  10   0    5.40    4.20
  22 -10   0    5.90    5.90
  22 -10   0   -4.70    6.10
  22 -10   0   -2.80    4.70
 -22  10   0    8.10    4.80
 -22  10   0    3.90    7.60
  24 -10   0    4.60    5.40
  24 -10   0   -0.70    5.90
  24 -10   0   -0.40    5.50
 -24 -10   0    9.00    8.20
 -24  10   0    9.50    7.70
 -24  10   0    7.20    8.20
 -26 -10   0   -4.00    7.60
  26 -10   0    1.90    5.50
  26 -10   0   -8.00    5.80
  26 -10   0   -6.00    7.00
 -26  10   0    7.60    8.40
 -26  10   0    9.20    4.20
  -1 -11   0   12.00    3.20
  -1 -11   0    8.30    3.40
   1 -11   0    5.70    3.50
  -1 -11   0   16.90    4.20
  -1 -11   0   12.30    6.40
   1 -11   0   14.10    6.70
   1 -11   0   14.30    3.60
   1 -11   0   12.70    4.10
  -1  11   0    8.20    7.00
   1  11   0   13.40    7.30
  -3 -11   0    1.70    3.10
   3 -11   0    1.60    3.30
   3 -11   0    0.50    3.30
   3 -11   0   13.10    6.80
   3 -11   0    3.60    3.20
  -3 -11   0    8.30    6.00
   3  11   0    3.80    6.60
  -3  11   0   -0.70    3.40
  -3  11   0   -0.60    6.90
   5 -11   0   70.89   12.20
   5 -11   0   69.39   13.80
   5 -11   0   86.99   13.20
   5 -11   0   75.69   12.50
  -5 -11   0   87.79   14.70
   5  11   0   73.19   14.90
  -5  11   0   64.19   12.30
  -5  11   0   84.19   15.60
  -7 -11   0   45.40    8.50
   7 -11   0   53.99    9.10
   7 -11   0   42.20   10.50
   7 -11   0   45.20    9.60
  -7 -11   0   36.80   10.40
   7 -11   0   51.89   11.50
  -7  11   0   52.49    8.90
   7  11   0   38.80   11.30
  -7  11   0   83.19   13.50
   9 -11   0   55.49   10.80
   9 -11   0   57.19   11.00
  -9 -11   0   55.89   11.60
  -9 -11   0   58.09    9.30
   9 -11   0   42.60    9.20
  -9  11   0   58.29    9.50
   9  11   0   74.29   12.90
  -9  11   0   34.20   11.70
  11 -11   0   -5.90    3.60
 -11 -11   0   -0.20    3.20
  11 -11   0    1.40    3.80
 -11 -11   0    5.00    6.30
  11 -11   0    2.70    4.80
 -11  11   0   -5.70    6.20
 -11  11   0   -1.40    3.80
  13 -11   0    2.20    4.20
  13 -11   0   -7.80    4.50
  13 -11   0    3.70    4.20
 -13 -11   0    1.40    6.60
 -13 -11   0   -1.20    3.30
 -13  11   0   -5.40    7.50
 -13  11   0   -3.00    4.00
 -15 -11   0    9.80    6.90
  15 -11   0   10.70    5.80
 -15 -11   0    5.70    4.10
  15 -11   0    9.50    5.10
  15 -11   0   13.70    4.70
 -15  11   0    8.00    7.40
 -15  11   0    7.20    4.60
  17 -11   0    0.40    5.20
 -17 -11   0    1.20    6.50
 -17 -11   0    5.80    4.70
  17 -11   0    7.40    4.70
  17 -11   0    5.20    4.90
 -17  11   0   -6.30    7.20
 -17  11   0    7.20    4.60
  19 -11   0    2.30    4.60
 -19 -11   0   -3.40    6.60
  19 -11   0    4.60    5.70
 -19  11   0   -2.70    4.40
 -19  11   0    5.60    7.90
  21 -11   0   57.29   10.50
  21 -11   0   45.70   10.90
 -21 -11   0   47.70   12.30
  21 -11   0   57.09   12.80
 -21  11   0   53.79   10.20
 -21  11   0   53.39   14.00
  23 -11   0    5.40    8.00
  23 -11   0   10.30    6.30
  23 -11   0    2.70    5.30
 -23 -11   0    2.70    7.50
 -23  11   0   -0.40    4.80
 -23  11   0   -3.50    8.40
   0 -12   0   43.20    7.20
   0 -12   0   38.00    7.60
   0 -12   0   31.00    9.80
   0  12   0   48.30   11.10
  -2 -12   0   12.20    6.60
   2 -12   0   -8.00    6.10
   2 -12   0    1.50    2.90
   2 -12   0   -1.60    3.30
  -2 -12   0   -2.90    3.40
   2 -12   0   -1.40    3.40
   2  12   0   -9.50    6.60
  -2  12   0    3.40    7.20
   4 -12   0    5.70    4.00
   4 -12   0    2.30    6.00
   4 -12   0    4.00    3.70
  -4 -12   0   -0.80    3.40
  -4 -12   0    7.20    7.10
   4 -12   0    2.00    3.30
  -4  12   0    8.20    7.70
   4  12   0   -6.70    6.30
  -4  12   0    2.00    3.70
   6 -12   0    0.20    3.90
   6 -12   0    8.40    4.10
  -6 -12   0   -0.50    5.90
  -6 -12   0    3.70    3.50
   6 -12   0   14.20    6.90
   6 -12   0    4.80    4.30
  -6  12   0    9.60    8.50
  -6  12   0    3.30    3.90
   6  12   0    6.50    7.80
  -8 -12   0   14.80    5.20
   8 -12   0   33.70    7.40
   8 -12   0   15.40    5.50
  -8 -12   0   19.60    8.40
   8 -12   0   27.00    6.00
  -8  12   0   25.10    5.80
  -8  12   0   30.60   10.30
   8  12   0   43.10   10.00
 -10 -12   0    0.60    3.60
  10 -12   0    4.10    4.20
  10 -12   0   -0.90    4.20
  10 -12   0    9.20    5.30
 -10 -12   0    6.30    6.90
 -10  12   0   -2.60    7.50
 -10  12   0    2.30    4.00
  12 -12   0   41.80    6.80
  12 -12   0   27.80    8.10
  12 -12   0   19.00    6.40
 -12 -12   0   25.70    5.60
 -12  12   0   18.80    6.10
 -12  12   0   13.00    8.00
  14 -12   0    3.60    6.00
 -14 -12   0   -1.40    7.50
  14 -12   0    3.50    4.90
  14 -12   0    0.20    4.50
 -14  12   0   10.70    8.50
 -14  12   0    3.50    4.70
 -16 -12   0    2.70    3.90
  16 -12   0    0.80    6.10
 -16 -12   0   10.90    7.80
  16 -12   0    4.50    5.40
  16 -12   0   -2.00    4.30
 -16  12   0    0.00    4.70
 -16  12   0   -7.20    7.20
 -18 -12   0    4.50    4.30
  18 -12   0    8.20    5.10
  18 -12   0    3.90    5.70
  18 -12   0   -7.60    5.30
 -18 -12   0   -1.40    7.00
 -18  12   0   -2.50    8.00
 -18  12   0    1.10    4.80
  20 -12   0   19.00    7.60
  20 -12   0   -2.10    5.10
  20 -12   0    1.00    5.70
 -20 -12   0    3.50    4.60
 -20 -12   0   -0.50    7.50
 -20  12   0  -11.90    7.40
  -1 -13   0   -0.80    3.90
   1 -13   0    5.40    3.50
   1 -13   0    4.60    3.30
   1 -13   0    3.80    4.00
  -1 -13   0   17.70    7.80
   1 -13   0   -1.60    6.60
   1  13   0    5.80    7.60
  -1  13   0   -2.30    8.20
   3 -13   0    4.30    3.70
   3 -13   0    3.30    7.10
   3 -13   0   12.60    4.40
   3 -13   0    2.70    4.10
  -3 -13   0    1.70    7.00
   3  13   0   22.20    9.00
  -3  13   0    6.10    7.90
   5 -13   0   -4.80    3.80
   5 -13   0    5.40    6.30
   5 -13   0    0.10    3.50
   5 -13   0   -1.70    4.10
  -5 -13   0    7.50    7.70
  -5  13   0    4.20    4.10
  -5  13   0   -2.10    7.70
   5  13   0   -1.30    7.40
   7 -13   0    5.10    4.20
   7 -13   0   -1.50    4.50
  -7 -13   0    2.30    6.80
   7 -13   0    3.70    4.30
  -7 -13   0    5.50    7.70
  -7  13   0    6.00    4.50
   7  13   0    7.20    8.60
  -7  13   0    3.20    8.70
  -9 -13   0   -0.40    6.90
   9 -13   0   -3.70    4.60
   9 -13   0    2.10    4.30
   9 -13   0   -8.30    4.20
  -9  13   0   -8.80    8.70
   9  13   0   -4.00    7.80
  -9  13   0    6.10    4.50
  11 -13   0    1.90    5.20
 -11 -13   0   -0.60    7.20
  11 -13   0   -0.30    4.60
  11 -13   0    6.10    4.80
 -11 -13   0    0.30    3.90
 -11  13   0    3.30    7.80
 -11  13   0   -7.80    4.20
  13 -13   0    5.80    5.00
 -13 -13   0    8.70    7.80
 -13 -13   0   -2.70    3.80
  13 -13   0    8.40    5.00
  13 -13   0    3.00    5.60
 -13  13   0    3.00    8.10
 -13  13   0   -4.30    4.30
 -15 -13   0    1.30    3.90
 -15  13   0   -0.60    4.80
   0 -14   0   37.90   13.60
   0 -14   0   49.90    8.90
   0  14   0   45.40   12.40
  -2 -14   0   -1.30    4.10
   2 -14   0    7.00    3.70
  -2 -14   0    6.00    9.40
   2 -14   0   -1.00    4.20
   2 -14   0   -6.80    3.40
   2  14   0   -1.90    8.70
  -2  14   0    4.20    8.50
  -4 -14   0    0.00    4.10
   4 -14   0    0.80    4.20
  38   0  -1    4.10    8.60
 -38   0   1   -1.20    4.40
 -36   0   1    6.40    5.60
  36   0  -1    7.70    7.40
 -36   0   1    0.80    4.70
 -34   0   1    5.00    7.10
  34   0  -1    5.10    6.30
 -34   0   1   -5.70    5.40
 -32   0   1    0.10    4.00
 -32   0   1    6.10    5.60
  32   0  -1   -3.40    6.50
  32   0  -1    3.50    3.80
 -30   0   1   -2.60    3.60
  30   0  -1    1.30    4.40
 -30   0   1   -0.40    3.70
  30   0  -1   -0.70    5.70
 -28   0   1    0.10    3.50
  28   0  -1    3.30    4.40
 -28   0   1   -8.20    4.70
  28   0  -1    0.20    4.60
 -26   0   1   -2.50    3.00
 -26   0   1    3.10    4.60
  26   0  -1   -6.40    4.80
  26   0  -1    6.70    3.70
 -24   0   1    1.40    3.00
  24   0  -1   -2.90    3.20
 -24   0   1   -1.40    3.30
  24   0  -1    2.60    3.60
  22   0  -1    2.30    2.90
  22   0  -1    3.90    3.40
 -22   0   1   -2.90    3.20
 -22   0   1   -0.80    2.70
 -20   0   1    2.50    2.40
 -20   0   1   -0.30    3.00
  20   0  -1   -0.20    2.70
  20   0  -1   -2.60    5.00
 -18   0   1    2.80    2.20
 -18   0   1    1.50    2.20
  18   0  -1    1.70    2.30
  18   0  -1   -0.40    2.30
  16   0  -1    3.20    2.20
  16   0  -1    0.50    2.30
 -16   0   1    2.90    2.40
 -16   0   1    1.70    1.90
  14   0  -1    1.00    1.80
  14   0  -1    0.90    1.90
 -14   0   1   -1.00    2.20
 -14   0   1   -0.80    1.50
 -12   0   1    0.70    1.40
 -12   0   1    1.60    2.20
  12   0  -1    3.30    1.90
  12   0  -1    3.40    1.70
 -10   0   1    2.10    1.40
  10   0  -1   -1.50    1.70
 -10   0   1    0.80    1.70
  10   0  -1    1.40    1.50
  -8   0   1   -1.80    1.60
   8   0  -1   -0.90    1.10
  -8   0   1    0.90    0.90
   8   0  -1    2.10    1.40
   6   0  -1   -0.30    0.70
  -6   0   1    0.00    0.30
   6   0  -1   -0.20    0.40
  -6   0   1    0.70    1.10
  -4   0   1    0.10    0.30
  -4   0  -1   -0.40    0.30
   4   0   1    0.40    1.40
  -4   0  -1    0.20    0.70
   4   0   1    0.00    0.30
   6   0   1    0.50    0.40
  -6   0  -1   -0.30    0.30
   6   0   1    0.30    1.30
  -6   0  -1   -0.20    0.90
  -6   0  -1    2.70    1.20
   8   0   1   -1.60    1.70
  -8   0  -1    0.80    1.50
   8   0   1    2.60    1.30
  -8   0  -1   -1.60    1.00
 -10   0  -1    0.80    1.80
 -10   0  -1    0.30    1.40
  10   0   1    0.50    1.60
  10   0   1    1.00    2.00
 -12   0  -1    4.10    2.10
  12   0   1    7.40    3.00
  12   0   1    4.30    2.10
 -12   0  -1   10.00    2.10
 -14   0  -1    0.00    2.00
  14   0   1   -0.10    2.50
 -14   0  -1    0.60    1.70
  14   0   1   -1.60    1.60
 -16   0  -1    1.40    2.00
  16   0   1    4.10    3.10
 -16   0  -1   -2.10    2.60
  16   0   1    2.80    2.60
  18   0   1    0.60    2.80
 -18   0  -1    0.90    2.30
  18   0   1   -7.20    2.90
 -18   0  -1   -2.70    2.40
 -20   0  -1   -4.10    2.70
  20   0   1   -2.20    3.60
  22   0   1   -1.90    3.80
  22   0   1    0.90    2.30
 -22   0  -1    1.30    2.80
 -24   0  -1    2.00    4.10
  24   0   1   -1.40    3.40
 -24   0  -1    0.10    2.90
  24   0   1    3.00    4.00
 -26   0  -1    1.10    3.30
  26   0   1    0.80    3.10
 -26   0  -1   -0.30    3.10
  26   0   1   -2.60    4.70
  28   0   1    2.30    4.20
  28   0   1   -6.10    4.40
 -28   0  -1   -6.30    4.90
 -28   0  -1    2.10    3.60
  30   0   1    2.90    4.20
 -30   0  -1   -0.20    4.20
 -30   0  -1    0.40    3.70
  30   0   1    3.00    5.90
  32   0   1   -0.20    3.10
 -32   0  -1   -0.60    4.00
 -32   0  -1   -3.70    5.00
  32   0   1   -3.50    5.90
 -34   0  -1    1.20    6.30
  34   0   1   -0.50    6.10
 -34   0  -1    2.20    4.10
 -36   0  -1    9.60    4.60
  36   0   1   -0.70    6.60
 -36   0  -1   -1.30    4.90
 -38   0  -1   -2.30    5.00
  38   0   1    4.20    8.10
 -37  -1   1    4.80    4.90
 -37  -1   1   -2.80    6.00
  37  -1  -1    2.80    6.90
  37   1  -1    4.30    7.50
 -37   1   1    4.10    5.20
 -37   1   1    1.60    4.50
 -35  -1   1   27.50    6.70
  35  -1  -1   26.10    9.30
 -35  -1   1   25.50    6.40
  35   1  -1   17.40    8.50
 -35   1   1   26.40    6.40
 -35   1   1   14.60    7.30
  33  -1  -1   -0.80    4.10
 -33  -1   1   -2.40    4.00
  33  -1  -1   -1.50    7.00
 -33  -1   1    4.70    6.30
  33   1  -1   12.10    5.60
  33   1  -1   11.70    7.50
 -33   1   1   -0.70    4.50
 -33   1   1    2.00    6.50
  31  -1  -1    4.80    6.90
 -31  -1   1    5.20    4.40
  31  -1  -1   16.20    5.70
 -31  -1   1   10.20    5.60
 -31   1   1    7.10    4.50
  31   1  -1    9.50    5.40
  31   1  -1   10.00    7.10
 -31   1   1   43.20    8.40
 -29  -1   1   -1.50    3.60
 -29  -1   1    8.30    5.40
  29  -1  -1    0.90    4.50
  29  -1  -1    1.20    5.00
  29   1  -1    5.40    3.90
 -29   1   1    5.10    4.00
  29   1  -1   10.30    6.10
 -29   1   1   10.00    5.90
  27  -1  -1   34.50    9.00
 -27  -1   1   62.79    9.20
 -27  -1   1   47.40    9.90
  27  -1  -1   52.29    9.70
 -27   1   1   40.90    9.90
  27   1  -1   40.90   10.20
  27   1  -1   63.69   10.20
 -27   1   1   61.89    9.30
  25  -1  -1   36.60    6.70
  25  -1  -1   23.20    6.10
  25  -1  -1   33.80    8.20
 -25  -1   1   32.10    6.10
 -25  -1   1   23.60    7.10
 -25   1   1   28.60    6.00
  25   1  -1   35.60    6.90
  25   1  -1   20.70    7.00
 -25   1   1   26.50    6.30
 -23  -1   1  242.28   35.90
 -23  -1   1  255.57   35.30
  23  -1  -1  259.87   35.80
  23  -1  -1  207.28   35.20
  23   1  -1  229.78   35.60
  23   1  -1  234.88   36.10
 -23   1   1  207.98   35.80
 -23   1   1  235.38   35.20
  21  -1  -1    4.70    2.90
 -21  -1   1   -0.20    2.60
  21  -1  -1    1.20    2.70
  21   1  -1    3.00    3.30
 -21   1   1    5.00    2.80
 -21   1   1    6.20    3.90
  19  -1  -1   39.50    7.30
 -19  -1   1   27.20    6.40
  19  -1  -1   36.10    6.70
 -19  -1   1   45.80    6.50
 -19   1   1   24.80    6.90
 -19   1   1   41.30    6.60
  19   1  -1   43.20    7.10
 -17  -1   1   48.40    8.20
  17  -1  -1   44.10    7.60
 -17  -1   1   40.90    7.40
  17  -1  -1   41.70    7.90
  17   1  -1   50.69    8.10
 -17   1   1   39.70    7.70
 -17   1   1   51.59    7.60
 -15  -1   1   21.90    4.10
  15  -1  -1   18.10    3.90
 -15  -1   1   11.30    3.40
  15  -1  -1   19.30    3.70
 -15   1   1   17.20    3.50
  15   1  -1   21.30    4.00
 -15   1   1   18.80    4.30
 -13  -1   1   13.90    2.80
 -13  -1   1   14.30    3.30
  13  -1  -1   13.80    2.90
  13  -1  -1    9.70    3.10
  13   1  -1   13.20    3.00
 -13   1   1   14.90    3.60
 -13   1   1   13.40    2.90
 -11  -1   1 2485.45  363.96
  11  -1  -1 2587.14  364.06
  11  -1  -1 2405.96  364.16
 -11  -1   1 2601.84  364.16
 -11   1   1 2510.65  364.26
 -11   1   1 2308.37  363.96
  11   1  -1 2390.76  364.16
   9  -1  -1  905.41  132.59
  -9  -1   1  917.51  132.69
  -9  -1   1  875.31  132.49
  -9   1   1  880.21  132.59
   9   1  -1  918.41  132.59
  -9   1   1  906.01  132.79
   9   1  -1  887.51  132.69
  -7  -1   1  349.07   51.69
   7  -1  -1  344.07   51.69
  -7  -1   1  342.47   51.59
   7   1  -1  344.77   51.59
  -7   1   1  344.27   51.79
  -7   1   1  372.66   51.69
  -5  -1   1   39.80    6.00
  -3  -1   1    7.20    1.80
   3  -1  -1    7.80    1.50
   3  -1   1   -1.20    1.00
  -3  -1  -1   -0.10    0.70
   3  -1   1    0.80    0.60
  -3   1  -1   -0.20    0.70
  -5  -1  -1   28.10    4.40
   5  -1   1   29.70    4.30
  -5  -1  -1   28.00    4.50
   5  -1   1   19.40    4.50
  -5   1  -1   28.20    4.50
   5   1   1   31.10    4.50
   7  -1   1  164.28   23.50
  -7  -1  -1  162.28   23.60
  -7  -1  -1  160.38   23.60
   7  -1   1  150.88   23.80
   7  -1   1  162.08   23.70
  -7   1  -1  156.78   23.50
   7   1   1  172.58   23.70
   7   1   1  137.69   23.50
   9  -1   1  923.61  130.09
  -9  -1  -1  874.21  129.99
   9  -1   1  868.71  130.19
   9  -1   1  910.31  129.89
   9   1   1  844.22  129.89
   9   1   1  891.11  129.99
  -9   1  -1  849.91  129.89
 -11  -1  -1  151.88   21.00
 -11  -1  -1  121.99   20.70
  11  -1   1  146.89   21.30
  11  -1   1  150.08   20.80
  11  -1   1  137.99   21.00
  11   1   1  143.89   21.10
  11   1   1  140.29   20.90
 -11   1  -1  154.38   21.10
 -11   1  -1  115.59   20.70
  13  -1   1   49.10    6.80
 -13  -1  -1   35.20    5.40
  13  -1   1   32.70    5.50
  13  -1   1   28.30    5.80
 -13  -1  -1   53.49    6.60
  13   1   1   32.00    6.00
 -13   1  -1   24.40    5.60
  13   1   1   26.30    5.40
 -13   1  -1   26.90    5.20
 -15  -1  -1   61.69   10.20
 -15  -1  -1   56.09    9.60
  15  -1   1   55.29   10.50
  15  -1   1   60.79    9.70
  15  -1   1   58.79   10.10
 -15   1  -1   66.79    9.70
  15   1   1   71.89   10.40
 -15   1  -1   55.49   10.10
  15   1   1   59.39    9.90
 -17  -1  -1    5.60    2.50
  17  -1   1    6.30    3.10
  17  -1   1    8.20    2.70
 -17  -1  -1    2.10    2.50
  17  -1   1    1.40    3.30
 -17   1  -1    7.60    2.50
  17   1   1    2.60    3.20
  17   1   1    3.40    2.80
 -17   1  -1    2.00    2.10
  19  -1   1   51.09    8.50
  19  -1   1   41.00    7.80
  19  -1   1   64.79    9.70
 -19  -1  -1   38.70    8.30
 -19  -1  -1   47.90    7.90
 -19   1  -1   62.69    9.20
  19   1   1   46.40    8.80
  19   1   1   31.10    7.90
 -19   1  -1   66.09    8.30
 -21  -1  -1   97.19   18.60
 -21  -1  -1  121.19   18.20
  21  -1   1  121.39   18.60
  21  -1   1  117.89   19.30
 -21   1  -1  110.39   18.90
  21   1   1  113.19   19.00
  21   1   1  123.89   18.50
 -21   1  -1  125.09   18.20
 -23  -1  -1  263.27   36.30
  23  -1   1  240.18   37.30
  23  -1   1  232.88   36.70
 -23  -1  -1  221.48   36.70
  23   1   1  238.48   37.10
 -23   1  -1  215.58   36.80
 -23   1  -1  258.47   36.30
  23   1   1  244.08   36.60
 -25  -1  -1    0.90    3.20
  25  -1   1    5.40    5.20
  25  -1   1   -1.70    2.70
 -25  -1  -1    7.80    4.60
 -25   1  -1    3.10    4.00
 -25   1  -1   -1.30    3.10
  25   1   1   -2.00    3.50
  25   1   1    6.20    4.60
 -27  -1  -1   63.19    9.40
 -27  -1  -1   28.90    8.80
  27  -1   1   84.89   11.10
  27   1   1   73.79   10.40
  27   1   1   48.40   10.70
 -27   1  -1   41.00    9.20
 -27   1  -1   56.59    9.20
 -29  -1  -1    3.10    5.30
  29  -1   1   -3.80    5.40
  29  -1   1    1.90    3.70
 -29  -1  -1    4.40    3.90
 -29   1  -1    3.30    3.70
  29   1   1   -2.50    4.60
  29   1   1    0.80    3.80
 -29   1  -1    1.30    5.80
  31  -1   1    4.60    4.80
  31  -1   1    2.30    5.10
 -31  -1  -1    1.10    3.90
 -31  -1  -1    7.30    5.50
 -31   1  -1    2.00    3.90
 -31   1  -1    8.40    4.20
  31   1   1    0.40    4.20
  31   1   1   -1.90    5.60
 -33  -1  -1    3.00    4.30
  33  -1   1    5.10    6.80
 -33  -1  -1    4.80    4.40
 -33   1  -1  -11.60    5.30
  33   1   1    2.50    6.30
 -35  -1  -1   32.60    8.10
  35  -1   1   42.30   10.70
 -35  -1  -1   31.40    7.00
  35   1   1   22.00    8.50
 -35   1  -1   21.40    6.90
 -37  -1  -1    4.50    4.80
  37  -1   1   -7.60    6.60
 -37  -1  -1   -0.10    6.60
  37   1   1    2.40    7.40
 -37   1  -1   -3.20    2.00
 -37   1  -1   -2.70    5.70
 -38  -2   1    5.30    6.80
  38  -2  -1   11.40    8.30
 -38  -2   1    3.60    5.40
  38   2  -1    6.30    7.90
 -38   2   1    1.10    6.50
  36  -2  -1  -11.90    3.60
 -36  -2   1    3.90    5.70
  36  -2  -1    0.00    6.50
 -36  -2   1   -0.50    4.80
 -36   2   1    1.10    1.30
  36   2  -1   -5.80    1.30
  36   2  -1   -2.00    6.30
 -36   2   1   -2.50    5.90
 -34  -2   1   12.20    5.30
  34  -2  -1   15.60    6.10
  34  -2  -1   16.30    7.50
 -34  -2   1   15.80    7.20
  34   2  -1    8.80    8.00
  34   2  -1   20.40    6.20
 -34   2   1    6.10    6.60
 -32  -2   1    4.90    5.40
  32  -2  -1   17.10    5.60
 -32  -2   1   11.10    4.90
  32  -2  -1    8.70    7.70
 -32   2   1   14.70    6.90
 -32   2   1   34.90    5.40
  32   2  -1   10.50    7.50
  32   2  -1   12.50    5.70
 -30  -2   1   -0.10    5.20
  30  -2  -1    7.10    4.90
  30  -2  -1    0.50    6.50
 -30  -2   1    1.00    3.90
  30  -2  -1    9.70    4.90
 -30   2   1    4.60    5.70
  30   2  -1    5.60    5.70
 -30   2   1   11.50    4.40
  30   2  -1    0.70    4.20
  28  -2  -1    9.80    6.80
  28  -2  -1    5.20    4.70
 -28  -2   1    3.20    4.90
 -28  -2   1    9.30    3.80
  28  -2  -1   -1.00    4.20
  28   2  -1    4.20    4.10
 -28   2   1   -2.20    3.50
  28   2  -1    4.20    5.40
 -28   2   1    1.90    5.70
  26  -2  -1   71.69   10.80
 -26  -2   1   77.89   10.50
  26  -2  -1   52.59   11.50
  26  -2  -1   70.89   11.50
 -26  -2   1   36.80    9.90
  26   2  -1   56.89   11.00
 -26   2   1   84.69   12.60
  26   2  -1   66.79   10.70
 -26   2   1   46.00    9.90
 -24  -2   1   15.00    4.10
  24  -2  -1   16.60    4.40
  24  -2  -1   35.50   12.30
  24  -2  -1   11.70    4.60
 -24  -2   1    3.40    4.40
 -24   2   1    9.90    4.20
  24   2  -1   20.20    4.50
  24   2  -1   11.20    5.40
 -24   2   1   20.60    6.20
 -22  -2   1  224.48   32.40
  22  -2  -1  201.48   33.40
  22  -2  -1  265.27   33.10
  22  -2  -1  201.38   32.40
 -22   2   1  215.78   32.40
 -22   2   1  183.38   33.00
  22   2  -1  225.88   33.10
  22   2  -1  201.88   32.60
 -20  -2   1    2.50    2.50
  20  -2  -1    6.80    3.20
 -20  -2   1    2.70    2.90
  20  -2  -1   -2.10    3.90
 -20   2   1    0.30    2.70
 -20   2   1    4.00    3.90
  18  -2  -1   63.39    9.90
 -18  -2   1   51.99    9.40
 -18  -2   1   47.80    9.60
  18   2  -1   69.69   10.00
 -18   2   1   58.39   10.20
 -18   2   1   60.69    9.50
  16  -2  -1   14.40    3.50
  16  -2  -1   15.30    4.30
 -16  -2   1   12.40    3.70
 -16  -2   1   14.80    3.30
 -16   2   1   13.80    3.30
 -16   2   1   23.00    4.50
  16   2  -1   16.00    3.60
  14  -2  -1  101.79   14.70
  14  -2  -1   90.99   15.00
 -14  -2   1  101.49   14.50
 -14  -2   1   89.79   14.90
 -14   2   1   84.09   15.00
  14   2  -1   90.49   14.70
 -14   2   1  102.39   14.60
  12  -2  -1  714.83  114.69
 -12  -2   1  844.62  114.59
 -12  -2   1  736.73  114.39
  12  -2  -1  799.62  114.49
 -12   2   1  772.32  114.69
 -12   2   1  760.22  114.49
  12   2  -1  798.42  114.59
 -10  -2   1  591.94   83.59
 -10  -2   1  531.95   83.59
  10  -2  -1  566.74   83.49
 -10   2   1  544.45   83.69
  10   2  -1  595.14   83.59
 -10   2   1  559.64   83.49
   8  -2  -1 1634.34  248.28
  -8  -2   1 1757.82  248.28
   8  -2  -1 1559.44  248.38
  -8   2   1 1695.13  248.28
   8   2  -1 1670.23  248.28
  -8   2   1 1787.52  248.48
   6  -2  -1   33.70    5.50
   6  -2  -1   33.50    5.30
  -6  -2   1   34.60    5.30
  -6   2   1   36.80    5.60
  -6   2   1   27.90    5.20
   6   2  -1   35.00    5.30
  -4  -2   1   73.69   10.70
   4  -2  -1   70.19   10.70
   4  -2  -1   77.39   10.80
  -4  -2   1   58.99   10.90
  -4   2   1   72.49   10.80
   2  -2  -1  144.19   21.10
   2  -2  -1  144.09   21.10
  -2  -2   1  138.79   21.10
   2   2  -1  135.29   21.30
  -2   2   1  144.89   21.20
  -2   2   1  144.19   21.10
   0  -2   1   21.40    3.40
   0  -2   1   20.70    3.60
   0  -2  -1   23.80    3.60
   0  -2  -1   24.50    3.50
   0   2  -1   20.60    3.90
   0   2   1   23.60    3.90
  -2  -2  -1   31.20    5.00
   4  -2   1    3.60    1.10
   4  -2   1    2.80    1.50
  -4  -2  -1    4.50    1.50
   4  -2   1    3.30    1.50
  -4  -2  -1    4.10    1.10
  -4  -2  -1    5.10    1.00
   4   2   1    6.30    0.90
  -4   2  -1    3.10    1.60
  -4   2  -1    1.40    1.30
   6  -2   1  150.88   21.80
  -6  -2  -1  149.79   21.80
  -6  -2  -1  148.59   21.90
   6  -2   1  139.99   22.00
  -6   2  -1  148.89   22.00
   6   2   1  153.78   21.80
  -6   2  -1  145.29   21.80
  -6   2  -1  130.49   22.10
   8  -2   1  788.52  127.69
   8  -2   1  916.01  127.59
   8  -2   1  808.72  127.79
  -8  -2  -1  868.01  127.59
  -8   2  -1  873.31  127.49
   8   2   1  962.80  127.69
   8   2   1  840.22  127.59
  -8   2  -1  850.11  127.69
 -10  -2  -1  334.27   47.80
  10  -2   1  309.17   48.10
  10  -2   1  315.07   47.90
  10  -2   1  344.97   47.70
  10   2   1  321.47   47.90
  10   2   1  325.67   47.80
 -10   2  -1  325.77   47.70
 -10   2  -1  290.97   47.90
  12  -2   1    1.00    4.10
 -12  -2  -1    2.30    1.80
  12  -2   1    3.30    2.10
  12  -2   1   -2.90    2.50
  12   2   1    5.00    2.30
 -12   2  -1    0.60    1.60
 -12   2  -1    2.00    1.90
  12   2   1    2.70    1.70
  14  -2   1  163.98   26.40
 -14  -2  -1  169.18   26.30
  14  -2   1  172.68   26.00
  14  -2   1  185.88   26.80
 -14   2  -1  165.88   26.00
  14   2   1  176.08   26.20
  14   2   1  188.48   26.40
  16  -2   1  191.18   30.20
 -16  -2  -1  216.18   30.20
  16  -2   1  189.68   29.90
 -16  -2  -1  176.58   29.80
 -16   2  -1  216.18   30.40
  16   2   1  200.48   30.00
 -16   2  -1  208.68   29.90
  16   2   1  206.38   30.30
  18  -2   1   28.40    5.30
  18  -2   1   28.60    5.50
 -18  -2  -1   31.30    6.00
 -18  -2  -1   25.80    5.10
  18  -2   1   50.29    7.70
 -18   2  -1   33.40    5.30
  18   2   1   27.70    5.80
 -18   2  -1   19.70    5.20
  18   2   1   28.60    5.40
  20  -2   1   12.30    5.10
  20  -2   1    6.60    3.10
 -20  -2  -1    8.50    3.40
 -20  -2  -1   -5.00    2.60
  20   2   1    5.20    3.40
 -20   2  -1    6.50    3.00
 -20   2  -1    2.00    3.80
 -22  -2  -1   11.60    7.10
  22  -2   1   -1.30    4.50
  22  -2   1    2.70    3.10
 -22  -2  -1   13.20    3.50
  22  -2   1    7.20    3.30
  22   2   1    6.60    4.00
 -22   2  -1    8.10    3.30
 -22   2  -1    6.20    4.20
  22   2   1    5.10    3.30
  24  -2   1   13.70    6.00
  24  -2   1   24.20    5.50
 -24  -2  -1   21.00    5.60
 -24  -2  -1   33.50    5.60
  24  -2   1   35.40    6.50
  24   2   1   22.40    5.40
  24   2   1   18.50    5.90
 -24   2  -1   29.50    5.40
 -24   2  -1   13.50    5.30
  26  -2   1   18.20    5.90
 -26  -2  -1   23.50    5.70
 -26  -2  -1   22.10    5.10
  26  -2   1   19.20    6.60
 -26   2  -1   21.20    5.90
  26   2   1   13.10    4.70
  26   2   1   28.00    7.00
 -26   2  -1   21.40    5.00
  28  -2   1   63.69   11.40
  28  -2   1   47.60    9.00
 -28  -2  -1   41.30    8.30
 -28  -2  -1   65.89   10.40
  28   2   1   39.50    8.50
  28   2   1   48.80    9.70
 -28   2  -1   29.50    9.60
 -28   2  -1   44.40    8.30
 -30  -2  -1   12.50    5.60
 -30  -2  -1    3.60    3.90
  30  -2   1    6.20    6.10
  30  -2   1    8.10    5.10
 -30   2  -1    4.00    4.10
  30   2   1    2.20    4.30
 -30   2  -1   11.70    6.10
  30   2   1   10.60    6.20
  32  -2   1   17.80    7.60
  32  -2   1    9.90    5.40
 -32  -2  -1    9.20    4.70
 -32  -2  -1   13.40    5.40
  32   2   1   17.80    5.50
  32   2   1   -0.10    5.90
 -32   2  -1    7.10    4.50
  34  -2   1   -5.40    6.80
  34  -2   1   16.60    5.20
 -34  -2  -1   -0.60    4.60
 -34  -2  -1    5.90    5.10
 -34   2  -1   14.20    7.50
  34   2   1    5.40    4.80
 -36  -2  -1    5.90    4.70
 -36  -2  -1    0.60    5.70
  36  -2   1    8.80    7.30
  36  -2   1   -3.30    2.60
  36   2   1   -0.50    7.40
 -36   2  -1   -1.40    4.00
  38  -2   1   -4.80    7.10
 -38  -2  -1    3.10    6.60
 -38   2  -1   -0.40    7.10
  38   2   1   -2.80    7.10
  37  -3  -1    9.80    8.30
  37  -3  -1   -6.60    8.80
 -37  -3   1    8.40    6.70
 -37  -3   1    2.30    4.70
  37   3  -1   -1.80    6.40
 -37   3   1   -2.60    5.00
  35  -3  -1   -2.10    5.50
  35  -3  -1    1.00    8.00
 -35  -3   1    4.60    5.80
 -35  -3   1    1.80    4.70
 -35   3   1   -5.90    3.80
  35   3  -1    6.20    3.80
  35   3  -1    2.00    5.90
  33  -3  -1    4.10    8.10
 -33  -3   1    6.70    5.60
 -33  -3   1    4.00    4.30
  33  -3  -1   -2.60    5.00
 -33   3   1    3.00    5.20
  33   3  -1   -4.20    6.10
 -31  -3   1    0.80    3.90
 -31  -3   1   -2.30    5.50
  31  -3  -1   13.20   10.80
  31  -3  -1   -1.70    4.50
  31  -3  -1   -1.70    4.90
  31   3  -1    5.70    5.70
  31   3  -1   -3.30    4.20
 -31   3   1    0.00    1.70
 -31   3   1   -0.90    6.30
  29  -3  -1   16.30    8.20
  29  -3  -1   25.80    6.30
  29  -3  -1   25.50    7.10
 -29  -3   1   43.00    6.20
 -29  -3   1   13.40    6.10
 -29   3   1   21.30    5.90
  29   3  -1   23.10    7.30
  29   3  -1   25.10    6.30
 -29   3   1   23.60    8.20
  27  -3  -1    4.00    4.10
 -27  -3   1    2.40    4.00
  27  -3  -1    1.00    4.10
  27  -3  -1   -4.30    5.30
 -27  -3   1    0.50    3.30
  27   3  -1    0.90    3.80
 -27   3   1   -0.90    3.50
 -27   3   1   -0.10    4.10
  27   3  -1   -0.60    4.70
  25  -3  -1   -4.40    4.60
  25  -3  -1    6.70    8.30
 -25  -3   1    2.50    3.00
  25  -3  -1   -6.80    3.20
 -25  -3   1   -0.10    3.70
  25   3  -1    3.10    3.60
 -25   3   1   -0.70    3.10
  25   3  -1   -4.70    3.50
 -25   3   1   -0.70    3.60
  23  -3  -1    6.20    4.50
  23  -3  -1    0.90    3.20
 -23  -3   1    1.60    3.40
  23  -3  -1   -1.30    3.50
 -23  -3   1    3.20    2.90
  23   3  -1    4.00    3.40
 -23   3   1    3.80    4.80
 -23   3   1   -0.80    3.20
  23   3  -1   -3.40    3.40
  21  -3  -1   29.00    6.80
  21  -3  -1   33.20    7.20
 -21  -3   1   39.60    6.90
 -21  -3   1   30.40    6.00
  21  -3  -1   37.10    7.00
  21   3  -1   45.60    7.60
  21   3  -1   38.30    6.60
 -21   3   1   30.30    6.10
 -21   3   1   17.90    6.10
 -19  -3   1   30.60    6.50
 -19  -3   1   35.80    6.10
  19  -3  -1   35.80    6.80
  19  -3  -1   37.40    6.40
  19   3  -1   31.00    6.50
 -19   3   1   32.00    7.30
 -19   3   1   35.10    6.30
  17  -3  -1    0.30    2.50
  17  -3  -1   -2.30    2.50
 -17  -3   1   -3.30    2.50
 -17  -3   1    0.50    1.90
  17   3  -1    2.60    2.50
 -17   3   1   -1.40    2.40
 -17   3   1   -0.60    2.90
  15  -3  -1   12.00    4.50
 -15  -3   1   12.40    2.90
 -15  -3   1   14.50    3.80
  15  -3  -1   14.00    3.20
 -15   3   1   15.30    4.10
 -15   3   1    8.10    3.20
  15   3  -1   10.60    3.10
  13  -3  -1   12.60    2.70
 -13  -3   1    9.80    2.20
 -13  -3   1    9.70    2.90
  13  -3  -1    4.40    2.30
 -13   3   1    9.30    3.00
  13   3  -1    7.00    2.30
 -13   3   1   10.20    2.60
  11  -3  -1   63.49   10.40
  11  -3  -1   70.59   10.70
 -11  -3   1   72.79   10.50
 -11   3   1   63.39   10.80
  11   3  -1   68.29   10.30
 -11   3   1   60.99   10.30
   9  -3  -1  154.78   23.20
  -9  -3   1  157.38   23.20
   9   3  -1  151.88   23.10
  -9   3   1  167.88   23.50
  -9   3   1  146.39   23.10
   7  -3  -1  187.88   27.70
  -7  -3   1  189.18   27.50
   7  -3  -1  174.98   27.50
  -7  -3   1  188.48   28.00
  -7   3   1  203.48   27.70
  -7   3   1  179.88   27.50
   7   3  -1  176.48   27.50
  -5  -3   1   53.69    7.40
   5  -3  -1   41.60    6.60
   5  -3  -1   38.10    6.70
  -5  -3   1   43.40    6.50
  -5   3   1   57.09    7.50
   5   3  -1   35.90    6.40
  -5   3   1   40.40    6.80
  -3  -3   1  120.59   18.10
   3  -3  -1  123.59   18.30
   3  -3  -1  113.19   18.40
   3  -3  -1  128.69   18.20
  -3   3   1  121.19   18.50
   3   3  -1  129.89   18.60
  -3   3   1  123.69   18.20
  -3   3   1  125.59   18.20
   3   3  -1  114.09   18.10
   1  -3  -1    4.00    1.90
  -1  -3   1    5.50    2.20
  -1  -3   1    5.10    1.30
   1  -3  -1    4.90    1.60
  -1  -3   1    3.70    1.40
   1   3  -1    9.00    1.50
  -1   3   1    4.50    2.00
   1   3  -1    3.60    2.10
  -1   3   1    6.60    1.50
   1   3  -1   10.00    1.30
   1  -3   1    6.70    1.50
  -1  -3  -1    8.10    2.10
   1  -3   1    9.10    2.40
   1  -3   1   14.20    2.30
  -1  -3  -1    5.60    1.70
  -1   3  -1    7.50    1.80
  -1   3  -1    8.30    2.40
   1   3   1    7.00    2.30
  -1   3  -1    6.90    1.40
   3  -3   1  315.87   45.30
   3  -3   1  305.77   45.10
  -3  -3  -1  310.37   45.30
   3  -3   1  268.87   45.60
  -3   3  -1  307.77   45.40
  -3   3  -1  310.77   45.20
   3   3   1  321.17   45.30
  -3   3  -1  292.97   45.00
  -5  -3  -1  182.98   25.90
   5  -3   1  173.28   25.80
   5  -3   1  184.68   25.50
   5  -3   1  139.59   25.60
  -5   3  -1  172.08   25.50
  -5   3  -1  164.08   25.90
  -5   3  -1  188.58   25.80
   7  -3   1  338.47   56.09
   7  -3   1  382.46   56.29
   7  -3   1  384.66   55.89
  -7  -3  -1  374.16   55.89
  -7   3  -1  383.16   56.09
  -7   3  -1  395.86   55.89
  -7   3  -1  399.96   56.39
   7   3   1  369.16   55.79
   9  -3   1  161.98   26.20
  -9  -3  -1  187.18   25.70
   9  -3   1  184.68   25.70
   9  -3   1  153.78   26.00
  -9   3  -1  174.38   26.00
  -9   3  -1  163.88   25.70
   9   3   1  172.78   25.70
 -11  -3  -1   46.20    6.00
  11  -3   1   32.70    6.10
  11  -3   1   34.30    6.70
  11  -3   1   26.70    5.70
  11   3   1   41.10    5.70
  11   3   1   28.60    5.70
 -11   3  -1   36.00    5.90
 -11   3  -1   28.60    5.60
 -13  -3  -1   32.90    6.40
  13  -3   1   46.50    6.60
  13  -3   1   30.00    7.00
 -13   3  -1   32.90    7.00
  13   3   1   42.70    6.40
 -13   3  -1   43.20    6.60
  13   3   1   37.40    6.60
  15  -3   1   23.00    5.70
  15  -3   1   30.80    5.40
 -15  -3  -1   28.00    5.50
  15  -3   1   19.20    5.70
  15   3   1   32.30    5.70
  15   3   1   32.20    5.40
 -15   3  -1   39.10    7.00
 -15   3  -1   33.50    5.40
  17  -3   1    2.30    4.50
  17  -3   1    2.10    2.50
 -17  -3  -1    3.10    2.80
  17  -3   1    0.60    2.50
 -17   3  -1   -0.30    2.40
  17   3   1   -1.60    2.60
  17   3   1    3.80    2.40
 -17   3  -1    1.30    2.60
 -19  -3  -1   14.40    3.80
  19  -3   1   25.60    5.30
  19  -3   1   10.60    3.90
 -19  -3  -1   28.20    5.10
  19  -3   1    8.90    4.80
 -19   3  -1   13.40    4.30
  19   3   1   20.00    4.70
 -19   3  -1   13.70    3.90
  19   3   1   29.60    4.60
 -21  -3  -1    9.50    3.40
  21  -3   1   15.20    4.50
  21  -3   1   15.90    4.00
 -21  -3  -1    1.10    3.40
  21  -3   1    5.70    4.10
 -21   3  -1   10.70    5.00
  21   3   1   11.80    4.50
 -21   3  -1   11.30    3.50
  21   3   1    8.20    3.80
  23  -3   1    4.30    4.20
 -23  -3  -1   -1.70    3.70
  23  -3   1    6.50    3.40
  23  -3   1   -1.70    2.80
 -23  -3  -1    6.60    3.10
 -23   3  -1   -2.40    3.10
  23   3   1    8.30    4.20
 -23   3  -1    2.60    3.30
  23   3   1    5.50    3.40
 -25  -3  -1    0.40    3.90
 -25  -3  -1    1.30    3.10
  25  -3   1   -1.20    3.90
  25  -3   1   -7.10    4.60
  25  -3   1    4.40    3.70
 -25   3  -1   -2.50    3.50
 -25   3  -1   -0.60    3.30
  25   3   1    4.80    4.50
  25   3   1    0.60    3.60
  27  -3   1   -8.80    5.70
 -27  -3  -1    3.80    3.90
  27  -3   1    9.30    4.80
  27  -3   1    9.00    4.30
 -27  -3  -1    9.20    4.30
 -27   3  -1    6.50    4.60
 -27   3  -1   -0.70    3.70
  27   3   1    1.50    3.80
  27   3   1   -0.20    4.50
 -29  -3  -1   -6.70    4.00
 -29  -3  -1   -6.40    3.40
  29  -3   1    3.40    5.30
  29  -3   1   -1.20    4.30
  29  -3   1    0.80    4.40
  29   3   1    4.60    5.10
 -29   3  -1    6.20    4.20
 -29   3  -1   -2.20    3.80
  29   3   1   -5.00    3.80
 -31  -3  -1    1.10    3.90
  31  -3   1   13.20    7.50
  31  -3   1   -0.50    4.80
 -31  -3  -1  -15.30    4.30
 -31   3  -1    2.30    4.50
  31   3   1    2.30    4.30
  31   3   1    2.90    5.70
 -33  -3  -1   -1.30    4.10
  33  -3   1   15.30    6.80
 -33  -3  -1   -1.00    6.00
  33  -3   1    3.90    5.60
  33   3   1    4.70    6.20
 -33   3  -1    6.10    6.60
  35  -3   1    3.50    8.20
 -35  -3  -1   -0.60    5.80
 -35  -3  -1    2.60    4.60
  35  -3   1    2.60    4.90
 -35   3  -1    7.00    6.10
  35   3   1   -1.20    5.90
  35   3   1    1.20    4.00
 -37  -3  -1    8.80    5.20
 -37  -3  -1    7.10    6.10
  37  -3   1    9.00    7.80
 -37   3  -1    1.90    6.10
  37   3   1    9.90    8.10
  36  -4  -1    2.60    5.60
  36  -4  -1  -11.00    5.30
 -36  -4   1    1.90    4.70
 -36  -4   1    5.60    6.40
  36  -4  -1  -10.00    7.40
  36   4  -1    5.00    6.60
 -36   4   1    2.90    4.40
 -34  -4   1   -0.90    4.30
  34  -4  -1    8.00    8.90
  34  -4  -1    2.00    5.70
  34  -4  -1   -6.50    5.20
 -34  -4   1   -4.20    4.70
 -34   4   1   -1.80    6.00
  34   4  -1   -2.30    6.00
  34   4  -1    0.00    4.00
 -32  -4   1   -1.20    5.80
  32  -4  -1    4.90    5.50
  32  -4  -1   -0.50    4.80
  32  -4  -1   -1.00    8.80
 -32  -4   1    3.00    4.30
 -32   4   1    4.20    6.60
  32   4  -1    8.20    4.10
  32   4  -1    8.70    6.10
  30  -4  -1   -1.70    5.10
 -30  -4   1   -2.10    4.90
  30  -4  -1   -0.20    4.20
  30  -4  -1    9.60    7.70
 -30  -4   1   -6.00    3.60
 -30   4   1    7.90    3.90
  30   4  -1    6.00    5.50
 -30   4   1  -45.00   12.50
  30   4  -1    0.60    3.70
  28  -4  -1   61.29   11.20
  28  -4  -1   75.49   12.40
 -28  -4   1   39.40   10.90
 -28  -4   1   67.09   10.90
  28  -4  -1   77.39   14.20
 -28   4   1   56.89   11.10
  28   4  -1   73.69   11.20
  28   4  -1   70.79   12.50
 -28   4   1   91.69   15.00
 -26  -4   1   39.90    7.30
  26  -4  -1   33.50    8.90
  26  -4  -1   44.20    7.80
  26  -4  -1   44.60    8.40
 -26  -4   1   28.70    7.50
 -26   4   1   25.90    7.40
 -26   4   1   49.70    7.80
  26   4  -1   44.70    8.50
  26   4  -1   44.70    7.60
 -24  -4   1    3.50    3.50
 -24  -4   1    6.60    4.00
  24  -4  -1    2.40    4.50
  24  -4  -1    7.90    4.10
  24  -4  -1    7.60    3.90
 -24   4   1    8.20    5.40
  24   4  -1   -3.20    3.80
  24   4  -1    4.80    3.20
 -24   4   1   -2.40    3.10
 -22  -4   1   -1.20    3.40
  22  -4  -1    0.30    3.70
 -22  -4   1    2.10    2.90
  22  -4  -1    3.00    3.90
  22  -4  -1    7.70    3.70
 -22   4   1    4.90    3.20
  22   4  -1    2.70    2.80
  22   4  -1   -0.50    3.30
 -22   4   1   -0.50    3.50
  20  -4  -1  133.79   23.20
  20  -4  -1  146.19   24.10
 -20  -4   1  157.98   22.80
 -20  -4   1  145.29   23.10
 -20   4   1  146.39   22.80
  20   4  -1  148.59   23.30
  20   4  -1  168.18   23.20
 -20   4   1  144.79   23.60
  18  -4  -1   68.49   11.80
  18  -4  -1   72.99   12.70
  18  -4  -1   76.49   11.60
 -18  -4   1   72.59   11.10
 -18  -4   1   72.99   11.70
 -18   4   1   66.59   11.30
  18   4  -1   69.59   11.30
 -18   4   1   56.49   11.60
  16  -4  -1   26.40    7.00
 -16  -4   1   53.69    7.10
  16  -4  -1   39.70    7.20
 -16  -4   1   48.80    7.30
 -16   4   1   31.50    7.10
  16   4  -1   44.20    7.00
 -16   4   1   46.30    7.20
 -14  -4   1  243.88   35.30
  14  -4  -1  196.18   35.40
  14  -4  -1  244.88   35.30
  14   4  -1  238.78   35.20
 -14   4   1  242.18   35.20
 -14   4   1  243.18   35.60
  12  -4  -1   55.89    9.00
 -12  -4   1   58.79    8.90
 -12   4   1   53.49    8.90
 -12   4   1   50.19    9.30
  12   4  -1   55.29    8.80
 -10  -4   1   22.30    3.80
 -10  -4   1   19.20    4.90
  10  -4  -1   22.00    4.40
  10  -4  -1   28.30    4.20
 -10   4   1   18.00    3.80
  10   4  -1   18.20    3.60
 -10   4   1   15.40    4.10
   8  -4  -1 1130.29  160.18
  -8  -4   1 1113.59  160.08
  -8  -4   1 1059.19  160.58
   8  -4  -1 1055.19  160.38
  -8   4   1 1059.69  160.18
  -8   4   1 1077.69  160.58
  -8   4   1 1096.99  160.38
   6  -4  -1    9.60    2.50
   6  -4  -1    7.70    2.00
  -6  -4   1    7.40    2.90
  -6  -4   1    8.50    1.70
  -6   4   1    4.90    3.00
  -6   4   1    6.90    1.90
  -6   4   1    2.80    2.10
  -4  -4   1  634.44   98.39
   4  -4  -1  632.84   98.29
   4  -4  -1  651.33   98.09
  -4  -4   1  660.13   97.99
   4  -4  -1  665.63   98.09
  -4   4   1  650.13   98.09
  -4   4   1  676.23   98.39
   4   4  -1  704.43   98.49
  -4   4   1  702.93   98.09
   2  -4  -1 1069.19  158.68
   2  -4  -1 1072.09  158.68
   2  -4  -1 1004.50  158.88
  -2  -4   1 1062.09  158.58
  -2  -4   1 1068.79  158.98
  -2  -4   1 1045.20  158.58
  -2   4   1 1117.09  158.98
   2   4  -1 1132.09  158.98
  -2   4   1 1141.39  158.68
   2   4  -1 1050.09  158.58
   0  -4   1 2880.31  424.06
   0  -4   1 3178.28  423.76
   0  -4  -1 3003.10  423.66
   0  -4  -1 2763.22  423.96
   0   4  -1 2737.93  424.06
   0   4   1 2920.61  423.76
   0   4  -1 2866.51  423.76
   0   4  -1 2680.43  423.66
   0   4   1 2839.52  424.06
   2  -4   1 3059.89  448.56
   2  -4   1 3124.29  448.46
  -2  -4  -1 2998.70  448.76
   2  -4   1 2974.70  448.76
   2   4   1 3027.90  448.76
  -2   4  -1 3163.28  448.56
  -2   4  -1 3112.49  448.76
  -2   4  -1 2885.51  448.36
   4  -4   1  985.40  140.79
  -4  -4  -1  911.31  141.09
   4  -4   1  885.81  141.09
   4  -4   1  999.60  140.99
   4  -4   1  956.70  140.89
   4   4   1  952.50  141.09
  -4   4  -1  935.41  140.79
  -4   4  -1 1006.50  141.19
  -6  -4  -1  118.99   17.40
   6  -4   1   95.19   17.10
   6  -4   1  108.39   16.90
   6  -4   1  124.79   17.40
  -6   4  -1  126.79   17.70
  -6   4  -1  112.89   16.90
   8  -4   1  100.29   16.10
   8  -4   1  108.69   16.30
   8  -4   1  100.79   15.80
  -8  -4  -1  112.29   15.60
  -8  -4  -1  102.19   16.30
  -8   4  -1  102.89   15.70
  -8   4  -1   94.89   16.50
  10  -4   1  103.29   14.80
 -10  -4  -1   81.09   14.60
  10  -4   1   95.39   14.50
  10  -4   1   91.79   14.10
 -10  -4  -1   99.09   14.00
 -10   4  -1   95.29   14.10
 -10   4  -1   86.69   14.40
 -10   4  -1   83.79   15.00
  10   4   1   89.29   13.90
 -12  -4  -1    1.20    2.00
  12  -4   1    5.70    3.40
  12  -4   1    0.50    2.10
  12  -4   1    3.00    2.20
 -12   4  -1   -0.50    1.80
  12   4   1    0.50    1.70
 -12   4  -1    1.00    2.60
  14  -4   1  394.96   55.29
  14  -4   1  374.06   55.89
 -14  -4  -1  368.66   55.29
  14  -4   1  358.16   55.59
 -14   4  -1  388.96   55.29
  14   4   1  362.16   55.19
 -14   4  -1  338.17   55.49
  14   4   1  385.96   55.29
  16  -4   1  150.38   23.40
  16  -4   1  134.89   23.70
 -16  -4  -1  145.39   23.00
  16  -4   1  152.78   23.00
  16   4   1  156.58   22.90
 -16   4  -1  152.08   23.40
 -16   4  -1  156.88   22.90
  16   4   1  149.49   23.00
  18  -4   1    4.40    4.40
  18  -4   1    7.50    3.70
 -18  -4  -1    8.50    3.30
  18  -4   1    7.40    3.30
  18   4   1   11.70    3.50
 -18   4  -1    3.30    2.90
 -18   4  -1   16.00    4.50
  18   4   1    4.40    2.90
  20  -4   1    5.90    4.20
  20  -4   1   -4.00    5.30
 -20  -4  -1   -0.10    2.90
 -20   4  -1   -0.30    4.00
  20   4   1    2.00    3.10
 -20   4  -1   -1.40    2.80
 -22  -4  -1    5.70    3.30
  22  -4   1    5.80    4.60
  22  -4   1   -1.00    8.00
  22  -4   1    7.80    3.90
 -22  -4  -1    7.70    3.80
 -22   4  -1   -4.60    4.40
  22   4   1   -0.10    3.30
 -22   4  -1    3.50    3.10
  22   4   1   -0.90    3.00
  24  -4   1   11.80    5.10
 -24  -4  -1   10.60    3.80
  24  -4   1   12.30    4.40
 -24  -4  -1    8.80    4.60
  24  -4   1   10.80    5.80
  24   4   1   11.10    3.90
  24   4   1    6.70    4.10
 -24   4  -1    4.10    3.60
 -24   4  -1    6.90    4.30
  26  -4   1   10.70    5.30
 -26  -4  -1    6.80    4.30
  26  -4   1   14.80    5.30
  26  -4   1   14.00    4.90
 -26  -4  -1   12.20    4.10
  26   4   1   15.20    4.40
 -26   4  -1    5.80    4.10
 -26   4  -1   15.20    5.10
  26   4   1    4.50    4.70
 -28  -4  -1   60.69   12.20
  28  -4   1   65.29   13.80
  28  -4   1   54.69   12.90
 -28  -4  -1   82.39   13.00
  28  -4   1   79.99   13.00
 -28   4  -1   68.89   13.50
 -28   4  -1   92.89   12.80
  28   4   1   86.79   13.10
  28   4   1   71.39   13.10
  30  -4   1   -9.50    4.00
  30  -4   1   -5.00    6.60
 -30  -4  -1    1.30    4.20
 -30  -4  -1   -4.30    4.70
  30  -4   1    3.30    4.80
 -30   4  -1    0.40    4.00
  30   4   1   -2.60    4.80
 -30   4  -1   -2.50    5.60
  30   4   1    0.70    3.80
 -32  -4  -1    2.20    4.40
  32  -4   1    7.40    5.90
 -32  -4  -1   -4.10    5.20
  32  -4   1    3.70    5.70
  32  -4   1   15.20    5.70
 -32   4  -1   12.50    6.00
  32   4   1    4.70    6.50
  32   4   1    3.00    4.50
  34  -4   1   11.50    8.70
  34  -4   1    3.80    4.90
 -34  -4  -1    8.40    4.90
 -34  -4  -1   -2.10    5.50
 -34   4  -1   -3.50    4.10
  34   4   1    2.50    6.30
  34   4   1    3.50    4.40
  36  -4   1    3.40    6.10
 -36  -4  -1    1.40    4.90
 -36  -4  -1    2.50    5.80
  36  -4   1    6.50    6.20
  36   4   1   -9.50    6.00
 -36   4  -1   14.30    6.80
  35  -5  -1   -3.50    5.90
  35  -5  -1   15.70    8.70
  35  -5  -1    5.30    6.60
 -35  -5   1   -9.80    5.30
 -35  -5   1    3.90    4.90
  35   5  -1    5.70    5.90
 -35   5   1    7.20    7.90
  35   5  -1    3.30    3.80
 -33  -5   1    3.00    4.60
  33  -5  -1    2.90    6.80
 -33  -5   1   -5.50    4.40
  33  -5  -1   -8.20    5.40
  33  -5  -1   -2.10    5.50
 -33   5   1   -4.90    4.00
  33   5  -1   -0.20    5.60
 -31  -5   1   11.60    4.80
  31  -5  -1    9.10    6.70
 -31  -5   1   14.30    5.70
  31  -5  -1    4.70    5.60
  31  -5  -1   11.50    5.50
 -31   5   1   18.00    4.50
  31   5  -1    1.60    4.30
 -31   5   1   -2.50    6.90
  31   5  -1    5.90    6.10
  29  -5  -1   16.20    5.40
  29  -5  -1   15.70    5.60
 -29  -5   1   10.30    4.70
 -29  -5   1   17.50    6.20
  29  -5  -1   12.00    7.80
  29   5  -1   19.90    5.10
 -29   5   1   13.70    5.00
  29   5  -1    7.60    5.70
 -29   5   1   17.50    5.70
  27  -5  -1    4.00    4.40
 -27  -5   1    6.00    4.90
  27  -5  -1  -10.80    6.90
  27  -5  -1   -1.10    4.50
 -27  -5   1    0.20    3.80
  27   5  -1   -0.40    4.40
  27   5  -1    2.90    3.60
 -27   5   1    2.50    4.00
 -27   5   1    5.90    4.90
  25  -5  -1    4.90    4.80
  25  -5  -1    1.70    4.10
 -25  -5   1    3.90    3.40
 -25  -5   1   -3.80    3.70
  25  -5  -1   -3.60    5.10
  25   5  -1    0.60    3.20
 -25   5   1   -3.90    3.40
 -25   5   1   -0.50    5.30
  25   5  -1   -6.50    3.70
  23  -5  -1   20.00    6.30
 -23  -5   1   20.00    5.20
 -23  -5   1   22.00    4.90
  23  -5  -1   10.50    5.10
  23  -5  -1   11.00    6.00
  23   5  -1   32.70    5.40
 -23   5   1    8.40    6.30
 -23   5   1   26.40    5.10
  23   5  -1   24.50    5.90
 -21  -5   1    0.60    3.50
  21  -5  -1    3.10    3.70
  21  -5  -1    1.90    3.40
  21  -5  -1    4.10    5.30
 -21  -5   1   -1.50    2.90
  21   5  -1   -4.30    2.40
  21   5  -1    1.80    3.30
 -21   5   1    1.60    4.50
 -21   5   1    2.30    3.20
 -19  -5   1   34.60    6.10
  19  -5  -1   26.90    6.10
 -19  -5   1   36.40    5.70
  19  -5  -1   25.50    6.20
  19  -5  -1   14.90    6.10
 -19   5   1   39.00    6.20
 -19   5   1   23.10    6.60
  19   5  -1   30.10    6.10
  19   5  -1   35.40    5.90
  17  -5  -1   35.10    6.20
  17  -5  -1   38.80    7.80
  17  -5  -1   30.30    6.90
 -17  -5   1   32.60    6.00
  17   5  -1   30.30    5.60
 -17   5   1   24.90    5.60
 -17   5   1   24.80    6.00
  17   5  -1   35.00    6.00
  15  -5  -1   81.29   13.30
  15  -5  -1   93.09   14.50
 -15  -5   1   71.19   13.30
  15   5  -1   85.89   13.10
  15   5  -1   84.69   13.30
 -15   5   1   88.79   13.40
 -15   5   1   94.59   14.00
 -13  -5   1   26.20    4.50
  13  -5  -1   29.80    5.00
 -13  -5   1   33.70    6.30
  13  -5  -1   20.20    5.20
 -13   5   1   21.00    4.60
  13   5  -1   20.50    4.20
 -13   5   1   19.20    4.90
 -11  -5   1    9.80    4.20
  11  -5  -1   14.90    3.00
 -11  -5   1   10.60    2.50
  11  -5  -1    6.60    2.80
 -11   5   1    7.20    3.30
 -11   5   1    4.90    3.90
  11   5  -1    7.20    2.20
 -11   5   1   10.90    2.90
   9  -5  -1   79.59   10.80
  -9  -5   1   67.09   10.50
  -9  -5   1   44.30    9.00
   9  -5  -1   59.39    9.30
  -9   5   1   64.49    9.70
  -9   5   1   59.99   10.30
  -9   5   1   59.59    9.30
  -7  -5   1   29.70    5.70
   7  -5  -1   25.20    4.30
  -7  -5   1   29.60    4.00
   7  -5  -1   17.60    4.40
  -7   5   1   20.60    4.20
  -7   5   1   22.00    5.60
  -7   5   1   16.40    4.00
   5  -5  -1  132.99   23.50
   5  -5  -1  159.48   23.10
  -5  -5   1  150.08   22.90
   5  -5  -1  144.89   23.10
  -5  -5   1  161.88   23.70
  -5   5   1  156.08   23.10
  -5   5   1  157.18   23.80
   5   5  -1  156.38   23.80
  -5   5   1  164.28   23.10
   3  -5  -1    0.00    1.70
  -3  -5   1    1.00    1.20
  -3  -5   1    0.50    2.70
   3  -5  -1   -1.00    2.30
   3  -5  -1    0.30    1.50
  -3  -5   1   -0.90    1.20
  -3   5   1    0.10    1.60
  -3   5   1    1.00    2.80
   3   5  -1    1.10    2.80
  -3   5   1    2.30    1.50
  -1  -5   1  272.07   37.70
  -1  -5   1  243.78   38.20
   1  -5  -1  226.08   38.30
  -1  -5   1  254.97   37.60
   1  -5  -1  257.27   37.80
   1  -5  -1  247.88   37.70
   1   5  -1  279.37   38.30
   1   5  -1  236.68   37.60
  -1   5   1  256.77   38.20
  -1   5   1  261.27   37.70
  -1  -5  -1    0.80    2.20
   1  -5   1    1.70    1.50
  -1  -5  -1    0.40    1.30
   1  -5   1    1.80    1.60
   1  -5   1    2.10    1.30
  -1  -5  -1    1.10    1.50
   1  -5   1    1.00    2.40
  -1  -5  -1    2.40    1.10
   1   5   1    0.50    2.90
  -1   5  -1    0.30    1.20
  -1   5  -1    2.40    2.90
   3  -5   1   35.60    6.00
  -3  -5  -1   34.70    5.70
   3  -5   1   32.60    5.60
  -3  -5  -1   38.40    6.60
   3  -5   1   34.20    5.80
   3  -5   1   43.70    6.90
   3   5   1   35.90    6.60
  -3   5  -1   31.00    5.60
  -3   5  -1   30.70    6.50
   5  -5   1   20.30    4.60
   5  -5   1   25.20    3.70
   5  -5   1   23.20    4.50
   5  -5   1   13.10    3.80
  -5  -5  -1   11.70    4.10
   5   5   1   29.00    5.50
  -5   5  -1   24.00    3.70
  -5   5  -1   24.10    5.10
   7  -5   1  764.02  111.59
  -7  -5  -1  696.03  111.79
   7  -5   1  770.22  111.79
   7  -5   1  802.42  111.39
  -7   5  -1  735.43  111.89
  -7   5  -1  746.53  111.39
   9  -5   1  350.36   51.99
   9  -5   1  325.67   51.69
  -9  -5  -1  363.56   51.29
   9  -5   1  366.96   51.49
  -9  -5  -1  322.27   51.99
  -9   5  -1  352.36   52.19
  -9   5  -1  336.27   51.49
  11  -5   1  140.29   20.60
  11  -5   1  146.69   21.40
 -11  -5  -1  153.68   20.40
  11  -5   1  130.49   20.90
 -11  -5  -1  126.99   21.30
 -11   5  -1  132.39   20.50
  11   5   1  125.79   20.20
 -11   5  -1  128.69   21.50
  13  -5   1    1.50    2.50
 -13  -5  -1    3.00    3.40
  13  -5   1    2.80    3.20
 -13  -5  -1   -0.40    2.00
  13  -5   1    1.90    2.80
 -13   5  -1    3.20    3.90
  13   5   1    2.20    1.60
 -13   5  -1   -1.60    2.00
  13   5   1    1.00    1.60
 -13   5  -1    2.40    3.00
  15  -5   1   14.30    4.00
  15  -5   1   10.50    3.50
  15  -5   1   13.50    5.00
 -15  -5  -1   13.30    3.40
  15   5   1   13.30    3.00
 -15   5  -1   12.40    4.00
 -15   5  -1   12.50    3.60
 -17  -5  -1    8.10    3.10
  17  -5   1    2.40    4.40
  17  -5   1   -1.50    3.10
  17  -5   1    3.70    3.30
 -17   5  -1    8.30    3.00
 -17   5  -1    2.80    3.50
  17   5   1    7.00    2.50
  17   5   1    9.10    3.00
  19  -5   1   63.29   10.70
  19  -5   1   41.40   11.10
 -19  -5  -1   55.19    8.90
  19  -5   1   43.60    9.10
 -19   5  -1   44.30    8.50
 -19   5  -1   38.50    8.70
  19   5   1   58.59    8.90
  19   5   1   58.49    8.60
 -21  -5  -1    2.10    3.80
  21  -5   1   15.30    5.70
  21  -5   1    8.10    4.80
  21  -5   1    1.10    3.80
  21   5   1    6.00    3.30
 -21   5  -1    8.30    3.50
  21   5   1   12.10    4.20
 -21   5  -1    5.40    3.50
  23  -5   1    5.70    3.90
 -23  -5  -1    9.20    3.90
  23  -5   1   15.20    5.10
  23  -5   1    9.20    4.90
 -23  -5  -1   17.20    4.80
 -23   5  -1    8.00    3.90
  23   5   1    3.50    3.90
  23   5   1   13.40    4.00
 -23   5  -1    5.50    3.80
  25  -5   1   10.80    4.00
  25  -5   1    1.40    4.60
 -25  -5  -1   -0.50    3.40
  25  -5   1    1.00    4.40
 -25  -5  -1    2.00    3.70
 -25   5  -1   -3.10    4.90
  25   5   1   -0.90    3.50
 -25   5  -1    2.10    3.70
  25   5   1    1.00    4.10
  27  -5   1   25.40   13.90
 -27  -5  -1    5.40    4.40
  27  -5   1    6.70    5.00
  27  -5   1    7.10    4.50
 -27  -5  -1   -0.50    3.50
 -27   5  -1    9.70    4.30
 -27   5  -1   -0.10    3.40
  27   5   1    0.20    3.70
  27   5   1   -0.20    4.20
  29  -5   1   11.50    6.10
 -29  -5  -1    9.00    4.40
  29  -5   1    8.30    5.10
 -29  -5  -1   12.00    5.70
  29  -5   1   14.60    7.00
 -29   5  -1    7.40    5.70
 -29   5  -1    6.80    4.60
  29   5   1   10.80    4.70
  29   5   1    4.10    5.10
 -31  -5  -1   -1.60    4.60
  31  -5   1  -10.60    4.70
  31  -5   1   10.60   10.80
 -31  -5  -1   -1.50    4.40
  31  -5   1   -2.80    4.60
 -31   5  -1   -1.10    4.10
  31   5   1   10.00    4.70
  31   5   1    8.30    5.40
 -31   5  -1    4.10    6.70
 -33  -5  -1  -12.40    4.30
  33  -5   1   13.40    8.30
  33  -5   1    7.60    7.10
  33  -5   1   -2.60    5.10
 -33  -5  -1   -3.90    5.00
 -33   5  -1    3.30    7.20
  33   5   1    3.50    5.50
 -33   5  -1   -1.90    0.90
 -35  -5  -1    1.80    4.90
  35  -5   1   -2.10    5.70
 -35  -5  -1    2.90    4.90
  35  -5   1    3.90    7.70
  35   5   1   -6.80    5.90
 -35   5  -1    5.70    6.70
  35   5   1    5.50    3.60
  34  -6  -1    4.80    6.40
  34  -6  -1    6.20    6.40
  34  -6  -1    7.70    8.60
 -34  -6   1   -2.50    4.80
 -34  -6   1    2.80    5.30
  34   6  -1   12.10    5.00
 -34   6   1   10.00    7.60
  34   6  -1    0.00    5.70
 -32  -6   1   -1.40    4.20
  32  -6  -1    2.40    5.50
  32  -6  -1   -2.60    5.90
 -32  -6   1    3.40    5.70
  32  -6  -1   -0.20    7.00
  32   6  -1    3.80    5.50
 -32   6   1   -1.20    4.50
 -32   6   1   -3.30    0.90
  32   6  -1    0.60    4.10
  30  -6  -1   -8.20    5.80
  30  -6  -1    2.90    5.40
  30  -6  -1    6.30    5.00
 -30  -6   1    9.60    5.40
 -30  -6   1   -1.60    4.10
  30   6  -1    4.20    5.10
  30   6  -1   -2.10    3.80
 -30   6   1   -5.40    5.00
 -30   6   1    0.00    4.20
  28  -6  -1    6.30    4.90
 -28  -6   1   -0.60    4.40
  28  -6  -1   -2.80    4.40
  28  -6  -1   -1.90    7.00
 -28  -6   1    3.50    3.90
 -28   6   1   -3.50    5.20
  28   6  -1    3.70    3.90
 -28   6   1   -3.30    3.90
  28   6  -1    1.70    4.30
  26  -6  -1   23.90    7.20
  26  -6  -1   27.50    6.60
 -26  -6   1   25.50    6.40
  26  -6  -1   23.30    8.30
 -26  -6   1   23.80    5.70
  26   6  -1   26.80    5.90
  26   6  -1   39.90    7.00
 -26   6   1   32.00    8.00
 -26   6   1   17.20    5.80
 -24  -6   1    4.50    4.00
  24  -6  -1  -11.00    5.40
  24  -6  -1   -0.40    4.80
  24  -6  -1    6.50    4.30
 -24  -6   1   -2.70    3.10
 -24   6   1    1.80    3.50
  24   6  -1   -3.40    3.30
 -24   6   1   -0.20    4.30
  24   6  -1    0.80    3.10
  22  -6  -1   -3.10    4.00
  22  -6  -1    4.10    4.60
 -22  -6   1   -1.40    2.90
 -22  -6   1    7.70    3.70
  22  -6  -1    2.00    4.10
 -22   6   1   -3.70    3.20
  22   6  -1    4.20    3.20
 -22   6   1    3.50    3.70
  22   6  -1   -0.70    3.30
 -20  -6   1   -1.50    3.00
  20  -6  -1    1.10    3.30
 -20  -6   1    2.40    2.80
  20  -6  -1    2.30    5.00
  20   6  -1    0.60    3.00
 -20   6   1    3.10    3.30
 -20   6   1   -0.60    4.40
  18  -6  -1   33.90    7.10
 -18  -6   1   25.40    8.30
 -18  -6   1   44.30    7.20
  18  -6  -1   45.90    9.40
  18  -6  -1   57.49    8.90
 -18   6   1   45.10    7.40
 -18   6   1   24.10    7.30
  18   6  -1   48.40    7.00
  18   6  -1   33.80    7.90
  16  -6  -1    7.50    4.80
 -16  -6   1    9.90    5.10
  16  -6  -1   10.50    3.70
 -16  -6   1    8.80    3.10
  16  -6  -1    6.90    3.20
 -16   6   1    6.10    3.60
  16   6  -1    9.40    2.70
 -16   6   1   10.00    3.50
 -14  -6   1   45.60   10.10
  14  -6  -1   69.69   10.30
 -14  -6   1   55.29    9.00
  14  -6  -1   61.09    9.20
  14  -6  -1   62.49   10.80
  14   6  -1   48.20    8.70
 -14   6   1   48.00    9.30
 -14   6   1   46.70   10.70
 -14   6   1   62.39   10.00
  12  -6  -1  227.78   33.60
  12  -6  -1  208.58   34.10
 -12  -6   1  230.48   33.30
 -12  -6   1  236.18   34.60
  12  -6  -1  202.98   33.80
 -12   6   1  232.88   33.60
 -12   6   1  216.58   34.50
 -12   6   1  226.88   33.90
  10  -6  -1    6.40    2.60
 -10  -6   1    4.40    4.10
  10  -6  -1   14.70    4.20
 -10  -6   1    6.90    2.10
  10  -6  -1    3.40    2.60
 -10   6   1    4.50    2.80
 -10   6   1    7.00    4.20
 -10   6   1    3.50    2.40
  -8  -6   1   30.10    4.20
   8  -6  -1   23.20    5.40
  -8  -6   1   31.10    6.10
   8  -6  -1   18.50    4.80
   8  -6  -1   24.70    4.70
  -8   6   1   24.10    6.40
  -8   6   1   23.40    4.90
  -8   6   1   22.00    4.60
  -6  -6   1  283.17   39.70
   6  -6  -1  254.17   39.90
  -6  -6   1  281.17   40.60
   6  -6  -1  276.47   40.10
   6  -6  -1  237.18   40.30
   6  -6  -1  275.97   39.80
  -6   6   1  269.57   39.80
  -6   6   1  248.28   39.80
  -6   6   1  269.47   40.60
   6   6  -1  276.47   40.60
  -4  -6   1  172.18   25.30
   4  -6  -1  168.68   26.10
  -4  -6   1  168.28   25.30
   4  -6  -1  170.28   25.70
   4  -6  -1  171.78   25.50
  -4  -6   1  160.78   26.20
   4  -6  -1  170.48   25.50
   4   6  -1  174.88   26.30
  -4   6   1  178.08   26.30
  -4   6   1  162.18   25.50
   2  -6  -1   23.80    4.50
  -2  -6   1   19.40    3.80
   2  -6  -1   22.30    4.20
   2  -6  -1   23.10    5.20
  -2  -6   1   21.40    4.00
  -2  -6   1   17.90    5.10
   2  -6  -1   28.60    4.30
   2   6  -1   23.20    5.70
  -2   6   1   14.00    4.90
  -2   6   1   26.60    4.20
   0  -6  -1    1.80    1.80
   0  -6  -1    4.40    1.60
   0  -6  -1    1.90    1.70
   0  -6   1    1.00    1.70
   0  -6   1    3.10    2.00
   0  -6   1    3.30    3.00
   0  -6  -1    2.70    3.00
   0   6   1    5.70    3.50
   0   6   1    0.50    2.00
   0   6  -1    0.50    3.10
   0   6  -1    1.80    1.60
   2  -6   1    8.90    2.70
   2  -6   1    6.80    2.00
   2  -6   1    7.90    2.30
  -2  -6  -1    8.10    2.40
   2  -6   1    3.00    3.60
  -2  -6  -1    5.60    3.20
  -2   6  -1    8.00    3.80
  -2   6  -1    4.50    2.00
   2   6   1    9.00    4.10
   4  -6   1  336.47   50.59
   4  -6   1  337.67   51.29
  -4  -6  -1  344.87   51.19
   4  -6   1  336.87   50.69
   4  -6   1  349.57   50.89
  -4  -6  -1  347.37   50.59
  -4   6  -1  344.87   51.29
  -4   6  -1  326.87   50.59
   4   6   1  353.36   51.29
   6  -6   1  223.78   34.40
   6  -6   1  227.48   34.30
   6  -6   1  241.18   34.80
  -6  -6  -1  215.98   34.70
  -6  -6  -1  239.68   34.10
   6  -6   1  222.88   34.00
  -6   6  -1  233.08   34.90
   6   6   1  222.78   34.80
  -6   6  -1  226.88   34.00
  -8  -6  -1   18.70    5.20
   8  -6   1   27.60    4.40
   8  -6   1   18.60    4.80
   8  -6   1   16.50    4.40
  -8   6  -1   21.40    5.50
  -8   6  -1   22.20    4.20
  10  -6   1    0.00    2.10
  10  -6   1    3.10    3.00
 -10  -6  -1    1.50    3.70
  10  -6   1   -1.80    2.30
 -10   6  -1   -1.30    3.70
 -10   6  -1    0.40    2.10
  12  -6   1   20.00    5.50
  12  -6   1   16.10    4.20
 -12  -6  -1    6.30    4.70
 -12  -6  -1   20.60    3.40
  12  -6   1   14.50    3.80
 -12   6  -1   21.80    4.10
 -12   6  -1   13.80    5.90
  14  -6   1    1.40    4.20
 -14  -6  -1   17.00    5.00
 -14  -6  -1    6.30    2.60
  14  -6   1    7.60    3.10
  14  -6   1    3.50    3.50
 -14   6  -1    2.30    4.30
  14   6   1   14.10    2.20
 -14   6  -1    9.60    3.10
  16  -6   1    5.20    4.10
 -16  -6  -1   17.00    5.60
  16  -6   1    8.70    3.40
 -16  -6  -1    5.90    3.00
  16  -6   1    5.10    3.90
 -16   6  -1   10.50    5.50
 -16   6  -1    8.30    3.20
  16   6   1   11.90    2.70
  18  -6   1   10.60    4.40
  18  -6   1    9.10    4.30
  18  -6   1    6.20    4.70
 -18  -6  -1   16.00    5.70
 -18  -6  -1   15.60    3.80
  18   6   1   13.40    3.20
 -18   6  -1   13.50    3.90
 -18   6  -1   18.60    6.40
 -18   6  -1    9.00    4.70
  20  -6   1   -1.00    3.30
  20  -6   1   -1.40    3.70
 -20  -6  -1   -3.90    2.80
  20  -6   1    2.30    4.80
 -20   6  -1    0.60    3.20
  20   6   1    3.50    3.10
  20   6   1   -0.50    2.80
 -20   6  -1    1.10    4.00
 -22  -6  -1    3.40    3.60
  22  -6   1    0.00    4.80
  22  -6   1    6.00    4.70
  22  -6   1    5.80    4.00
  22   6   1    1.80    2.80
  22   6   1    3.20    3.50
 -22   6  -1    2.00    5.80
 -22   6  -1   -0.50    3.20
 -24  -6  -1   17.20    5.30
  24  -6   1    9.40    5.50
  24  -6   1   18.50    7.60
  24  -6   1    6.40    5.10
 -24   6  -1   26.20    5.20
 -24   6  -1   17.00    7.10
  24   6   1   35.10    5.20
  24   6   1   22.70    5.50
  26  -6   1   -1.20    4.40
 -26  -6  -1   -1.40    3.50
  26  -6   1   -1.60    4.80
  26  -6   1    1.30    5.70
 -26  -6  -1    1.30    4.10
  26   6   1    1.20    4.30
 -26   6  -1    2.80    3.90
  26   6   1    5.70    3.50
 -26   6  -1    2.50    4.90
  28  -6   1   -0.70    4.50
  28  -6   1   -1.30    6.00
  28  -6   1    0.00    5.30
 -28  -6  -1    4.20    4.20
 -28  -6  -1    0.70    4.30
  28   6   1   -9.30    4.00
 -28   6  -1    0.40    5.40
  28   6   1    0.00    3.60
 -28   6  -1    3.00    4.00
 -30  -6  -1    0.20    4.30
  30  -6   1    5.50    7.60
  30  -6   1   -0.20    4.70
  30  -6   1   33.40   13.10
 -30  -6  -1    0.10    4.20
  30   6   1    2.20    5.10
 -30   6  -1    3.30    4.40
  30   6   1    0.50    3.80
 -30   6  -1   -6.50    4.30
 -32  -6  -1   -1.30    4.60
  32  -6   1    1.00    5.50
 -32  -6  -1    3.30    5.30
  32  -6   1   -3.30    7.20
  32   6   1    1.90    5.60
 -32   6  -1   -0.10    1.00
  32   6   1   -0.20    4.00
 -34  -6  -1   -3.80    4.60
  34  -6   1    7.10    6.00
  34  -6   1   -0.10    6.30
 -34  -6  -1   -3.70    4.70
  34  -6   1   -1.00    7.10
  34   6   1    0.70    5.80
  34   6   1    4.10    4.40
  33  -7  -1   -2.00    6.10
 -33  -7   1    4.60    4.70
  33  -7  -1   13.20    6.70
 -33  -7   1    3.10    5.20
  33  -7  -1   -1.60    8.30
 -33   7   1    3.90    6.00
  33   7  -1    8.50    6.00
  31  -7  -1   13.60    6.10
  31  -7  -1    2.30    6.30
 -31  -7   1   -0.30    5.10
 -31  -7   1    4.00    4.70
  31  -7  -1   13.80    5.90
 -31   7   1    1.80    1.60
 -31   7   1   16.70    7.10
  31   7  -1    8.70    4.90
  31   7  -1    2.60    5.40
  29  -7  -1   27.20    7.20
  29  -7  -1   14.30    6.10
 -29  -7   1    9.60    5.50
  29  -7  -1   11.80    8.70
 -29  -7   1   13.90    5.10
 -29   7   1   15.50    5.40
  29   7  -1   26.10    5.60
 -29   7   1   14.60    6.90
  29   7  -1    9.10    5.50
  27  -7  -1    2.80    5.60
  27  -7  -1    8.10    6.50
  27  -7  -1   -6.20    4.60
 -27  -7   1    1.70    3.80
 -27  -7   1    4.60    4.60
 -27   7   1    6.40    4.40
 -27   7   1    5.60    4.90
  27   7  -1    4.80    4.60
  27   7  -1    4.50    3.80
  25  -7  -1    0.90    6.10
  25  -7  -1   14.10    5.10
 -25  -7   1   10.00    4.70
 -25  -7   1    5.90    3.80
  25  -7  -1    8.10    5.40
 -25   7   1    9.50    5.00
  25   7  -1   10.80    4.50
 -25   7   1   11.90    4.50
  25   7  -1    6.80    3.70
 -23  -7   1   41.40    6.10
  23  -7  -1   22.30    6.90
 -23  -7   1   23.80    6.10
  23  -7  -1   25.80    9.10
  23  -7  -1   15.50    6.20
 -23  -7   1   13.10    7.50
  23   7  -1   27.20    6.10
  23   7  -1   30.70    5.70
 -23   7   1   29.20    7.80
 -23   7   1   31.00    6.30
 -21  -7   1    1.70    5.30
  21  -7  -1   -2.50    4.40
  21  -7  -1    9.50    6.20
  21  -7  -1   -4.50    3.80
 -21  -7   1    1.70    3.50
 -21   7   1    0.70    4.40
  21   7  -1   -2.20    2.60
 -21   7   1    2.20    3.60
  19  -7  -1  163.88   23.80
  19  -7  -1  136.59   25.40
 -19  -7   1  152.68   25.20
  19  -7  -1  161.18   24.40
 -19  -7   1  148.29   23.50
 -19   7   1  148.99   25.50
  19   7  -1  147.69   23.20
 -19   7   1  155.08   23.70
 -19   7   1  162.98   24.40
 -17  -7   1  129.59   20.60
  17  -7  -1  137.59   21.50
  17  -7  -1  133.69   21.00
 -17  -7   1  111.09   22.00
  17  -7  -1  126.89   22.20
  17   7  -1  125.99   20.30
  17   7  -1  152.18   20.40
 -17   7   1  144.59   22.80
 -17   7   1  146.19   21.00
 -17   7   1  129.79   21.50
  15  -7  -1   47.10    9.10
  15  -7  -1   33.70    9.00
  15  -7  -1   49.10    9.20
 -15  -7   1   50.99   10.10
 -15  -7   1   61.79    8.40
 -15   7   1   54.29    8.80
 -15   7   1   46.10   10.00
 -15   7   1   45.50    8.70
 -13  -7   1   26.90    4.50
  13  -7  -1   15.40    4.80
  13  -7  -1   23.00    7.10
 -13  -7   1   22.40    6.90
  13  -7  -1   20.80    4.80
 -13   7   1   26.10    6.80
 -13   7   1   24.10    5.40
 -13   7   1   30.70    5.30
  11  -7  -1   47.10    8.60
  11  -7  -1   81.89   10.70
 -11  -7   1   51.49    9.90
  11  -7  -1   39.70    8.30
 -11   7   1   55.29    8.70
 -11   7   1   34.40    9.50
 -11   7   1   52.59    8.40
   9  -7  -1  141.79   21.90
   9  -7  -1  121.79   21.80
   9  -7  -1  136.09   21.30
  -9  -7   1  152.78   22.70
  -9   7   1  138.29   21.30
  -9   7   1  146.09   21.40
  -9   7   1  146.49   22.70
  -7  -7   1  510.95   76.99
  -7  -7   1  506.95   75.99
   7  -7  -1  528.35   76.09
   7  -7  -1  491.95   76.19
   7  -7  -1  508.85   76.49
  -7   7   1  522.65   76.89
  -7   7   1  542.15   76.09
   7   7  -1  489.55   76.79
   5  -7  -1  270.57   37.10
   5  -7  -1  254.57   36.40
   5  -7  -1  255.17   36.40
  -5  -7   1  268.67   37.30
  -5  -7   1  221.28   36.10
   5  -7  -1  232.38   36.60
  -5   7   1  241.48   37.20
  -5   7   1  243.98   36.30
   5   7  -1  212.18   37.10
  -3  -7   1  207.28   31.50
   3  -7  -1  224.98   30.70
  -3  -7   1  203.38   30.40
   3  -7  -1  199.18   30.60
   3  -7  -1  214.58   30.80
  -3  -7   1  194.58   30.40
   3  -7  -1  219.48   31.40
   3   7  -1  186.78   31.50
  -3   7   1  194.58   30.60
  -3   7   1  200.08   31.50
   1  -7  -1   96.59   16.30
  -1  -7   1  102.29   16.40
   1  -7  -1   92.19   15.10
  -1  -7   1  100.99   15.10
   1  -7  -1  104.59   15.30
  -1  -7   1   96.59   15.10
  -1  -7   1   99.39   15.20
   1  -7  -1   92.39   15.20
  -1   7   1   95.29   15.20
  -1   7   1  121.19   16.70
   1   7  -1  112.49   16.80
  -1  -7  -1  232.48   33.90
   1  -7   1  241.88   34.00
   1  -7   1  217.78   33.90
  -1  -7  -1  232.88   34.80
   1  -7   1  251.37   35.00
  -1  -7  -1  228.58   33.80
  -1  -7  -1  224.78   34.00
   1  -7   1  237.98   34.10
  -1   7  -1  177.68   34.80
  -1   7  -1  222.58   33.90
   1   7   1  227.38   34.90
   3  -7   1   34.90    5.20
  -3  -7  -1   31.60    5.40
   3  -7   1   26.80    5.70
   3  -7   1   30.70    5.60
   3  -7   1   33.50    7.10
  -3  -7  -1   28.20    6.60
  -3   7  -1   24.70    6.70
  -3   7  -1   24.60    5.10
   3   7   1   35.00    6.90
   5  -7   1  451.85   66.09
   5  -7   1  448.16   65.89
  -5  -7  -1  435.96   65.99
  -5  -7  -1  455.35   66.69
   5  -7   1  466.65   66.89
   5  -7   1  449.56   66.29
   5   7   1  444.76   66.69
  -5   7  -1  437.56   66.69
  -5   7  -1  424.46   65.89
   7  -7   1  941.41  148.39
  -7  -7  -1 1038.70  148.99
  -7  -7  -1 1013.80  148.29
   7  -7   1 1006.80  148.99
   7  -7   1 1030.00  148.19
   7  -7   1 1023.20  148.59
  -7   7  -1  953.80  148.19
   7   7   1 1033.10  148.89
   9  -7   1  136.49   25.60
   9  -7   1  168.88   25.00
  -9  -7  -1  180.38   26.20
   9  -7   1  159.68   25.30
  -9   7  -1  172.98   26.40
  -9   7  -1  176.38   25.00
  11  -7   1    1.00    3.30
  11  -7   1    0.80    2.70
 -11  -7  -1    8.20    8.10
  11  -7   1    9.70    3.30
 -11   7  -1    6.80    2.90
  13  -7   1   81.29   14.50
  13  -7   1   96.49   14.10
  13  -7   1  110.69   15.90
 -13  -7  -1  103.39   15.90
 -13   7  -1   81.59   14.00
 -13   7  -1   69.69   14.90
 -15  -7  -1    9.80    2.50
  15  -7   1    2.90    3.10
 -15  -7  -1    2.00    5.00
  15  -7   1    9.90    4.30
  15  -7   1   -4.10    3.70
 -15   7  -1   11.30    5.50
 -15   7  -1    2.10    2.90
 -17  -7  -1    4.90    2.80
  17  -7   1    4.60    4.20
  17  -7   1   -1.50    3.50
 -17  -7  -1   -3.90    4.20
  17  -7   1    2.30    3.40
 -17   7  -1    7.60    5.90
 -17   7  -1    8.50    3.50
 -19  -7  -1  142.79   21.80
  19  -7   1   90.49   20.50
 -19  -7  -1  146.69   20.00
  19  -7   1  152.68   20.40
  19  -7   1  149.88   22.00
 -19   7  -1  127.29   20.10
  19   7   1  101.69   19.50
 -19   7  -1  168.58   22.70
  19   7   1  136.49   19.60
 -21  -7  -1    8.90    5.70
  21  -7   1    6.00    4.00
  21  -7   1    6.30    5.30
  21  -7   1   10.20    4.80
 -21   7  -1    9.90    3.90
  21   7   1   -1.90    2.00
 -21   7  -1    0.10    6.30
 -23  -7  -1  126.59   19.00
  23  -7   1  134.79   19.90
  23  -7   1  107.29   19.10
  23  -7   1  115.29   21.00
 -23  -7  -1  127.79   20.70
  23   7   1  120.79   18.60
 -23   7  -1  124.89   19.00
 -23   7  -1   84.49   20.10
 -25  -7  -1    8.50    4.20
  25  -7   1    0.40    5.20
  25  -7   1   -1.90    4.60
  25  -7   1    5.90    5.10
 -25   7  -1    6.90    4.30
  25   7   1   -2.30    3.20
  25   7   1    8.10    4.20
 -27  -7  -1    4.50    4.30
 -27  -7  -1   -0.80    3.70
  27  -7   1    0.10    5.50
  27  -7   1   -0.90    4.40
  27  -7   1   -5.20    4.40
  27   7   1    0.40    3.50
 -27   7  -1   -3.50    3.90
  27   7   1    4.60    4.40
  29  -7   1   -6.60    6.20
  29  -7   1    1.10    5.90
 -29  -7  -1   -0.20    4.10
  29  -7   1    4.60    5.10
 -29  -7  -1    4.70    4.70
  29   7   1    8.10    5.10
 -29   7  -1    1.00    4.10
  29   7   1    0.60    3.80
 -31  -7  -1    4.20    4.80
  31  -7   1    2.10    5.90
  31  -7   1    1.50    6.90
 -31  -7  -1    9.10    4.60
  31  -7   1    4.90    5.40
  31   7   1    2.40    4.10
 -31   7  -1    0.10    0.90
  31   7   1   10.10    5.70
  33  -7   1    4.50    6.10
  33  -7   1    7.40    6.60
 -33  -7  -1   -1.90    5.10
  33  -7   1    2.90    5.70
 -33  -7  -1   12.00    5.10
  33   7   1   -5.90    5.70
  33   7   1    6.00    5.80
 -32  -8   1    5.30    5.30
 -32   8   1    6.90    7.50
  30  -8  -1   -3.70    5.50
 -30  -8   1    2.80    7.20
  30  -8  -1   -7.90    6.50
  30  -8  -1    4.00    5.80
 -30  -8   1   -4.50    4.50
 -30  -8   1   -4.40    4.10
 -30   8   1   -2.10    1.50
  30   8  -1   -2.10    5.00
  30   8  -1    6.70    4.40
 -30   8   1    3.30    5.90
 -28  -8   1    2.40    4.10
  28  -8  -1    4.30    5.30
 -28  -8   1    3.90    4.70
  28  -8  -1   -1.50    5.20
  28  -8  -1    1.40    7.60
 -28  -8   1    9.50    7.20
 -28   8   1    7.70    5.10
  28   8  -1    0.00    4.60
  28   8  -1   -9.30    3.60
 -28   8   1   20.50    4.80
  26  -8  -1   -0.20    4.90
  26  -8  -1    6.60    6.00
 -26  -8   1   -2.70    6.00
 -26  -8   1   -2.00    3.60
  26  -8  -1  -11.20    5.80
 -26  -8   1    1.30    4.30
 -26   8   1    4.10    4.60
 -26   8   1   -0.30    6.90
  26   8  -1    5.00    3.50
 -26   8   1   14.90    6.70
  24  -8  -1   -1.30    4.70
  24  -8  -1    0.60    6.00
  24  -8  -1   -7.00    4.50
 -24  -8   1    1.90    4.00
 -24  -8   1    2.20    6.10
 -24  -8   1    4.60    3.60
  24   8  -1   -3.60    2.80
 -24   8   1   -0.20    6.40
 -24   8   1    1.40    4.60
 -24   8   1   -3.00    3.90
 -22  -8   1   -1.90    3.40
  22  -8  -1    4.30    4.40
  22  -8  -1   -0.80    5.70
 -22  -8   1    3.20    5.80
  22  -8  -1   -0.20    4.90
 -22   8   1    9.70    7.10
 -22   8   1   -2.10    3.80
  22   8  -1    0.80    2.80
 -22   8   1   -3.40    3.70
  20  -8  -1   12.90    5.00
 -20  -8   1   25.80    7.90
  20  -8  -1   28.70    7.70
 -20  -8   1   21.90    4.40
  20  -8  -1   13.30    5.30
 -20   8   1    5.50    4.80
  20   8  -1   13.20    3.70
 -20   8   1   14.90    4.70
 -20   8   1   11.70    7.80
  18  -8  -1   13.00    5.50
 -18  -8   1   11.60    7.10
  18  -8  -1   27.10    6.80
 -18  -8   1   19.80    4.00
  18  -8  -1   17.20    4.90
 -18   8   1   23.80    5.70
 -18   8   1    6.10    4.30
 -18   8   1    1.10    6.20
  16  -8  -1   24.20    5.80
  16  -8  -1   35.40    6.90
 -16  -8   1   20.00    7.40
 -16  -8   1   28.00    4.90
  16  -8  -1   18.50    7.20
 -16   8   1   29.10    6.70
 -16   8   1   23.50    5.50
 -16   8   1   14.50    7.10
  14  -8  -1  137.79   21.30
 -14  -8   1  134.09   21.70
  14  -8  -1  127.19   20.20
  14  -8  -1  118.89   20.50
 -14  -8   1  132.39   19.50
 -14   8   1  142.89   20.10
 -14   8   1  109.49   20.40
 -14   8   1  129.39   22.20
  12  -8  -1   48.70   10.50
  12  -8  -1   62.39    9.60
  12  -8  -1   55.19    9.80
 -12  -8   1   52.09   10.90
 -12   8   1   56.19    9.30
 -12   8   1   45.80   10.90
  10  -8  -1   71.59   10.70
 -10  -8   1   69.19   10.40
  10  -8  -1   69.89   11.20
 -10  -8   1   54.99   11.80
 -10   8   1   41.10   11.50
 -10   8   1   67.39   12.30
   8  -8  -1   48.50    9.50
   8  -8  -1   65.09    9.10
  -8  -8   1   47.50    8.60
   8  -8  -1   46.80    9.00
  -8  -8   1   49.90   10.30
  -8   8   1   57.49    9.10
  -8   8   1   55.39   11.20
   8   8  -1   69.69   12.50
   6  -8  -1   29.20    5.50
   6  -8  -1   19.60    6.50
   6  -8  -1   28.40    6.10
   6  -8  -1   25.30    5.50
  -6  -8   1   32.00    7.30
  -6  -8   1   28.50    5.10
  -6   8   1   30.90    5.60
  -6   8   1   30.10    7.00
   6   8  -1   37.90    8.50
  -4  -8   1  116.39   17.80
   4  -8  -1  109.89   18.00
   4  -8  -1  124.89   19.50
   4  -8  -1  113.89   18.10
  -4  -8   1  116.49   17.70
  -4  -8   1  138.89   19.60
   4  -8  -1  107.49   18.30
  -4   8   1  128.19   18.10
   4   8  -1  112.89   19.50
   2  -8  -1  254.07   40.30
   2  -8  -1  243.98   40.40
   2  -8  -1  269.07   41.20
   2  -8  -1  270.57   40.40
  -2  -8   1  272.17   40.10
  -2  -8   1  284.77   41.30
  -2  -8   1  285.87   40.20
  -2  -8   1  271.87   40.20
   2   8  -1  278.87   41.40
  -2   8   1  249.48   41.40
  -2   8   1  285.57   40.30
   0  -8  -1   14.80    3.50
   0  -8   1   12.10    3.30
   0  -8   1   14.20    3.60
   0  -8   1   14.40    5.40
   0  -8  -1    3.20    4.60
   0  -8  -1   14.20    3.40
   0  -8   1    9.00    3.20
   0  -8  -1   18.50    3.20
   0   8  -1    9.20    5.20
   0   8   1   14.90    5.80
   0   8  -1   16.50    3.20
  -2  -8  -1   39.60    6.10
   2  -8   1   25.10    6.10
   2  -8   1   42.60    7.80
   2  -8   1   42.60    6.30
   2  -8   1   31.00    5.80
  -2  -8  -1   34.90    7.40
   2   8   1   28.80    7.40
  -2   8  -1   30.00    5.70
  -2   8  -1   31.30    8.10
   4  -8   1   42.00    7.00
   4  -8   1   27.10    8.20
   4  -8   1   35.20    7.50
  -4  -8  -1   54.39    9.10
  -4  -8  -1   34.90    7.00
   4  -8   1   47.60    7.40
   4   8   1   50.19    9.20
  -4   8  -1   45.80    7.10
  -4   8  -1   52.59   11.10
  -6  -8  -1   23.60    4.60
   6  -8   1   24.40    5.00
   6  -8   1   28.30    6.20
   6  -8   1   25.00    4.50
  -6  -8  -1   11.40    6.00
   6  -8   1   16.80    5.80
  -6   8  -1   14.50    6.60
   6   8   1   20.40    6.20
  -6   8  -1   28.40    4.80
  -8  -8  -1   14.20    3.20
   8  -8   1    9.20    3.20
   8  -8   1   10.90    3.80
   8  -8   1    4.60    3.50
  -8  -8  -1   10.70    5.10
  -8   8  -1    5.60    3.00
   8   8   1    7.70    5.10
  -8   8  -1    6.00    5.30
  10  -8   1   57.19    9.80
 -10  -8  -1   40.70    8.00
 -10  -8  -1   49.10    9.70
  10  -8   1   49.30    8.10
  10  -8   1   48.70    8.80
 -10   8  -1   29.80    9.20
 -10   8  -1   56.39    8.20
  12  -8   1   24.30    4.80
 -12  -8  -1   27.10    6.50
  12  -8   1   19.90    5.90
  12  -8   1   14.10    4.80
 -12   8  -1    8.00    6.40
  14  -8   1   98.39   17.00
  14  -8   1   97.19   16.50
 -14  -8  -1  107.99   17.80
  14  -8   1  106.09   17.60
 -14   8  -1  113.29   16.60
  16  -8   1    4.50    4.00
  16  -8   1    6.10    3.50
  16  -8   1   -3.70    4.50
 -16  -8  -1    9.70    6.10
 -16   8  -1    2.30    6.20
 -16   8  -1    7.70    3.70
  18  -8   1   10.70    4.10
  18  -8   1    9.00    4.70
 -18  -8  -1   10.20    6.10
  18  -8   1    5.60    5.10
 -18   8  -1    4.00    3.60
 -18   8  -1    2.40    6.00
 -20  -8  -1   26.80    7.80
  20  -8   1   22.40    6.70
  20  -8   1   23.20    6.70
  20  -8   1   19.00    5.40
 -20   8  -1   20.40    8.30
 -20   8  -1   13.10    4.90
 -22  -8  -1   -1.60    5.70
  22  -8   1   -3.00    4.90
  22  -8   1    1.10    4.80
  22  -8   1    1.30    4.00
 -22   8  -1    1.40    6.60
  22   8   1    4.90    2.90
 -22   8  -1   -2.90    3.60
  24  -8   1  -12.20    5.40
  24  -8   1    0.50    4.70
 -24  -8  -1   -0.20    6.10
  24  -8   1    1.00    4.60
 -24   8  -1    6.90    4.00
  24   8   1   -0.60    2.80
 -24   8  -1   -8.10    6.40
  26  -8   1   -4.20    4.60
 -26  -8  -1   -0.90    6.30
  26  -8   1   -3.70    4.00
  26  -8   1    5.70    5.40
  26   8   1   -1.10    1.60
 -26   8  -1    7.80    7.40
  26   8   1    0.50    3.20
 -26   8  -1   -0.50    4.20
  28  -8   1    3.20    5.40
 -28  -8  -1   22.50    5.10
  28  -8   1    4.20    5.80
  28  -8   1    3.60    7.50
 -28   8  -1    6.00    4.90
 -28   8  -1    4.80    8.50
  28   8   1    9.40    4.10
  30  -8   1   10.50    6.90
 -30  -8  -1   10.40    7.90
  30  -8   1    4.10    5.80
 -30  -8  -1    8.30    5.00
  30  -8   1    4.90    8.50
  30   8   1    8.30    4.80
 -30   8  -1    8.80    8.60
  30   8   1   13.60    5.70
 -29  -9   1    3.60    4.30
  29  -9  -1    0.40    5.70
 -29  -9   1   -4.50    7.20
  29  -9  -1   -2.60    6.10
  29  -9  -1   17.40    6.80
 -29  -9   1   -2.70    4.40
 -29   9   1   -8.10    7.60
  29   9  -1    4.10    3.30
  29   9  -1   10.10    4.20
  27  -9  -1    2.60    6.00
 -27  -9   1   10.10    4.40
 -27  -9   1    8.40    7.10
  27  -9  -1    1.90    6.40
 -27  -9   1   -0.30    4.50
  27  -9  -1    7.00    5.50
  27   9  -1    8.40    3.60
 -27   9   1   10.00    8.10
  27   9  -1   -2.40    3.90
 -27   9   1   19.70    4.50
  25  -9  -1    7.80    5.40
  25  -9  -1   -3.90    4.70
 -25  -9   1   13.40    8.20
  25  -9  -1    1.40    5.50
 -25  -9   1   -1.10    3.60
 -25  -9   1   -2.90    3.80
  25   9  -1   -5.30    3.00
 -25   9   1    2.20    6.90
  23  -9  -1    3.70    5.90
  23  -9  -1    2.50    4.60
 -23  -9   1   -1.30    3.60
  23  -9  -1   -3.10    5.00
 -23  -9   1   11.50    7.30
 -23   9   1   -0.70    4.40
 -23   9   1    4.80    8.20
 -21  -9   1   12.90    7.50
  21  -9  -1    6.60    6.40
  21  -9  -1    9.40    4.70
 -21  -9   1    1.40    3.30
  21  -9  -1    2.50    4.90
 -21   9   1  -12.40    6.40
 -21   9   1    6.20    4.50
 -19  -9   1   33.70    9.40
  19  -9  -1   17.60    8.00
  19  -9  -1   47.60    8.30
 -19  -9   1   36.20    6.60
  19  -9  -1   40.00    7.30
 -19   9   1   43.30    7.60
 -19   9   1   17.20    9.70
 -17  -9   1   -7.50    5.90
 -17  -9   1    7.00    2.90
  17  -9  -1    9.20    5.10
  17  -9  -1    7.60    4.40
  17  -9  -1    1.10    4.00
 -17   9   1    2.60    3.60
 -17   9   1    9.10    6.90
 -15  -9   1   11.50    6.40
  15  -9  -1   15.60    5.80
  15  -9  -1   14.80    4.60
  15  -9  -1    7.70    4.60
 -15   9   1   16.00    4.60
 -15   9   1    7.20    7.80
  13  -9  -1   10.70    4.10
  13  -9  -1    8.20    4.20
 -13  -9   1    9.90    6.10
  13  -9  -1    4.80    5.10
 -13   9   1   10.10    4.00
 -13   9   1   10.30    6.60
 -11  -9   1    3.80    2.80
  11  -9  -1    0.60    4.40
  11  -9  -1    2.10    3.80
 -11  -9   1    3.90    5.00
 -11   9   1   -4.00    5.70
 -11   9   1   -1.00    3.20
  -9  -9   1   16.60    3.50
   9  -9  -1   12.80    4.50
   9  -9  -1   10.60    3.80
   9  -9  -1    2.30    4.20
  -9  -9   1    7.80    5.70
  -9   9   1   15.60    4.20
   9   9  -1    9.10    5.90
  -9   9   1   10.40    6.30
   7  -9  -1   29.20    6.40
   7  -9  -1   42.70    6.50
  -7  -9   1   33.00    5.90
   7  -9  -1   33.50    7.70
  -7  -9   1   31.90    8.20
   7  -9  -1   32.80    8.20
   7   9  -1   28.30    8.50
  -7   9   1   19.80    7.50
  -7   9   1   37.80    7.10
  -5  -9   1   23.90    6.70
  -5  -9   1   22.10    4.60
   5  -9  -1   26.80    5.00
   5  -9  -1   16.70    6.10
   5  -9  -1   30.70    5.70
   5  -9  -1   23.70    5.30
  -5   9   1   11.20    6.20
   5   9  -1   22.00    7.30
  -5   9   1   24.00    5.00
  -3  -9   1   38.90    5.60
  -3  -9   1   25.80    5.60
  -3  -9   1   46.00    8.10
   3  -9  -1   32.80    6.30
   3  -9  -1   34.30    6.00
  -3  -9   1   33.10    5.70
   3  -9  -1   38.40    8.00
   3  -9  -1   32.30    6.20
  -3   9   1   32.40    6.10
   3   9  -1   17.50    7.40
  -3   9   1   19.30    7.70
   1  -9  -1    1.90    2.20
  -1  -9   1    3.70    2.40
   1  -9  -1    2.00    2.80
   1  -9  -1    2.00    5.10
  -1  -9   1    5.00    5.40
   1  -9  -1    1.50    2.60
  -1  -9   1    5.80    2.60
  -1  -9   1   -0.30    2.40
   1   9  -1    2.90    5.50
  -1   9   1   -5.10    4.60
  -1   9   1    5.50    2.90
  -1  -9  -1    4.80    3.00
  -1  -9  -1    5.80    5.30
   1  -9   1    8.80    3.20
  -1  -9  -1    5.20    2.30
   1  -9   1   10.00    5.30
   1  -9   1    8.20    3.00
   1  -9   1    9.10    3.40
  -1  -9  -1    7.30    2.70
   1   9   1    4.20    5.10
  -1   9  -1    8.90    5.80
  -1   9  -1    6.50    2.80
   3  -9   1    0.50    2.40
   3  -9   1    3.70    2.70
   3  -9   1   -3.10    4.50
   3  -9   1    1.20    2.90
  -3  -9  -1    1.00    2.80
  -3  -9  -1    0.20    4.30
  -3   9  -1   -3.90    5.00
  -3   9  -1    4.40    2.60
   3   9   1   -2.60    4.60
   5  -9   1    0.10    2.40
   5  -9   1   -3.60    4.40
   5  -9   1   -1.70    3.20
  -5  -9  -1   -1.60    2.60
   5  -9   1    0.20    2.80
  -5  -9  -1    2.40    4.50
   5   9   1   -1.70    5.00
  -5   9  -1   -5.60    4.40
  -5   9  -1   -3.90    2.40
   7  -9   1   48.40    7.80
  -7  -9  -1   39.80    7.70
  -7  -9  -1   44.70    9.30
   7  -9   1   56.69    8.50
   7  -9   1   46.00    9.30
   7  -9   1   34.00    9.00
  -7   9  -1   30.70    9.30
  -7   9  -1   48.00    7.90
   7   9   1   53.39   10.10
  -9  -9  -1    6.10    3.40
   9  -9   1    5.70    4.20
  -9  -9  -1   13.40    5.80
   9  -9   1   11.60    4.00
   9  -9   1   10.00    3.50
  -9   9  -1    7.50    3.30
   9   9   1    5.40    5.30
  -9   9  -1   10.10    5.50
 -11  -9  -1    6.00    3.30
  11  -9   1    5.80    4.30
  11  -9   1    2.50    3.60
  11  -9   1    8.70    3.60
 -11  -9  -1   10.40    5.90
 -11   9  -1    1.10    6.00
 -11   9  -1    9.40    3.50
  13  -9   1   30.90    5.90
 -13  -9  -1   22.00    7.40
  13  -9   1   15.70    6.30
 -13   9  -1   19.60    5.00
 -13   9  -1   18.20    7.10
  15  -9   1   20.90    5.90
 -15  -9  -1    2.80    6.00
  15  -9   1   14.40    5.10
  15  -9   1   18.20    4.60
 -15   9  -1   10.10    4.20
 -15   9  -1   15.90    7.90
  17  -9   1    7.60    5.30
  17  -9   1    9.00    5.20
  17  -9   1    3.30    3.90
 -17  -9  -1   18.80    7.10
 -17   9  -1    5.50    6.70
 -17   9  -1    4.10    4.00
  19  -9   1   30.30    9.00
 -19  -9  -1   29.50    8.50
  19  -9   1   31.30    6.50
 -19   9  -1   41.10   10.30
 -19   9  -1   18.20    6.00
  21  -9   1    4.30    4.60
  21  -9   1    2.40    5.30
  21  -9   1   -0.20    5.60
 -21  -9  -1   -2.70    6.30
 -21   9  -1    3.70    7.20
 -21   9  -1    2.10    4.00
 -23  -9  -1   -4.40    6.40
  23  -9   1    5.00    4.80
  23  -9   1    4.50    6.60
  23  -9   1   11.40    6.60
 -23   9  -1   -1.60    4.10
 -23   9  -1    3.90    8.00
  25  -9   1   -0.20    4.90
  25  -9   1   -3.70    6.80
  25  -9   1    7.10    6.50
 -25  -9  -1    3.50    7.10
 -25   9  -1    5.90    6.80
 -25   9  -1   -0.20    4.20
  27  -9   1    3.20    6.60
  27  -9   1    7.60    6.40
  27  -9   1    3.40    5.50
 -27  -9  -1   -6.70    6.50
  27   9   1    5.60    3.80
 -27   9  -1   18.60    5.20
 -27   9  -1   -0.80    7.70
  29  -9   1   -3.50    5.90
  29  -9   1    7.50    8.70
 -29  -9  -1   -4.90    4.20
  29  -9   1    9.00    5.90
 -29  -9  -1   -5.70    6.70
  29   9   1    3.50    4.10
 -29   9  -1   -2.50    2.40
 -29   9  -1   -6.90    7.70
  29   9   1   -0.60    3.70
 -26 -10   1   25.20    5.70
  26 -10  -1   39.90    8.70
  26 -10  -1   10.30    6.60
 -26 -10   1   17.20    9.90
  26 -10  -1   22.40    8.80
 -26 -10   1   15.90    5.50
 -26  10   1   22.00   10.70
  24 -10  -1   -3.10    5.30
 -24 -10   1   16.30    8.10
  24 -10  -1   -1.20    6.60
  24 -10  -1    1.90    5.20
 -24 -10   1    4.10    3.80
 -24  10   1    1.10    4.60
 -24  10   1    0.30    7.10
 -22 -10   1  -13.20    6.20
  22 -10  -1    1.00    4.70
  22 -10  -1   -9.00    5.40
 -22 -10   1   -3.30    3.20
  22 -10  -1   -2.10    5.10
 -22  10   1   -8.60    7.40
 -22  10   1   -0.70    4.40
  20 -10  -1   14.50    6.70
  20 -10  -1   14.90    5.60
  20 -10  -1   19.10    7.90
 -20 -10   1   21.30    8.50
 -20  10   1    6.70    9.10
 -20  10   1   23.10    5.80
  18 -10  -1    7.50    7.00
  18 -10  -1   15.60    6.10
  18 -10  -1   18.40    5.40
 -18 -10   1   17.30    8.00
 -18  10   1    5.70    8.00
 -18  10   1   17.80    5.00
 -16 -10   1   48.90   13.70
  16 -10  -1   86.39   12.40
  16 -10  -1   80.09   12.70
  16 -10  -1   89.19   14.00
 -16  10   1   64.59   11.70
 -16  10   1   47.20   13.20
  14 -10  -1  149.79   21.60
  14 -10  -1  151.08   22.70
 -14 -10   1  117.69   20.90
  14 -10  -1  140.59   21.80
 -14 -10   1  158.68   23.60
 -14  10   1  114.99   23.00
 -14  10   1  133.19   21.40
  12 -10  -1   30.90    7.60
 -12 -10   1   26.60    5.60
 -12 -10   1   24.10    8.40
  12 -10  -1   26.10    6.60
  12 -10  -1   39.10    6.60
 -12  10   1   35.10    6.40
 -12  10   1    7.40    7.50
  10 -10  -1    3.90    4.70
  10 -10  -1   15.40    4.90
 -10 -10   1   12.30    3.50
  10 -10  -1   10.90    4.40
 -10 -10   1   17.60    6.70
 -10  10   1   16.70    4.50
 -10  10   1   10.40    7.20
   8 -10  -1   28.70    7.50
   8 -10  -1   28.00    6.20
   8 -10  -1   34.70    5.70
  -8 -10   1   23.80    7.40
  -8 -10   1   13.30    4.50
  -8  10   1   21.20    5.10
  -8  10   1   10.60    6.70
   8  10  -1   24.70    7.90
   6 -10  -1   39.00    9.00
   6 -10  -1   42.90    7.60
  -6 -10   1   42.40    7.20
   6 -10  -1   41.00    7.60
  -6 -10   1   39.50    9.20
   6 -10  -1   31.90    7.90
  -6  10   1   56.79   10.70
  -6  10   1   34.40    7.40
   6  10  -1   59.69   10.80
   4 -10  -1    8.30    3.60
   4 -10  -1    5.60    3.60
   4 -10  -1   -6.90    4.70
  -4 -10   1    9.30    5.80
  -4 -10   1    8.60    2.90
   4 -10  -1    5.60    3.20
  -4  10   1    7.30    6.40
   4  10  -1    0.50    6.00
   2 -10  -1  129.09   18.30
  -2 -10   1  119.29   17.90
  -2 -10   1  118.69   20.00
   2 -10  -1  111.69   18.30
  -2 -10   1  105.09   17.80
   2 -10  -1  103.89   19.40
  -2 -10   1  126.19   18.10
   2 -10  -1  112.59   18.00
   2  10  -1  154.78   20.80
  -2  10   1  122.29   20.20
  -2  10   1  110.89   18.20
   0 -10   1   -0.60    2.80
   0 -10  -1    2.80    3.10
   0 -10   1   -2.50    2.40
   0 -10   1   -2.10    4.70
   0 -10   1   -0.10    2.70
   0 -10  -1   -1.10    2.10
   0 -10  -1    2.70    2.70
   0 -10  -1   -2.50    4.60
   0  10  -1    5.50    5.90
   0  10   1   -4.40    5.30
  -2 -10  -1   85.19   14.60
   2 -10   1   88.09   14.70
   2 -10   1   78.49   12.90
   2 -10   1   71.29   13.00
  -2 -10  -1   74.89   13.00
   2 -10   1   78.49   12.90
   2  10   1  100.69   15.80
  -2  10  -1   82.89   12.90
  -2  10  -1   81.09   14.90
   4 -10   1    9.10    3.20
   4 -10   1   -3.60    4.70
  -4 -10  -1    9.80    5.20
   4 -10   1   -1.00    3.00
  -4 -10  -1    7.70    3.20
  -4  10  -1   -0.80    6.40
   4  10   1   -5.40    5.10
  -4  10  -1    0.90    2.90
  -6 -10  -1    8.80    3.50
   6 -10   1   11.50    3.40
  -6 -10  -1   -1.40    5.30
   6 -10   1    5.70    3.80
   6 -10   1   13.50    4.50
   6 -10   1    9.00    5.60
   6  10   1    4.20    5.80
  -6  10  -1    2.50    5.80
  -6  10  -1    8.70    3.40
   8 -10   1    0.40    5.30
   8 -10   1    6.10    4.30
  -8 -10  -1    7.20    5.30
   8 -10   1   -0.20    2.90
  -8 -10  -1    2.80    3.00
   8 -10   1   -0.90    3.40
   8  10   1    9.50    6.30
  -8  10  -1   -1.20    5.60
  -8  10  -1   -1.10    3.60
  10 -10   1   37.00    7.30
  10 -10   1   24.80    5.80
 -10 -10  -1   15.20    7.20
  10 -10   1   22.50    5.40
 -10 -10  -1   19.40    5.20
 -10  10  -1   40.20    9.40
 -10  10  -1   24.10    5.50
 -12 -10  -1   41.00   10.90
  12 -10   1   51.79    9.10
  12 -10   1   58.49   10.90
  12 -10   1   71.09   10.70
 -12 -10  -1   50.49    8.90
 -12  10  -1   49.50    9.10
 -12  10  -1   35.00   11.30
  14 -10   1   71.89   12.00
 -14 -10  -1   68.59   12.10
  14 -10   1   77.89   13.10
 -14 -10  -1   70.59   13.90
  14 -10   1   64.89   13.30
 -14  10  -1   74.39   14.50
 -14  10  -1   75.49   12.20
  16 -10   1   32.10    7.10
  16 -10   1   26.10    8.00
 -16 -10  -1   16.90    7.70
  16 -10   1   32.80    6.50
 -16  10  -1   32.30    6.50
 -16  10  -1   22.60    9.70
  18 -10   1    3.90    5.90
  18 -10   1   -4.20    4.20
  18 -10   1    6.80    4.80
 -18 -10  -1    0.70    6.70
 -18  10  -1   -2.40    3.80
 -18  10  -1    1.60    7.50
  20 -10   1   -0.20    5.10
  20 -10   1   -2.10    4.60
  20 -10   1   12.30    5.60
 -20 -10  -1    1.30    7.00
 -20  10  -1   -0.60    7.70
 -20  10  -1   -7.00    3.70
  22 -10   1    1.20    4.90
  22 -10   1   -0.20    5.80
  22 -10   1    1.30    7.20
 -22 -10  -1    1.70    7.10
 -22  10  -1   22.10    9.10
 -22  10  -1    3.10    4.60
  24 -10   1    7.40    6.50
  24 -10   1   -2.60    4.70
 -24 -10  -1  -16.00    6.70
  24 -10   1   -6.00    6.60
 -24  10  -1   -4.60    7.50
 -24  10  -1   -5.00    8.10
  26 -10   1   11.00    7.10
  26 -10   1   12.80    6.30
  26 -10   1    3.00    7.30
 -26 -10  -1   -0.80    7.50
 -26  10  -1   31.40    5.50
 -26  10  -1    3.00    8.40
  23 -11  -1   19.20    6.50
 -23 -11   1   15.70    9.40
  23 -11  -1    6.80    7.40
  23 -11  -1   27.80    8.00
 -23  11   1   32.50    6.60
 -23  11   1   13.00    9.80
 -21 -11   1   -2.60    7.20
  21 -11  -1    6.60    6.20
  21 -11  -1    4.50    6.50
  21 -11  -1    1.50    4.70
 -21  11   1    3.90    9.20
 -21  11   1   -0.10    5.00
 -19 -11   1   -7.20    6.40
  19 -11  -1   -3.60    4.70
  19 -11  -1   -5.80    5.10
  19 -11  -1    6.20    6.90
 -19  11   1    2.90    4.60
 -19  11   1   -8.70    7.80
  17 -11  -1   -4.20    4.20
 -17 -11   1    6.00    3.90
  17 -11  -1   -0.90    5.80
  17 -11  -1   -1.10    4.50
 -17  11   1   -1.80    7.20
 -17  11   1    6.10    4.60
  15 -11  -1   40.00    9.00
 -15 -11   1   44.90    7.40
  15 -11  -1   30.00    7.90
 -15 -11   1   57.69   11.70
  15 -11  -1   34.60    8.40
 -15  11   1   37.40    7.80
 -15  11   1   26.30   10.20
 -13 -11   1   -0.40    6.30
  13 -11  -1   -1.90    4.00
  13 -11  -1    2.10    4.30
 -13 -11   1   -1.10    3.20
  13 -11  -1   -2.00    5.20
 -13  11   1    5.50    4.10
 -13  11   1    5.80    7.90
  11 -11  -1    0.70    4.00
  11 -11  -1    3.00    4.10
 -11 -11   1    2.00    3.20
 -11 -11   1  -11.10    5.60
  11 -11  -1    4.50    4.90
 -11  11   1   -5.80    6.50
 -11  11   1    8.20    4.10
  -9 -11   1   -3.50    6.00
   9 -11  -1   -2.40    4.10
   9 -11  -1   -0.60    3.70
  -9 -11   1    1.00    3.00
   9 -11  -1    1.70    4.00
  -9  11   1   10.50    4.20
  -9  11   1   13.80    7.80
   9  11  -1   -0.30    6.70
   7 -11  -1  105.99   14.40
  -7 -11   1   90.89   13.80
  -7 -11   1   70.79   15.70
   7 -11  -1   89.99   15.90
   7 -11  -1   77.59   13.80
   7 -11  -1   74.29   14.60
   7  11  -1  107.99   17.00
  -7  11   1   73.09   15.60
  -7  11   1   82.69   13.90
   5 -11  -1   23.80    7.40
  -5 -11   1   18.80    4.40
   5 -11  -1   17.70    4.70
   5 -11  -1   13.80    5.30
  -5 -11   1   24.10    7.90
   5 -11  -1   17.80    7.80
   5  11  -1   18.60    8.00
  -5  11   1   19.90    5.00
  -5  11   1   16.20    8.30
   3 -11  -1   -0.80    5.40
  -3 -11   1    6.00    2.70
  -3 -11   1    9.90    3.40
  -3 -11   1   11.40    6.90
  -3 -11   1    8.10    2.70
   3 -11  -1    1.90    3.80
   3 -11  -1    6.60    3.70
   3  11  -1   -3.80    6.60
  -3  11   1    6.40    6.90
  -3  11   1    0.70    3.50
  -1 -11   1    9.90    3.30
   1 -11  -1    8.40    3.40
   1 -11  -1    8.50    3.30
  -1 -11   1    6.20    3.50
   1 -11  -1    9.30    4.00
   1 -11  -1    6.10    6.00
  -1 -11   1   -0.40    6.00
  -1 -11   1    8.20    3.00
  -1  11   1   11.40    7.30
   1  11  -1    8.80    7.30
   1 -11   1   58.39   11.60
  -1 -11  -1   45.20    9.20
   1 -11   1   57.29    9.20
  -1 -11  -1   60.09    9.10
   1 -11   1   68.39    9.40
  -1 -11  -1   52.69    8.70
  -1 -11  -1   50.79   11.60
   1  11   1   46.70   11.30
  -1  11  -1   25.30   10.90
   3 -11   1    0.60    3.20
   3 -11   1   -5.30    5.00
  -3 -11  -1    1.40    5.40
   3 -11   1   -0.80    2.90
   3 -11   1   -1.20    3.20
  -3 -11  -1   -1.50    3.20
  -3  11  -1   -7.20    6.20
  -3  11  -1    1.40    3.20
   3  11   1   -2.60    6.00
  -5 -11  -1    0.50    3.20
  -5 -11  -1    4.20    5.50
   5 -11   1    0.40    3.10
   5 -11   1   19.10    6.70
   5 -11   1    3.10    3.60
   5 -11   1   -0.90    3.60
  -5  11  -1    5.80    7.00
  -5  11  -1   -6.70    4.20
   5  11   1   -2.20    6.20
   7 -11   1    9.90    6.40
  -7 -11  -1    9.60    4.00
   7 -11   1   13.00    4.60
   7 -11   1   10.60    4.80
  -7 -11  -1   12.60    6.70
   7 -11   1    9.90    3.80
   7  11   1   25.10    7.50
  -7  11  -1    8.60    4.00
  -7  11  -1  -11.60    7.30
   9 -11   1   -0.10    3.40
   9 -11   1   -1.20    4.50
  -9 -11  -1   -2.70    5.70
   9 -11   1   -5.40    3.80
  -9 -11  -1   -1.00    3.30
  -9  11  -1    0.50    6.30
   9  11   1   -0.40    6.20
  -9  11  -1    2.90    3.70
 -11 -11  -1    3.60    6.10
  11 -11   1    8.00    4.60
 -11 -11  -1    7.30    3.80
  11 -11   1    3.50    4.90
  11 -11   1    6.40    4.10
 -11  11  -1    9.60    4.30
 -11  11  -1   -0.80    6.50
 -13 -11  -1    1.20    6.70
  13 -11   1   -0.90    5.00
  13 -11   1    2.30    4.20
  13 -11   1   -2.40    3.90
 -13 -11  -1    1.40    4.40
 -13  11  -1    5.00    7.30
 -13  11  -1    6.60    4.30
  15 -11   1   28.70    7.30
  15 -11   1   34.80    8.40
 -15 -11  -1   39.40    9.70
 -15 -11  -1   45.70    7.50
  15 -11   1   27.80    8.30
 -15  11  -1   32.90   10.50
 -15  11  -1   34.30    7.40
  17 -11   1    4.00    4.60
 -17 -11  -1   12.00    7.90
  17 -11   1   -3.00    4.10
 -17 -11  -1    5.20    4.20
  17 -11   1    0.70    6.10
 -17  11  -1    0.60    4.20
 -17  11  -1    5.30    8.30
  19 -11   1   14.60    7.40
  19 -11   1   21.00    6.70
  19 -11   1    1.70    4.80
 -19  11  -1    3.50    7.50
 -19  11  -1   13.80    5.00
 -21 -11  -1   -8.50    6.50
  21 -11   1    1.70    4.80
  21 -11   1    7.10    5.80
  21 -11   1   14.90    8.30
 -21  11  -1    8.80    5.00
 -21  11  -1   10.10    8.50
  23 -11   1    2.40    5.70
  23 -11   1    7.80    5.70
  23 -11   1   26.90    8.50
 -23 -11  -1   24.60    9.60
 -23  11  -1    8.40    8.60
 -23  11  -1   11.10    5.40
  20 -12  -1    6.50    5.20
 -20 -12   1    3.00    7.80
  20 -12  -1    8.90    7.30
 -20 -12   1    2.00    4.20
  20 -12  -1    9.20    5.80
 -20  12   1   -2.30    5.10
 -20  12   1    2.70    7.90
 -18 -12   1    4.50    8.00
  18 -12  -1    1.80    6.00
  18 -12  -1   -2.00    5.10
 -18 -12   1    0.70    4.00
  18 -12  -1    0.70    4.70
 -18  12   1    4.50    4.90
 -18  12   1    9.70    8.90
  16 -12  -1    1.60    5.50
  16 -12  -1   12.50    5.40
 -16 -12   1    3.80    3.70
 -16 -12   1    2.10    7.60
  16 -12  -1    0.90    4.70
 -16  12   1   -5.20    7.60
 -16  12   1   -9.00    4.30
  14 -12  -1    4.50    4.80
 -14 -12   1   -1.10    3.40
  14 -12  -1    3.00    4.90
 -14 -12   1   -7.50    7.10
  14 -12  -1   -3.10    5.10
 -14  12   1    7.30    7.90
 -14  12   1    3.00    4.50
 -12 -12   1    2.40    3.50
 -12 -12   1    6.90    7.20
  12 -12  -1    7.90    4.90
  12 -12  -1    4.70    5.60
  12 -12  -1    3.30    4.40
 -12  12   1    2.40    4.60
 -12  12   1    1.80    7.60
  10 -12  -1   10.80    4.60
 -10 -12   1    4.40    3.70
  10 -12  -1    2.70    5.60
  10 -12  -1    9.30    5.70
 -10  12   1    5.00    7.50
 -10  12   1   15.10    5.00
   8 -12  -1   25.00    5.90
   8 -12  -1   19.00    6.50
  -8 -12   1   16.60    8.30
  -8 -12   1   20.00    5.00
   8 -12  -1   21.50    5.80
  -8  12   1   26.10    5.90
   8  12  -1   18.20    8.90
  -8  12   1   22.40    9.60
   6 -12  -1    4.20    6.60
   6 -12  -1   10.10    4.20
  -6 -12   1    2.30    6.30
  -6 -12   1   -1.70    3.20
   6 -12  -1   -8.40    3.40
   6 -12  -1   -5.50    4.00
  -6  12   1   -1.70    7.40
   6  12  -1   -3.70    7.10
  -6  12   1   -0.70    3.90
  -4 -12   1   11.40    7.70
   4 -12  -1   23.30    5.10
  -4 -12   1   16.60    4.90
   4 -12  -1   19.30    7.20
   4 -12  -1   19.50    5.30
   4 -12  -1   18.90    5.50
   4  12  -1   22.20    8.60
  -4  12   1   27.30    5.50
  -4  12   1   -2.60    8.30
   2 -12  -1   24.90    5.40
   2 -12  -1   15.60    7.60
  -2 -12   1   23.40    4.60
   2 -12  -1   12.10    4.50
  -2 -12   1   23.30    5.00
   2 -12  -1   20.00    5.10
  -2 -12   1   16.00    7.70
  -2 -12   1   20.20    4.30
   2  12  -1   20.50    8.40
  -2  12   1   26.20    8.70
   0 -12  -1   24.50    4.60
   0 -12   1   15.00    8.10
   0 -12  -1   27.80    7.90
   0 -12   1   17.00    4.90
   0 -12  -1   23.80    6.10
   0 -12  -1   19.50    4.90
   0 -12   1   20.70    5.00
   0 -12   1   23.50    4.90
   0  12   1   19.60    9.00
   0  12  -1   17.20    8.60
   2 -12   1   35.40    9.10
   2 -12   1   26.30    6.30
   2 -12   1   27.80    6.40
   2 -12   1   26.30    5.80
  -2 -12  -1   29.50    9.00
  -2  12  -1   30.80    9.10
   2  12   1   25.90    9.80
  -4 -12  -1   22.20    8.40
   4 -12   1   20.70    5.10
   4 -12   1   18.20    7.60
   4 -12   1   20.00    5.70
  -4 -12  -1   17.80    5.60
   4 -12   1   21.10    5.20
  -4  12  -1   24.20    5.30
  -4  12  -1   22.20    9.60
   4  12   1    8.80    7.70
   6 -12   1    6.50    4.40
   6 -12   1   21.80   11.20
  -6 -12  -1   20.60    7.60
   6 -12   1    8.20    4.50
   6 -12   1   12.90    4.90
  -6 -12  -1    6.20    4.20
   6  12   1   -2.40    7.30
  -6  12  -1   -4.20    7.90
  -6  12  -1    9.60    4.10
   8 -12   1    9.70    5.00
  -8 -12  -1    5.70    7.20
   8 -12   1   18.30    6.00
   8 -12   1   11.20    4.60
  -8 -12  -1   10.30    6.90
  -8  12  -1   17.50    9.20
  -8  12  -1   18.10    4.90
   8  12   1   13.60    7.70
  10 -12   1    6.60    4.20
  10 -12   1    8.90    5.40
 -10 -12  -1   -2.30    6.40
 -10 -12  -1    2.50    4.40
  10 -12   1    1.80    4.40
 -10  12  -1    8.60    8.20
 -10  12  -1   -3.40    3.80
 -12 -12  -1   -5.10    6.40
  12 -12   1   -1.90    3.80
  12 -12   1    0.60    4.50
 -12 -12  -1   -3.00    3.60
  12 -12   1    0.60    5.30
 -12  12  -1    2.00    6.90
 -12  12  -1    7.40    4.40
  14 -12   1    3.50    6.00
  14 -12   1    7.20    5.30
 -14 -12  -1    6.70    8.80
 -14 -12  -1    8.10    4.50
  14 -12   1   20.40    5.30
 -14  12  -1   20.10    8.60
 -14  12  -1   20.00    5.40
 -16 -12  -1   -8.90    6.90
  16 -12   1   -4.40    5.30
  16 -12   1    2.90    4.40
  16 -12   1    7.20    5.20
 -16 -12  -1    5.40    4.40
 -16  12  -1    7.60    8.30
 -16  12  -1    7.30    4.70
 -18 -12  -1    2.20    7.60
  18 -12   1   12.50    5.70
  18 -12   1    3.60    6.10
 -18 -12  -1    3.70    4.70
  18 -12   1    1.10    4.90
 -18  12  -1    9.00    8.50
 -18  12  -1    1.80    4.60
  20 -12   1   -5.70    6.00
 -20 -12  -1    3.70    7.10
  20 -12   1    1.00    5.00
 -20 -12  -1    4.40    4.80
 -20  12  -1   -4.80    4.50
 -15  13   1   15.40    5.90
  13 -13  -1    7.90    5.70
 -13 -13   1   11.20    8.10
  13 -13  -1   19.20    5.90
 -13 -13   1   10.50    4.50
  13 -13  -1   18.90    6.70
 -13  13   1    9.50    5.20
 -13  13   1   16.80    8.60
  11 -13  -1   -6.40    4.80
 -11 -13   1   -2.80    7.00
  11 -13  -1    6.10    5.10
  11 -13  -1   -0.50    4.70
 -11 -13   1    3.70    3.70
 -11  13   1    1.00    4.60
 -11  13   1    7.80    8.40
   9 -13  -1   22.20    5.80
  -9 -13   1    8.30    4.40
   9 -13  -1   27.30    5.90
   9 -13  -1    9.50    6.00
  -9 -13   1   11.70    8.10
  -9  13   1   19.70    9.80
   9  13  -1   10.40    8.60
  -9  13   1   14.20    5.60
   7 -13  -1   12.10    4.90
   7 -13  -1    4.10    4.80
   7 -13  -1    0.60    4.30
  -7 -13   1    1.30    7.10
  -7 -13   1    3.90    3.90
   7  13  -1   13.40    9.00
  -7  13   1    9.70    4.90
  -7  13   1   30.10   10.70
   5 -13  -1    6.10    4.40
  -5 -13   1    1.30    3.70
  -5 -13   1    2.30    7.50
   5 -13  -1    5.10    4.20
   5 -13  -1    2.70    6.60
   5 -13  -1    3.70    3.70
  -5  13   1    2.40    8.20
  -5  13   1    3.40    4.30
   5  13  -1  -18.50    7.00
  -3 -13   1    3.50    7.30
   3 -13  -1    4.70    6.40
   3 -13  -1   -2.40    3.50
   3 -13  -1    2.30    4.30
  -3 -13   1    1.40    3.60
   3 -13  -1    2.60    3.40
  -3  13   1   14.30    8.40
   3  13  -1    0.40    7.80
   1 -13  -1    8.00    4.60
  -1 -13   1    5.50    3.10
  -1 -13   1    8.50    7.70
  -1 -13   1    3.90    3.50
   1 -13  -1    7.60    3.20
   1 -13  -1   12.90    3.90
   1 -13  -1   10.20    7.90
  -1 -13   1    4.80    3.90
  -1  13   1   -0.60    8.40
   1  13  -1   13.10    8.70
   1 -13   1   26.60    5.70
  -1 -13  -1   31.20    6.60
   1 -13   1   22.50    6.20
   1 -13   1   29.30    6.10
  -1 -13  -1   34.60    9.20
   1 -13   1   21.90    8.70
  -1  13  -1   26.40    9.70
   1  13   1   24.60    9.50
  -3 -13  -1    5.40    7.00
   3 -13   1   12.40    7.10
  -3 -13  -1    1.20    4.30
   3 -13   1   -2.90    3.60
   3 -13   1    3.70    3.90
   3  13   1    7.60    7.80
  -3  13  -1  -14.80    6.90
   5 -13   1    8.90    7.20
   5 -13   1   -1.30    3.70
   5 -13   1    0.80    3.70
  -5 -13  -1    2.60    3.90
   5 -13   1   -0.80    4.20
  -5 -13  -1    2.50    7.20
  -5  13  -1   22.00    9.60
   5  13   1    6.40    7.60
  -5  13  -1   -2.10    4.00
   7 -13   1   15.60    4.90
   7 -13   1   10.30    7.40
  -7 -13  -1    9.70    4.70
   7 -13   1    6.70    5.20
  -7 -13  -1   16.30    8.00
   7 -13   1   14.70    5.20
  -7  13  -1   13.00    4.90
  -7  13  -1   15.00    9.20
   7  13   1   11.50    8.40
   9 -13   1    0.00    4.70
   9 -13   1    1.50    4.30
  -9 -13  -1   -2.10    3.90
  -9 -13  -1   17.90    7.70
   9 -13   1    3.00    5.30
   9  13   1   -6.90    7.10
  -9  13  -1   -0.40    4.20
  -9  13  -1   -8.90    7.80
  11 -13   1    7.50    4.90
  11 -13   1   15.30    5.70
  11 -13   1    4.00    5.50
 -11 -13  -1   20.70    5.10
 -11 -13  -1   23.20    8.50
 -11  13  -1   15.40    5.30
 -11  13  -1   13.10    9.70
 -13 -13  -1   -2.00    7.20
  13 -13   1   -2.40    4.50
  13 -13   1    0.90    5.60
  13 -13   1    0.50    4.50
 -13 -13  -1    0.50    4.10
 -13  13  -1    1.50    4.70
 -13  13  -1    4.30    8.70
   4 -14  -1   -1.20    4.60
   2 -14  -1   13.10    8.40
   2 -14  -1    3.80    4.70
  -2 -14   1    2.70    4.10
   2 -14  -1    5.90    3.90
   2 -14  -1    8.10    3.50
  -2  14   1   -8.50    7.90
   2  14  -1    2.90    9.10
   0 -14   1    2.70    4.10
   0 -14  -1    2.40    4.80
   0 -14   1    7.60    3.80
   0 -14  -1    8.20    8.40
   0 -14   1    7.20    3.60
   0  14  -1  -12.50    8.00
   0  14   1    8.00    8.50
  -2 -14  -1   14.20    5.20
  -2 -14  -1   13.50    8.50
   2 -14   1   12.30    4.30
   2 -14   1    8.60    4.60
   2 -14   1   10.20    4.30
  -2  14  -1   -0.40    8.90
   2  14   1   13.10    9.60
  38   0  -2   -3.80    6.60
 -38   0   2   -5.10    6.20
 -38   0   2   -7.20    5.40
  36   0  -2    0.10    7.80
 -36   0   2    2.90    6.10
 -36   0   2   -0.30    4.50
 -34   0   2   -6.60    5.40
  34   0  -2    2.90    6.00
  32   0  -2   10.10    7.10
 -32   0   2    3.70    4.40
  32   0  -2   28.00    5.70
 -32   0   2    6.40    5.80
  30   0  -2   14.70    7.00
 -30   0   2   12.60    5.00
 -30   0   2   14.50    6.80
  30   0  -2   23.80    6.20
  28   0  -2   -3.20    3.90
  28   0  -2    2.30    4.10
 -28   0   2    1.90    3.50
 -28   0   2    6.10    4.20
  26   0  -2   36.00    7.80
 -26   0   2   31.60    7.80
  26   0  -2   46.30    7.70
 -26   0   2   42.00    7.40
 -24   0   2   22.00    4.80
 -24   0   2   15.40    5.20
  24   0  -2   22.10    5.30
  24   0  -2   17.50    4.70
  22   0  -2   45.90    7.90
 -22   0   2   43.90    7.00
 -22   0   2   26.90    7.30
  22   0  -2   35.50    7.20
 -20   0   2   88.09   14.70
  20   0  -2   78.19   13.90
 -20   0   2   97.09   13.90
 -18   0   2   53.99    7.60
 -18   0   2   30.50    7.50
  18   0  -2   46.30    7.50
  18   0  -2   48.80    8.00
  16   0  -2   -2.40    2.20
 -16   0   2    0.20    2.00
  16   0  -2    0.80    2.00
 -16   0   2   -0.90    1.80
 -14   0   2  493.95   74.19
 -14   0   2  521.45   74.49
  14   0  -2  456.75   74.39
  14   0  -2  533.25   74.19
  12   0  -2  867.81  141.89
  12   0  -2 1049.00  141.79
 -12   0   2  960.90  141.79
 -10   0   2    2.80    1.80
 -10   0   2    4.20    1.50
  10   0  -2    2.20    1.90
  10   0  -2    7.30    1.70
  -8   0   2 1315.07  197.28
   8   0  -2 1352.86  197.28
   8   0  -2 1257.07  197.48
  -8   0   2 1429.56  197.48
  -6   0   2   14.40    2.70
   6   0  -2   15.70    2.40
  -6   0   2   12.50    2.30
  -4   0  -2   -0.80    0.30
   4   0   2    8.80    1.30
   6   0   2   12.00    2.60
  -6   0  -2   14.50    2.80
  -8   0  -2 4023.70  593.14
  10   0   2 1912.81  291.27
 -10   0  -2 1965.70  291.37
  10   0   2 2022.30  291.37
 -10   0  -2 1871.51  291.07
 -10   0  -2 2105.09  291.27
  12   0   2 9128.49 1374.06
 -12   0  -2 9456.35 1374.06
 -12   0  -2 8722.33 1374.16
  12   0   2 9999.00 1374.26
  14   0   2  122.89   18.60
 -14   0  -2  117.19   18.00
 -14   0  -2  109.79   18.40
  14   0   2  126.09   18.30
 -16   0  -2  554.24   80.79
 -16   0  -2  559.44   81.09
  16   0   2  554.34   81.09
  16   0   2  510.65   81.19
 -18   0  -2   -0.70    2.80
 -18   0  -2   -0.40    2.60
  18   0   2   -0.40    2.20
  18   0   2    6.70    3.60
 -20   0  -2   60.19   10.60
  20   0   2   50.39   10.10
 -20   0  -2   72.69   10.10
  20   0   2   52.09   10.10
 -22   0  -2  119.79   17.10
 -22   0  -2   89.99   15.40
  22   0   2   98.09   16.90
  22   0   2   93.69   15.90
  24   0   2   61.19   12.50
 -24   0  -2   89.09   12.00
  24   0   2   61.09   11.80
  26   0   2    2.20    3.40
 -26   0  -2    4.40    3.50
  26   0   2    2.70    4.60
 -26   0  -2    5.20    4.90
 -28   0  -2   36.40    8.00
  28   0   2   26.90    7.50
  28   0   2   25.40    5.70
 -28   0  -2   20.20    5.70
  30   0   2   29.20    6.70
 -30   0  -2   16.70    5.60
  30   0   2   19.50    8.00
 -30   0  -2   30.90    6.90
  32   0   2   -1.80    6.00
 -32   0  -2    8.10    4.40
 -32   0  -2    4.30    4.20
 -34   0  -2    5.60    6.20
 -34   0  -2   12.60    4.40
  34   0   2    5.60    7.10
 -36   0  -2    2.90    5.40
 -36   0  -2    2.60    3.40
  36   0   2    1.00    7.80
  38   0   2   -2.20    6.80
 -38   0  -2    6.60    7.20
  37  -1  -2  -11.30    7.50
 -37  -1   2    6.10    7.00
 -37  -1   2    1.50    4.90
  37   1  -2    7.70    8.50
 -37   1   2    7.10    5.10
 -37   1   2    1.90    7.70
 -35  -1   2    8.70    4.70
 -35  -1   2    1.50    5.30
  35  -1  -2   -6.80    6.60
  35  -1  -2   -1.80    2.10
  35   1  -2    7.80    7.20
 -35   1   2    1.10    4.50
 -35   1   2    3.40    6.00
  33  -1  -2    2.30    7.20
  33  -1  -2   11.50    5.90
 -33  -1   2   -4.80    5.80
 -33  -1   2    0.10    4.40
  33   1  -2   -3.50    5.90
 -33   1   2   -3.10    4.80
 -33   1   2    0.20    4.10
  33   1  -2    3.20    4.80
  31  -1  -2   13.40    6.60
  31  -1  -2   15.20    5.80
  31  -1  -2    5.50    5.20
 -31  -1   2   13.70    6.10
 -31  -1   2   23.30    5.20
  31   1  -2   23.60    6.20
 -31   1   2    8.70    4.70
 -31   1   2   26.90    8.10
 -29  -1   2    2.10    3.60
 -29  -1   2   -1.10    4.10
  29  -1  -2    8.70    4.30
  29  -1  -2   -2.20    4.10
  29  -1  -2    2.80    6.70
  29   1  -2    1.30    5.40
 -29   1   2    2.10    3.90
 -29   1   2    4.80    3.80
  29   1  -2    5.40    4.50
  27  -1  -2   21.10    8.20
 -27  -1   2   21.60    6.80
  27  -1  -2   28.90    7.50
 -27  -1   2   35.50    6.80
  27  -1  -2   49.40    7.40
 -27   1   2   47.70    7.30
 -27   1   2   29.90    8.60
  27   1  -2   32.60    7.40
  25  -1  -2   78.29   12.80
 -25  -1   2   71.39   12.80
  25  -1  -2  110.59   14.10
 -25  -1   2   77.59   12.60
 -25   1   2   85.39   12.80
  25   1  -2   89.89   13.40
 -25   1   2   45.80   12.70
  23  -1  -2   -0.20    3.10
  23  -1  -2   -3.90    3.30
 -23  -1   2   -6.50    3.50
 -23  -1   2    0.40    2.70
 -23   1   2    1.90    3.50
 -23   1   2   -1.50    2.90
  23   1  -2   -0.70    3.10
  21  -1  -2  259.37   36.90
 -21  -1   2  223.08   37.20
  21  -1  -2  247.18   37.30
 -21  -1   2  252.37   36.80
 -21   1   2  231.78   37.30
  21   1  -2  248.18   37.20
 -21   1   2  249.08   36.90
 -19  -1   2   81.49   11.80
 -19  -1   2   65.09   10.90
  19  -1  -2   76.69   11.80
  19  -1  -2   73.69   11.20
 -19   1   2   66.99   11.10
  19   1  -2   68.09   11.10
 -19   1   2   49.70   11.30
  19   1  -2   70.39   11.40
 -17  -1   2    3.70    3.20
 -17  -1   2    7.90    2.50
  17  -1  -2    6.70    3.10
  17  -1  -2    8.10    2.80
 -17   1   2    4.90    2.50
  17   1  -2    4.40    2.80
  17   1  -2    8.30    2.70
 -17   1   2   -0.40    2.40
  15  -1  -2   49.90    7.70
  15  -1  -2   47.20    7.10
 -15  -1   2   46.40    7.60
 -15  -1   2   37.90    6.90
 -15   1   2   40.70    7.00
  15   1  -2   35.90    6.80
 -15   1   2   44.10    7.70
  15   1  -2   46.30    7.40
  13  -1  -2  471.85   67.49
 -13  -1   2  429.06   67.39
  13  -1  -2  441.26   67.69
 -13  -1   2  495.05   67.69
 -13   1   2  424.76   67.39
 -13   1   2  493.05   67.79
  13   1  -2  442.96   67.59
  13   1  -2  457.95   67.39
 -11  -1   2  283.17   44.20
  11  -1  -2  329.97   44.10
 -11  -1   2  289.97   44.00
  11  -1  -2  270.57   44.30
 -11   1   2  294.87   44.10
  11   1  -2  308.87   44.20
  11   1  -2  299.47   44.00
  -9  -1   2  404.76   60.39
  -9  -1   2  398.56   60.29
   9  -1  -2  405.26   60.69
   9  -1  -2  415.16   60.29
  -9   1   2  406.76   60.29
  -9   1   2  417.56   60.49
   9   1  -2  399.86   60.39
   9   1  -2  414.06   60.29
   7  -1  -2  193.38   28.90
  -7  -1   2  191.48   28.80
  -7  -1   2  203.08   29.00
   7   1  -2  197.38   28.80
   7   1  -2  201.38   29.00
  -7   1   2  184.38   28.90
  -7   1   2  191.88   29.00
   3  -1  -2  106.19   15.30
  -3  -1   2  104.69   15.20
  -3  -1   2  100.89   15.40
  -3   1   2   95.99   15.40
   3   1  -2  105.29   15.20
  -1  -1   2    5.10    1.20
   1  -1  -2    3.80    1.20
   1   1  -2    2.30    1.20
  -1  -1  -2   28.70    4.60
   1  -1   2   29.40    4.90
  -1  -1  -2   33.60    4.50
  -1   1  -2   24.80    4.70
   1   1   2   27.50    4.70
  -3  -1  -2  123.89   18.10
   3  -1   2  126.99   18.30
   3   1   2  116.99   18.10
  -3   1  -2  119.89   18.20
  -5  -1  -2    7.00    1.90
   5  -1   2   12.60    2.70
  -5   1  -2    8.90    2.10
   5   1   2    9.20    2.00
   7  -1   2   55.49    9.00
  -7  -1  -2   54.19    9.00
   7  -1   2   52.39    9.20
   7   1   2   57.59    9.00
   7   1   2   66.39    8.80
  -7   1  -2   67.29    9.50
  -7   1  -2   50.09    8.70
  -9  -1  -2  614.34   94.19
  -9  -1  -2  699.53   94.09
   9  -1   2  583.34   94.19
   9  -1   2  657.43   94.29
  -9   1  -2  599.24   94.29
   9   1   2  653.33   94.19
   9   1   2  637.84   94.09
  -9   1  -2  643.94   93.99
  11  -1   2  397.96   61.29
 -11  -1  -2  409.46   61.19
 -11  -1  -2  417.66   61.09
  11  -1   2  387.66   61.09
 -11   1  -2  425.46   60.89
  11   1   2  396.66   60.99
 -11   1  -2  424.26   61.19
 -11   1  -2  375.76   61.29
  11   1   2  468.15   61.29
  13  -1   2   60.99   10.20
 -13  -1  -2   61.39   10.20
  13  -1   2   68.99   10.80
  13   1   2   63.69   10.40
  13   1   2   62.19   10.00
 -13   1  -2   60.09   10.20
 -13   1  -2   61.89    9.80
 -15  -1  -2    8.10    2.80
  15  -1   2   -1.00    3.20
 -15  -1  -2    5.40    2.20
  15  -1   2    2.30    2.50
 -15   1  -2    6.90    2.30
  15   1   2    1.40    2.90
  15   1   2    7.70    2.50
 -15   1  -2    9.10    3.10
 -17  -1  -2   10.70    3.50
  17  -1   2    8.10    3.20
  17  -1   2    4.70    3.00
 -17  -1  -2   11.40    2.80
 -17   1  -2    8.50    3.00
  17   1   2    5.30    2.90
  17   1   2    3.90    3.20
 -17   1  -2    6.80    2.90
  19  -1   2   22.40    6.40
  19  -1   2   31.20    6.20
 -19  -1  -2   50.19    7.20
 -19  -1  -2   32.70    6.10
  19   1   2   38.60    7.20
 -19   1  -2   32.30    6.10
 -19   1  -2   33.70    6.60
  19   1   2   35.90    6.50
  21  -1   2   21.70    5.00
 -21  -1  -2   21.80    4.30
 -21  -1  -2   19.70    4.90
  21  -1   2   17.80    5.60
 -21   1  -2   11.50    4.30
  21   1   2   11.50    4.00
  21   1   2   25.20    5.90
 -21   1  -2   22.50    4.50
  23  -1   2  125.79   19.40
  23  -1   2  129.49   18.60
 -23  -1  -2  115.59   18.70
 -23  -1  -2  107.09   18.00
 -23   1  -2  106.99   17.80
 -23   1  -2  121.19   18.90
  23   1   2  112.39   18.30
  23   1   2  110.79   19.00
 -25  -1  -2    0.30    3.30
 -25  -1  -2    0.90    4.20
  25  -1   2   -1.20    3.90
  25  -1   2    3.60    3.60
  25   1   2    1.90    3.00
 -25   1  -2    2.10    3.90
  25   1   2    2.60    4.10
 -25   1  -2    2.60    3.10
 -27  -1  -2   -2.00    3.40
  27  -1   2   -3.20    4.80
  27  -1   2    5.10    3.50
 -27  -1  -2    2.90    5.00
  27   1   2    3.80    3.60
 -27   1  -2    0.70    3.20
  27   1   2    3.20    4.70
 -27   1  -2    2.10    3.40
  29  -1   2    2.50    3.20
 -29  -1  -2    2.00    3.70
 -29  -1  -2   -2.80    4.60
  29  -1   2    2.00    5.20
  29   1   2   -5.90    4.60
  29   1   2   -5.20    3.80
 -29   1  -2   -0.70    3.60
 -29   1  -2   -0.30    3.60
 -31  -1  -2    3.10    3.90
  31  -1   2    5.10    6.60
  31  -1   2    5.40    4.70
 -31  -1  -2    7.80    4.50
  31   1   2    9.50    4.60
 -31   1  -2   14.20    4.20
  31   1   2    9.60    6.80
 -31   1  -2   18.00    5.90
 -33  -1  -2    1.10    5.40
  33  -1   2   -0.90    1.30
  33  -1   2   -6.80    6.10
 -33   1  -2    0.30    0.90
  33   1   2   -4.20    6.00
 -33   1  -2    5.30    6.30
  33   1   2   -1.20    5.00
 -35  -1  -2   -0.50    4.50
  35  -1   2   16.90    7.70
 -35  -1  -2    4.20    5.40
  35   1   2   -0.70    6.30
 -35   1  -2    0.20    5.20
  37  -1   2  -13.50    6.60
 -37  -1  -2    1.60    4.80
 -37  -1  -2   -3.00    6.40
 -37   1  -2    0.40    5.60
  37   1   2    5.00    8.00
 -38  -2   2    3.70    7.00
  38  -2  -2   -6.90    6.40
 -38  -2   2   11.20    5.50
 -38   2   2    1.80    5.80
  38   2  -2    4.50    7.10
 -36  -2   2   15.00    5.60
  36  -2  -2   18.90    9.30
 -36  -2   2    8.80    5.60
  36  -2  -2   14.70    5.20
 -36   2   2    5.40    5.20
  36   2  -2   16.70    8.30
  34  -2  -2    6.30    7.30
 -34  -2   2   -1.40    5.60
 -34  -2   2    6.80    4.80
  34  -2  -2   -0.50    5.10
  34  -2  -2    5.60    5.30
 -34   2   2    5.90    2.80
  34   2  -2   -0.10    6.90
 -34   2   2  -16.40    5.30
  34   2  -2    1.00    4.60
 -32  -2   2   -0.20    5.70
  32  -2  -2    7.00    6.30
  32  -2  -2   -1.80    4.70
 -32  -2   2   -1.80    4.10
  32  -2  -2    0.90    4.80
 -32   2   2   18.90    4.90
 -32   2   2   -7.60    6.00
  32   2  -2    4.50    5.60
  32   2  -2    4.40    4.90
  30  -2  -2  -10.90    3.90
  30  -2  -2    7.50    5.20
  30  -2  -2    2.80    6.70
 -30  -2   2    6.00    5.50
 -30  -2   2    3.00    3.90
  30   2  -2    0.60    4.90
 -30   2   2   -4.60    3.60
  30   2  -2    0.90    4.40
 -30   2   2   -5.30    4.70
  28  -2  -2    1.50    4.80
  28  -2  -2   -3.00    4.20
 -28  -2   2   -1.80    4.80
  28  -2  -2   -1.00    4.00
 -28  -2   2   -3.90    3.30
  28   2  -2    5.20    4.20
  28   2  -2    6.30    5.00
 -28   2   2    4.20    3.90
 -28   2   2   -0.30    3.50
  26  -2  -2    2.80    4.50
  26  -2  -2    9.60    3.90
 -26  -2   2    4.10    4.50
 -26  -2   2    3.20    3.30
 -26   2   2   -1.90    3.30
 -26   2   2   -0.10    4.60
  26   2  -2    7.90    4.00
 -24  -2   2   80.79   11.50
  24  -2  -2   78.49   12.10
 -24  -2   2   64.59   11.90
  24  -2  -2   65.49   11.50
 -24   2   2   55.59   12.10
  24   2  -2   63.69   11.60
 -24   2   2   68.19   11.40
  22  -2  -2    3.60    3.30
 -22  -2   2   -0.50    6.30
  22  -2  -2   -3.50    3.00
 -22  -2   2    4.30    2.80
  22   2  -2    0.30    3.10
 -22   2   2   -1.00    2.70
 -22   2   2    2.00    3.60
  20  -2  -2   10.40    3.30
  20  -2  -2    2.10    3.70
 -20  -2   2    2.90    2.50
 -20  -2   2    5.20    2.90
 -20   2   2    7.20    3.10
 -20   2   2    4.10    3.80
  20   2  -2   10.50    3.80
  18  -2  -2  146.69   24.80
 -18  -2   2  161.58   25.30
 -18  -2   2  150.78   24.70
  18  -2  -2  170.28   25.30
  18   2  -2  184.48   25.20
 -18   2   2  167.28   25.40
 -18   2   2  177.58   24.90
 -16  -2   2   17.30    3.80
  16  -2  -2   14.90    4.90
 -16  -2   2   12.00    3.20
  16  -2  -2   18.80    3.80
 -16   2   2   15.30    4.00
 -16   2   2   13.60    3.50
  16   2  -2   23.60    4.10
  14  -2  -2   14.00    3.70
 -14  -2   2   16.40    3.50
  14  -2  -2   18.50    3.40
 -14  -2   2   15.00    3.00
 -14   2   2   11.20    3.10
  14   2  -2   20.00    3.50
 -14   2   2    8.70    3.40
 -12  -2   2  396.96   63.09
 -12  -2   2  437.26   63.29
  12  -2  -2  437.16   63.19
  12  -2  -2  518.75   63.79
  12   2  -2  423.56   63.29
 -12   2   2  376.56   63.09
  10  -2  -2   68.29   11.20
  10  -2  -2   64.59   10.90
 -10  -2   2   67.69   10.70
 -10  -2   2   77.39   11.10
 -10   2   2   73.69   10.90
 -10   2   2   66.29   11.30
  10   2  -2   77.69   11.00
  -8  -2   2  178.08   24.10
   8  -2  -2  156.18   23.90
  -8  -2   2  161.78   23.80
   8  -2  -2  163.48   24.20
  -8   2   2  148.39   23.90
  -8   2   2  171.18   24.20
   8   2  -2  148.49   24.10
  -6  -2   2  756.62  108.59
   6  -2  -2  766.42  108.59
   6  -2  -2  715.23  108.69
  -6  -2   2  738.53  108.49
   6   2  -2  760.62  108.59
  -6   2   2  745.83  108.69
  -6   2   2  663.03  108.69
   4  -2  -2   60.09    9.70
   4  -2  -2   70.89    9.90
  -4  -2   2   68.39    9.80
  -4  -2   2   75.59   10.10
  -4  -2   2   61.39    9.50
  -4   2   2   64.09    9.80
  -4   2   2   58.59    9.70
   2  -2  -2    6.90    1.50
  -2  -2   2    6.50    1.50
   2  -2  -2    4.90    1.30
  -2   2   2    6.40    1.50
  -2   2   2    5.00    1.50
   2   2  -2    2.50    1.80
   0  -2  -2    7.80    1.50
   0  -2   2    7.50    1.70
   0  -2   2    6.60    1.10
   0  -2  -2    7.70    1.60
   0  -2  -2    7.00    1.60
   0   2  -2    9.00    2.10
   0   2   2    4.90    1.50
   2  -2   2    0.50    0.90
  -2  -2  -2    5.40    1.00
   2  -2   2    3.90    0.80
   2  -2   2    4.70    1.60
  -2  -2  -2    2.00    1.20
  -2   2  -2    6.40    0.70
   2   2   2    3.30    1.30
  -2   2  -2    2.80    1.50
  -2   2  -2   -0.10    0.80
   4  -2   2   38.70    6.30
   4  -2   2   42.10    6.80
  -4  -2  -2   38.80    6.50
  -4   2  -2   38.70    6.70
  -4   2  -2   44.20    6.70
  -4   2  -2   44.40    6.30
   6  -2   2  161.68   23.90
  -6  -2  -2  166.78   24.00
   6  -2   2  161.18   24.10
   6  -2   2  166.18   24.30
   6   2   2  148.99   24.00
  -6   2  -2  154.88   23.90
  -6   2  -2  162.48   24.50
   6   2   2  165.18   23.90
  -8  -2  -2  235.58   37.80
   8  -2   2  250.37   38.10
   8  -2   2  258.07   37.70
  -8   2  -2  295.87   38.40
   8   2   2  259.37   37.90
  -8   2  -2  243.48   37.70
  10  -2   2  100.89   17.00
  10  -2   2   98.89   16.70
 -10  -2  -2  108.59   16.60
 -10  -2  -2  115.19   16.60
  10  -2   2  106.99   16.40
 -10   2  -2  114.29   16.50
  10   2   2  110.19   16.50
  10   2   2  112.69   16.70
 -10   2  -2  108.59   16.90
  12  -2   2    1.10    1.90
 -12  -2  -2    0.60    1.90
  12  -2   2   -0.70    2.10
 -12   2  -2    0.60    1.60
  12   2   2    0.30    2.10
 -12   2  -2    1.50    1.80
  12   2   2    1.20    1.90
  14  -2   2   21.10    4.90
  14  -2   2   22.60    4.10
  14  -2   2   26.00    4.70
 -14  -2  -2   13.50    3.90
  14   2   2   21.10    4.10
 -14   2  -2   18.60    4.00
 -14   2  -2   20.20    3.90
  14   2   2   23.70    4.70
  16  -2   2  262.37   39.90
  16  -2   2  275.97   40.60
  16  -2   2  260.17   40.20
 -16  -2  -2  258.97   40.10
 -16   2  -2  288.17   39.90
 -16   2  -2  278.77   40.30
  16   2   2  260.27   40.20
  16   2   2  254.97   40.00
  18  -2   2    0.40    2.70
 -18  -2  -2   -1.40    2.60
  18  -2   2    1.70    7.40
  18  -2   2    1.90    3.30
 -18  -2  -2    1.00    2.30
 -18   2  -2    3.90    2.40
 -18   2  -2    1.30    2.50
  18   2   2    2.80    2.70
  18   2   2   -2.60    2.90
  20  -2   2   66.39   13.40
  20  -2   2   61.29   13.90
 -20  -2  -2  109.09   13.50
  20  -2   2   93.19   13.40
 -20  -2  -2   87.89   13.90
  20   2   2   91.09   13.60
  20   2   2   89.99   14.20
 -20   2  -2   96.39   13.30
 -20   2  -2   58.39   13.20
 -22  -2  -2   19.50    5.30
 -22  -2  -2   21.70    5.00
  22  -2   2   25.00    7.00
  22  -2   2   23.90    6.00
  22   2   2   22.10    5.40
 -22   2  -2   36.40    5.70
  22   2   2   26.30    6.30
 -24  -2  -2    5.80    3.80
  24  -2   2    8.70    8.20
  24  -2   2    2.30    3.50
 -24  -2  -2    0.60    3.10
  24   2   2    9.80    4.50
 -24   2  -2   10.20    4.90
 -24   2  -2    4.10    3.10
  24   2   2    4.40    3.40
 -26  -2  -2    8.10    4.80
  26  -2   2   20.80    6.70
 -26  -2  -2   24.70    4.90
  26  -2   2    7.30    4.40
  26   2   2   28.80    6.70
 -26   2  -2   15.70    4.70
 -26   2  -2   13.70    4.90
  26   2   2   12.90    5.00
 -28  -2  -2    2.40    4.00
  28  -2   2    1.10    4.00
  28  -2   2    0.90    5.80
 -28  -2  -2   12.70    4.30
 -28   2  -2   -3.10    3.60
  28   2   2    9.80    4.20
  28   2   2    1.50    5.30
 -28   2  -2    9.00    3.80
  30  -2   2    7.60    6.90
 -30  -2  -2    4.10    4.00
 -30  -2  -2    3.40    5.30
  30  -2   2   -2.80    4.60
  30   2   2    0.70    4.10
  30   2   2   -3.60    5.20
 -30   2  -2    3.60    4.30
 -30   2  -2   -0.60    3.60
  32  -2   2    1.10    4.80
 -32  -2  -2   -1.20    4.90
  32  -2   2  -16.10    5.10
 -32  -2  -2   -1.20    3.90
  32   2   2    4.60    6.10
 -32   2  -2    2.20    1.60
 -32   2  -2   -4.30    3.40
  32   2   2    2.10    4.30
  34  -2   2   -3.20    6.90
  34  -2   2   28.00    5.50
 -34  -2  -2   14.90    5.40
 -34  -2  -2    7.80    6.30
 -34   2  -2   11.50    6.20
  34   2   2   16.60    5.70
 -36  -2  -2   -7.20    4.80
 -36  -2  -2   -7.20    4.20
  36  -2   2  -10.50    7.00
  36  -2   2   -4.30    1.80
  36   2   2    6.70    7.40
 -36   2  -2    3.30    7.20
 -38  -2  -2   -5.10    6.80
 -37  -3   2    1.30    4.60
  37  -3  -2   -8.90    8.10
  37  -3  -2    3.90    6.70
 -37  -3   2    9.50    7.60
  37  -3  -2    6.10    6.30
  37   3  -2   -9.30    6.00
 -37   3   2   14.80    6.80
  35  -3  -2   -3.40    7.10
  35  -3  -2    1.40    5.40
 -35  -3   2   12.00    7.50
  35  -3  -2    7.50    5.90
 -35   3   2    8.80    6.80
  35   3  -2    9.00    7.50
  35   3  -2   -3.30    3.30
 -33  -3   2   31.00    6.30
  33  -3  -2    3.80    7.20
  33  -3  -2   27.90    6.80
 -33  -3   2   25.60    7.70
 -33   3   2   23.60    8.10
  33   3  -2   14.60    7.50
  31  -3  -2    3.70    5.60
 -31  -3   2   10.30    4.40
  31  -3  -2    8.10    8.20
 -31  -3   2    0.90    5.30
  31  -3  -2    8.90    5.30
  31   3  -2    0.00    5.40
 -31   3   2    5.00    6.70
 -31   3   2    8.50    3.50
 -29  -3   2   -1.60    3.50
  29  -3  -2    5.10    4.50
  29  -3  -2    0.10    4.50
 -29  -3   2   -2.80    4.70
  29  -3  -2   -6.40    5.20
  29   3  -2    1.90    5.00
 -29   3   2    2.60    6.70
 -29   3   2   -0.90    3.60
  29   3  -2    1.60    4.00
  27  -3  -2  107.69   14.90
  27  -3  -2   52.69   14.20
 -27  -3   2  105.59   14.70
 -27  -3   2   95.89   13.50
  27  -3  -2   81.29   13.50
  27   3  -2   56.79   14.10
  27   3  -2   75.89   13.50
 -27   3   2  107.29   16.00
 -27   3   2   72.49   13.30
 -25  -3   2   -0.40    2.90
  25  -3  -2   -1.90    3.60
  25  -3  -2    4.50    4.10
 -25  -3   2   -1.00    3.30
 -25   3   2    1.90    6.60
 -25   3   2    2.20    3.10
  25   3  -2    1.00    3.30
 -23  -3   2   11.30    4.40
  23  -3  -2   20.40    5.60
  23  -3  -2   16.10    4.50
 -23  -3   2   15.00    4.10
 -23   3   2   10.90    5.50
  23   3  -2   16.60    4.40
 -23   3   2   15.70    4.30
  21  -3  -2  293.47   45.60
 -21  -3   2  315.97   45.50
 -21  -3   2  273.67   45.80
  21  -3  -2  299.07   46.00
 -21   3   2  311.77   46.10
  21   3  -2  310.37   45.70
 -21   3   2  322.57   45.60
 -19  -3   2   34.20    7.40
 -19  -3   2   45.90    7.30
  19  -3  -2   43.10    7.40
  19  -3  -2   43.50    8.10
 -19   3   2   42.30    7.30
  19   3  -2   58.39    8.00
 -19   3   2   32.80    7.60
  17  -3  -2    2.80    3.00
 -17  -3   2   -0.30    2.70
 -17  -3   2    1.90    2.00
  17  -3  -2   -0.40    2.30
  17   3  -2    0.80    2.20
 -17   3   2    0.40    2.50
 -17   3   2   -0.30    2.30
  15  -3  -2  179.48   28.00
 -15  -3   2  185.78   27.80
 -15  -3   2  173.38   27.50
  15  -3  -2  181.08   27.60
  15   3  -2  188.08   27.70
 -15   3   2  192.88   27.70
 -15   3   2  190.08   28.10
  13  -3  -2  440.66   61.29
 -13  -3   2  395.36   61.19
 -13  -3   2  436.76   61.39
  13  -3  -2  394.16   61.59
 -13   3   2  412.86   61.29
 -13   3   2  390.26   61.59
  13   3  -2  422.06   61.39
  11  -3  -2   19.70    3.90
  11  -3  -2   13.10    3.30
 -11  -3   2   15.70    2.90
 -11  -3   2   17.20    3.60
 -11   3   2   14.90    3.20
 -11   3   2   13.00    3.50
  11   3  -2   17.20    3.30
  -9  -3   2  220.38   35.80
  -9  -3   2  247.18   36.00
   9  -3  -2  255.67   36.00
   9   3  -2  242.78   36.00
  -9   3   2  252.37   36.20
  -9   3   2  240.88   36.00
  -7  -3   2  895.51  128.69
   7  -3  -2  797.72  128.69
  -7  -3   2  829.92  128.99
   7  -3  -2  929.81  128.69
  -7   3   2  861.81  128.69
  -7   3   2  910.21  128.79
  -5  -3   2 2609.64  359.46
  -5  -3   2 2422.16  359.76
   5  -3  -2 2421.36  359.56
   5  -3  -2 2543.55  359.46
  -5   3   2 2417.26  359.66
  -5   3   2 2338.67  359.46
  -5   3   2 2342.77  359.56
   5   3  -2 2415.36  359.46
  -3  -3   2  210.38   32.70
  -3  -3   2  211.58   33.00
   3  -3  -2  221.98   32.70
   3  -3  -2  229.88   32.70
  -3   3   2  237.18   33.00
   3   3  -2  223.78   33.00
   3   3  -2  222.58   32.70
  -3   3   2  211.98   32.70
  -3   3   2  216.08   32.70
  -1  -3   2  906.11  129.39
   1  -3  -2  909.31  129.29
  -1  -3   2  789.22  129.79
  -1  -3   2  907.41  129.19
   1  -3  -2  896.71  129.29
   1  -3  -2  851.31  129.49
  -1   3   2  848.32  129.49
   1   3  -2  915.21  129.59
  -1   3   2  861.51  129.29
   1   3  -2  865.11  129.39
  -1  -3  -2   99.49   15.20
   1  -3   2   92.99   16.00
  -1  -3  -2  100.79   15.40
   1  -3   2  110.39   15.20
  -1  -3  -2   98.39   15.50
   1  -3   2  100.59   15.50
   1   3   2  100.79   15.60
  -1   3  -2   96.79   15.80
  -1   3  -2  110.09   15.20
  -1   3  -2   97.19   15.50
   3  -3   2   25.50    4.40
   3  -3   2   26.20    4.20
  -3  -3  -2   26.20    4.10
   3  -3   2   18.90    3.40
  -3  -3  -2   21.40    3.40
   3   3   2   21.90    4.00
  -3   3  -2   17.00    3.40
  -3   3  -2   20.40    4.20
  -3   3  -2   31.10    4.50
  -5  -3  -2  309.67   45.00
   5  -3   2  311.47   45.10
  -5  -3  -2  302.27   44.70
   5  -3   2  280.17   45.10
   5  -3   2  308.87   44.70
  -5   3  -2  295.57   44.70
  -5   3  -2  292.87   45.00
  -5   3  -2  318.87   45.20
   7  -3   2  599.44   97.09
  -7  -3  -2  705.63   96.99
   7  -3   2  619.64   96.89
   7  -3   2  683.03   97.29
  -7   3  -2  626.44   96.89
   7   3   2  717.03   96.89
  -7   3  -2  618.44   97.29
  -7   3  -2  681.23   97.29
  -9  -3  -2 1356.06  198.98
   9  -3   2 1391.56  199.28
   9  -3   2 1352.46  199.18
   9  -3   2 1331.97  198.88
  -9   3  -2 1367.16  198.88
  -9   3  -2 1243.98  199.28
   9   3   2 1392.76  198.88
 -11  -3  -2  178.18   24.20
  11  -3   2  168.08   24.20
  11  -3   2  136.29   24.40
  11  -3   2  166.68   24.80
  11   3   2  162.68   24.20
  11   3   2  157.68   24.30
 -11   3  -2  157.28   24.20
  13  -3   2   65.69    9.80
  13  -3   2   53.79    9.20
 -13  -3  -2   57.09    9.30
  13  -3   2   47.30    9.70
  13   3   2   55.89    9.30
 -13   3  -2   65.99    9.70
 -13   3  -2   51.79    9.00
  13   3   2   59.29    9.10
 -15  -3  -2   67.19   10.60
  15  -3   2   45.90   10.60
  15  -3   2   67.19   10.40
  15  -3   2   66.39   10.80
 -15   3  -2   64.79   10.80
  15   3   2   73.39   10.70
  15   3   2   61.99   10.30
 -15   3  -2   66.59   10.30
  17  -3   2   41.30    7.50
  17  -3   2   44.30    6.80
  17  -3   2   35.60    8.00
 -17  -3  -2   41.40    6.80
  17   3   2   33.60    6.40
  17   3   2   44.40    7.20
 -17   3  -2   26.30    6.50
 -17   3  -2   35.40    6.40
  19  -3   2  184.38   32.40
  19  -3   2  233.18   32.20
  19  -3   2  190.88   31.60
 -19  -3  -2  213.78   31.80
  19   3   2  225.68   32.00
  19   3   2  223.08   31.70
 -19   3  -2  187.48   32.00
 -19   3  -2  215.08   31.60
  21  -3   2  266.07   43.40
 -21  -3  -2  262.47   43.60
  21  -3   2  285.87   43.90
 -21  -3  -2  329.47   43.50
 -21   3  -2  297.57   43.40
  21   3   2  302.87   43.50
  21   3   2  290.97   43.80
 -21   3  -2  276.37   43.90
  23  -3   2   17.90    5.30
 -23  -3  -2   14.40    4.70
 -23  -3  -2   17.50    5.20
  23  -3   2   17.60    5.40
  23  -3   2   21.10    7.40
 -23   3  -2   18.00    6.20
  23   3   2   30.20    5.70
  23   3   2   23.70    5.60
 -23   3  -2   28.80    5.20
  25  -3   2   18.70    5.50
  25  -3   2    7.10    4.40
  25  -3   2    7.10    5.70
 -25  -3  -2    4.30    4.30
 -25  -3  -2    7.10    3.90
  25   3   2   14.30    5.10
 -25   3  -2    8.40    4.80
 -25   3  -2    8.00    4.10
  25   3   2   15.00    4.30
  27  -3   2   11.60    5.40
  27  -3   2   22.60    7.10
 -27  -3  -2   15.20    5.00
 -27  -3  -2   23.20    5.00
  27   3   2   18.90    5.00
 -27   3  -2   12.00    4.80
  27   3   2   15.00    5.90
 -27   3  -2   17.00    6.40
 -29  -3  -2   24.50    5.30
 -29  -3  -2   26.10    6.20
  29  -3   2   13.10    4.80
  29  -3   2   11.70    7.20
  29   3   2   21.30    5.50
 -29   3  -2   13.70    5.00
  29   3   2    9.10    6.20
 -29   3  -2   15.70    5.60
 -31  -3  -2    0.00    4.10
  31  -3   2   12.30    7.70
 -31  -3  -2    0.30    4.80
  31  -3   2   -0.70    4.40
  31   3   2   -1.50    4.90
  31   3   2    4.40    4.70
 -31   3  -2   17.20    4.00
 -31   3  -2    0.60    4.00
 -33  -3  -2   19.20    6.40
  33  -3   2   23.80    7.50
  33  -3   2   27.30    9.10
  33   3   2   19.00    6.90
 -33   3  -2   16.30    5.80
  33   3   2   18.50    7.80
  35  -3   2    7.70    5.50
 -35  -3  -2   -3.90    5.70
  35  -3   2    9.70    6.90
 -35  -3  -2    2.10    4.80
  35   3   2   11.80    7.00
 -35   3  -2    8.10    6.10
 -37  -3  -2   -0.70    5.30
 -37  -3  -2    2.90    6.10
  37  -3   2    1.50    8.10
  37   3   2    0.60    6.90
  36  -4  -2   -6.00    5.50
  36  -4  -2   -8.50    5.10
 -36  -4   2   -5.10    4.30
  36  -4  -2   -5.20    8.00
 -36  -4   2    3.70    7.00
 -36   4   2   -4.10    4.70
  36   4  -2    2.20    6.50
  34  -4  -2    7.00    7.10
  34  -4  -2   -3.10    5.50
 -34  -4   2   -4.90    4.30
  34  -4  -2   -2.60    5.60
 -34  -4   2    9.10    6.80
  34   4  -2   -5.50    6.80
 -34   4   2    6.40   16.70
  34   4  -2    2.60    4.20
 -32  -4   2    5.50    6.30
  32  -4  -2    4.10    4.90
 -32  -4   2    9.50    4.60
  32  -4  -2    3.90    5.20
  32  -4  -2    6.60    6.10
  32   4  -2   -0.80    4.20
 -32   4   2    2.30    4.80
  32   4  -2   10.20    6.30
 -30  -4   2    4.40    3.90
 -30  -4   2   -1.80    5.10
  30  -4  -2   -0.10    4.90
  30  -4  -2   -6.10    5.70
  30  -4  -2   -4.30    4.00
 -30   4   2   -3.90    2.80
  30   4  -2   -2.90    3.60
  30   4  -2    7.30    5.40
 -30   4   2  -11.50    4.60
  28  -4  -2    7.90    5.10
  28  -4  -2    1.40    4.60
 -28  -4   2    7.00    3.90
  28  -4  -2    5.50    7.90
 -28  -4   2    4.80    4.60
  28   4  -2    4.70    3.80
 -28   4   2    1.50    5.80
  28   4  -2   -2.20    4.30
 -28   4   2    0.70    3.80
  26  -4  -2    4.60    4.20
 -26  -4   2    3.80    3.40
 -26  -4   2   -0.90    4.30
  26  -4  -2    3.00    5.90
  26  -4  -2   -1.10    4.10
 -26   4   2  -10.30    5.10
  26   4  -2   -2.30    3.80
  26   4  -2    0.20    3.50
 -26   4   2    0.00    3.30
  24  -4  -2   -0.70    3.40
 -24  -4   2    2.60    3.20
  24  -4  -2   -0.50    4.00
  24  -4  -2    4.50    3.90
 -24  -4   2   -1.00    3.50
 -24   4   2    5.10    4.40
  24   4  -2   -2.80    3.20
 -24   4   2   -3.40    3.10
  22  -4  -2    3.40    4.30
 -22  -4   2    6.20    4.10
  22  -4  -2    5.90    3.60
 -22   4   2    2.00    3.20
 -22   4   2    5.10    3.20
  22   4  -2    4.60    3.10
  20  -4  -2    3.60    3.10
 -20  -4   2    3.60    2.60
 -20  -4   2    3.10    3.40
  20  -4  -2    5.00    4.60
  20   4  -2    1.80    2.80
 -20   4   2    3.40    3.00
 -20   4   2    4.10    3.90
  18  -4  -2   17.70    4.10
  18  -4  -2   17.90    4.80
 -18  -4   2   11.20    3.40
 -18  -4   2   20.00    4.30
 -18   4   2   19.80    4.10
  18   4  -2   17.10    3.90
 -18   4   2   11.30    4.90
  16  -4  -2   61.89   10.00
 -16  -4   2   65.99    9.60
  16  -4  -2   72.29   10.80
 -16  -4   2   58.99   10.00
 -16   4   2   43.40    9.90
  16   4  -2   58.39    9.90
 -16   4   2   64.59   10.00
 -14  -4   2    1.30    1.60
  14  -4  -2   -1.50    2.30
  14  -4  -2   -1.10    2.50
 -14  -4   2    0.10    2.30
 -14   4   2    0.50    2.60
  14   4  -2   -0.60    2.00
 -14   4   2   -1.70    2.30
  12  -4  -2   -0.70    2.10
  12  -4  -2    0.00    2.50
 -12  -4   2    0.20    2.10
  12   4  -2   -0.50    1.70
 -12   4   2   -1.50    2.20
 -12   4   2    2.40    2.20
 -10  -4   2    5.90    2.00
  10  -4  -2    0.30    2.20
  10  -4  -2    0.60    2.00
 -10  -4   2   -1.20    3.00
  10   4  -2    1.60    1.50
 -10   4   2    2.70    2.00
 -10   4   2    1.80    2.40
   8  -4  -2    8.20    2.40
   8  -4  -2    8.50    2.60
  -8  -4   2   11.40    2.20
  -8  -4   2    6.80    3.40
  -8   4   2    5.50    2.30
  -8   4   2    5.50    2.40
   8   4  -2    7.00    2.00
  -6  -4   2  107.59   15.50
  -6  -4   2   99.89   16.10
   6  -4  -2  107.89   15.60
   6  -4  -2   95.19   15.50
  -6   4   2   99.79   15.60
   6   4  -2  100.99   16.10
  -6   4   2  112.19   16.10
  -6   4   2   96.99   15.50
   4  -4  -2  130.49   18.90
   4  -4  -2  121.49   18.90
  -4  -4   2  119.59   18.60
  -4  -4   2  114.19   19.40
  -4  -4   2  129.69   18.80
   4   4  -2  123.89   18.80
  -4   4   2  127.99   18.90
  -4   4   2  135.99   18.90
  -4   4   2  122.29   19.30
   4   4  -2  129.69   19.40
   2  -4  -2   47.80    8.50
   2  -4  -2   49.00    8.10
   2  -4  -2   53.69    8.10
  -2  -4   2   47.20    8.70
  -2  -4   2   52.19    8.10
  -2  -4   2   49.30    7.80
  -2   4   2   47.90    8.10
   2   4  -2   50.09    8.10
  -2   4   2   56.19    8.70
   2   4  -2   59.19    9.00
  -2   4   2   59.09    8.00
   0  -4   2    6.00    1.30
   0  -4  -2    7.00    2.40
   0  -4   2    9.70    2.10
   0  -4   2    6.20    2.50
   0  -4  -2    3.30    1.70
   0  -4  -2    5.80    1.50
   0   4  -2    4.10    2.80
   0   4  -2    7.50    2.00
   0   4   2    8.90    2.70
   0   4  -2    6.20    1.40
   0   4   2    5.70    1.80
   2  -4   2  156.38   21.50
  -2  -4  -2  143.69   21.30
  -2  -4  -2  143.89   21.60
   2  -4   2  126.79   21.70
   2  -4   2  146.59   21.10
   2   4   2  140.49   21.60
  -2   4  -2  135.69   21.10
  -2   4  -2  145.19   21.80
  -2   4  -2  137.89   21.40
   4  -4   2   48.80    8.50
  -4  -4  -2   48.10    8.40
   4  -4   2   48.30    7.80
   4  -4   2   50.59    8.40
  -4   4  -2   51.49    7.80
   4   4   2   53.09    8.50
  -4   4  -2   51.89    8.30
  -4   4  -2   54.49    8.70
   6  -4   2   57.99    9.60
  -6  -4  -2   61.09    9.60
   6  -4   2   58.49    8.80
   6  -4   2   55.19    9.20
   6  -4   2   68.49   10.00
  -6   4  -2   63.69    9.70
  -6   4  -2   53.69    9.70
  -6   4  -2   50.79    8.80
  -8  -4  -2  130.79   22.30
  -8  -4  -2  143.29   21.80
   8  -4   2  149.99   21.90
   8  -4   2  157.48   22.50
  -8   4  -2  147.79   22.40
  -8   4  -2  150.78   21.90
  -8   4  -2  140.99   22.60
  10  -4   2    2.50    1.80
 -10  -4  -2    4.30    2.50
  10  -4   2   -2.40    2.40
  10  -4   2   -1.20    2.10
 -10   4  -2   -0.50    3.20
  10   4   2    1.60    1.30
 -10   4  -2    3.40    1.80
  12  -4   2    4.20    3.30
  12  -4   2    6.90    3.00
  12  -4   2    6.90    2.40
 -12  -4  -2    3.90    2.20
 -12   4  -2    3.20    2.20
  12   4   2    8.80    2.10
  14  -4   2   19.10    4.70
 -14  -4  -2   27.50    4.40
  14  -4   2   40.90    9.00
  14  -4   2   16.90    4.30
  14   4   2   25.30    4.20
 -14   4  -2   18.80    4.20
  14   4   2   17.50    4.30
  16  -4   2   47.50    8.40
  16  -4   2   54.69    9.30
  16  -4   2   40.70    9.10
 -16  -4  -2   59.99    8.70
  16   4   2   48.80    8.60
  16   4   2   56.39    8.40
 -16   4  -2   36.80    8.30
 -16   4  -2   52.99    8.40
 -18  -4  -2    1.10    2.90
  18  -4   2    0.60    3.40
  18  -4   2    1.30    3.40
  18  -4   2   -1.00    2.60
  18   4   2   -1.20    2.40
 -18   4  -2   -1.50    2.80
 -18   4  -2    3.60    3.60
  18   4   2    4.70    3.00
  20  -4   2    3.40    4.30
 -20  -4  -2   12.10    4.10
  20  -4   2   15.80    6.00
  20  -4   2    8.80    4.30
 -20   4  -2    6.60    4.10
  20   4   2    8.00    3.90
 -20   4  -2   11.00    3.60
  20   4   2   12.90    3.90
  22  -4   2   -2.30    3.40
  22  -4   2   -0.40    4.40
 -22  -4  -2    1.90    3.40
  22  -4   2    1.30    3.30
  22   4   2    2.30    3.00
 -22   4  -2   -0.70    6.50
  22   4   2   -3.60    3.20
 -22   4  -2    0.00    3.10
  24  -4   2    5.30    3.80
  24  -4   2   -0.40    4.10
  24  -4   2    5.20    5.20
 -24  -4  -2    4.40    3.80
 -24  -4  -2    4.50    3.50
  24   4   2    9.70    4.40
 -24   4  -2    6.80    3.80
 -24   4  -2   -4.80    9.60
  24   4   2    6.50    3.80
  26  -4   2    2.40    4.10
 -26  -4  -2    6.00    3.60
  26  -4   2   -1.60    4.30
  26  -4   2    2.00    5.90
 -26  -4  -2   -5.30    3.20
  26   4   2   10.80    4.80
 -26   4  -2    2.90    3.70
 -26   4  -2    2.20    4.90
  26   4   2    0.70    3.60
  28  -4   2   -0.10    4.10
 -28  -4  -2   12.60    4.20
  28  -4   2   -1.60    6.50
 -28  -4  -2    1.30    4.10
  28  -4   2   -2.20    3.90
  28   4   2    3.10    4.10
 -28   4  -2    2.00    4.80
 -28   4  -2    2.00    4.00
  28   4   2    2.80    4.60
  30  -4   2   14.30    5.70
 -30  -4  -2    9.80    5.20
 -30  -4  -2    3.40    4.60
  30  -4   2    7.70    8.50
  30   4   2   13.60    5.70
 -30   4  -2   14.40    4.90
 -30   4  -2    6.30    6.90
  30   4   2    5.40    4.50
  32  -4   2   -3.20    8.10
 -32  -4  -2    2.80    4.50
 -32  -4  -2    6.60    5.70
  32  -4   2    4.40    7.00
  32   4   2    4.80    4.60
  32   4   2    0.30    5.70
 -32   4  -2   16.60    4.50
  34  -4   2    3.10    4.60
  34  -4   2    0.90    5.90
 -34  -4  -2    1.60    5.00
 -34  -4  -2   -0.50    4.80
  34   4   2    4.60    5.90
  34   4   2    3.50    4.40
  36  -4   2   -6.80    5.50
 -36  -4  -2    5.60    5.20
  36  -4   2    2.80    7.70
 -36  -4  -2   -2.60    5.60
  36   4   2    1.10    6.50
  35  -5  -2   12.00    6.10
  35  -5  -2   20.50    7.60
  35  -5  -2   18.70   10.20
 -35  -5   2   -6.50    5.10
  35   5  -2    9.90    6.40
 -35   5   2    5.40    7.50
  35   5  -2   -3.30    3.50
  33  -5  -2   -8.10    8.40
  33  -5  -2    0.00    6.30
  33  -5  -2   -5.10    4.90
 -33  -5   2    0.50    4.10
 -33  -5   2   -4.20    4.80
  33   5  -2    0.30    5.90
 -33   5   2   -8.10    5.70
 -31  -5   2   22.60    6.80
  31  -5  -2   39.80   11.10
  31  -5  -2   44.10    8.90
 -31  -5   2   25.90    6.10
  31  -5  -2   16.80    6.80
  31   5  -2   26.80    6.70
  31   5  -2   28.50    8.10
 -31   5   2   19.10    5.90
 -29  -5   2    3.10    5.30
 -29  -5   2   10.20    4.20
  29  -5  -2    3.10    4.70
  29  -5  -2   -6.90    7.40
  29  -5  -2    7.40    5.40
  29   5  -2    8.60    5.70
  29   5  -2    5.90    4.20
 -29   5   2   15.90    4.60
 -29   5   2    8.10    6.40
  27  -5  -2    2.00    7.30
 -27  -5   2   18.00    5.70
 -27  -5   2   26.50    5.00
  27  -5  -2   18.40    6.50
  27  -5  -2    8.70    5.30
 -27   5   2   33.90    5.80
  27   5  -2   21.80    6.20
  27   5  -2   10.30    4.90
 -27   5   2   11.30    6.10
  25  -5  -2   -2.70    5.70
 -25  -5   2   -1.30    3.90
  25  -5  -2   -1.40    3.90
 -25  -5   2    0.90    3.40
  25  -5  -2    0.20    4.00
  25   5  -2   -1.40    3.00
 -25   5   2    3.80    3.80
  25   5  -2   -0.50    3.80
 -25   5   2    2.40    4.50
  23  -5  -2   12.60    4.50
 -23  -5   2   11.70    3.80
 -23  -5   2   14.40    4.60
  23  -5  -2   13.90    5.60
  23  -5  -2   25.40    6.90
  23   5  -2   10.80    4.50
 -23   5   2   12.10    6.20
  23   5  -2   13.30    4.10
 -23   5   2   13.40    4.20
  21  -5  -2    9.90    4.40
 -21  -5   2    0.40    2.70
  21  -5  -2   10.10    3.90
 -21   5   2    6.90    4.90
  21   5  -2    5.50    3.20
 -21   5   2    3.90    3.50
  19  -5  -2   91.29   13.00
 -19  -5   2   81.09   12.40
  19  -5  -2   85.09   13.20
 -19  -5   2   86.19   13.10
 -19   5   2   57.49   12.70
 -19   5   2   74.09   12.70
  19   5  -2   77.69   12.70
  17  -5  -2    5.20    3.20
 -17  -5   2    1.60    2.10
  17  -5  -2    0.70    2.70
 -17  -5   2    4.40    2.90
  17   5  -2    3.00    2.30
 -17   5   2   -1.40    2.90
 -17   5   2    1.20    2.70
  15  -5  -2   13.50    4.90
 -15  -5   2   25.40    4.50
  15  -5  -2   18.90    4.70
 -15   5   2   17.70    5.00
  15   5  -2   23.90    4.30
 -15   5   2   23.70    4.70
  13  -5  -2   65.49   10.90
 -13  -5   2   69.09   11.80
  13  -5  -2   78.59   11.30
 -13  -5   2   68.39   10.80
  13   5  -2   65.49   10.50
 -13   5   2   53.39   10.70
 -13   5   2   74.09   10.90
  11  -5  -2  170.88   26.70
 -11  -5   2  177.88   27.40
 -11  -5   2  189.88   26.40
  11  -5  -2  178.08   26.50
 -11   5   2  170.08   26.80
 -11   5   2  181.38   27.40
  11   5  -2  170.28   26.30
 -11   5   2  170.08   26.50
  -9  -5   2    1.90    3.60
  -9  -5   2    1.60    1.80
   9  -5  -2    5.40    2.30
   9  -5  -2    3.90    2.80
  -9   5   2    4.20    2.10
   9   5  -2    1.20    1.50
  -9   5   2    4.80    3.40
  -9   5   2    8.00    2.80
  -7  -5   2   78.49   12.40
   7  -5  -2   70.09   11.50
   7  -5  -2   71.89   11.40
  -7  -5   2   76.69   11.20
   7   5  -2   73.99   12.30
   7   5  -2   68.29   11.00
  -7   5   2   70.09   11.50
  -7   5   2   77.99   11.30
  -7   5   2   67.69   12.00
  -5  -5   2  346.07   48.90
   5  -5  -2  329.67   49.20
   5  -5  -2  359.06   49.20
  -5  -5   2  322.37   49.00
  -5   5   2  313.97   49.10
  -5   5   2  336.37   49.10
   5   5  -2  324.77   49.70
   5   5  -2  310.57   49.00
  -5   5   2  338.47   49.60
   3  -5  -2  104.39   18.30
   3  -5  -2  127.19   18.00
  -3  -5   2  119.79   17.90
   3  -5  -2  119.19   17.90
  -3  -5   2  108.99   18.60
  -3  -5   2  116.29   17.70
  -3   5   2  130.49   17.90
   3   5  -2  120.09   17.80
  -3   5   2  115.19   17.90
   3   5  -2  114.69   18.70
  -1  -5   2  267.07   39.40
   1  -5  -2  253.57   40.00
   1  -5  -2  246.78   39.60
  -1  -5   2  269.17   39.60
  -1  -5   2  241.58   40.00
   1  -5  -2  287.87   39.70
   1   5  -2  277.27   39.60
   1   5  -2  280.37   39.40
  -1   5   2  268.87   40.10
   1   5  -2  268.97   40.20
  -1   5   2  257.67   39.60
   1  -5   2    1.10    1.80
  -1  -5  -2   -0.60    1.70
   1  -5   2    1.30    1.20
  -1  -5  -2    1.70    1.00
   1  -5   2   -2.20    2.50
  -1  -5  -2    2.10    2.20
  -1   5  -2    4.50    3.40
   1   5   2    0.40    2.40
  -1   5  -2    0.70    1.10
  -1   5  -2    1.70    1.70
  -3  -5  -2   34.20    6.00
   3  -5   2   37.60    6.90
   3  -5   2   36.80    6.40
  -3  -5  -2   32.30    6.50
   3  -5   2   39.00    5.90
  -3   5  -2   32.30    5.80
   3   5   2   40.70    7.10
  -3   5  -2   39.20    7.20
  -3   5  -2   44.80    6.60
   5  -5   2   13.10    3.50
   5  -5   2   22.70    3.10
   5  -5   2   12.10    3.90
   5  -5   2   13.50    3.30
  -5  -5  -2   15.00    3.70
   5   5   2   18.30    4.20
  -5   5  -2   16.50    2.90
  -5   5  -2   10.10    3.40
  -5   5  -2   10.20    4.30
   7  -5   2    2.90    1.70
  -7  -5  -2   -0.10    2.60
   7  -5   2    2.90    2.10
   7  -5   2   -0.30    2.30
  -7   5  -2   -0.80    3.00
  -7   5  -2   -1.10    1.40
   9  -5   2  139.39   21.70
   9  -5   2  145.59   22.10
  -9  -5  -2  132.59   22.00
   9  -5   2  149.79   21.30
  -9   5  -2  141.19   21.30
  -9   5  -2  135.49   22.20
  11  -5   2    2.00    2.80
 -11  -5  -2    0.70    3.00
  11  -5   2    3.30    2.00
  11  -5   2    6.20    3.60
 -11   5  -2    2.90    3.80
 -11   5  -2    3.80    2.20
 -13  -5  -2    0.10    3.10
  13  -5   2   -0.90    2.70
  13  -5   2    0.60    2.20
  13  -5   2    5.00    3.90
 -13   5  -2    0.00    2.20
  13   5   2    3.50    1.70
 -13   5  -2   -0.70    3.70
  13   5   2   -0.40    1.60
  15  -5   2  262.97   40.90
  15  -5   2  295.27   41.40
  15  -5   2  252.57   40.50
 -15  -5  -2  281.87   40.40
 -15   5  -2  291.97   40.50
  15   5   2  252.77   40.30
  17  -5   2   23.90    5.70
 -17  -5  -2   30.20    5.80
  17  -5   2   18.80    5.70
  17   5   2   35.10    5.90
  17   5   2   38.30    5.70
 -17   5  -2   35.80    6.10
  19  -5   2   -2.20    3.90
 -19  -5  -2   -1.60    2.70
  19  -5   2   -4.70    4.10
  19   5   2    0.30    2.60
 -19   5  -2   -3.10    2.70
  19   5   2    1.70    3.00
  21  -5   2   57.19   11.10
  21  -5   2   76.59   12.50
  21  -5   2   79.19   13.40
  21   5   2   68.29   11.20
 -21   5  -2   63.49   11.20
  21   5   2   71.89   11.60
 -23  -5  -2    6.20    4.20
  23  -5   2   11.80    5.10
  23  -5   2   14.80    4.70
  23  -5   2   15.30    5.30
  23   5   2   12.10    4.80
  23   5   2   18.40    4.30
 -23   5  -2   16.60    4.40
  25  -5   2    2.60    6.10
 -25  -5  -2    1.20    4.00
 -25  -5  -2   -2.30    3.40
  25  -5   2    8.30    4.10
  25  -5   2   -0.60    4.50
  25   5   2   -1.30    4.00
 -25   5  -2   -4.60    3.40
  25   5   2    3.40    3.50
 -27  -5  -2   28.90    7.50
  27  -5   2   31.80    7.00
 -27  -5  -2   35.60    7.00
  27  -5   2   25.10    8.90
  27  -5   2   38.30    8.90
 -27   5  -2   36.20    7.10
  27   5   2   33.30    7.80
  27   5   2   31.50    6.90
 -29  -5  -2    5.50    5.10
  29  -5   2    2.70    6.10
  29  -5   2   -0.60    4.90
  29  -5   2   -4.00    4.60
 -29  -5  -2   -2.90    3.70
  29   5   2   -3.00    4.00
  29   5   2    2.50    5.30
 -29   5  -2   -6.60    3.60
  31  -5   2   -3.60    4.10
  31  -5   2   -8.20    6.10
  31  -5   2    4.30    5.40
 -31  -5  -2   -0.40    4.30
 -31  -5  -2    1.10    4.30
  31   5   2   -0.20    4.00
  31   5   2    5.70    5.80
 -31   5  -2   12.90    4.70
  33  -5   2    7.70    6.60
 -33  -5  -2    4.00    5.20
 -33  -5  -2    0.60    4.80
  33  -5   2    3.50    7.60
  33   5   2   -2.70    6.20
 -33   5  -2   -0.60    1.20
  33   5   2    6.00    5.80
 -35  -5  -2    1.90    4.90
  35  -5   2   16.70    9.90
  35  -5   2   27.20   12.80
  35   5   2   -2.00    6.50
  35   5   2   -8.00    2.70
  34  -6  -2   22.70   10.10
 -34  -6   2    9.50    5.10
  34  -6  -2   36.40    8.50
 -34  -6   2    1.60    5.60
  34  -6  -2    5.30    6.20
  34   6  -2   10.70    5.10
 -34   6   2    4.60    7.50
  34   6  -2   -0.40    6.10
  32  -6  -2    7.50    6.30
 -32  -6   2    5.00    5.20
 -32  -6   2    0.70    4.30
  32  -6  -2   -4.30    5.10
  32  -6  -2    3.80    7.90
 -32   6   2    7.40    5.50
  32   6  -2    6.40    5.00
  32   6  -2    8.00    6.00
  30  -6  -2    0.10    5.80
  30  -6  -2   -5.30    7.70
 -30  -6   2    3.40    4.30
  30  -6  -2    8.20    5.50
 -30  -6   2    1.20    4.80
 -30   6   2   18.30    4.90
  30   6  -2    4.10    4.50
  30   6  -2   17.30    5.90
 -30   6   2   15.70    7.40
 -28  -6   2   -3.20    4.50
  28  -6  -2    0.30    5.20
 -28  -6   2    7.10    3.90
  28  -6  -2    4.70    5.00
  28  -6  -2    0.70    7.10
  28   6  -2    6.50    4.20
 -28   6   2    2.40    3.70
  28   6  -2    9.60    5.30
 -28   6   2    8.00    4.40
  26  -6  -2    5.90    4.70
 -26  -6   2    7.90    4.40
 -26  -6   2    3.50    3.80
  26  -6  -2   12.30    6.50
  26  -6  -2    4.70    5.20
  26   6  -2    2.20    4.60
 -26   6   2    8.50    5.90
 -26   6   2    0.40    3.70
  26   6  -2   -2.10    3.50
 -24  -6   2    4.50    3.40
  24  -6  -2  -10.00    3.50
  24  -6  -2    0.60    4.10
  24  -6  -2    6.00    4.40
 -24  -6   2    9.60    4.30
  24   6  -2    6.30    3.60
 -24   6   2    2.80    5.50
 -24   6   2    0.80    3.70
  24   6  -2   -3.70    3.70
  22  -6  -2   40.90    7.20
  22  -6  -2   16.60    7.10
  22  -6  -2   28.50    6.30
 -22  -6   2   39.40    6.40
 -22  -6   2   23.60    5.90
  22   6  -2   26.90    6.10
 -22   6   2   32.60    6.00
  22   6  -2   18.30    5.40
 -22   6   2   32.60    7.70
 -20  -6   2  119.49   17.70
 -20  -6   2  100.19   18.10
  20  -6  -2  149.39   20.90
  20  -6  -2  113.29   18.10
 -20   6   2  111.69   18.10
  20   6  -2  114.39   17.80
 -20   6   2  110.99   18.90
  20   6  -2  115.99   18.10
 -18  -6   2   73.69   12.50
 -18  -6   2   60.19   10.10
  18  -6  -2   79.09   11.60
 -18  -6   2   59.19   10.30
  18  -6  -2   71.19   10.70
 -18   6   2   57.59   11.20
  18   6  -2   50.39   10.00
 -18   6   2   61.59   10.40
  16  -6  -2   35.60    7.10
 -16  -6   2   32.10    8.20
  16  -6  -2   44.90    7.80
 -16  -6   2   39.50    6.70
  16   6  -2   47.10    6.70
 -16   6   2   31.60    6.90
 -16   6   2   30.80    6.70
  14  -6  -2   23.90    5.60
 -14  -6   2   28.30    5.10
 -14  -6   2   41.40    7.50
  14  -6  -2   23.80    5.50
  14   6  -2   25.90    4.90
 -14   6   2   32.10    6.10
 -14   6   2   28.40    6.10
 -14   6   2   28.20    7.40
 -12  -6   2  190.28   26.70
  12  -6  -2  165.38   27.10
  12  -6  -2  188.58   27.00
 -12   6   2  172.78   27.80
 -12   6   2  167.58   27.20
 -12   6   2  190.18   26.90
  12   6  -2  167.68   26.60
  10  -6  -2    3.30    2.90
 -10  -6   2   -1.00    4.00
 -10  -6   2    3.70    2.00
  10  -6  -2    4.30    2.60
 -10   6   2    5.90    4.40
 -10   6   2    6.00    3.00
 -10   6   2    3.90    2.50
  -8  -6   2   33.80    4.80
   8  -6  -2   23.80    5.00
  -8  -6   2   29.70    6.30
   8  -6  -2   23.10    5.00
  -8   6   2   36.00    6.60
  -8   6   2   30.20    5.40
  -8   6   2   17.40    4.70
   6  -6  -2  152.98   25.50
  -6  -6   2  171.78   25.30
   6  -6  -2  175.18   25.60
  -6  -6   2  177.18   25.40
  -6  -6   2  178.28   26.40
  -6   6   2  150.18   25.50
   6   6  -2  178.38   26.40
  -6   6   2  200.48   26.50
  -6   6   2  163.18   25.50
  -4  -6   2    9.90    4.00
   4  -6  -2    8.20    2.70
  -4  -6   2    9.10    2.40
  -4  -6   2    9.30    2.10
   4  -6  -2    8.60    2.60
   4  -6  -2    8.20    3.50
   4   6  -2    7.30    2.20
   4   6  -2    4.30    4.20
  -4   6   2   10.60    2.70
  -4   6   2   10.80    2.60
  -4   6   2   10.20    3.80
  -2  -6   2    0.50    3.40
   2  -6  -2    1.20    1.80
  -2  -6   2    1.00    1.30
  -2  -6   2    2.50    1.80
   2  -6  -2    1.50    1.90
   2  -6  -2    3.80    2.90
   2   6  -2    1.20    1.70
  -2   6   2   -0.80    1.90
  -2   6   2    2.40    3.20
   2   6  -2   -3.60    3.00
   0  -6   2  530.05   77.59
   0  -6  -2  528.75   76.89
   0  -6   2  550.44   76.89
   0  -6   2  525.85   77.09
   0  -6  -2  530.95   76.99
   0  -6  -2  533.85   77.49
   0   6  -2  506.25   76.89
   0   6  -2  497.65   77.59
   0   6  -2  489.25   76.99
   0   6   2  527.65   77.59
   0   6   2  502.05   76.99
  -2  -6  -2   45.60    8.00
   2  -6   2   55.09    9.40
   2  -6   2   51.59    8.40
  -2  -6  -2   47.00    8.60
   2  -6   2   49.80    7.70
   2   6   2   40.70    8.60
  -2   6  -2   51.49    8.10
  -2   6  -2   47.30    7.70
  -2   6  -2   53.79    9.20
   4  -6   2   16.70    4.80
  -4  -6  -2   12.80    4.30
   4  -6   2   23.50    3.90
   4  -6   2   18.50    3.30
  -4  -6  -2   17.00    3.50
   4  -6   2   16.50    3.90
  -4   6  -2   12.30    3.10
  -4   6  -2   20.50    5.00
   4   6   2   12.70    4.70
  -6  -6  -2  170.18   26.10
   6  -6   2  160.78   26.00
   6  -6   2  170.08   26.20
   6  -6   2  182.78   25.40
  -6  -6  -2  181.78   25.60
   6  -6   2  157.28   25.60
  -6   6  -2  161.58   25.40
   6   6   2  169.08   26.20
   8  -6   2  150.28   23.30
   8  -6   2  152.58   22.60
  -8  -6  -2  152.78   23.50
   8  -6   2  142.79   23.50
  -8   6  -2  154.08   22.60
  -8   6  -2  142.79   23.80
 -10  -6  -2    4.10    3.60
  10  -6   2    0.70    3.30
  10  -6   2    0.70    1.90
  10  -6   2    4.70    3.20
 -10   6  -2    2.40    4.20
 -10   6  -2   -1.20    1.90
 -12  -6  -2    0.80    3.80
  12  -6   2   -0.70    3.40
  12  -6   2    1.00    2.60
  12  -6   2    1.00    2.40
 -12   6  -2    2.60    2.40
 -12   6  -2    3.60    4.00
  14  -6   2   -1.60    4.10
  14  -6   2    2.40    3.30
 -14  -6  -2    4.70    4.20
  14  -6   2    3.00    2.70
 -14   6  -2    3.60    5.80
 -14   6  -2    2.70    2.60
  16  -6   2  133.39   24.10
 -16  -6  -2  173.68   24.40
  16  -6   2  149.19   23.60
  16  -6   2  141.39   23.10
 -16   6  -2  147.79   23.10
 -16   6  -2  132.89   24.50
  16   6   2  165.88   22.80
  18  -6   2   25.00    6.90
  18  -6   2   28.80    6.30
 -18  -6  -2   16.00    6.40
  18  -6   2   17.90    7.40
 -18   6  -2   26.50    8.00
  18   6   2   32.30    4.90
 -18   6  -2   21.10    5.30
  20  -6   2   36.60    7.10
  20  -6   2   45.00    9.10
  20  -6   2   20.20    7.20
 -20  -6  -2   37.60    7.00
  20   6   2   43.30    7.10
 -20   6  -2   38.40    6.90
  20   6   2   39.20    7.50
  22  -6   2    1.90    4.00
 -22  -6  -2    5.90    3.70
  22  -6   2   11.60    4.30
  22  -6   2    1.20    5.20
 -22   6  -2    8.00    3.70
  22   6   2    3.00    3.40
  22   6   2    3.80    3.00
 -24  -6  -2   14.60    4.70
  24  -6   2   20.80    5.10
  24  -6   2   14.00    5.40
  24  -6   2    1.60    4.90
 -24   6  -2   13.20    4.40
  24   6   2    9.20    3.90
  24   6   2   10.90    4.50
  26  -6   2    6.90    6.80
  26  -6   2   15.00    6.40
 -26  -6  -2    8.10    4.50
  26  -6   2    5.30    4.70
 -26  -6  -2    4.60    4.20
  26   6   2    6.20    4.70
  26   6   2   10.10    3.90
 -26   6  -2    3.80    4.20
 -28  -6  -2    1.30    4.20
  28  -6   2    9.20    5.00
 -28  -6  -2    7.50    4.60
  28  -6   2   -5.30    4.60
  28  -6   2    3.90    6.70
 -28   6  -2   -2.70    4.30
  28   6   2   -6.80    4.20
  28   6   2   -2.80    3.50
 -30  -6  -2   25.30    6.10
  30  -6   2   11.30    7.10
  30  -6   2   20.20    6.20
  30  -6   2   12.80    6.90
 -30   6  -2   27.90    6.30
  30   6   2   25.20    5.70
  30   6   2   11.40    6.30
  32  -6   2    7.00    6.30
  32  -6   2   -1.20    6.80
 -32  -6  -2    0.30    5.10
  32  -6   2    1.70    5.70
  32   6   2   -3.20    4.10
 -32   6  -2   -2.60    0.90
  32   6   2    7.30    5.60
  34  -6   2   -0.80    5.30
 -34  -6  -2   -0.20    4.90
  34  -6   2   11.50    7.30
  34   6   2    5.30    6.10
  34   6   2    6.60    4.50
  33  -7  -2    7.10    6.10
  33  -7  -2    1.40    6.00
  33  -7  -2  -11.50    8.30
 -33  -7   2   -3.40    4.30
 -33  -7   2    1.10    5.20
  33   7  -2   -1.50    5.70
  33   7  -2   -3.70    8.40
 -33   7   2  -10.10    5.10
 -31  -7   2    5.90    5.20
  31  -7  -2   -5.10    7.30
  31  -7  -2   -1.00    5.70
 -31  -7   2   -3.10    4.00
  31  -7  -2    0.90    6.10
 -31   7   2    0.40    1.20
  31   7  -2    4.00    5.40
  31   7  -2   -0.30    4.00
 -31   7   2   -4.40    6.90
  29  -7  -2    3.70    6.10
 -29  -7   2    4.60    5.20
  29  -7  -2    1.90    4.90
  29  -7  -2    4.90    5.60
 -29  -7   2    1.50    4.00
  29   7  -2    3.50    4.70
 -29   7   2    6.00    4.20
  29   7  -2    2.20    3.90
 -29   7   2   -0.90    5.60
  27  -7  -2    1.80    4.80
  27  -7  -2    7.20    5.80
 -27  -7   2    5.40    3.90
  27  -7  -2   -1.10    6.60
 -27  -7   2    2.60    4.50
  27   7  -2    0.90    3.50
  27   7  -2    2.70    4.40
 -27   7   2    8.00    5.40
 -27   7   2    4.80    4.50
 -25  -7   2   10.70    4.50
 -25  -7   2    8.20    3.60
  25  -7  -2   -3.20    5.80
  25  -7  -2   -3.00    4.70
  25  -7  -2    3.40    4.60
 -25   7   2    7.00    4.90
  25   7  -2    0.80    3.40
  25   7  -2    1.70    4.10
 -25   7   2    6.60    4.30
  23  -7  -2   10.50    4.50
  23  -7  -2   -2.80    4.60
 -23  -7   2    4.70    3.70
 -23  -7   2   -0.60    3.00
  23  -7  -2    1.70    5.30
 -23  -7   2    3.50    5.80
 -23   7   2    0.30    3.80
  23   7  -2    3.30    3.80
  23   7  -2    1.50    2.90
 -23   7   2    3.10    5.80
  21  -7  -2    5.80    6.10
  21  -7  -2    2.50    4.50
 -21  -7   2   -3.30    3.30
 -21  -7   2    2.60    5.60
 -21  -7   2    1.80    3.30
  21  -7  -2   11.20    4.10
  21   7  -2    7.20    3.00
 -21   7   2    2.90    4.80
 -21   7   2    1.60    3.60
  19  -7  -2    6.40    4.50
 -19  -7   2   -0.20    5.20
  19  -7  -2    7.70    3.90
 -19  -7   2   -1.20    3.10
  19  -7  -2  -10.40    3.80
 -19   7   2   -0.40    3.30
  19   7  -2    2.60    2.60
 -19   7   2    4.30    6.70
 -19   7   2   -2.80    3.30
 -17  -7   2   36.70    5.90
  17  -7  -2   15.00    6.60
  17  -7  -2   39.70    7.30
 -17  -7   2   34.30    8.00
  17  -7  -2   28.40    6.40
 -17   7   2   23.30    7.70
  17   7  -2   36.20    5.60
 -17   7   2   18.40    6.00
 -17   7   2   34.90    6.20
  15  -7  -2    1.90    3.40
  15  -7  -2    4.30    4.30
 -15  -7   2   -6.90    4.60
  15  -7  -2   -6.40    3.40
 -15  -7   2    4.40    2.50
  15   7  -2    1.30    2.10
 -15   7   2    8.10    5.80
 -15   7   2   -2.10    3.00
  15   7  -2    7.90    1.80
 -15   7   2   -0.60    2.90
  13  -7  -2   35.10    7.60
 -13  -7   2   24.80    7.00
  13  -7  -2   19.60    5.20
  13  -7  -2   31.30    5.90
 -13  -7   2   23.50    4.50
 -13   7   2   26.20    5.70
 -13   7   2   17.90    5.00
 -13   7   2   15.40    6.90
 -11  -7   2    7.80    5.40
  11  -7  -2   12.70    3.80
  11  -7  -2   14.80    4.10
 -11  -7   2   17.00    3.10
 -11   7   2   11.60    3.70
 -11   7   2    5.80    3.80
 -11   7   2   15.40    6.10
   9  -7  -2  134.19   21.60
  -9  -7   2  153.18   22.90
   9  -7  -2  135.59   21.80
  -9  -7   2  138.79   21.30
  -9   7   2  137.79   22.80
  -9   7   2  153.98   21.70
  -9   7   2  141.89   21.70
  -7  -7   2   11.70    5.40
   7  -7  -2    3.80    3.00
  -7  -7   2   13.30    2.60
   7  -7  -2   10.00    3.30
  -7  -7   2    8.50    2.50
   7   7  -2    7.20    4.70
  -7   7   2   11.70    3.30
  -7   7   2   13.00    3.30
  -7   7   2    7.50    4.40
  -5  -7   2   77.49   11.80
   5  -7  -2   64.99   12.10
   5  -7  -2   94.49   13.30
  -5  -7   2   84.59   13.90
  -5  -7   2   71.09   11.60
   5  -7  -2   77.99   12.10
   5   7  -2   63.49   13.00
  -5   7   2   78.79   12.10
  -5   7   2   77.09   11.90
  -5   7   2   84.29   13.40
   3  -7  -2    9.60    2.90
   3  -7  -2   11.00    3.10
  -3  -7   2   13.40    2.90
  -3  -7   2    8.30    4.60
  -3  -7   2   10.40    2.50
   3  -7  -2   17.30    5.00
  -3   7   2    9.60    4.70
   3   7  -2    8.90    4.50
  -3   7   2   11.30    3.10
   1  -7  -2    0.70    2.20
   1  -7  -2    0.70    1.90
  -1  -7   2   -0.60    1.60
   1  -7  -2   -1.60    1.90
   1  -7  -2   -0.90    3.30
  -1  -7   2   -2.80    1.90
  -1  -7   2    0.30    3.70
   1   7  -2    4.20    4.50
  -1   7   2   -6.40    3.60
  -1   7   2    0.30    2.10
   1  -7   2   35.80    6.50
  -1  -7  -2   34.80    6.00
  -1  -7  -2   38.60    6.10
  -1  -7  -2   27.70    6.90
   1  -7   2   39.70    6.00
   1  -7   2   38.90    7.60
  -1  -7  -2   31.70    6.20
   1  -7   2   39.90    6.20
   1   7   2   38.40    7.60
  -1   7  -2   27.30    7.20
  -1   7  -2   35.90    5.90
   3  -7   2   10.90    2.70
   3  -7   2   15.60    3.40
   3  -7   2   12.60    3.80
  -3  -7  -2   12.60    3.20
  -3  -7  -2   19.40    4.70
   3  -7   2    7.90    4.60
   3   7   2   16.50    4.90
  -3   7  -2   10.70    5.00
  -3   7  -2   10.00    2.70
   5  -7   2    5.50    2.70
   5  -7   2    3.10    2.00
   5  -7   2    0.30    2.90
  -5  -7  -2    0.50    2.20
   5  -7   2   -4.40    6.70
  -5  -7  -2    3.30    3.80
   5   7   2    1.20    3.70
  -5   7  -2    0.50    1.90
  -5   7  -2    3.30    4.00
   7  -7   2   56.19    8.30
   7  -7   2   61.49   10.10
  -7  -7  -2   47.80    8.30
  -7  -7  -2   44.50    9.20
   7  -7   2   50.79    8.60
   7  -7   2   58.09    9.00
  -7   7  -2   47.50    8.20
  -7   7  -2   37.00    9.00
   7   7   2   42.50    9.10
   9  -7   2   16.80    3.80
   9  -7   2   20.20    5.10
   9  -7   2   12.10    4.60
  -9  -7  -2   22.30    5.40
  -9   7  -2   20.60    4.10
  -9   7  -2   17.60    6.30
  11  -7   2   90.19   14.70
 -11  -7  -2   93.99   15.30
  11  -7   2   96.89   15.20
  11  -7   2   83.29   14.00
 -11   7  -2   71.49   15.30
 -11   7  -2   97.09   14.10
  13  -7   2    4.20    3.30
  13  -7   2   -0.10    3.90
 -13  -7  -2   -2.50    4.30
  13  -7   2    6.60    2.90
 -13   7  -2    7.10    3.10
 -13   7  -2    8.90    5.50
  15  -7   2    8.80    4.30
  15  -7   2    2.60    4.00
  15  -7   2    1.00    3.00
 -15  -7  -2    3.90    4.80
 -15   7  -2    1.50    4.70
 -15   7  -2    2.80    2.80
 -17  -7  -2    7.60    5.40
  17  -7   2    4.10    4.20
  17  -7   2    8.50    5.30
  17  -7   2    9.20    3.80
 -17   7  -2    7.70    3.50
 -17   7  -2   10.70    6.50
  19  -7   2   -0.10    4.60
  19  -7   2    0.30    3.40
 -19  -7  -2   -4.60    4.60
  19   7   2    2.90    2.30
 -19   7  -2   -0.60    5.20
 -19   7  -2    1.70    3.30
  21  -7   2   -5.70    4.40
  21  -7   2    3.70    4.10
 -21  -7  -2   -2.60    5.00
  21  -7   2   11.20    5.10
 -21   7  -2    0.30    3.40
 -21   7  -2    7.20    6.80
  23  -7   2   -2.20    4.80
 -23  -7  -2    2.00    5.40
  23  -7   2   -2.70    3.90
  23  -7   2    9.20    4.90
  23   7   2    0.20    2.80
 -23   7  -2   -1.70    3.50
 -23   7  -2    4.20    6.60
  25  -7   2    8.10    5.10
  25  -7   2    6.00    6.30
  25  -7   2    9.70    4.80
  25   7   2    8.30    4.40
 -25   7  -2    3.60    4.20
 -25   7  -2   14.30    8.00
  25   7   2    9.80    3.80
  27  -7   2   -5.40    5.40
  27  -7   2    4.20    6.30
  27  -7   2    7.00    4.80
  27   7   2   -2.50    3.80
  27   7   2   -5.50    3.30
 -27   7  -2    7.30    4.30
 -29  -7  -2   -1.50    4.20
  29  -7   2   -8.50    4.20
  29  -7   2    2.50    7.60
  29  -7   2   -2.10    4.70
  29   7   2    2.70    4.10
  29   7   2    4.80    4.70
 -29   7  -2    0.20    4.20
 -31  -7  -2    0.20    4.30
  31  -7   2   -1.20    6.60
  31  -7   2    3.70    7.00
  31  -7   2   -2.40    5.10
 -31   7  -2   -1.20    1.00
  31   7   2   -6.50    4.00
  31   7   2   -1.40    4.80
  33  -7   2  -21.50    4.50
  33  -7   2   -1.60    4.90
  33  -7   2    5.40    7.00
 -33  -7  -2   -4.20    4.60
  33   7   2    0.70    5.70
 -32  -8   2   11.20    5.80
 -32   8   2    0.90    6.70
  30  -8  -2   13.50    6.10
  30  -8  -2    3.90    6.30
 -30  -8   2    6.60    5.40
 -30  -8   2    4.90    4.50
  30  -8  -2    0.10    8.10
 -30  -8   2   -0.10    7.40
  30   8  -2    9.10    4.70
  30   8  -2    9.90    5.70
 -30   8   2    9.50    7.10
 -28  -8   2    6.90    5.10
  28  -8  -2    1.30    5.80
 -28  -8   2   -4.40    7.00
 -28  -8   2    7.30    4.50
  28  -8  -2    2.10    5.90
  28  -8  -2    8.30    5.60
  28   8  -2    6.50    4.20
 -28   8   2    5.60    6.50
 -28   8   2   35.00    5.30
  28   8  -2    4.80    5.10
  26  -8  -2   11.70    6.00
 -26  -8   2   14.70    5.30
 -26  -8   2   15.30    4.80
  26  -8  -2   20.70    8.90
  26  -8  -2   18.90    7.20
 -26  -8   2   13.80   10.80
  26   8  -2   20.30    4.90
 -26   8   2   18.80    9.50
 -26   8   2    8.40    5.90
 -26   8   2   20.50    6.30
  24  -8  -2   13.60    5.80
 -24  -8   2    7.20    4.20
 -24  -8   2    3.50    3.60
 -24  -8   2   11.20    6.80
  24  -8  -2   19.30    5.10
  24  -8  -2    8.70    6.10
 -24   8   2   -0.10    5.30
  24   8  -2    7.20    3.70
 -24   8   2   11.40    4.80
 -24   8   2   -8.90    6.90
 -22  -8   2   11.40    4.10
  22  -8  -2   10.60    5.80
  22  -8  -2   11.80    5.10
  22  -8  -2    8.60    5.00
 -22  -8   2    5.70    6.40
 -22  -8   2   13.60    3.80
 -22   8   2   13.40    4.60
  22   8  -2    8.90    3.30
 -22   8   2   11.30    5.60
 -22   8   2   -8.40    6.20
 -20  -8   2   42.00    9.50
  20  -8  -2    6.60    6.10
  20  -8  -2   26.80    7.30
  20  -8  -2   37.50    8.90
  20   8  -2   45.60    5.90
 -20   8   2   23.90    8.20
 -20   8   2   23.40    6.40
 -20   8   2   29.70    7.70
  20   8  -2   35.40    5.90
  18  -8  -2   14.20    4.70
 -18  -8   2   25.00    7.70
 -18  -8   2   15.80    4.20
  18  -8  -2   13.70    6.30
  18  -8  -2    9.30    5.00
 -18   8   2    7.80    7.50
 -18   8   2   20.20    4.90
 -18   8   2   30.00    6.40
  16  -8  -2   13.80    6.60
  16  -8  -2   34.80    6.70
 -16  -8   2   18.40    7.30
 -16  -8   2   29.40    4.90
  16  -8  -2   21.90    5.70
 -16   8   2   19.10    7.80
 -16   8   2   16.00    5.50
 -16   8   2   22.20    5.20
  14  -8  -2    9.20    4.40
 -14  -8   2   14.60    3.30
 -14  -8   2   15.10    6.20
  14  -8  -2   11.10    4.80
  14  -8  -2   16.40    4.60
 -14   8   2   15.90    4.10
 -14   8   2   12.80    4.30
 -14   8   2    4.30    6.20
  12  -8  -2   30.00    7.00
  12  -8  -2   34.10    6.90
 -12  -8   2   39.90    6.10
  12  -8  -2   47.00    8.40
 -12  -8   2   22.60    8.30
 -12   8   2   26.00    6.60
 -12   8   2   35.80    9.40
 -12   8   2   42.60    6.90
 -10  -8   2   17.80    4.10
  10  -8  -2   18.30    4.90
 -10  -8   2   19.40    6.70
  10  -8  -2   22.60    4.90
 -10   8   2   23.00    4.70
 -10   8   2   18.10    6.80
 -10   8   2   22.50    4.90
  -8  -8   2   20.00    6.40
   8  -8  -2   14.10    4.60
   8  -8  -2   16.40    4.30
  -8  -8   2   15.20    3.50
   8  -8  -2   23.70    4.50
   8   8  -2   26.30    6.60
  -8   8   2   13.10    4.00
  -8   8   2   15.70    4.40
   6  -8  -2   86.29   12.70
   6  -8  -2   77.69   11.20
  -6  -8   2   70.79   10.70
  -6  -8   2   52.09   10.60
   6  -8  -2   70.79   11.50
  -6  -8   2   51.69   12.00
   6  -8  -2   78.59   11.20
  -6   8   2   66.89   11.20
   6   8  -2   71.19   13.30
  -6   8   2   67.29   12.30
  -4  -8   2    9.40    2.80
   4  -8  -2   18.30    3.80
   4  -8  -2   14.30    3.50
  -4  -8   2    8.00    5.10
   4  -8  -2    5.80    4.60
   4  -8  -2   14.00    3.90
  -4  -8   2   16.80    3.20
  -4   8   2   12.50    5.00
   4   8  -2   12.10    9.00
  -4   8   2   12.10    3.50
  -2  -8   2  173.08   27.10
   2  -8  -2  190.18   27.30
  -2  -8   2  202.48   28.40
  -2  -8   2  161.58   26.90
   2  -8  -2  182.18   27.20
   2  -8  -2  202.58   28.30
  -2   8   2  180.68   28.40
  -2   8   2  189.38   27.30
   2   8  -2  156.88   28.50
   0  -8  -2   25.60    4.70
   0  -8   2   28.10    5.30
   0  -8   2   45.60    7.50
   0  -8  -2   22.10    5.10
   0  -8   2   26.20    4.80
   0  -8  -2   29.50   10.50
   0  -8  -2   32.70    5.20
   0  -8   2   28.70    4.90
   0   8  -2   24.20    7.50
   0   8  -2   24.50    4.70
   0   8   2   14.60    6.20
   2  -8   2  268.37   41.10
  -2  -8  -2  288.47   41.00
   2  -8   2  298.17   42.00
   2  -8   2  281.47   40.80
   2  -8   2  274.47   40.90
  -2   8  -2  243.08   44.80
   2   8   2  269.97   41.80
  -2   8  -2  255.97   40.70
   4  -8   2   -5.00    3.80
   4  -8   2    0.70    2.10
   4  -8   2    1.10    2.80
  -4  -8  -2   -0.20    2.60
   4  -8   2    4.40    2.80
  -4  -8  -2   11.90    8.30
  -4   8  -2   -0.90    2.00
   4   8   2    3.20    4.70
  -4   8  -2    2.60    5.70
   6  -8   2  161.28   25.40
   6  -8   2  139.99   24.70
  -6  -8  -2  181.48   25.60
  -6  -8  -2  158.98   24.30
   6  -8   2  164.98   24.50
   6  -8   2  183.08   24.20
  -6   8  -2  149.79   25.50
  -6   8  -2  156.68   24.20
   6   8   2  130.59   25.30
  -8  -8  -2   82.79   13.90
  -8  -8  -2  118.79   15.90
   8  -8   2   92.09   14.80
   8  -8   2   88.19   13.80
   8  -8   2   91.79   15.10
   8  -8   2  105.49   15.70
  -8   8  -2   90.69   13.80
   8   8   2   82.39   15.00
  -8   8  -2   55.99   14.60
 -10  -8  -2   29.90    5.30
  10  -8   2   24.70    4.90
 -10  -8  -2   14.30    6.00
  10  -8   2   24.80    5.70
  10  -8   2   28.40    6.40
 -10   8  -2   30.60    5.10
 -10   8  -2   12.20    6.80
  12  -8   2   67.79    9.90
  12  -8   2   34.20    9.10
  12  -8   2   61.59    9.00
 -12  -8  -2   42.30    9.90
 -12   8  -2   39.30   10.30
 -12   8  -2   58.29    8.90
 -14  -8  -2   31.80    8.70
  14  -8   2   42.70    7.20
  14  -8   2   24.10    8.00
  14  -8   2   52.19    8.40
 -14   8  -2   15.50    8.60
 -14   8  -2   53.29    7.40
  16  -8   2  144.19   24.30
  16  -8   2  157.68   23.70
  16  -8   2  155.88   23.10
 -16  -8  -2  143.09   24.60
 -16   8  -2  151.48   23.00
 -16   8  -2  128.89   24.70
  18  -8   2   24.20    5.70
  18  -8   2   10.70    4.70
 -18  -8  -2   12.80    7.00
  18  -8   2   21.10    6.70
 -18   8  -2    4.20    6.60
 -18   8  -2   16.10    4.40
  20  -8   2   21.10    5.40
  20  -8   2    5.70    5.10
 -20  -8  -2   15.40    7.00
  20  -8   2   19.20    7.30
 -20   8  -2   29.00    5.30
 -20   8  -2   24.70    8.80
 -22  -8  -2    6.10    6.70
  22  -8   2   22.70    7.90
  22  -8   2   11.60    4.90
  22  -8   2    9.20    6.00
 -22   8  -2    6.70    8.00
 -22   8  -2   18.70    4.80
  24  -8   2   -2.60    6.30
  24  -8   2    2.40    4.80
 -24  -8  -2    7.10    6.70
  24  -8   2   -4.60    4.60
  24   8   2    2.20    3.00
  24   8   2   18.20    3.20
 -24   8  -2   -0.20    6.30
 -24   8  -2   -0.70    4.20
  26  -8   2   -3.00    5.90
  26  -8   2    2.40    5.00
 -26  -8  -2   12.30    7.20
  26  -8   2    0.50    5.70
 -26   8  -2    6.60    7.40
  26   8   2    6.80    3.70
 -26   8  -2    1.90    4.40
  28  -8   2   -4.60    4.70
  28  -8   2   -0.20    6.30
  28  -8   2    0.20    5.10
 -28  -8  -2   -5.90    6.90
 -28   8  -2    1.70    7.30
  28   8   2   -5.70    3.50
 -28   8  -2    5.50    4.90
  30  -8   2   -7.00    5.60
  30  -8   2   -3.90    5.20
 -30  -8  -2    4.30    4.80
 -30  -8  -2    6.50    6.70
  30  -8   2    4.00    7.00
  30   8   2    0.90    4.90
  30   8   2    0.50    4.20
 -30   8  -2   -5.50    8.30
 -30   8  -2   -0.70    1.00
 -29  -9   2    1.80    4.20
  29  -9  -2   11.60    6.90
  29  -9  -2    2.30    7.50
  29  -9  -2    0.60    5.30
 -29  -9   2    4.00    4.70
 -29  -9   2  -12.40    6.20
  29   9  -2    1.70    3.70
  29   9  -2   -6.30    1.60
 -29   9   2    2.50    8.00
 -29   9   2    3.60    5.80
 -27  -9   2   11.10    4.50
  27  -9  -2   19.30    9.10
 -27  -9   2   15.60    5.40
  27  -9  -2   12.00    6.50
  27  -9  -2   12.70    5.70
 -27  -9   2   14.40    7.60
 -27   9   2   11.20    8.60
 -27   9   2   -5.20    3.20
  27   9  -2   10.50    4.40
  27   9  -2   32.50    4.80
 -27   9   2   16.00    7.40
 -25  -9   2    4.60    3.80
  25  -9  -2   11.60    5.30
 -25  -9   2   11.00    4.70
 -25  -9   2    6.00    7.60
  25  -9  -2    9.90    5.70
  25  -9  -2    0.50    6.20
 -25   9   2    4.30    5.40
  25   9  -2    8.70    4.20
 -25   9   2  -10.00    7.00
  25   9  -2    3.70    3.60
 -25   9   2   -3.70    4.70
  23  -9  -2    0.40    4.50
  23  -9  -2   -5.10    4.70
  23  -9  -2    0.20    6.10
 -23  -9   2    0.90    3.40
 -23  -9   2    1.60    3.80
 -23  -9   2   -4.90    6.30
 -23   9   2    7.90    7.60
 -23   9   2    1.00    4.40
  21  -9  -2   15.30    7.10
 -21  -9   2   19.10    4.50
  21  -9  -2   12.00    5.70
 -21  -9   2   24.70    8.50
  21  -9  -2   11.10    5.40
 -21   9   2   12.10    7.70
 -21   9   2    7.20    4.70
 -21   9   2   18.60    5.50
  19  -9  -2    6.70    4.40
  19  -9  -2    1.30    6.00
 -19  -9   2    3.30    3.00
 -19  -9   2    0.60    6.30
  19  -9  -2    6.00    4.60
 -19   9   2   -1.10    3.90
 -19   9   2    3.30    3.70
 -19   9   2   -0.10    6.60
 -17  -9   2    3.30    2.80
 -17  -9   2   -0.80    6.20
  17  -9  -2    7.40    4.80
  17  -9  -2    4.70    5.60
  17  -9  -2    4.40    4.30
 -17   9   2   -1.90    3.60
 -17   9   2    8.80    4.30
 -17   9   2   12.20    6.70
  15  -9  -2   17.30    5.70
 -15  -9   2   22.70    4.40
 -15  -9   2   26.80    7.60
  15  -9  -2   27.60    7.30
  15  -9  -2   16.90    5.40
 -15   9   2   22.40    8.00
 -15   9   2   21.00    5.40
 -15   9   2   22.80    5.40
 -13  -9   2   77.09   12.60
  13  -9  -2   80.09   13.20
 -13  -9   2   79.59   14.50
  13  -9  -2   91.49   13.50
  13  -9  -2   94.29   14.70
 -13   9   2   64.49   14.40
 -13   9   2   70.69   12.90
  11  -9  -2   87.69   13.40
  11  -9  -2   98.69   13.50
  11  -9  -2   93.09   14.60
 -11  -9   2   74.79   12.70
 -11  -9   2   78.19   15.20
 -11   9   2   67.69   12.90
 -11   9   2   66.49   15.00
  -9  -9   2    2.50    2.30
   9  -9  -2    7.10    4.60
  -9  -9   2    2.20    5.70
   9  -9  -2    0.50    3.20
   9  -9  -2    4.30    3.60
  -9   9   2    5.80    3.30
  -9   9   2    3.40    5.80
   9   9  -2    5.80    5.70
  -7  -9   2   22.60    7.90
  -7  -9   2   28.40    5.40
   7  -9  -2   37.20    7.80
   7  -9  -2   34.50    6.20
   7  -9  -2   36.80    6.30
   7   9  -2   33.30    9.00
  -7   9   2   24.50    7.40
  -7   9   2   27.50    6.00
   5  -9  -2   33.00    7.20
  -5  -9   2   20.40    7.20
   5  -9  -2   20.10    5.50
   5  -9  -2   29.60    6.10
   5  -9  -2   42.60    5.90
  -5  -9   2   26.00    5.00
  -5  -9   2   29.70    5.00
  -5   9   2   23.80    6.10
  -5   9   2   16.80    7.00
   5   9  -2   20.80    7.40
  -3  -9   2    5.90    2.50
  -3  -9   2    3.40    2.50
   3  -9  -2    5.60    3.20
   3  -9  -2    9.90    5.20
  -3  -9   2    5.70    5.00
   3  -9  -2    7.10    3.00
   3  -9  -2    8.10    3.50
  -3  -9   2    6.00    2.30
   3   9  -2    5.20    5.50
  -3   9   2   11.90    5.90
  -3   9   2    3.30    3.00
   1  -9  -2   97.69   15.30
  -1  -9   2  103.59   15.20
  -1  -9   2   92.39   15.10
   1  -9  -2   95.19   15.50
  -1  -9   2  114.79   17.30
   1  -9  -2  120.59   17.30
   1  -9  -2   90.89   15.10
  -1  -9   2   96.29   15.30
  -1   9   2  103.09   15.50
  -1   9   2  107.09   17.50
   1   9  -2   81.29   16.70
   1  -9   2    9.50    3.00
   1  -9   2    6.20    3.20
  -1  -9  -2    5.70    3.20
  -1  -9  -2    9.60    5.30
  -1  -9  -2    4.10    2.60
   1  -9   2    8.90    2.70
   1  -9   2    1.30    4.90
  -1  -9  -2    7.60    2.20
  -1   9  -2   13.80    6.10
   1   9   2    3.20    4.90
  -1   9  -2    2.30    2.40
   3  -9   2   50.49    8.30
   3  -9   2   69.79    9.50
   3  -9   2   58.69   10.70
  -3  -9  -2   57.59   10.40
   3  -9   2   59.69    8.90
  -3  -9  -2   44.50    8.50
   3   9   2   41.20   10.10
  -3   9  -2   42.00    8.30
  -3   9  -2   42.80   10.70
   5  -9   2   23.00    6.10
   5  -9   2   17.60    4.90
   5  -9   2   16.90    3.80
   5  -9   2   18.90    4.50
  -5  -9  -2    6.20    5.20
  -5  -9  -2   11.20    4.00
  -5   9  -2   18.90    6.80
   5   9   2   13.90    6.60
  -5   9  -2   16.70    3.90
   7  -9   2   87.59   14.10
  -7  -9  -2  106.59   15.80
  -7  -9  -2   82.09   13.80
   7  -9   2   95.49   14.80
   7  -9   2   82.19   13.60
   7  -9   2   81.79   15.20
   7   9   2   91.79   15.70
  -7   9  -2   71.39   15.40
  -7   9  -2   86.39   13.80
  -9  -9  -2   67.79   11.70
   9  -9   2   47.20    9.30
   9  -9   2   60.29   10.20
  -9  -9  -2   53.09    9.70
   9  -9   2   53.39   10.60
  -9   9  -2   76.29   12.60
  -9   9  -2   58.99    9.50
  11  -9   2   16.70    4.70
 -11  -9  -2    9.80    4.10
  11  -9   2   13.30    4.00
 -11  -9  -2    4.50    5.80
  11  -9   2   11.00    5.10
 -11   9  -2   23.40    7.10
 -11   9  -2   24.70    6.90
 -13  -9  -2   16.60    6.30
  13  -9   2    6.60    5.80
  13  -9   2   10.00    4.60
  13  -9   2   14.20    4.10
 -13   9  -2    4.50    6.60
 -13   9  -2   15.50    4.00
  15  -9   2   31.70    8.40
  15  -9   2   28.80    6.20
  15  -9   2   30.00    6.80
 -15  -9  -2   30.60    8.00
 -15   9  -2   28.80    6.10
 -15   9  -2   19.00    8.30
  17  -9   2    4.60    3.90
 -17  -9  -2    3.90    6.00
  17  -9   2   -9.30    3.80
  17  -9   2    0.80    4.50
 -17   9  -2    2.60    6.40
 -17   9  -2    0.20    3.50
 -19  -9  -2    3.70    6.50
  19  -9   2    0.50    4.00
  19  -9   2    2.40    4.40
  19  -9   2   -1.90    5.20
 -19   9  -2    0.90    3.80
 -19   9  -2   -5.40    6.10
 -21  -9  -2   30.50    9.20
  21  -9   2   30.40    7.00
  21  -9   2   33.50    7.90
  21  -9   2   31.20    9.10
 -21   9  -2   29.40    6.50
 -21   9  -2   15.70    8.60
  23  -9   2   -0.80    4.50
  23  -9   2   -2.90    5.30
 -23  -9  -2    3.50    7.10
  23  -9   2   -6.80    6.00
 -23   9  -2   -5.30    6.80
 -23   9  -2   -0.90    4.20
 -25  -9  -2    5.80    7.30
  25  -9   2    6.40    5.30
  25  -9   2    5.60    5.10
  25  -9   2   -2.20    6.60
 -25   9  -2    2.30    8.60
 -25   9  -2   12.10    4.80
  27  -9   2    1.30    5.80
 -27  -9  -2    5.10    7.00
  27  -9   2    2.30    8.00
  27  -9   2   10.70    5.70
 -27   9  -2    3.50    4.60
 -27   9  -2    1.00    8.80
  27   9   2   -4.60    3.40
 -29  -9  -2   13.30    8.00
  29  -9   2   -1.60    6.60
  29  -9   2    2.00    5.70
  29  -9   2   -5.90    6.20
 -29  -9  -2    4.50    4.70
  29   9   2    6.40    4.60
 -29   9  -2    2.90    8.90
 -29   9  -2    3.20    1.30
  29   9   2    0.40    3.90
 -26 -10   2   -2.00    3.70
  26 -10  -2   -7.00    6.80
  26 -10  -2    3.00    5.80
  26 -10  -2   -0.90    5.80
 -26 -10   2    1.50    4.10
 -26 -10   2   -1.40    8.20
 -26  10   2    2.40    1.20
 -26  10   2   -9.10    8.20
 -24 -10   2   15.70    8.10
  24 -10  -2   -0.90    7.00
  24 -10  -2   -2.70    5.10
 -24 -10   2   -3.50    3.60
  24 -10  -2   -0.60    5.70
 -24 -10   2   -1.10    3.60
 -24  10   2    6.80    4.50
 -24  10   2   -7.60    7.60
 -22 -10   2    1.30    3.70
 -22 -10   2   -1.20    6.80
  22 -10  -2    2.20    4.80
  22 -10  -2    1.80    5.30
  22 -10  -2    4.60    6.80
 -22  10   2   -3.50    8.20
 -22  10   2    5.30    4.80
 -20 -10   2   -0.60    3.80
 -20 -10   2   23.50   10.00
  20 -10  -2    7.30    5.10
  20 -10  -2   -2.50    5.60
  20 -10  -2    0.70    5.00
 -20  10   2    2.50    4.40
 -20  10   2  -12.00    7.40
  18 -10  -2    7.70    6.00
 -18 -10   2   -2.60    6.50
  18 -10  -2   -0.50    4.40
  18 -10  -2    6.10    5.10
 -18  10   2    6.90    7.10
 -18  10   2    1.70    4.20
  16 -10  -2    3.90    5.90
  16 -10  -2   -2.40    4.30
 -16 -10   2   -1.80    6.80
  16 -10  -2    2.80    4.60
 -16  10   2    2.20    4.00
 -16  10   2   -8.30    6.50
  14 -10  -2   11.10    4.70
  14 -10  -2   15.40    5.80
 -14 -10   2    8.10    3.60
  14 -10  -2    8.40    4.90
 -14 -10   2    1.70    6.10
 -14  10   2   15.30    4.60
 -14  10   2   13.90    7.70
 -12 -10   2   18.10    7.30
  12 -10  -2   26.70    5.70
  12 -10  -2   19.30    6.60
  12 -10  -2   21.70    5.90
 -12 -10   2   18.00    4.50
 -12  10   2   28.50    5.80
 -12  10   2    7.70    6.90
  10 -10  -2   -2.50    4.40
 -10 -10   2    1.00    6.20
  10 -10  -2   -2.80    3.50
 -10 -10   2    0.60    2.60
  10 -10  -2    2.00    3.70
 -10  10   2   -5.10    6.30
 -10  10   2   -3.90    3.40
  -8 -10   2   -1.20    2.50
   8 -10  -2    0.70    3.50
   8 -10  -2    6.40    4.40
   8 -10  -2    7.10    3.80
  -8 -10   2   11.50    6.30
  -8  10   2    4.40    6.10
  -8  10   2    0.70    3.40
   8  10  -2    9.90    6.40
  -6 -10   2    2.20    2.40
   6 -10  -2    3.40    4.30
  -6 -10   2    8.00    5.90
   6 -10  -2   -0.30    3.30
   6 -10  -2    0.40    3.60
   6 -10  -2    4.40    5.10
  -6  10   2    1.60    6.10
   6  10  -2   -2.70    5.60
  -6  10   2    2.20    3.40
   4 -10  -2   -2.00    3.00
  -4 -10   2    0.20    2.30
  -4 -10   2   -5.20    5.00
   4 -10  -2    0.50    3.50
   4 -10  -2   -1.90    2.90
   4 -10  -2   -0.80    4.70
  -4 -10   2   -2.30    2.40
  -4 -10   2    3.00    2.30
  -4  10   2    4.00    3.40
   4  10  -2   -5.20    5.80
  -4  10   2   10.00    6.60
   2 -10  -2   -6.10    4.60
  -2 -10   2    7.30    5.50
   2 -10  -2   -0.70    3.30
   2 -10  -2    5.80    3.00
  -2 -10   2    2.00    2.50
   2 -10  -2    2.90    2.60
  -2 -10   2    4.00    2.60
  -2 -10   2    2.60    2.70
   2  10  -2    1.80    6.30
  -2  10   2    0.70    5.80
  -2  10   2    7.10    3.50
   0 -10   2    2.90    2.90
   0 -10   2    4.80    5.00
   0 -10   2   -4.10    5.00
   0 -10  -2   -0.10    2.10
   0 -10  -2    6.40    5.30
   0 -10   2   -0.50    2.40
   0 -10  -2    2.10    2.60
   0 -10  -2    2.60    3.00
   0  10  -2    3.80    5.90
   0  10   2    2.10    5.60
  -2 -10  -2    9.40    5.50
   2 -10   2    1.10    3.20
  -2 -10  -2    1.10    3.20
   2 -10   2    0.20    2.70
   2 -10   2   11.20    5.70
   2 -10   2   -3.50    2.80
  -2  10  -2    9.00    6.20
  -2  10  -2    2.10    2.70
   2  10   2   -2.30    6.30
   4 -10   2    1.40    3.50
  -4 -10  -2   -4.20    4.30
   4 -10   2   -1.50    2.70
   4 -10   2    3.10    3.30
   4 -10   2    0.80    5.30
  -4 -10  -2   -3.90    3.00
   4  10   2    1.60    6.00
  -4  10  -2    4.30    6.50
  -4  10  -2    2.00    2.80
  -6 -10  -2   12.00    3.70
   6 -10   2    7.80    5.50
   6 -10   2    7.10    3.70
   6 -10   2    9.60    4.50
   6 -10   2    6.60    3.20
  -6 -10  -2    6.90    5.50
  -6  10  -2    8.00    3.40
   6  10   2    8.60    5.80
  -6  10  -2    3.80    6.50
   8 -10   2   -5.40    3.60
   8 -10   2    3.70    3.00
   8 -10   2   -6.20    4.60
  -8 -10  -2   -7.60    4.90
  -8 -10  -2    0.00    2.90
  -8  10  -2   -5.60    5.80
   8  10   2   -2.20    5.10
  -8  10  -2   -1.20    3.00
 -10 -10  -2   10.60    4.20
  10 -10   2   14.10    4.80
  10 -10   2   19.40    5.90
  10 -10   2   11.40    4.10
 -10 -10  -2   20.50    7.10
 -10  10  -2   15.30    4.30
 -10  10  -2   23.00    7.00
  12 -10   2   -3.20    3.70
 -12 -10  -2    0.90    3.40
  12 -10   2    0.30    4.50
 -12 -10  -2    1.00    5.90
  12 -10   2   -2.80    4.10
 -12  10  -2    2.80    6.40
 -12  10  -2   -4.90    3.30
  14 -10   2    2.60    4.10
  14 -10   2    3.10    5.70
  14 -10   2    1.00    3.50
 -14 -10  -2    4.70    5.70
 -14 -10  -2   -8.20    3.90
 -14  10  -2    0.00    3.40
 -14  10  -2    1.60    6.20
  16 -10   2   -4.80    4.00
  16 -10   2    6.40    6.20
 -16 -10  -2    3.70    5.80
  16 -10   2    1.60    4.00
 -16  10  -2   -1.00    3.50
 -16  10  -2   -2.10    6.40
  18 -10   2    2.40    4.30
 -18 -10  -2   -0.60    6.40
  18 -10   2    0.20    5.70
  18 -10   2   -0.70    5.60
 -18  10  -2    0.50    3.90
 -18  10  -2    3.10    6.70
  20 -10   2   -1.40    5.50
  20 -10   2   -3.40    5.70
 -20 -10  -2    5.10    7.00
  20 -10   2    2.00    4.60
 -20  10  -2    2.30    4.50
 -20  10  -2    1.10    8.10
 -22 -10  -2   -5.00    7.10
  22 -10   2   -1.20    7.20
  22 -10   2   -1.90    5.30
  22 -10   2   -5.40    4.50
 -22  10  -2   -4.00    7.90
 -22  10  -2    1.60    4.40
  24 -10   2    0.90    5.50
  24 -10   2   -0.60    5.00
 -24 -10  -2   -0.60    8.30
  24 -10   2    8.00    7.90
 -24  10  -2    0.50    4.70
 -24  10  -2    2.40    7.80
  26 -10   2    8.30    5.40
  26 -10   2   -0.80    4.70
 -26 -10  -2   -4.90    7.50
  26 -10   2    9.70    8.10
 -26  10  -2    4.90    9.00
 -23 -11   2   19.00    9.30
 -23 -11   2    9.30    4.70
 -23 -11   2   12.30    4.50
  23 -11  -2   18.40    7.50
  23 -11  -2   13.30    7.70
  23 -11  -2   19.10    6.10
 -23  11   2   10.10    9.90
 -23  11   2   25.80    5.50
  21 -11  -2   -0.90    5.60
 -21 -11   2    2.90    7.70
  21 -11  -2   -7.80    4.80
  21 -11  -2   -8.80    5.40
 -21  11   2    2.80    8.90
 -21  11   2   -2.60    7.80
  19 -11  -2   -4.80    4.60
  19 -11  -2  -18.80    4.90
  19 -11  -2   -1.90    5.30
 -19 -11   2    3.90    6.90
 -19  11   2    3.10    4.80
 -19  11   2   -3.90    8.00
 -17 -11   2    6.10    6.80
 -17 -11   2   -7.00    3.20
  17 -11  -2   -2.70    4.80
  17 -11  -2    3.60    5.10
  17 -11  -2    5.10    5.70
 -17  11   2   14.40    8.70
 -17  11   2   -2.60    4.50
 -15 -11   2    3.90    3.40
 -15 -11   2   -5.50    5.80
  15 -11  -2    6.10    4.80
  15 -11  -2   -5.80    4.70
  15 -11  -2    4.10    4.80
 -15  11   2   -6.30    6.70
 -15  11   2    6.90    4.60
  13 -11  -2   96.09   17.50
  13 -11  -2  123.49   17.50
 -13 -11   2  102.19   19.50
 -13 -11   2   92.09   16.20
  13 -11  -2  101.09   16.80
 -13  11   2   93.79   19.10
 -13  11   2  118.29   17.30
 -11 -11   2   16.10   10.00
  11 -11  -2   37.50    8.30
 -11 -11   2   45.00    7.40
  11 -11  -2   45.10    8.40
  11 -11  -2   54.89    9.50
 -11  11   2   41.30   11.30
 -11  11   2   43.50    8.40
  -9 -11   2    1.90    2.90
   9 -11  -2   -1.90    4.20
   9 -11  -2    0.40    4.00
  -9 -11   2    3.40    6.70
   9 -11  -2   -3.80    3.70
  -9  11   2   -2.10    3.60
  -9  11   2    0.30    6.70
   9  11  -2    2.80    6.90
   7 -11  -2    1.00    3.80
   7 -11  -2    3.60    3.70
  -7 -11   2    0.60    2.70
   7 -11  -2   -2.00    4.00
  -7 -11   2    8.60    6.40
  -7  11   2   -4.60    3.40
   7  11  -2    7.40    7.10
  -7  11   2   -6.30    6.60
  -5 -11   2   64.09   12.90
   5 -11  -2   54.29   11.00
   5 -11  -2   71.19   10.80
   5 -11  -2   52.89   10.70
  -5 -11   2   64.49   10.20
   5 -11  -2   76.69   12.90
  -5  11   2   65.19   13.40
  -5  11   2   65.09   10.80
   5  11  -2   51.29   12.70
   3 -11  -2   29.00    7.10
  -3 -11   2   33.20    6.60
   3 -11  -2   44.40    9.20
  -3 -11   2   35.10    6.70
   3 -11  -2   46.70    8.00
  -3 -11   2   39.60    6.50
   3 -11  -2   38.10    7.30
  -3 -11   2   39.10   10.10
  -3  11   2   35.90    7.20
  -3  11   2   49.20   10.50
   3  11  -2   27.30    9.90
   1 -11  -2   14.60    3.70
   1 -11  -2   16.90    4.30
  -1 -11   2   12.80    7.20
   1 -11  -2    7.20    6.50
  -1 -11   2   17.80    4.00
  -1 -11   2   20.50    4.10
  -1 -11   2   11.10    4.00
   1  11  -2   17.60    7.60
  -1  11   2   12.70    6.60
   1 -11   2   16.00    3.80
  -1 -11  -2    8.60    4.20
   1 -11   2    8.20    6.40
   1 -11   2    9.40    4.10
  -1 -11  -2   15.10    3.50
  -1 -11  -2    6.60    6.40
   1 -11   2   12.80    4.40
   1  11   2   15.50    7.10
  -1  11  -2   11.50    7.00
   3 -11   2    3.90    3.50
  -3 -11  -2    1.30    5.90
   3 -11   2    1.90    3.70
   3 -11   2    3.40    5.70
   3 -11   2    5.70    3.20
  -3 -11  -2   -1.60    3.30
  -3  11  -2    7.40    3.30
  -3  11  -2   12.10    7.50
   3  11   2    9.30    6.70
   5 -11   2   40.10    7.90
   5 -11   2   32.30    6.70
   5 -11   2   39.80    7.30
  -5 -11  -2   33.10    9.40
  -5 -11  -2   38.90    7.30
   5 -11   2   42.30    9.50
   5  11   2   40.20   10.00
  -5  11  -2   13.70    9.10
  -5  11  -2   40.10    6.90
   7 -11   2   30.20    6.60
  -7 -11  -2   34.20    6.40
   7 -11   2   20.30    5.90
   7 -11   2   28.60    8.70
   7 -11   2   30.80    7.20
  -7 -11  -2   40.90    9.40
  -7  11  -2   32.40    6.20
  -7  11  -2   26.00   10.30
   7  11   2   33.20    9.60
  -9 -11  -2   43.90    9.50
   9 -11   2   30.10    7.10
   9 -11   2   25.10    7.40
  -9 -11  -2   19.00    9.20
   9 -11   2   36.10    6.60
   9  11   2   36.00    9.90
  -9  11  -2   35.90    6.70
  -9  11  -2   33.80    9.70
  11 -11   2   15.50    5.50
 -11 -11  -2   17.50    4.90
 -11 -11  -2   26.00    7.60
  11 -11   2   22.80    6.30
  11 -11   2   16.30    4.70
 -11  11  -2    3.30    7.60
 -11  11  -2   17.70    5.00
  13 -11   2   -3.10    5.00
  13 -11   2    2.00    3.80
  13 -11   2    6.40    4.90
 -13 -11  -2    3.10    4.00
 -13 -11  -2   11.90    7.00
 -13  11  -2   -2.60    6.40
 -13  11  -2    2.90    4.10
  15 -11   2   15.60    6.20
 -15 -11  -2    8.20    4.90
  15 -11   2   16.40    6.80
  15 -11   2   16.60    4.80
 -15 -11  -2    8.90    7.00
 -15  11  -2   10.30    4.80
 -15  11  -2    5.30    8.00
 -17 -11  -2    0.40    4.30
 -17 -11  -2    8.10    7.50
  17 -11   2    3.20    5.60
  17 -11   2   -2.00    4.40
  17 -11   2    0.90    5.50
 -17  11  -2   -3.70    7.50
 -17  11  -2    2.30    4.20
  19 -11   2    3.60    5.80
 -19 -11  -2   -2.20    6.30
  19 -11   2    7.10    4.90
  19 -11   2    6.70    7.60
 -19  11  -2    4.50    4.50
 -19  11  -2    1.70    7.80
  21 -11   2   30.80    7.90
  21 -11   2   10.10    6.00
 -21 -11  -2   21.20    9.10
  21 -11   2   32.60   10.60
 -21  11  -2   29.90    6.40
 -21  11  -2    4.20    8.70
 -23 -11  -2   10.00    7.90
  23 -11   2   -0.70    6.30
  23 -11   2    1.30    5.80
  23 -11   2    1.00    5.20
 -23  11  -2    6.90   10.10
  20 -12  -2    1.60    5.70
  20 -12  -2    1.60    6.80
  20 -12  -2    4.30    5.00
 -20  12   2   -5.40    7.60
 -20  12   2    2.80    4.80
 -18 -12   2    7.30    4.10
  18 -12  -2    7.40    6.00
  18 -12  -2    7.40    5.30
  18 -12  -2    2.10    6.00
 -18 -12   2   13.30    8.00
 -18  12   2    8.70    6.20
 -18  12   2    5.90    9.30
 -16 -12   2    6.70    7.70
  16 -12  -2    3.40    5.10
  16 -12  -2    7.10    6.80
  16 -12  -2   19.40    6.30
 -16 -12   2    8.30    4.00
 -16  12   2    4.30    7.60
 -16  12   2    5.60    5.30
 -14 -12   2   -9.70    6.20
  14 -12  -2    8.80    5.50
 -14 -12   2   -1.20    3.20
  14 -12  -2   -2.80    5.60
  14 -12  -2    4.50    4.70
 -14  12   2   -1.90    4.70
 -14  12   2   -3.70    6.80
 -12 -12   2    8.70    8.50
  12 -12  -2   23.30    6.20
  12 -12  -2   17.80    6.80
 -12 -12   2   19.50    4.90
  12 -12  -2   26.80    6.60
 -12  12   2   24.60    9.50
 -12  12   2   24.90    6.20
  10 -12  -2   28.20    7.30
  10 -12  -2   36.00    6.80
 -10 -12   2   41.50    9.80
 -10 -12   2   22.10    5.40
 -10  12   2   27.70    9.40
 -10  12   2   18.80    6.40
   8 -12  -2   17.40    6.10
   8 -12  -2   19.90    5.40
   8 -12  -2   30.30    5.90
  -8 -12   2   10.90    4.20
   8  12  -2   11.00    8.30
  -8  12   2    5.20    8.90
  -8  12   2   21.70    5.50
   6 -12  -2   66.49   12.30
  -6 -12   2   85.99   11.40
   6 -12  -2   67.39   11.70
  -6 -12   2   76.99   15.20
   6 -12  -2   54.59   11.70
   6 -12  -2   55.89   13.70
  -6  12   2   64.59   15.00
   6  12  -2   78.59   15.20
  -6  12   2   63.79   11.80
   4 -12  -2   25.20    5.70
  -4 -12   2   11.70    8.00
  -4 -12   2   16.20    4.60
   4 -12  -2   13.30    6.20
   4 -12  -2   24.80    5.70
   4 -12  -2    7.90    7.50
  -4  12   2   26.40    9.10
   4  12  -2   20.20    8.90
  -4  12   2   23.20    5.40
   2 -12  -2    5.90    6.50
  -2 -12   2    2.20    3.70
   2 -12  -2    0.90    2.70
  -2 -12   2   -0.40    3.10
   2 -12  -2   -2.10    3.80
  -2 -12   2    1.00    2.80
  -2 -12   2    2.80    6.40
   2 -12  -2   -1.50    3.20
  -2  12   2    0.20    6.50
   2  12  -2   18.50    8.50
   0 -12   2   73.49   11.60
   0 -12   2   69.59   14.60
   0 -12   2   70.59   11.30
   0 -12  -2   65.49   11.10
   0 -12   2   76.89   11.30
   0 -12  -2   49.60   11.50
   0 -12  -2   57.29   13.50
   0  12  -2   66.69   14.90
   0  12   2   91.79   15.10
   2 -12   2    5.60    6.60
   2 -12   2    8.80    3.90
  -2 -12  -2    0.60    6.40
   2 -12   2    8.70    3.60
   2 -12   2    2.10    4.00
  -2 -12  -2   11.50    4.30
   2  12   2   17.60    8.30
  -2  12  -2    4.70    7.30
   4 -12   2   13.50   10.80
   4 -12   2    2.70    3.40
  -4 -12  -2    4.30    3.90
   4 -12   2    4.60    3.90
  -4 -12  -2    7.90    7.00
   4 -12   2    3.10    4.20
   4  12   2    7.80    7.60
  -4  12  -2    3.40    4.50
  -4  12  -2    8.90    8.00
  -6 -12  -2   18.90    5.10
   6 -12   2    3.40    4.80
   6 -12   2   22.50    4.90
  -6 -12  -2   13.20    7.80
   6 -12   2   18.40    9.10
   6 -12   2   22.70    6.00
  -6  12  -2   20.70    9.30
  -6  12  -2   22.90    5.00
   6  12   2   17.40    8.20
  -8 -12  -2   59.29   10.20
   8 -12   2   49.10    9.90
  -8 -12  -2   70.89   13.00
   8 -12   2   53.19   11.00
   8 -12   2   61.39   11.60
   8 -12   2   63.29   12.90
   8  12   2   53.29   12.80
  -8  12  -2   75.49   10.40
  -8  12  -2   28.50   12.60
 -10 -12  -2   11.50    4.50
  10 -12   2    6.90    5.00
 -10 -12  -2    9.90    6.80
  10 -12   2    5.90    4.10
  10 -12   2   11.50    5.70
 -10  12  -2    1.50    8.20
 -10  12  -2    8.40    4.40
 -12 -12  -2    6.80    4.20
  12 -12   2   10.70    6.10
  12 -12   2    6.70    5.00
 -12 -12  -2    6.00    6.90
  12 -12   2    4.90    4.20
 -12  12  -2    3.70    6.90
 -12  12  -2    9.60    4.70
 -14 -12  -2   12.00    8.90
  14 -12   2    3.10    5.90
  14 -12   2    9.20    5.70
  14 -12   2    0.60    4.30
 -14 -12  -2    3.00    4.50
 -14  12  -2    3.90    7.80
 -14  12  -2    5.60    4.70
  16 -12   2    2.20    5.70
  16 -12   2    3.00    4.70
 -16 -12  -2    5.90    7.50
 -16 -12  -2    8.40    4.90
  16 -12   2   11.50    5.70
 -16  12  -2    0.20    7.10
 -16  12  -2    2.80    4.70
  18 -12   2    6.20    6.20
 -18 -12  -2    6.20    4.90
  18 -12   2    0.50    4.80
 -18 -12  -2   -3.80    7.60
 -18  12  -2   -3.30    4.50
 -18  12  -2   -2.60    8.40
  13 -13  -2    9.00    5.40
  13 -13  -2    9.60    6.50
 -13 -13   2   10.10    4.10
 -13 -13   2    9.40    8.00
  13 -13  -2   17.20    5.90
 -13  13   2    0.10    4.80
 -13  13   2    7.60    9.10
 -11 -13   2   -3.50    7.60
  11 -13  -2    1.40    4.70
  11 -13  -2   -1.70    5.20
  11 -13  -2    4.00    4.70
 -11  13   2    4.60    4.90
 -11  13   2   -2.20    7.70
  -9 -13   2    3.30    3.30
   9 -13  -2   -2.90    4.90
  -9 -13   2   -3.50    6.40
   9 -13  -2    2.20    4.80
   9 -13  -2    1.40    4.40
   9  13  -2    6.60    8.00
  -9  13   2    1.40    8.80
  -9  13   2    2.80    4.80
  -7 -13   2    7.70    7.10
  -7 -13   2    7.50    3.80
   7 -13  -2    3.30    4.10
   7 -13  -2    6.60    4.90
   7 -13  -2    4.30    5.00
  -7  13   2    8.00    4.90
   7  13  -2    6.90    8.40
  -7  13   2    7.20    9.10
  -5 -13   2    6.50    3.50
   5 -13  -2    3.50    4.30
   5 -13  -2   -4.30    4.30
   5 -13  -2    1.10    3.50
   5 -13  -2   -5.20    6.60
  -5 -13   2   -5.30    6.90
   5  13  -2   22.80    7.70
  -5  13   2   -5.40    7.70
  -3 -13   2    4.50    3.30
  -3 -13   2    6.80    3.60
   3 -13  -2    9.60    4.00
   3 -13  -2    4.80    7.00
   3 -13  -2    6.20    3.40
   3 -13  -2    1.90    4.70
  -3 -13   2    2.30    7.20
  -3  13   2   13.50    8.50
   3  13  -2    7.00    8.40
   1 -13  -2   -4.20    6.50
  -1 -13   2    7.50    3.50
   1 -13  -2    8.60    4.80
  -1 -13   2    1.80    3.50
   1 -13  -2    9.60    3.60
  -1 -13   2    4.30    3.60
  -1 -13   2   -3.00    7.00
   1 -13  -2    3.10    2.80
   1  13  -2    3.50    7.90
  -1  13   2   13.30    8.50
   1 -13   2   12.30    4.40
  -1 -13  -2   12.20    5.40
   1 -13   2    9.50    4.10
   1 -13   2   19.40    7.80
   1 -13   2   10.90    4.10
  -1 -13  -2   20.50    8.20
   1  13   2    9.20    8.00
  -1  13  -2   10.30    9.40
   3 -13   2    2.80    3.50
   3 -13   2   -1.40    3.60
  -3 -13  -2   -8.20    6.70
   3 -13   2   10.30    6.90
   3 -13   2    0.60    3.80
  -3 -13  -2    1.60    4.50
   3  13   2    5.60    7.70
  -3  13  -2   -5.00    6.90
  -5 -13  -2    2.90    6.70
   5 -13   2    1.50    4.20
   5 -13   2   -2.70    4.30
   5 -13   2    7.40    4.30
   5 -13   2    3.90    7.20
  -5 -13  -2    1.70    4.10
  -5  13  -2   -7.70    7.40
   5  13   2    9.40    7.60
  -5  13  -2    6.00    3.90
  -7 -13  -2    9.60    7.20
  -7 -13  -2    5.20    4.40
   7 -13   2   -2.70    4.50
   7 -13   2    4.20    4.50
   7 -13   2   -4.40    3.80
   7 -13   2   -5.40    6.60
   7  13   2   12.40    8.10
  -7  13  -2  -11.10    8.30
  -7  13  -2    2.00    4.00
   9 -13   2    6.70    5.10
  -9 -13  -2   -2.00    6.30
   9 -13   2    1.60    3.90
  -9 -13  -2   -9.20    4.00
   9 -13   2   -6.10    4.50
   9  13   2    4.70    7.90
  -9  13  -2    7.70    4.40
  -9  13  -2    8.30    8.50
 -11 -13  -2   18.30    8.80
 -11 -13  -2    7.30    4.90
  11 -13   2   10.50    4.70
  11 -13   2   14.90    5.90
  11 -13   2    9.80    6.20
 -11  13  -2    7.70    9.90
 -11  13  -2   12.60    4.90
  13 -13   2    2.20    5.40
 -13 -13  -2    8.50    4.60
 -13 -13  -2   -9.70    6.50
  13 -13   2   -0.80    5.20
  13 -13   2   -0.40    4.20
 -13  13  -2   -0.60    4.40
 -13  13  -2   -5.00    7.90
   2 -14  -2    1.50    3.60
  -2 -14   2    2.10    3.70
   2 -14  -2   13.20    5.30
  -2  14   2   -1.70    8.30
   2  14  -2   21.70    9.80
   0 -14   2   44.30    7.60
   0 -14   2   34.70    7.60
   0 -14  -2   32.90   10.60
   0 -14   2   53.29    7.60
   0 -14  -2   25.80    8.20
   0  14  -2   22.40   12.20
   0  14   2   36.80   11.30
  -2 -14  -2    2.40    5.00
   2 -14   2   -1.60    3.60
 -38   0   3   -2.10    4.80
 -38   0   3    1.70    8.00
  38   0  -3   -2.00    7.70
  36   0  -3   -3.10    5.70
 -36   0   3    3.00    4.40
 -36   0   3   -4.80    5.40
 -34   0   3   -1.80    7.50
  34   0  -3    0.80    6.20
 -34   0   3    0.10    4.90
 -32   0   3    2.20    4.20
 -32   0   3   -5.80    4.80
  32   0  -3   -5.60    5.50
  32   0  -3    8.50    4.30
 -30   0   3    2.00    5.40
 -30   0   3    4.10    3.90
  30   0  -3    1.40    4.40
  28   0  -3    8.60    4.30
 -28   0   3   -6.30    4.20
 -28   0   3   -3.90    3.60
  28   0  -3   -0.50    4.00
 -26   0   3   -6.10    3.40
 -26   0   3   -2.20    3.30
  26   0  -3    4.10    3.70
  26   0  -3   -3.40    3.50
 -24   0   3   -3.70    2.80
  24   0  -3    0.40    3.40
 -24   0   3    3.00    4.00
  24   0  -3    2.10    3.60
  22   0  -3    0.40    2.70
 -22   0   3   -1.10    2.60
  22   0  -3   -2.40    3.20
 -20   0   3    2.60    2.50
  20   0  -3    7.30    3.00
 -20   0   3    1.40    2.60
  18   0  -3   -3.80    2.50
 -18   0   3   -0.50    3.20
  18   0  -3    3.80    2.60
 -18   0   3    1.90    2.30
  16   0  -3   -0.10    2.30
 -16   0   3   -1.80    1.90
 -16   0   3   -0.60    2.50
  16   0  -3    0.40    2.00
  14   0  -3    0.40    2.10
 -14   0   3    0.70    1.80
  14   0  -3    0.60    1.80
 -14   0   3   -2.60    1.60
 -12   0   3   -0.60    1.40
 -12   0   3    4.00    2.20
  12   0  -3    0.10    1.50
  12   0  -3   -0.70    1.50
 -10   0   3   -2.60    1.10
  10   0  -3   -0.50    1.30
  10   0  -3   -2.00    1.30
 -10   0   3   -0.50    1.90
   8   0  -3    3.70    2.70
   8   0  -3    0.30    1.20
  -8   0   3   -1.30    1.50
  -8   0   3    0.40    1.20
   6   0  -3   11.80    2.70
  -6   0   3    0.10    1.70
   6   0  -3    0.20    0.90
  -6   0   3    2.20    0.90
  -4   0   3   -0.50    1.00
   4   0  -3   -0.10    0.40
  -4   0   3    0.60    0.30
   4   0  -3    0.00    0.70
  -2   0   3    0.00    0.20
  -2   0   3    0.60    0.90
   2   0  -3    0.20    0.40
   2   0  -3    0.80    0.60
   0   0   3    0.30    0.10
   0   0   3    0.20    0.70
   0   0  -3    0.20    0.40
   0   0  -3    0.10    0.50
   2   0   3    0.00    0.80
  -2   0  -3    0.00    0.50
   4   0   3    1.50    1.50
  -4   0  -3    2.50    1.20
   6   0   3    0.40    1.60
  -6   0  -3   -0.20    1.60
   8   0   3    0.80    1.90
   8   0   3   -0.40    1.50
  -8   0  -3    2.00    2.00
  10   0   3    0.80    1.80
  10   0   3    0.00    1.70
 -10   0  -3   -2.00    2.10
 -12   0  -3    1.20    2.30
  12   0   3    1.70    2.40
  12   0   3   -0.70    2.20
 -14   0  -3   -0.60    1.80
 -14   0  -3    0.10    2.20
  14   0   3   -0.80    2.20
  14   0   3    3.50    2.60
  16   0   3   -0.40    2.20
 -16   0  -3    0.60    2.10
  16   0   3    1.50    2.40
 -16   0  -3   -0.10    2.80
 -18   0  -3   -1.10    2.80
 -18   0  -3    0.80    2.50
  18   0   3    2.20    2.50
  18   0   3    2.50    3.20
 -20   0  -3    1.00    2.70
  20   0   3    1.70    3.10
  20   0   3   -1.70    3.60
 -20   0  -3   -3.20    3.30
 -22   0  -3    1.50    3.90
 -22   0  -3    5.00    3.10
  22   0   3   -3.00    3.60
  22   0   3    3.30    3.40
 -24   0  -3    4.50    4.20
 -24   0  -3   -2.80    3.00
  24   0   3    1.80    4.50
  24   0   3   -1.10    3.00
 -26   0  -3    1.30    3.50
  26   0   3   -4.40    4.60
 -26   0  -3   -4.80    3.10
  26   0   3   -0.30    3.90
  28   0   3    0.00    5.20
 -28   0  -3    5.30    5.50
 -28   0  -3    3.90    3.80
  28   0   3   -0.40    3.80
  30   0   3   -1.30    3.60
  30   0   3    1.20    5.10
 -30   0  -3   -8.80    4.80
 -30   0  -3   -1.50    3.70
  32   0   3    7.30    6.50
 -32   0  -3   29.30    5.70
  34   0   3    0.20    6.40
 -34   0  -3   -0.70    1.10
 -36   0  -3    1.00    1.20
  36   0   3   -9.50    7.50
  38   0   3   -6.50    6.90
 -37  -1   3   10.60    7.20
 -37  -1   3    9.90    5.30
  37  -1  -3   13.30    9.10
 -37   1   3   20.80    8.60
 -37   1   3   14.30    5.80
  37   1  -3    8.70    7.80
 -35  -1   3    0.40    4.70
 -35  -1   3    2.30    6.70
  35  -1  -3   -0.60    1.60
  35  -1  -3   -4.50    7.20
 -35   1   3    0.90    6.10
  35   1  -3   -3.30    5.60
 -35   1   3   -1.60    4.30
 -33  -1   3   -4.70    4.00
  33  -1  -3    6.30    5.00
 -33  -1   3    2.70    6.00
  33  -1  -3  -11.80    5.10
 -33   1   3   -0.70    5.50
  33   1  -3    3.30    5.60
 -33   1   3   -6.70    3.80
  31  -1  -3   -4.20    4.50
 -31  -1   3    1.90    4.00
  31  -1  -3    2.10    5.00
 -31  -1   3    4.30    5.80
  31  -1  -3   -5.00    4.20
 -31   1   3    4.30    4.30
  31   1  -3   -0.10    4.00
 -31   1   3   -1.80    6.10
  31   1  -3    0.30    5.60
  29  -1  -3   53.49   10.20
  29  -1  -3   36.00    9.40
 -29  -1   3   62.49   11.20
 -29  -1   3   67.39    9.50
 -29   1   3   51.59   10.50
 -29   1   3   50.79    9.40
  29   1  -3   50.19    9.70
 -27  -1   3   48.30    9.60
  27  -1  -3   47.50   10.20
  27  -1  -3   58.19    9.80
 -27  -1   3   51.19    9.30
  27   1  -3   79.39   10.90
 -27   1   3   55.89    9.70
 -27   1   3   47.30    9.80
 -25  -1   3   73.39   12.70
  25  -1  -3   72.69   12.80
  25  -1  -3   91.39   13.90
 -25  -1   3   76.09   13.80
 -25   1   3   71.29   13.20
  25   1  -3   73.79   13.10
 -25   1   3   84.79   12.80
  23  -1  -3   14.00    3.90
 -23  -1   3   11.50    3.60
  23  -1  -3    5.10    3.60
 -23  -1   3    5.60    4.90
 -23   1   3    7.70    4.80
  23   1  -3   14.40    3.90
 -23   1   3   19.70    4.00
  23   1  -3   12.40    4.30
 -21  -1   3   52.39    9.50
 -21  -1   3   44.50    8.30
  21  -1  -3   54.59    9.50
  21  -1  -3   57.59    9.00
  21   1  -3   49.70    8.50
 -21   1   3   34.60    9.00
  21   1  -3   60.59    9.30
 -21   1   3   53.69    8.70
 -19  -1   3   64.09   10.30
  19  -1  -3   67.29   11.00
 -19  -1   3   50.29   10.70
  19  -1  -3   55.19   10.30
  19   1  -3   69.19   10.90
  19   1  -3   57.59   10.40
 -19   1   3   75.69   10.50
 -19   1   3   84.99   11.80
 -17  -1   3   16.70    3.40
  17  -1  -3   14.20    4.00
 -17  -1   3   14.50    4.60
  17  -1  -3   14.60    3.50
 -17   1   3   27.50    5.30
  17   1  -3   11.70    3.80
 -17   1   3   14.90    3.50
  17   1  -3   15.00    3.40
 -15  -1   3  149.59   21.00
  15  -1  -3  135.19   21.00
  15  -1  -3  130.29   20.70
 -15  -1   3  142.89   20.60
  15   1  -3  137.09   20.60
  15   1  -3  147.89   20.90
 -15   1   3  118.69   20.60
 -13  -1   3 1281.07  191.68
  13  -1  -3 1294.07  191.78
 -13  -1   3 1379.26  191.98
  13  -1  -3 1283.77  191.98
  13   1  -3 1319.87  191.78
 -13   1   3 1315.77  191.98
  13   1  -3 1299.47  191.98
 -13   1   3 1230.18  191.78
  11  -1  -3    3.50    2.00
 -11  -1   3    1.80    1.30
  11  -1  -3    4.30    1.80
 -11  -1   3    3.10    2.10
 -11   1   3    2.80    1.70
  11   1  -3    5.10    1.60
 -11   1   3    4.30    2.30
  11   1  -3    1.90    1.70
  -9  -1   3  577.94   81.99
   9  -1  -3  546.25   81.89
   9  -1  -3  531.15   81.99
  -9  -1   3  558.14   81.79
   9   1  -3  560.84   81.79
  -9   1   3  573.44   82.09
   9   1  -3  570.44   81.99
  -9   1   3  517.45   81.79
   7  -1  -3  679.63   99.19
   7  -1  -3  686.13   98.99
  -7  -1   3  682.63   99.19
  -7  -1   3  637.24   98.89
  -7   1   3  662.43   98.99
   7   1  -3  669.13   98.89
   7   1  -3  655.63   99.29
  -7   1   3  695.73   99.19
   5  -1  -3   16.90    2.80
  -5  -1   3   11.90    2.30
   5  -1  -3   12.30    2.10
  -5  -1   3    9.70    1.80
  -5   1   3    6.00    2.00
   5   1  -3   11.50    1.80
  -5   1   3   14.60    2.00
   5   1  -3    6.10    1.90
   3  -1  -3   24.70    4.30
  -3  -1   3   28.30    4.50
   3  -1  -3   25.30    4.20
  -3  -1   3   27.70    4.00
  -3   1   3   28.90    4.40
   3   1  -3   25.40    4.00
   1  -1  -3  130.99   19.20
  -1  -1   3  125.69   19.20
   1  -1  -3  130.39   19.10
  -1   1   3  122.09   19.10
   1   1  -3  130.29   19.00
   1   1  -3  128.39   19.20
  -1  -1  -3  221.98   33.30
   1  -1   3  220.48   33.40
   1   1   3  222.18   33.30
  -1   1  -3  232.98   33.30
   3  -1   3  163.98   23.80
  -3  -1  -3  150.08   23.70
  -3   1  -3  157.78   23.70
   3   1   3  165.38   23.70
  -5  -1  -3   47.30    7.70
   5  -1   3   48.20    7.90
   5   1   3   54.79    7.70
  -5   1  -3   43.80    7.80
   7  -1   3  203.88   30.80
  -7  -1  -3  211.38   30.70
  -7   1  -3  184.38   30.70
   7   1   3  217.68   30.60
   9  -1   3  112.69   16.90
   9  -1   3  105.19   17.30
  -9  -1  -3  101.89   17.00
  -9   1  -3  114.59   16.70
  -9   1  -3  102.09   17.10
   9   1   3  120.39   16.90
   9   1   3  115.59   17.10
 -11  -1  -3  179.78   28.70
  11  -1   3  200.68   28.70
  11  -1   3  173.58   28.80
  11   1   3  200.48   28.60
 -11   1  -3  184.48   28.90
  11   1   3  217.38   28.80
 -11   1  -3  179.18   28.40
  13  -1   3  253.37   37.10
  13  -1   3  203.18   36.80
 -13   1  -3  255.07   36.60
 -13   1  -3  264.47   37.10
  13   1   3  263.77   37.10
  13   1   3  242.38   36.80
 -15  -1  -3   42.50    8.90
  15  -1   3   76.49   10.40
 -15  -1  -3   66.79    9.80
  15  -1   3   41.50    9.00
 -15   1  -3   70.49   10.00
 -15   1  -3   61.69    9.20
  15   1   3   65.79    9.50
  15   1   3   51.89    9.50
  17  -1   3  826.62  122.49
 -17  -1  -3  858.21  122.19
 -17  -1  -3  816.32  122.39
  17  -1   3  776.82  122.69
  17   1   3  862.41  122.39
 -17   1  -3  867.51  122.19
 -17   1  -3  819.32  122.49
  17   1   3  770.62  122.59
  19  -1   3  110.09   17.70
 -19  -1  -3  121.49   17.20
  19  -1   3   74.79   17.20
  19   1   3  105.19   17.40
  19   1   3  106.19   17.30
 -19   1  -3  126.89   17.40
 -21  -1  -3   37.70    6.00
 -21  -1  -3   20.10    6.00
  21  -1   3   24.80    6.50
  21  -1   3   24.90    6.00
  21   1   3   34.10    6.40
 -21   1  -3   45.50    7.40
  21   1   3   33.30    6.70
 -21   1  -3   30.50    5.80
 -23  -1  -3   92.49   15.00
  23  -1   3   99.79   15.00
 -23  -1  -3   82.69   14.30
  23  -1   3   73.49   14.90
  23   1   3   77.79   14.90
 -23   1  -3  102.59   15.30
  23   1   3  105.49   14.80
 -23   1  -3   83.89   14.30
 -25  -1  -3   45.80    9.50
  25  -1   3   58.39    9.80
 -25  -1  -3   45.70    8.40
  25  -1   3   48.30   10.60
 -25   1  -3   74.19   10.40
 -25   1  -3   45.30    8.40
  25   1   3   39.60    8.40
  25   1   3   35.20    8.60
 -27  -1  -3   16.00    5.00
  27  -1   3   17.70    5.20
  27  -1   3   13.70    6.00
 -27  -1  -3   27.50    5.30
  27   1   3   15.10    4.60
 -27   1  -3   21.80    4.90
  27   1   3   37.00    7.80
 -27   1  -3    8.80    4.60
  29  -1   3   65.59   10.60
  29  -1   3   33.90    8.20
 -29  -1  -3   52.29    9.20
 -29  -1  -3   47.80    8.40
 -29   1  -3   46.00    8.20
  29   1   3   30.30    8.10
  29   1   3   54.09    9.70
 -29   1  -3   26.80    9.00
 -31  -1  -3   17.90    6.70
  31  -1   3   23.40    8.20
  31  -1   3   16.70    5.20
  31   1   3   12.50    6.90
  31   1   3   10.30    5.00
 -31   1  -3   22.30    4.80
 -33  -1  -3   -0.20    4.30
  33  -1   3   -5.60    5.80
  33  -1   3    3.40    1.70
  33   1   3    7.60    4.50
  33   1   3   -5.50    5.10
  35  -1   3    4.10    6.10
 -35  -1  -3    5.80    4.30
  35   1   3    4.40    6.70
  37  -1   3    7.30    8.10
  37   1   3    5.70    8.10
 -38  -2   3    6.80    6.50
 -38  -2   3    8.80    5.60
  38  -2  -3   -7.60    6.00
 -38   2   3    4.00    5.90
  38   2  -3    4.10    7.60
  36  -2  -3   16.20    5.60
  36  -2  -3    4.80    6.00
  36  -2  -3    7.70    8.40
 -36  -2   3    6.40    7.00
 -36  -2   3    7.00    5.20
  36   2  -3    0.50    1.40
 -36   2   3   24.80    4.90
  36   2  -3    5.70    7.50
 -36   2   3   -2.70    6.30
 -34  -2   3   13.50    5.20
  34  -2  -3    1.00    5.60
  34  -2  -3   15.90    8.00
  34  -2  -3   21.80    6.60
 -34  -2   3    1.60    6.30
 -34   2   3   19.50    4.90
  34   2  -3   20.90    5.60
 -34   2   3    5.80    7.00
  34   2  -3    2.50    6.90
 -32  -2   3    3.10    5.20
  32  -2  -3    7.20    5.60
  32  -2  -3    7.50    5.70
  32  -2  -3    1.50    5.10
 -32  -2   3    1.90    4.00
 -32   2   3   -1.20    4.20
 -32   2   3    8.00    5.90
  32   2  -3   -0.30    6.00
  32   2  -3    3.60    4.60
  30  -2  -3    4.30    4.50
 -30  -2   3   -6.10    3.90
  30  -2  -3    0.80    4.30
 -30  -2   3   -1.70    3.70
 -30   2   3   -2.80    5.40
 -30   2   3    2.30    3.80
  30   2  -3    1.50    3.80
  28  -2  -3    0.90    3.90
 -28  -2   3    0.40    5.20
 -28  -2   3    0.90    3.60
  28  -2  -3    6.40    4.40
  28   2  -3   -0.90    3.80
 -28   2   3   13.40    5.90
 -28   2   3    4.50    3.60
  26  -2  -3   -0.60    3.90
 -26  -2   3    1.50    4.00
  26  -2  -3    0.50    4.00
 -26  -2   3   -1.90    3.00
 -26   2   3    2.80    3.40
 -26   2   3   -2.50    3.70
  26   2  -3   -0.20    3.50
  24  -2  -3  118.49   19.20
  24  -2  -3  114.99   19.60
 -24  -2   3  121.39   19.70
 -24  -2   3  125.69   18.80
 -24   2   3  132.99   19.00
  24   2  -3  118.39   19.10
 -24   2   3  107.99   19.80
  22  -2  -3   11.40    4.50
  22  -2  -3   17.60    4.30
 -22  -2   3   18.60    5.30
  22   2  -3   10.20    4.10
 -22   2   3   11.20    3.80
 -22   2   3   11.20    4.80
 -20  -2   3   -1.30    3.30
  20  -2  -3    5.90    3.20
 -20  -2   3    4.40    2.40
 -20   2   3    0.30    2.50
  20   2  -3    0.50    2.60
 -20   2   3   -1.70    3.30
 -18  -2   3   -0.60    1.90
  18  -2  -3   -0.80    3.00
 -18  -2   3    2.40    2.70
  18  -2  -3   -1.00    2.40
 -18   2   3   -0.10    2.30
 -18   2   3    1.40    2.80
  18   2  -3    5.50    2.70
  16  -2  -3   -0.10    2.20
 -16  -2   3    3.30    2.40
  16  -2  -3   -1.90    2.50
 -16  -2   3   -1.60    1.80
 -16   2   3    3.30    2.90
  16   2  -3   -0.80    2.20
 -16   2   3    0.40    2.20
  14  -2  -3   41.50    6.30
 -14  -2   3   27.60    5.00
 -14  -2   3   19.60    4.10
  14  -2  -3   20.00    4.30
  14   2  -3   24.60    4.30
  14   2  -3   24.10    4.50
 -14   2   3   25.00    4.50
 -14   2   3   24.00    5.30
 -12  -2   3  177.18   27.50
  12  -2  -3  195.58   27.70
 -12  -2   3  194.28   27.80
  12  -2  -3  175.48   27.90
 -12   2   3  176.88   27.90
 -12   2   3  169.08   27.60
  12   2  -3  196.18   27.80
  12   2  -3  193.68   27.50
 -10  -2   3  273.57   38.10
  10  -2  -3  266.87   38.00
  10  -2  -3  243.78   38.20
 -10  -2   3  236.98   37.80
 -10   2   3  262.87   38.20
  10   2  -3  255.67   38.10
 -10   2   3  239.78   37.90
  10   2  -3  267.27   37.80
   8  -2  -3   11.80    3.30
   8  -2  -3   18.70    3.20
  -8  -2   3   19.00    3.40
  -8  -2   3   14.70    2.80
  -8   2   3   15.90    3.20
  -8   2   3   18.30    3.20
   8   2  -3   18.80    2.80
   8   2  -3   17.40    3.40
   6  -2  -3   82.29   12.60
  -6  -2   3   82.09   12.30
  -6  -2   3   86.49   12.60
   6  -2  -3   83.89   12.50
  -6   2   3   77.89   12.70
   6   2  -3   79.79   12.80
  -6   2   3   76.29   12.40
   6   2  -3   86.89   12.30
   4  -2  -3  532.25   80.29
  -4  -2   3  522.85   80.49
   4  -2  -3  533.05   80.29
  -4  -2   3  587.44   80.39
  -4  -2   3  541.35   80.09
  -4   2   3  564.64   80.29
   4   2  -3  548.65   80.09
  -4   2   3  525.75   80.29
   4   2  -3  534.95   80.29
  -2  -2   3   74.89   11.60
   2  -2  -3   77.89   11.50
   2  -2  -3   79.59   11.60
  -2  -2   3   72.49   11.70
  -2   2   3   78.29   11.60
  -2   2   3   83.89   11.60
   2   2  -3   74.59   11.80
   2   2  -3   67.89   11.50
  -2   2   3   74.49   11.50
   0  -2  -3  857.21  132.49
   0  -2  -3  878.91  132.49
   0  -2   3  869.21  132.59
   0  -2  -3  940.61  132.49
   0   2  -3  894.01  132.59
   0   2   3  940.01  132.49
   0   2   3  905.21  132.49
  -2  -2  -3  302.67   46.70
   2  -2   3  321.07   46.90
  -2  -2  -3  303.27   46.70
   2   2   3  340.97   46.70
   2   2   3  315.57   46.70
  -2   2  -3  321.27   46.80
  -2   2  -3  316.57   46.60
  -2   2  -3  302.97   46.90
   4  -2   3  250.87   39.00
  -4  -2  -3  254.27   38.90
   4  -2   3  277.97   39.10
  -4  -2  -3  257.67   38.90
  -4   2  -3  283.27   39.10
   4   2   3  268.27   38.90
  -4   2  -3  256.97   38.80
  -4   2  -3  250.47   39.30
  -6  -2  -3   82.99   12.80
   6  -2   3   75.89   13.10
  -6   2  -3   80.29   12.60
  -6   2  -3   89.99   13.00
   6   2   3   88.99   12.70
   8  -2   3 1633.44  253.77
   8  -2   3 1654.93  253.97
  -8  -2  -3 1738.03  253.77
   8   2   3 1856.31  253.77
   8   2   3 1728.93  253.67
  -8   2  -3 1707.73  253.67
  10  -2   3    3.60    2.30
 -10  -2  -3    3.10    2.00
  10  -2   3    4.90    3.40
 -10   2  -3    0.30    2.10
  10   2   3    4.30    1.90
  10   2   3    1.80    1.60
 -10   2  -3    3.50    1.60
 -12  -2  -3    1.60    2.50
  12  -2   3    2.10    1.80
  12  -2   3    4.50    2.30
  12   2   3    3.90    2.20
 -12   2  -3    4.60    1.90
 -12   2  -3    3.00    3.20
  12   2   3    5.30    2.30
  14  -2   3    8.40    3.00
 -14  -2  -3    7.90    2.90
  14  -2   3   16.20    5.20
 -14   2  -3    8.40    2.60
  14   2   3   10.70    3.20
 -14   2  -3    3.00    2.70
  14   2   3    8.50    2.50
  16  -2   3    4.20    3.20
 -16  -2  -3   -0.10    2.70
  16  -2   3    0.30    3.00
  16   2   3    5.30    2.70
 -16   2  -3    1.20    2.30
  16   2   3   -0.10    3.00
  18  -2   3   64.19   11.40
 -18  -2  -3   64.49   11.20
  18  -2   3   68.69   11.80
  18   2   3   66.29   11.20
  18   2   3   76.79   12.00
 -18   2  -3   69.19   10.90
  20  -2   3  161.68   20.60
 -20  -2  -3  117.49   19.50
  20  -2   3  125.19   20.30
 -20  -2  -3  122.59   19.20
 -20   2  -3  115.99   19.70
  20   2   3  127.39   19.30
 -20   2  -3  115.09   19.10
  20   2   3  121.49   19.70
  22  -2   3   66.79   11.10
  22  -2   3   62.59   11.60
 -22  -2  -3   64.79   10.60
 -22  -2  -3   66.09   10.00
  22   2   3   65.29   10.90
  22   2   3   57.19   10.10
 -22   2  -3   68.59   10.10
 -22   2  -3   34.70    9.80
 -24  -2  -3    6.30    4.30
 -24  -2  -3    3.60    3.30
  24  -2   3    2.30    3.50
  24   2   3    0.30    4.30
 -24   2  -3   -2.50    3.00
 -24   2  -3    1.30    4.00
  24   2   3   -4.10    3.10
 -26  -2  -3   15.80    4.50
  26  -2   3   18.90    6.80
  26  -2   3   10.60    5.20
 -26  -2  -3   11.60    4.70
  26   2   3   19.40    5.30
  26   2   3   17.10    5.90
 -26   2  -3    8.60    4.20
 -26   2  -3   16.30    4.40
  28  -2   3    9.50    4.50
 -28  -2  -3   11.90    4.40
  28  -2   3   16.60    5.90
 -28  -2  -3    5.90    5.70
  28   2   3    3.70    5.00
 -28   2  -3   13.90    4.40
  28   2   3    9.40    4.70
  30  -2   3   -1.00    5.50
 -30  -2  -3   -5.40    3.80
 -30  -2  -3    0.30    5.00
  30  -2   3   -1.70    3.60
 -30   2  -3    7.10    3.80
  30   2   3   -2.10    3.80
  30   2   3   10.20    5.80
  32  -2   3   -3.30    4.10
 -32  -2  -3   12.60    4.90
  32  -2   3    4.90    6.50
  32   2   3   -3.70    4.00
  32   2   3    1.20    6.60
  34  -2   3   12.50    6.80
 -34  -2  -3   23.20    6.50
  34   2   3   27.60    6.10
  34   2   3   30.50   10.70
 -36  -2  -3    8.90    5.20
  36  -2   3   -1.30    7.00
  36   2   3    1.60    6.90
  37  -3  -3    2.10    7.80
  37  -3  -3   -1.30    5.70
 -37  -3   3   -2.50    4.50
 -37  -3   3    5.30    7.20
  37  -3  -3    1.50    6.90
  37   3  -3    0.70    7.30
 -37   3   3   -1.60    6.10
  35  -3  -3    4.30    6.50
  35  -3  -3    5.90    5.50
 -35  -3   3    4.60    7.20
  35  -3  -3    2.00    5.80
 -35  -3   3    5.70    5.50
 -35   3   3   -1.00    1.30
  35   3  -3   -3.40    7.00
 -35   3   3    4.10    8.00
  35   3  -3  -10.70    2.60
 -33  -3   3    3.20    4.30
  33  -3  -3   -1.60    4.60
  33  -3  -3   -2.50    7.20
 -33  -3   3    5.10    6.10
 -33   3   3    5.40    6.30
 -33   3   3    1.10    1.20
  33   3  -3    0.80    6.20
 -31  -3   3   39.50    7.80
  31  -3  -3   58.79    9.20
 -31  -3   3   27.30    8.30
  31  -3  -3   24.10    9.70
  31  -3  -3   42.90    8.90
 -31   3   3   29.50    8.10
  31   3  -3   47.80    9.00
 -31   3   3   59.19    8.20
  31   3  -3   31.80    9.10
 -29  -3   3   10.00    5.60
  29  -3  -3    6.20    4.60
 -29  -3   3    6.90    4.00
  29  -3  -3    4.20    4.70
 -29   3   3   11.90    6.60
 -29   3   3   10.30    4.30
  29   3  -3   11.00    4.60
  27  -3  -3    8.00    5.00
  27  -3  -3    6.00    4.90
 -27  -3   3    8.90    3.80
 -27  -3   3   11.00    4.70
 -27   3   3    6.20    4.10
  27   3  -3   12.80    4.90
 -27   3   3    6.40    5.20
  25  -3  -3    7.20    4.00
 -25  -3   3    2.70    3.70
 -25  -3   3    3.60    3.10
  25  -3  -3    5.80    4.50
  25   3  -3    1.70    3.20
 -25   3   3   -2.90    4.10
 -25   3   3    4.50    3.30
  23  -3  -3   -0.80    3.80
  23  -3  -3   -1.30    3.30
 -23  -3   3    1.00    3.70
 -23  -3   3    5.90    2.90
  23   3  -3    0.40    3.10
 -23   3   3   -2.50    2.80
 -23   3   3   -1.90    3.90
  21  -3  -3   13.90    4.00
 -21  -3   3    8.80    4.70
  21  -3  -3    5.50    4.20
 -21  -3   3    4.90    2.80
  21   3  -3    8.70    3.50
 -21   3   3    6.90    3.10
 -21   3   3   10.30    4.40
  19  -3  -3    3.10    3.10
  19  -3  -3    3.30    3.50
 -19  -3   3    1.90    2.70
 -19  -3   3    5.30    2.30
 -19   3   3    6.30    2.90
 -19   3   3    5.20    7.60
  19   3  -3    3.90    3.20
  17  -3  -3   12.60    4.30
 -17  -3   3   13.80    3.00
 -17  -3   3   20.40    4.20
  17  -3  -3   11.30    3.50
  17   3  -3   14.00    3.80
 -17   3   3    5.60    3.60
 -17   3   3   17.80    3.60
 -15  -3   3   24.90    4.00
  15  -3  -3   18.60    4.20
  15  -3  -3   16.20    4.50
 -15  -3   3   24.80    4.50
 -15   3   3   19.90    4.20
  15   3  -3   26.50    4.70
 -15   3   3   16.90    4.10
  13  -3  -3    0.00    1.90
  13  -3  -3    0.30    2.40
 -13  -3   3    1.90    1.50
 -13  -3   3   -0.40    2.20
 -13   3   3   -2.10    1.80
  13   3  -3   -1.50    2.00
 -13   3   3   -2.70    2.40
 -11  -3   3    6.50    2.40
  11  -3  -3    2.50    2.30
  11  -3  -3    2.20    1.90
 -11   3   3    1.90    2.10
  11   3  -3    5.50    2.00
 -11   3   3    2.90    1.90
   9  -3  -3    1.50    1.70
   9  -3  -3    0.60    2.10
  -9  -3   3    0.50    1.00
  -9  -3   3    1.00    1.60
  -9   3   3    1.00    2.10
   9   3  -3    2.60    1.70
  -9   3   3   -0.70    1.60
  -7  -3   3   59.79    9.10
  -7  -3   3   68.79    9.50
   7  -3  -3   63.19    9.40
   7  -3  -3   51.79    9.50
  -7  -3   3   52.49    9.90
  -7   3   3   63.19    9.60
   7   3  -3   63.59    9.40
  -7   3   3   57.39    9.30
  -5  -3   3   29.40    5.70
   5  -3  -3   34.70    5.40
  -5  -3   3   29.80    4.70
   5  -3  -3   39.60    5.50
  -5  -3   3   28.30    5.20
  -5   3   3   28.00    5.20
  -5   3   3   35.10    5.20
   3  -3  -3  806.22  115.19
  -3  -3   3  773.32  115.39
   3  -3  -3  763.62  115.09
  -3  -3   3  807.92  115.19
   3   3  -3  764.62  115.39
  -3   3   3  822.52  115.29
  -3   3   3  748.13  115.09
  -3   3   3  805.12  115.19
   3   3  -3  727.93  115.19
   1  -3  -3  174.28   26.70
  -1  -3   3  184.88   26.70
   1  -3  -3  173.88   26.60
  -1  -3   3  179.98   26.30
   1  -3  -3  187.78   26.60
  -1  -3   3  164.08   26.90
   1   3  -3  171.68   26.90
   1   3  -3  161.78   26.70
  -1   3   3  185.48   26.70
  -1   3   3  184.18   26.70
  -1   3   3  188.78   26.50
   1  -3   3   24.40    4.70
   1  -3   3   27.20    4.20
  -1  -3  -3   25.60    4.50
  -1  -3  -3   28.90    4.70
   1  -3   3   25.00    4.90
   1   3   3   24.30    4.60
  -1   3  -3   37.70    5.40
  -1   3  -3   29.00    4.90
  -3  -3  -3  151.58   21.80
   3  -3   3  139.99   22.00
   3  -3   3  140.19   21.50
   3  -3   3  144.89   21.90
  -3  -3  -3  146.39   21.60
  -3   3  -3  143.49   21.90
  -3   3  -3  151.68   22.10
   3   3   3  154.18   21.80
  -3   3  -3  139.09   21.50
  -5  -3  -3  485.05   75.69
  -5  -3  -3  536.75   75.59
   5  -3   3  581.94   75.99
   5  -3   3  496.45   75.49
   5  -3   3  511.95   75.89
  -5   3  -3  489.85   75.49
  -5   3  -3  513.05   75.89
  -5   3  -3  487.95   75.89
  -7  -3  -3   58.29    9.60
   7  -3   3   64.79   10.30
  -7  -3  -3   54.79    9.90
   7  -3   3   67.79    9.50
  -7   3  -3   55.59   10.10
  -7   3  -3   60.29   10.30
  -7   3  -3   66.09    9.50
   9  -3   3  108.19   16.60
  -9  -3  -3  104.39   16.70
   9  -3   3  106.89   16.90
   9  -3   3  118.79   17.40
   9   3   3  118.29   16.70
   9   3   3  114.29   16.70
  -9   3  -3  111.59   16.60
  -9   3  -3  105.99   17.30
  -9   3  -3  101.19   17.20
  11  -3   3   72.29   10.80
  11  -3   3   58.69   11.10
  11  -3   3   77.79   11.70
 -11  -3  -3   68.29   11.00
  11   3   3   67.69   10.80
 -11   3  -3   69.79   11.50
  11   3   3   63.79   10.90
 -11   3  -3   77.39   10.80
  13  -3   3   12.70    4.00
 -13  -3  -3   11.30    3.30
  13  -3   3   16.40    3.80
  13  -3   3   12.10    3.10
  13   3   3   16.50    3.40
 -13   3  -3   13.20    3.10
 -13   3  -3    8.30    3.60
  13   3   3   16.10    3.20
  15  -3   3   95.09   15.40
  15  -3   3   99.89   14.30
  15  -3   3   87.99   14.80
  15   3   3   88.69   14.60
  15   3   3   81.39   14.30
 -15   3  -3   98.19   14.30
  17  -3   3    2.40    3.30
  17  -3   3   -2.20    3.40
  17  -3   3   -1.30    2.40
  17   3   3    0.00    2.70
  17   3   3    4.20    2.60
 -17   3  -3    2.10    2.50
 -19  -3  -3   12.80    3.80
  19  -3   3    7.50    4.50
  19  -3   3   11.80    3.60
 -19   3  -3    8.30    3.30
  19   3   3   16.80    4.70
  19   3   3   11.00    4.30
  21  -3   3    3.60    3.50
  21  -3   3    3.00    4.10
  21   3   3   -3.10    2.60
 -21   3  -3    0.80    2.80
  21   3   3   -1.00    3.30
  23  -3   3   10.70    4.70
  23  -3   3    1.30    4.10
 -23  -3  -3    2.50    3.80
 -23  -3  -3    6.90    3.60
 -23   3  -3    6.40    3.30
  23   3   3    5.50    4.00
  23   3   3    3.10    3.20
  25  -3   3    1.40    3.30
 -25  -3  -3    4.50    3.40
  25  -3   3    8.00    5.80
 -25  -3  -3   -2.80    4.30
  25   3   3    7.20    4.30
  25   3   3    1.70    3.30
 -25   3  -3    4.70    3.70
 -27  -3  -3    5.70    4.20
 -27  -3  -3   -3.80    3.40
  27  -3   3    4.10    5.40
  27  -3   3   -5.20    4.00
  27   3   3    0.50    4.30
 -27   3  -3   -3.10    3.50
  27   3   3    3.80    3.70
 -29  -3  -3    0.80    4.30
 -29  -3  -3   -0.30    3.70
  29  -3   3   10.30    5.50
  29  -3   3    3.60    7.00
  29   3   3   -1.70    3.90
 -29   3  -3   -0.80    3.80
  29   3   3    4.30    5.50
  31  -3   3   -1.40    5.20
 -31  -3  -3   -0.10    4.20
  31  -3   3   -8.60    6.70
  31   3   3   -2.70    3.80
  31   3   3   -4.60    5.00
 -31   3  -3    8.90    4.30
  33  -3   3    2.00    6.00
  33  -3   3   13.30    8.50
 -33  -3  -3    0.90    4.60
  33   3   3    3.00    6.00
  33   3   3    2.50    4.80
 -35  -3  -3    3.70    5.00
  35  -3   3   -2.40    5.20
  35  -3   3   14.20    9.30
  35   3   3    6.10    7.00
  37  -3   3    0.70    7.00
  37   3   3   -6.10    6.20
 -36  -4   3   -0.80    4.50
 -36  -4   3    5.90    7.40
  36  -4  -3   -0.50    5.50
  36  -4  -3    4.70    8.40
  36  -4  -3    3.80    7.40
  36   4  -3   -0.90    6.30
 -36   4   3    6.80    5.40
  34  -4  -3   32.20    9.70
  34  -4  -3   32.30    8.10
 -34  -4   3   24.80    8.50
 -34  -4   3   31.70    7.30
  34  -4  -3   36.60    8.30
 -34   4   3   37.30    9.00
  34   4  -3   44.00    8.00
  34   4  -3   25.80    8.80
  32  -4  -3    3.60    6.90
  32  -4  -3    3.10    7.90
 -32  -4   3   -1.70    4.10
  32  -4  -3   -1.10    4.90
 -32  -4   3    4.70    5.10
  32   4  -3   15.30    6.00
 -32   4   3    7.50    6.90
  32   4  -3    8.40    5.10
 -30  -4   3   16.40    6.30
  30  -4  -3   16.80    5.90
  30  -4  -3   15.10    5.80
 -30  -4   3   12.90    4.80
  30  -4  -3   20.00    6.20
  30   4  -3   10.80    5.10
  30   4  -3   14.40    6.50
 -30   4   3   12.60    7.60
  28  -4  -3    2.10    4.40
 -28  -4   3   -2.70    3.30
  28  -4  -3    0.80    4.70
 -28  -4   3    4.00    5.10
 -28   4   3    1.20    6.60
  28   4  -3   -4.70    3.30
 -28   4   3    1.00    3.70
 -26  -4   3    0.50    3.30
  26  -4  -3    4.70    4.20
  26  -4  -3    4.50    4.70
 -26  -4   3   -2.70    4.20
 -26   4   3    1.60    3.60
 -26   4   3   -0.40    4.90
  26   4  -3   -1.50    3.40
 -24  -4   3   24.80    5.60
 -24  -4   3   22.80    4.80
  24  -4  -3   19.10    6.00
  24  -4  -3   10.50    5.20
 -24   4   3   21.50    6.00
 -24   4   3   27.50    5.50
  24   4  -3   27.20    5.70
  22  -4  -3   46.90   10.50
 -22  -4   3   40.40    6.80
 -22  -4   3   20.70    5.70
  22  -4  -3   34.90    6.70
 -22   4   3   22.50    6.20
 -22   4   3   35.80    6.00
  22   4  -3   28.20    6.30
  20  -4  -3  340.07   64.29
 -20  -4   3  435.46   62.49
 -20  -4   3  412.56   62.79
  20  -4  -3  437.66   62.69
 -20   4   3  440.86   62.59
  20   4  -3  422.46   62.69
 -20   4   3  411.96   63.09
  18  -4  -3   15.20    4.90
  18  -4  -3   17.60    4.60
 -18  -4   3   23.70    4.20
 -18  -4   3   17.40    4.50
 -18   4   3   20.50    4.60
  18   4  -3   26.60    4.90
 -18   4   3   20.80    5.60
 -16  -4   3    3.80    2.80
 -16  -4   3    0.00    1.80
  16  -4  -3    6.40    2.80
  16  -4  -3    0.00    3.00
  16   4  -3   -3.40    2.20
 -16   4   3    2.30    2.40
 -16   4   3    2.50    2.80
 -14  -4   3   84.29   13.80
 -14  -4   3   79.69   13.30
  14  -4  -3   75.89   14.00
  14  -4  -3   81.49   13.70
 -14   4   3   97.59   14.30
 -14   4   3  101.49   13.70
  14   4  -3   94.99   13.60
  12  -4  -3    1.80    2.20
 -12  -4   3    1.40    1.40
 -12  -4   3    2.10    2.20
  12  -4  -3    3.30    2.60
 -12   4   3    3.40    2.40
 -12   4   3   -1.10    2.10
  12   4  -3    2.20    2.10
 -10  -4   3   10.80    2.60
  10  -4  -3    5.60    2.50
 -10  -4   3    6.10    3.70
 -10  -4   3    7.70    1.90
  10  -4  -3   13.00    3.20
 -10   4   3    5.40    2.60
 -10   4   3   10.70    3.10
  10   4  -3    7.60    2.40
   8  -4  -3  913.81  131.39
   8  -4  -3  837.12  131.49
  -8  -4   3  878.81  131.79
  -8  -4   3  929.81  131.39
  -8   4   3  881.21  131.39
   8   4  -3  856.41  131.29
  -8   4   3  927.91  131.49
  -6  -4   3  319.97   48.90
   6  -4  -3  324.07   48.50
   6  -4  -3  318.47   48.50
  -6  -4   3  326.27   48.50
  -6   4   3  340.77   48.80
   6   4  -3  328.77   48.40
  -6   4   3  319.47   48.40
  -6   4   3  334.37   48.50
  -4  -4   3  653.73   94.79
   4  -4  -3  607.84   94.79
  -4  -4   3  662.53   94.59
   4  -4  -3  643.94   94.79
  -4  -4   3  609.84   95.19
   4   4  -3  655.23   94.79
  -4   4   3  642.74   95.09
  -4   4   3  645.44   94.79
   4   4  -3  628.04   95.19
  -4   4   3  654.13   94.79
  -2  -4   3   22.20    4.00
  -2  -4   3   24.70    4.90
   2  -4  -3   24.60    4.00
   2  -4  -3   19.20    4.20
  -2  -4   3   20.50    3.40
   2  -4  -3   16.70    3.70
  -2   4   3   22.70    3.90
  -2   4   3   21.20    4.30
   2   4  -3   24.80    4.00
  -2   4   3   27.80    3.90
   2   4  -3   20.40    4.50
   0  -4  -3   58.99    9.60
   0  -4  -3   49.50    9.80
   0  -4   3   61.19   10.20
   0  -4   3   61.49    9.20
   0  -4   3   59.59    9.70
   0   4  -3   58.19    9.60
   0   4   3   59.09   10.00
   0   4  -3   69.39    9.20
   0   4   3   56.49    9.60
   0   4  -3   70.99   10.60
   2  -4   3  160.98   25.10
  -2  -4  -3  170.68   24.80
  -2  -4  -3  178.58   25.00
   2  -4   3  167.78   24.70
  -2  -4  -3  133.99   25.30
   2  -4   3  158.58   25.40
   2   4   3  174.38   25.20
  -2   4  -3  161.68   25.10
  -2   4  -3  172.38   25.50
  -2   4  -3  173.58   24.70
   4  -4   3   25.00    5.10
  -4  -4  -3   24.90    4.30
   4  -4   3   26.00    4.30
   4  -4   3   31.90    5.20
  -4  -4  -3   24.90    4.90
  -4   4  -3   24.10    4.30
  -4   4  -3   39.70    5.40
  -4   4  -3   26.20    5.30
   4   4   3   23.30    4.90
   6  -4   3  406.96   59.49
  -6  -4  -3  406.86   58.99
   6  -4   3  393.86   59.49
   6  -4   3  424.66   58.99
  -6  -4  -3  376.36   59.29
   6   4   3  390.46   58.89
  -6   4  -3  384.36   59.49
  -6   4  -3  393.96   59.39
  -6   4  -3  404.06   58.99
  -8  -4  -3  995.50  148.79
   8  -4   3  986.50  148.89
  -8  -4  -3 1021.30  148.39
   8  -4   3 1013.10  148.39
   8  -4   3  930.61  148.59
  -8   4  -3 1025.80  148.39
  -8   4  -3 1026.00  148.89
   8   4   3 1036.00  148.29
  -8   4  -3 1010.70  148.89
 -10  -4  -3  301.27   50.59
 -10  -4  -3  340.97   50.39
  10  -4   3  329.97   50.59
  10  -4   3  341.27   50.29
  10  -4   3  327.97   50.89
 -10   4  -3  358.46   50.89
 -10   4  -3  346.57   50.29
 -10   4  -3  367.06   50.99
  10   4   3  341.97   50.19
  12  -4   3   88.09   15.40
 -12  -4  -3   95.39   14.70
  12  -4   3   90.59   15.10
  12  -4   3   96.69   14.70
 -12   4  -3  101.19   15.40
 -12   4  -3   83.09   14.60
 -12   4  -3  108.39   15.80
  12   4   3  105.59   14.60
  12   4   3   93.09   14.70
  14  -4   3  139.49   20.10
  14  -4   3  110.29   20.30
  14  -4   3  127.69   19.60
  14   4   3  127.19   19.60
  14   4   3  119.99   19.40
 -14   4  -3  141.49   19.50
  16  -4   3  338.57   48.50
  16  -4   3  331.07   49.00
  16  -4   3  296.47   49.20
  16   4   3  310.77   48.60
  16   4   3  337.27   48.50
 -16   4  -3  328.27   48.50
  18  -4   3   15.10    4.50
  18  -4   3   10.00    4.70
  18  -4   3    9.10    3.30
  18   4   3    9.50    3.10
  18   4   3    6.70    3.70
 -18   4  -3   11.70    3.30
  20  -4   3   25.30    7.40
  20  -4   3   29.40    6.90
  20  -4   3   31.30    7.00
  20   4   3   35.00    6.30
 -20   4  -3   38.20    6.40
  20   4   3   37.40    7.00
  22  -4   3   18.10    5.80
  22  -4   3   20.50    4.90
  22  -4   3   10.10    6.10
  22   4   3   13.40    4.80
  22   4   3   20.20    4.70
 -22   4  -3   17.40    4.70
  24  -4   3    0.60    4.90
  24  -4   3   -0.30    3.60
  24  -4   3    4.50    4.00
  24   4   3    2.90    3.90
  24   4   3    8.10    3.50
 -24   4  -3    5.70    3.50
 -26  -4  -3    2.80    4.10
  26  -4   3   21.80    6.60
  26  -4   3    6.30    5.20
 -26   4  -3   13.30    4.30
  26   4   3    9.20    5.20
  26   4   3   14.00    4.50
  28  -4   3   34.60    8.90
 -28  -4  -3   33.50    6.90
  28  -4   3   30.50    9.00
  28   4   3   36.90    7.00
  28   4   3   30.00    7.80
 -28   4  -3   28.40    6.80
 -30  -4  -3    0.90    4.00
  30  -4   3    5.00    7.10
  30  -4   3   -3.80    5.10
  30   4   3    6.00    5.90
  30   4   3   -3.20    3.90
 -30   4  -3   -1.60    4.20
  32  -4   3    1.60    7.70
 -32  -4  -3   11.50    6.00
 -32   4  -3   17.90    4.70
  32   4   3   11.60    6.50
  32   4   3    8.50    5.20
 -34  -4  -3    9.90    5.50
  34  -4   3    8.30    8.70
  34  -4   3    1.30    5.20
  34   4   3   10.50    7.20
  34   4   3   24.80    5.50
 -36  -4  -3    1.20    5.20
  36  -4   3   -4.00    7.80
  36   4   3   -4.90    6.60
 -35  -5   3    0.40    5.80
  35  -5  -3    6.70    6.00
  35  -5  -3    4.90    5.80
 -35  -5   3    1.70    4.40
  35  -5  -3   -2.40    9.60
 -35   5   3   -3.10    7.40
  35   5  -3   -4.70    5.90
  33  -5  -3   10.80    5.80
  33  -5  -3   -3.10    6.40
 -33  -5   3   10.60    5.90
  33  -5  -3   -0.40    7.40
 -33  -5   3   11.90    4.70
 -33   5   3    4.30    7.70
  33   5  -3    6.20    5.30
  33   5  -3   -1.80    6.10
  31  -5  -3    4.60    5.60
 -31  -5   3    7.60    4.20
  31  -5  -3    2.40    5.20
  31  -5  -3    5.40    5.40
 -31  -5   3   14.50    5.60
  31   5  -3    4.00    5.80
 -31   5   3   11.00    7.30
  31   5  -3    9.30    4.70
  29  -5  -3   45.10   13.00
  29  -5  -3   74.39   12.20
 -29  -5   3   56.39   10.20
 -29  -5   3   42.90   10.50
  29  -5  -3   46.40   10.60
 -29   5   3   60.39   10.20
  29   5  -3   69.09   11.10
 -29   5   3   67.09   12.30
  29   5  -3   60.49   11.20
  27  -5  -3    5.30    5.10
 -27  -5   3   11.40    4.40
 -27  -5   3   16.10    5.20
  27  -5  -3    2.90    7.10
  27  -5  -3   16.50    6.20
  27   5  -3   17.70    4.80
 -27   5   3   13.60    5.70
 -27   5   3   12.70    4.60
 -25  -5   3   13.50    4.70
  25  -5  -3   35.80    7.50
 -25  -5   3   28.00    6.40
  25  -5  -3   13.90    5.50
  25   5  -3   26.30    5.80
 -25   5   3   56.89   14.20
 -25   5   3   19.80    5.20
  23  -5  -3   13.50    5.30
 -23  -5   3    2.60    4.10
 -23  -5   3    1.80    2.90
  23  -5  -3    7.10    4.00
 -23   5   3    1.80    4.80
  23   5  -3    1.40    3.30
 -23   5   3   -2.30    3.40
 -21  -5   3    3.40    2.80
 -21  -5   3    1.60    3.40
  21  -5  -3   -4.30    3.90
  21  -5  -3    0.60    3.70
 -21   5   3    5.90    3.50
 -21   5   3    8.00    4.80
  21   5  -3    4.90    3.20
  19  -5  -3   -0.90    3.60
  19  -5  -3    2.80    3.10
 -19  -5   3    4.00    2.40
 -19  -5   3    6.30    3.20
 -19   5   3   -0.10    3.90
 -19   5   3    3.90    3.10
  17  -5  -3   73.39   13.80
 -17  -5   3   80.39   13.80
  17  -5  -3   90.19   14.40
 -17  -5   3   86.39   13.40
 -17   5   3   98.29   13.80
 -17   5   3   95.79   14.60
  17   5  -3   84.29   13.70
  15  -5  -3  111.39   18.70
  15  -5  -3  125.49   18.40
 -15  -5   3  115.49   17.90
 -15  -5   3  111.59   18.40
 -15   5   3  123.39   18.90
  15   5  -3  125.09   18.30
 -13  -5   3   69.89   11.80
 -13  -5   3   69.99   10.40
  13  -5  -3   56.19   10.50
  13  -5  -3   69.09   10.50
 -13  -5   3   58.69    9.80
 -13   5   3   60.49   10.40
 -13   5   3   77.29   11.20
  13   5  -3   59.09   10.20
 -11  -5   3  253.57   33.90
  11  -5  -3  216.88   32.90
  11  -5  -3  212.78   33.10
 -11  -5   3  222.98   32.80
 -11   5   3  236.68   32.90
  11   5  -3  196.98   32.70
 -11   5   3  215.58   33.10
  -9  -5   3   96.09   14.90
   9  -5  -3   89.99   13.60
  -9  -5   3   78.69   13.50
  -9   5   3   88.89   14.50
   9   5  -3   78.39   13.30
  -9   5   3   89.39   13.80
  -9   5   3   99.89   13.60
   7  -5  -3  374.66   50.49
  -7  -5   3  332.27   51.09
  -7  -5   3  355.16   50.39
   7  -5  -3  324.37   50.49
   7   5  -3  329.77   50.29
  -7   5   3  326.07   50.39
  -7   5   3  320.17   50.79
  -7   5   3  346.87   50.49
   5  -5  -3   77.09   11.50
  -5  -5   3   73.69   10.90
  -5  -5   3   77.09   11.30
   5  -5  -3   77.39   11.40
  -5  -5   3   62.19   12.10
  -5   5   3   78.69   11.40
  -5   5   3   64.99   11.30
   5   5  -3   66.29   12.20
   5   5  -3   72.29   11.20
  -5   5   3   61.69   11.80
  -3  -5   3   12.90    4.20
   3  -5  -3   13.60    3.10
   3  -5  -3   14.40    3.60
  -3  -5   3   13.20    2.20
  -3  -5   3   11.50    2.70
   3  -5  -3   13.60    2.80
  -3   5   3   14.10    3.00
   3   5  -3   12.50    2.80
   3   5  -3    8.60    3.80
  -3   5   3   11.80    2.80
  -3   5   3    5.70    3.30
   1  -5  -3   45.00    7.80
  -1  -5   3   50.79    8.70
   1  -5  -3   49.50    8.10
  -1  -5   3   46.50    8.10
  -1  -5   3   49.10    7.60
   1  -5  -3   52.29    8.40
   1   5  -3   44.90    8.80
   1   5  -3   48.00    8.10
   1   5  -3   52.39    7.60
  -1   5   3   54.19    8.70
  -1   5   3   55.39    8.10
   1  -5   3  389.86   58.19
   1  -5   3  382.06   58.79
   1  -5   3  395.56   58.49
  -1  -5  -3  426.36   58.39
  -1  -5  -3  389.36   58.19
  -1  -5  -3  383.46   58.69
  -1   5  -3  381.06   58.49
   1   5   3  403.46   58.69
  -1   5  -3  379.96   58.19
  -1   5  -3  415.06   58.99
  -3  -5  -3    2.80    1.90
   3  -5   3    0.20    1.20
  -3  -5  -3    3.10    2.50
  -3  -5  -3    0.10    1.10
   3  -5   3   -1.30    2.10
   3  -5   3    0.60    3.00
   3   5   3    5.50    2.90
  -3   5  -3    0.80    1.30
  -3   5  -3   -2.10    2.80
  -3   5  -3    2.80    2.10
   5  -5   3   73.99   11.90
   5  -5   3   83.29   13.00
   5  -5   3   83.69   12.60
  -5  -5  -3   73.89   12.60
  -5   5  -3   97.39   13.20
  -5   5  -3   84.09   12.50
  -5   5  -3   71.09   11.80
   5   5   3   79.99   12.70
  -7  -5  -3  254.87   37.90
   7  -5   3  255.67   38.10
   7  -5   3  272.47   38.10
   7  -5   3  238.08   37.40
  -7   5  -3  256.27   38.20
  -7   5  -3  262.47   38.00
  -7   5  -3  239.68   37.40
   9  -5   3   11.30    2.50
   9  -5   3    5.60    3.00
  -9  -5  -3   16.70    3.90
   9  -5   3    9.50    4.00
  -9  -5  -3   10.50    2.40
  -9   5  -3    6.30    4.20
  -9   5  -3   15.40    3.80
  -9   5  -3    8.60    2.40
  11  -5   3   23.40    4.00
  11  -5   3    6.70    4.40
  11  -5   3   18.50    4.50
 -11  -5  -3   19.10    4.90
 -11   5  -3   17.30    3.70
 -11   5  -3   11.30    4.30
 -11   5  -3   16.00    5.30
  11   5   3   24.60    3.40
  13  -5   3  145.89   22.20
  13  -5   3  133.69   22.60
  13  -5   3  143.49   23.10
 -13  -5  -3  139.29   22.90
  13   5   3  137.99   22.00
 -13   5  -3  153.98   23.30
 -13   5  -3  172.38   22.30
  15  -5   3   49.20    9.20
  15  -5   3   44.40    9.40
  15  -5   3   51.29    8.50
 -15   5  -3   60.19    8.70
  15   5   3   52.19    8.40
 -15   5  -3   40.50    9.60
  17  -5   3  243.28   35.90
  17  -5   3  218.58   34.50
  17  -5   3  225.98   35.00
 -17   5  -3  242.58   34.60
  17   5   3  240.28   34.40
  17   5   3  211.88   34.50
  19  -5   3   11.50    5.30
  19  -5   3    2.90    4.60
  19   5   3    5.90    3.20
  19   5   3   12.30    3.20
 -19   5  -3    2.00    3.00
  21  -5   3    7.50    3.70
  21  -5   3    6.30    4.20
  21  -5   3    0.40    4.70
  21   5   3   11.00    3.90
 -21   5  -3    7.10    3.70
  21   5   3   10.60    3.50
  23  -5   3   37.90    9.00
  23  -5   3   36.40    7.40
  23  -5   3   46.60    8.70
  23   5   3   31.60    7.10
  23   5   3   41.60    7.70
 -23   5  -3   36.90    7.30
  25  -5   3    9.50    5.50
  25  -5   3    4.50    4.60
  25  -5   3   12.70    5.50
  25   5   3   11.70    5.10
  25   5   3   13.70    4.60
 -25   5  -3    5.60    4.20
 -27  -5  -3   -1.50    3.80
  27  -5   3   -9.30    4.10
  27  -5   3    9.80    7.20
  27  -5   3    0.10    4.20
 -27   5  -3    2.50    3.90
  27   5   3    4.30    4.60
  27   5   3    8.50    4.30
  29  -5   3   11.70    6.20
 -29  -5  -3   18.30    5.30
  29  -5   3   13.30    5.90
  29   5   3   19.90    6.40
  29   5   3   15.80    5.20
 -29   5  -3   14.60    5.30
  31  -5   3    6.80    6.90
  31  -5   3    1.80    5.10
 -31  -5  -3    3.10    4.60
  31   5   3    4.10    4.40
 -31   5  -3    3.40    4.30
  31   5   3   -3.40    5.50
 -33  -5  -3   -3.10    4.50
  33  -5   3   -3.40    7.40
  33  -5   3   -6.90    5.70
  33   5   3    3.40    4.70
 -33   5  -3    0.30    1.00
  33   5   3    0.70    5.30
  35  -5   3   -2.00    7.50
  35  -5   3    4.20    6.70
 -35  -5  -3   -3.40    4.70
  35   5   3   -8.10    2.40
  35   5   3    9.10    7.10
  34  -6  -3    1.30    6.20
 -34  -6   3    4.20    5.90
  34  -6  -3   -5.00    5.90
  34  -6  -3    0.40    7.70
 -34  -6   3    2.40    4.50
  34   6  -3   18.00    5.10
 -34   6   3    8.30    7.70
  34   6  -3   -3.30    6.00
  32  -6  -3    9.40    7.20
 -32  -6   3   11.00    4.80
  32  -6  -3   10.20    7.10
  32  -6  -3   15.80    6.40
 -32  -6   3   11.30    5.40
  32   6  -3    7.80    5.00
  32   6  -3   -2.30    6.10
 -32   6   3    2.00    6.40
 -30  -6   3    8.70    4.40
 -30  -6   3   15.30    5.60
  30  -6  -3    4.30    5.90
  30  -6  -3    2.90    5.90
  30  -6  -3   10.10    6.00
 -30   6   3    5.20    4.30
 -30   6   3   22.60    4.70
  30   6  -3    8.20    4.90
  30   6  -3    7.70    5.90
  28  -6  -3   -5.70    5.20
 -28  -6   3    4.20    4.60
 -28  -6   3   -1.60    3.50
  28  -6  -3    0.90    5.10
  28  -6  -3   -0.50    5.50
  28   6  -3   -1.20    3.90
 -28   6   3   -2.00    6.00
  28   6  -3   -8.70    4.30
 -28   6   3    4.20    4.20
 -26  -6   3    0.60    3.90
  26  -6  -3   -8.20    4.70
 -26  -6   3    4.10    3.50
  26  -6  -3    1.20    4.80
  26  -6  -3    3.80    5.60
  26   6  -3   -1.90    4.20
 -26   6   3    1.60    3.80
  26   6  -3    4.10    3.40
 -26   6   3    0.20    5.10
 -24  -6   3    3.60    3.90
  24  -6  -3    9.00    5.50
 -24  -6   3    4.50    3.30
  24  -6  -3    4.60    4.30
 -24   6   3   -1.30    3.80
 -24   6   3    6.60    5.20
  24   6  -3    2.00    3.30
  22  -6  -3    8.40    5.20
 -22  -6   3    7.20    4.40
 -22  -6   3   13.80    3.70
  22  -6  -3    6.80    4.20
 -22   6   3   13.40    4.40
 -22   6   3    7.50    4.90
  22   6  -3    8.90    3.80
 -20  -6   3   58.59    9.60
  20  -6  -3   54.69    9.90
 -20   6   3   64.59   11.20
  20   6  -3   61.19    9.80
 -20   6   3   51.59    9.80
  18  -6  -3    1.60    3.50
 -18  -6   3    1.10    2.90
 -18  -6   3   -0.70    2.10
  18  -6  -3   -1.10    3.70
 -18  -6   3   -5.10    4.40
 -18   6   3   -0.80    2.90
  18   6  -3    0.40    2.40
 -18   6   3    2.70    3.40
 -16  -6   3    0.60    4.70
 -16  -6   3    1.40    2.00
  16  -6  -3   -1.00    3.30
  16  -6  -3   -5.70    6.10
 -16  -6   3    1.80    2.70
 -16   6   3    4.70    3.00
  16   6  -3    3.90    2.50
 -16   6   3   -2.30    3.10
 -14  -6   3   20.80    3.90
  14  -6  -3   12.00    3.90
 -14  -6   3   17.70    5.30
  14  -6  -3   16.60    4.60
  14   6  -3   12.10    3.30
 -14   6   3    6.80    5.50
 -14   6   3   11.50    3.80
 -14   6   3   13.00    3.90
  12  -6  -3    0.00    2.80
 -12  -6   3    3.50    2.20
 -12  -6   3    2.40    4.30
  12  -6  -3   -0.70    2.70
 -12   6   3    2.90    2.80
  12   6  -3   -0.40    1.90
 -12   6   3    1.80    4.20
 -12   6   3    4.80    2.80
 -10  -6   3   41.30    6.00
  10  -6  -3   31.50    6.00
  10  -6  -3   24.20    6.10
 -10  -6   3   44.10    7.90
  10   6  -3   32.70    5.70
 -10   6   3   41.30    6.20
 -10   6   3   20.50    6.70
 -10   6   3   33.90    6.40
   8  -6  -3   56.79    9.70
  -8  -6   3   71.89   11.10
   8  -6  -3   59.89    9.70
  -8  -6   3   58.89    9.40
  -8   6   3   52.09   10.40
   8   6  -3   56.39    9.10
  -8   6   3   55.29    9.40
  -8   6   3   60.19    9.70
  -6  -6   3    3.10    2.00
   6  -6  -3    1.60    2.60
  -6  -6   3    4.50    4.10
  -6  -6   3    3.70    1.50
   6  -6  -3    4.30    2.50
   6   6  -3    2.50    4.10
  -6   6   3    4.90    2.50
  -6   6   3    4.10    3.70
  -6   6   3    2.20    2.20
   6   6  -3    3.50    1.90
  -4  -6   3  124.59   17.10
   4  -6  -3  112.49   17.40
  -4  -6   3  127.09   17.40
   4  -6  -3  115.39   17.50
  -4  -6   3  120.19   18.60
   4  -6  -3   94.69   17.90
  -4   6   3  111.09   17.50
   4   6  -3  103.69   17.30
  -4   6   3  113.19   18.20
  -4   6   3  113.19   17.40
   4   6  -3  109.89   18.40
  -2  -6   3   41.20    5.90
   2  -6  -3   32.30    5.70
  -2  -6   3   28.00    5.20
  -2  -6   3   37.50    7.00
   2  -6  -3   37.20    5.60
   2  -6  -3   34.00    6.40
   2   6  -3   32.10    5.60
  -2   6   3   30.80    6.40
  -2   6   3   27.30    5.50
   2   6  -3   27.40    6.70
   0  -6   3  142.09   21.10
   0  -6   3  146.59   21.60
   0  -6   3  157.28   22.40
   0  -6  -3  147.09   21.50
   0  -6  -3  127.19   21.90
   0  -6  -3  149.09   21.20
   0   6  -3  139.29   22.20
   0   6  -3  130.59   21.10
   0   6  -3  133.79   21.50
   0   6   3  141.59   21.40
   0   6   3  154.68   22.10
  -2  -6  -3    3.30    1.50
  -2  -6  -3    1.70    2.60
   2  -6   3    6.10    3.50
  -2  -6  -3    2.60    2.20
   2  -6   3    3.50    1.50
   2  -6   3    0.90    2.40
   2   6   3   -0.60    2.90
  -2   6  -3    0.90    3.90
  -2   6  -3    4.30    1.50
  -2   6  -3    1.70    2.20
   4  -6   3    5.60    3.60
   4  -6   3    4.10    1.80
   4  -6   3    3.10    2.70
  -4  -6  -3    2.40    2.90
  -4  -6  -3    0.90    2.30
  -4   6  -3    3.80    1.60
  -4   6  -3    4.40    2.80
   4   6   3    0.70    3.30
  -4   6  -3   -0.40    3.80
   6  -6   3   16.20    4.50
   6  -6   3   22.20    4.50
  -6  -6  -3   25.40    5.20
  -6  -6  -3   19.70    4.30
   6  -6   3   25.90    4.00
   6  -6   3   18.90    5.60
  -6   6  -3   23.60    5.00
   6   6   3   21.30    5.30
  -6   6  -3   25.50    5.70
  -6   6  -3   17.50    3.80
   8  -6   3    9.50    3.40
   8  -6   3    5.80    3.30
  -8  -6  -3    7.30    3.90
   8  -6   3   10.90    2.60
  -8   6  -3   12.80    2.80
  -8   6  -3    6.90    4.30
  -8   6  -3   16.40    3.90
  10  -6   3   13.10    4.10
  10  -6   3   17.50    3.60
 -10  -6  -3   12.60    4.60
  10  -6   3   12.00    4.80
 -10   6  -3   19.70    3.60
 -10   6  -3   24.40    6.30
 -12  -6  -3   34.10    6.50
  12  -6   3   21.80    6.20
  12  -6   3   26.80    5.00
  12  -6   3   24.00    5.60
 -12   6  -3   17.50    6.30
 -12   6  -3   25.70    4.80
 -14  -6  -3    7.80    4.20
  14  -6   3    2.10    2.80
  14  -6   3    2.30    3.40
  14   6   3    0.40    1.10
 -14   6  -3    1.00    2.50
 -16  -6  -3   26.80   11.10
  16  -6   3   39.30    8.60
  16  -6   3   38.80    6.90
  16  -6   3   24.90    6.90
 -16   6  -3   34.90    6.60
 -16   6  -3   47.10    8.80
  16   6   3   40.40    6.20
  18  -6   3   10.90    5.60
  18  -6   3    1.90    4.00
 -18  -6  -3   13.00    5.30
  18   6   3   17.40    3.40
 -18   6  -3   11.80    3.60
 -18   6  -3    6.10    5.60
  20  -6   3    2.60    3.30
  20  -6   3    0.00    4.60
  20  -6   3   -2.20    3.80
 -20   6  -3    4.90    3.50
  20   6   3   -0.70    2.70
 -20   6  -3    9.50    6.40
  22  -6   3    9.40    4.30
  22  -6   3    0.60    5.70
  22  -6   3   13.60    5.40
  22   6   3    4.10    3.70
  22   6   3    8.90    3.50
 -22   6  -3    6.30    3.90
  24  -6   3    6.00    4.70
  24  -6   3   -6.10    5.70
  24  -6   3   -2.40    4.30
  24   6   3   -0.70    3.20
 -24   6  -3   -1.00    3.50
  24   6   3    1.50    3.80
  26  -6   3    5.50    4.50
  26  -6   3    3.90    4.50
  26  -6   3   14.80    7.10
  26   6   3    2.00    4.00
  26   6   3    1.00    3.60
 -26   6  -3   -2.60    3.70
 -28  -6  -3    2.40    4.30
  28  -6   3    1.80    4.70
  28  -6   3    3.10    4.90
  28  -6   3    9.60    6.10
  28   6   3   -5.20    4.00
 -28   6  -3    4.40    4.00
  28   6   3    4.00    3.90
  30  -6   3   -4.60    6.90
 -30  -6  -3    0.50    4.30
  30  -6   3    5.90    5.20
  30  -6   3   -4.90    5.30
 -30   6  -3   -5.60    4.20
  30   6   3    4.10    4.70
  30   6   3   -5.70    3.70
  32  -6   3   -4.30    7.40
 -32  -6  -3    9.40    5.00
  32  -6   3   -5.60    5.80
 -32   6  -3   -0.50    1.10
  32   6   3    2.10    5.40
  32   6   3   -0.40    4.30
  34  -6   3    4.20    5.60
  34  -6   3   11.60    8.90
 -34  -6  -3    5.60    5.20
  34   6   3   19.00    5.40
  34   6   3    6.00    6.10
 -33  -7   3    8.00    6.00
  33  -7  -3   -7.40    8.00
  33  -7  -3    1.50    6.10
 -33  -7   3    0.00    4.30
  33  -7  -3    7.90    6.60
  33   7  -3   13.40    6.20
 -33   7   3   -3.60    5.40
  33   7  -3   -3.30    4.50
  31  -7  -3  -10.20    5.40
  31  -7  -3   -8.60    7.30
 -31  -7   3   -3.60    4.10
  31  -7  -3    5.90    5.70
 -31  -7   3   -5.90    4.50
  31   7  -3   -4.90    4.00
 -31   7   3    8.10    7.10
  31   7  -3    4.10    5.50
 -29  -7   3   53.39    9.70
  29  -7  -3   56.09   11.20
  29  -7  -3   47.90   13.20
 -29  -7   3   46.00    8.70
  29  -7  -3   40.10    9.50
  29   7  -3   34.00    9.60
 -29   7   3   41.80    9.40
  29   7  -3   48.50    9.20
 -29   7   3   53.49    9.00
  27  -7  -3   22.40    9.00
 -27  -7   3   20.70    6.40
  27  -7  -3   17.30    7.70
 -27  -7   3   20.80    5.60
  27  -7  -3   26.90    6.80
  27   7  -3   29.50    7.20
 -27   7   3   18.90    8.40
 -27   7   3   29.10    6.50
  27   7  -3   32.40    6.40
  25  -7  -3   71.39   11.10
 -25  -7   3   43.60    8.40
  25  -7  -3   50.29    9.30
  25  -7  -3   35.90   10.40
 -25  -7   3   52.39    9.30
  25   7  -3   41.40    9.10
 -25   7   3   33.90    9.80
 -25   7   3   52.99    9.30
  25   7  -3   48.40    8.80
 -23  -7   3   -2.40    2.80
 -23  -7   3    6.40    6.10
 -23  -7   3   -0.90    3.70
  23  -7  -3    5.30    4.40
  23  -7  -3   10.00    5.50
  23  -7  -3   -9.50    4.60
  23   7  -3    1.70    3.10
  23   7  -3    4.60    3.80
 -23   7   3    0.10    3.90
 -23   7   3   -3.90    4.40
  21  -7  -3    1.50    4.00
 -21  -7   3    7.60    3.00
 -21  -7   3    3.60    5.60
  21  -7  -3    2.90    4.40
 -21  -7   3    4.40    3.80
  21  -7  -3   -3.10    4.10
 -21   7   3   -1.00    3.50
 -21   7   3   -1.20    3.50
  21   7  -3    4.80    3.00
 -19  -7   3    3.40    5.50
 -19  -7   3    3.80    2.60
  19  -7  -3    5.60    3.70
 -19  -7   3    0.30    3.20
  19  -7  -3   -0.90    4.00
 -19   7   3    1.70    3.70
 -19   7   3    2.40    3.50
  17  -7  -3   27.70    6.00
 -17  -7   3   21.00    4.70
 -17  -7   3   23.20    4.30
 -17  -7   3   17.60    6.90
  17  -7  -3   26.70    5.40
  17   7  -3   19.00    4.40
 -17   7   3   15.30    5.80
 -17   7   3   11.40    7.10
 -17   7   3   18.10    5.00
 -15  -7   3   20.70    7.90
  15  -7  -3   34.10    6.80
  15  -7  -3   28.40    6.80
 -15  -7   3   32.20    6.10
 -15   7   3   28.60    6.60
  15   7  -3   47.30    6.10
 -15   7   3   26.20    7.80
 -15   7   3   31.70    6.30
  13  -7  -3   75.29   11.70
 -13  -7   3   67.09   13.10
 -13  -7   3   60.69   11.10
  13  -7  -3   73.19   11.40
 -13   7   3   77.19   12.10
 -13   7   3   67.59   11.30
 -13   7   3   56.79   13.30
  13   7  -3   70.89   10.90
 -11  -7   3  120.79   20.90
  11  -7  -3  144.09   20.00
  11  -7  -3  116.59   19.60
 -11  -7   3  123.89   19.30
 -11   7   3  129.89   19.80
  11   7  -3  124.19   19.10
 -11   7   3  131.49   19.70
 -11   7   3  130.29   20.90
  -9  -7   3    1.50    1.60
  -9  -7   3    0.20    1.90
   9  -7  -3    3.00    3.40
  -9  -7   3   -0.80    3.80
   9  -7  -3    5.70    2.80
  -9   7   3   -1.90    2.60
  -9   7   3    0.00    2.90
  -9   7   3    0.90    4.40
   7  -7  -3   73.79   11.70
  -7  -7   3   66.49   11.30
  -7  -7   3   71.19   11.00
   7  -7  -3   70.49   11.70
  -7  -7   3  110.49   13.80
   7   7  -3   71.09   12.70
  -7   7   3   77.89   12.70
   7   7  -3   64.99   11.00
  -7   7   3   69.69   11.50
  -7   7   3   78.39   11.70
   5  -7  -3  312.07   48.20
  -5  -7   3  327.17   47.50
   5  -7  -3  326.17   47.60
  -5  -7   3  321.97   47.30
  -5  -7   3  333.97   49.20
   5  -7  -3  334.77   47.70
  -5   7   3  322.07   47.60
  -5   7   3  318.57   47.50
  -5   7   3  328.57   48.30
   5   7  -3  285.27   47.40
   5   7  -3  318.57   48.40
   3  -7  -3   26.90    5.80
  -3  -7   3   36.90    5.80
   3  -7  -3   44.60    7.20
   3  -7  -3   33.80    5.70
  -3  -7   3   36.30   11.40
  -3  -7   3   29.50    5.10
  -3   7   3   26.40    5.70
   3   7  -3   36.00    5.60
  -3   7   3   27.60    6.90
   3   7  -3   27.30    7.10
   1  -7  -3   24.70    6.10
  -1  -7   3   29.50    5.40
  -1  -7   3   27.50    4.70
  -1  -7   3   20.50    7.00
   1  -7  -3   26.60    5.50
   1  -7  -3   37.00    5.10
  -1   7   3   30.40    5.50
  -1   7   3   24.40    6.50
   1   7  -3   26.00    5.20
   1   7  -3   25.50    6.60
   1  -7   3  483.65   81.49
   1  -7   3  553.84   79.39
   1  -7   3  551.84   79.79
  -1  -7  -3  573.54   79.69
  -1  -7  -3  561.34   80.19
  -1  -7  -3  544.15   79.39
  -1   7  -3  489.45   79.39
  -1   7  -3  497.75   80.39
  -1   7  -3  552.04   79.79
   1   7   3  540.45   80.19
  -3  -7  -3   20.30    4.50
   3  -7   3   28.20    5.20
   3  -7   3   26.00    4.20
  -3  -7  -3   18.00    5.30
  -3   7  -3   29.40    6.80
  -3   7  -3   18.90    4.10
  -3   7  -3   30.60    5.10
   3   7   3   22.80    5.90
   5  -7   3   10.30    3.10
   5  -7   3    8.80    2.60
  -5  -7  -3   10.40    3.20
   5  -7   3   12.00    4.80
   5  -7   3   12.20    3.90
  -5  -7  -3   10.80    4.20
  -5   7  -3    8.50    3.60
   5   7   3   12.60    4.40
  -5   7  -3    9.00    4.40
  -5   7  -3    9.10    2.50
   7  -7   3  374.86   54.29
   7  -7   3  374.96   53.69
  -7  -7  -3  376.36   53.89
   7  -7   3  374.76   54.59
  -7  -7  -3  333.17   54.39
   7   7   3  345.27   54.39
  -7   7  -3  347.57   53.69
  -9  -7  -3   27.20    6.90
   9  -7   3   33.90    5.60
   9  -7   3   37.30    7.40
   9  -7   3   26.10    6.00
  -9   7  -3   34.20    5.60
  -9   7  -3   29.20    7.70
  11  -7   3    4.00    2.50
  11  -7   3    2.90    3.10
 -11  -7  -3    4.30    4.30
 -11   7  -3    2.40    2.60
 -11   7  -3    6.40    5.20
  13  -7   3  268.97   40.30
  13  -7   3  221.18   40.60
  13  -7   3  287.47   39.80
 -13   7  -3  255.17   41.10
 -13   7  -3  274.97   39.80
 -15  -7  -3  152.68   24.30
  15  -7   3  148.79   23.70
  15  -7   3  154.28   23.00
  15  -7   3  142.39   24.10
 -15   7  -3  161.58   24.80
 -15   7  -3  144.69   22.90
  17  -7   3   78.19   13.10
 -17  -7  -3   75.19   13.60
  17  -7   3   72.89   13.70
  17  -7   3   81.89   14.70
 -17   7  -3   73.89   12.20
 -17   7  -3   62.79   13.40
  19  -7   3    2.00    4.70
  19  -7   3   -6.40    3.60
 -19  -7  -3   -1.60    5.00
  19  -7   3   -0.50    3.50
 -19   7  -3    1.70    3.10
  19   7   3   -3.30    2.10
 -19   7  -3   -7.90    5.00
  21  -7   3    6.20    5.00
  21  -7   3   -0.90    3.70
 -21  -7  -3   -1.00    5.60
  21  -7   3   -0.70    5.70
  21   7   3    3.20    2.60
 -21   7  -3    2.90    3.60
 -21   7  -3    5.70    6.00
  23  -7   3    1.30    6.00
  23  -7   3   -0.90    5.10
 -23  -7  -3    0.30    5.60
  23  -7   3   -3.80    3.90
 -23   7  -3    8.00    3.90
 -23   7  -3   -2.10    6.10
  23   7   3   14.50    3.40
  25  -7   3   28.40    7.40
  25  -7   3   22.10    8.10
  25  -7   3   20.20    5.50
 -25   7  -3   22.70    8.50
  25   7   3   11.80    4.90
  25   7   3   12.30    4.30
 -25   7  -3   12.70    5.20
  27  -7   3   41.70   10.10
  27  -7   3   22.30    6.80
  27  -7   3   34.60    8.10
 -27   7  -3   28.80    6.60
  27   7   3   32.40    6.20
  27   7   3   25.20    6.70
 -27   7  -3   18.30    9.10
 -29  -7  -3    8.90    4.90
  29  -7   3    8.80    5.90
  29  -7   3   -2.00    5.00
  29  -7   3   -0.60    5.10
  29   7   3   11.20    4.20
 -29   7  -3   14.00    5.10
  29   7   3    7.00    5.00
  31  -7   3   -6.70    7.50
  31  -7   3    0.60    5.20
 -31  -7  -3    7.50    6.30
  31   7   3   14.50    6.00
 -31   7  -3    0.00    1.10
  31   7   3   -1.60    3.90
 -30  -8   3   -0.90    4.00
  30  -8  -3    7.60    6.00
  30  -8  -3    4.30    6.60
  30  -8  -3  -14.40    6.20
 -30  -8   3  -10.50    6.00
 -30  -8   3    2.50    4.90
 -30   8   3    3.00    7.10
  30   8  -3   -1.60    5.00
  30   8  -3    3.00    4.20
  28  -8  -3   11.50    8.80
  28  -8  -3   -3.30    5.30
  28  -8  -3    3.20    6.20
 -28  -8   3    5.60    4.80
 -28  -8   3    4.10    7.00
 -28  -8   3    0.50    3.80
  28   8  -3   -0.10    3.80
 -28   8   3   -2.10    6.10
  28   8  -3   -3.60    4.50
 -28   8   3   -0.60    3.20
 -26  -8   3    3.70    4.40
  26  -8  -3   -0.20    5.80
  26  -8  -3    0.40    5.10
 -26  -8   3   -1.60    7.20
 -26  -8   3    1.90    3.60
  26  -8  -3    8.60    5.90
  26   8  -3    0.20    4.30
 -26   8   3   -4.40    5.20
  26   8  -3    2.60    3.60
  24  -8  -3    0.00    5.60
  24  -8  -3    6.40    5.80
  24  -8  -3    3.30    4.40
 -24  -8   3    5.80    6.70
 -24  -8   3   -2.00    3.10
 -24  -8   3    0.60    4.00
  24   8  -3   -3.60    2.60
 -24   8   3   -2.30    7.10
 -24   8   3    1.20    4.50
 -24   8   3    1.60    5.50
 -22  -8   3  -10.40    5.40
  22  -8  -3    4.20    4.80
  22  -8  -3    8.70    6.60
 -22  -8   3   -0.60    3.60
  22  -8  -3    4.10    5.10
 -22   8   3    1.30    6.90
  22   8  -3   -4.30    2.90
 -22   8   3   -5.90    5.00
 -22   8   3   -3.90    3.90
 -20  -8   3   81.09   11.40
  20  -8  -3   58.49   12.90
 -20  -8   3   59.69   13.50
  20  -8  -3   45.70   12.20
  20  -8  -3   76.89   12.20
 -20  -8   3   65.49   11.50
 -20   8   3   67.99   11.90
 -20   8   3   69.59   11.80
  20   8  -3   76.09   11.50
 -20   8   3   64.89   13.90
  18  -8  -3    5.60    4.90
 -18  -8   3   12.10    3.80
 -18  -8   3   16.90    7.40
  18  -8  -3   11.20    4.80
  18  -8  -3   12.70    6.50
 -18  -8   3   14.50    3.60
 -18   8   3    9.90    4.20
  18   8  -3   23.60    3.50
 -18   8   3    2.40    5.10
 -18   8   3    7.30    6.60
  18   8  -3   10.60    3.50
 -16  -8   3   -2.70    2.50
  16  -8  -3   -0.50    3.70
  16  -8  -3   -9.80    3.80
  16  -8  -3   -2.80    3.90
 -16  -8   3   -5.50    5.10
 -16   8   3   -2.00    3.20
 -16   8   3    3.10    5.70
 -16   8   3   -4.40    3.90
 -14  -8   3   12.10    3.40
  14  -8  -3   10.30    4.20
 -14  -8   3   11.10    6.20
  14  -8  -3   13.40    4.50
 -14   8   3    7.70    4.10
 -14   8   3   11.90    6.20
 -14   8   3   12.00    4.00
 -12  -8   3   22.70    4.30
  12  -8  -3   21.10    5.50
 -12  -8   3   19.30    7.00
  12  -8  -3   17.20    4.90
 -12   8   3   20.40    5.30
 -12   8   3   21.20    5.10
 -12   8   3   24.60    7.20
 -10  -8   3   17.70    3.60
 -10  -8   3    7.30    5.70
  10  -8  -3   18.50    4.30
 -10  -8   3   19.50    3.40
  10  -8  -3   16.80    4.70
 -10   8   3    8.00    4.00
 -10   8   3   20.10    6.70
 -10   8   3   11.50    4.00
   8  -8  -3   22.80    5.10
  -8  -8   3   25.80    6.90
   8  -8  -3   23.50    5.30
  -8  -8   3   21.90    4.60
  -8  -8   3   20.30    4.20
  -8   8   3   18.30    7.20
  -8   8   3   31.80    5.40
   8   8  -3   24.50    6.70
  -8   8   3   30.50    5.10
   6  -8  -3  103.49   15.70
  -6  -8   3  119.09   17.70
  -6  -8   3   99.09   14.90
   6  -8  -3   93.49   15.40
  -6  -8   3   99.29   15.20
  -6   8   3   96.39   16.60
  -6   8   3   97.19   15.30
  -6   8   3   91.99   15.50
   6   8  -3   96.49   17.00
  -4  -8   3    0.10    2.20
   4  -8  -3    1.10    3.90
   4  -8  -3    3.70    3.00
  -4  -8   3    0.90    1.60
  -4  -8   3    3.20    4.50
   4  -8  -3    0.60    2.50
   4   8  -3    5.80    4.90
   4   8  -3    0.40    2.00
  -4   8   3   -4.70    4.20
  -4   8   3   -1.00    2.60
  -2  -8   3    5.50    3.00
   2  -8  -3    5.30    7.60
  -2  -8   3    8.30    2.30
   2  -8  -3    6.60    3.20
  -2  -8   3   -0.30    4.40
  -2   8   3   12.80    5.40
   2   8  -3    6.70    5.90
  -2   8   3   10.40    3.40
   2   8  -3   10.30    2.80
   0  -8   3  320.67   49.20
   0  -8  -3  358.56   48.30
   0  -8  -3  358.06   49.20
   0  -8   3  328.37   48.30
   0  -8   3  302.07   47.90
   0  -8  -3  321.97   48.00
   0   8  -3  296.57   47.90
   0   8   3  335.77   49.10
   0   8  -3  324.77   50.09
   2  -8   3  165.08   25.20
  -2  -8  -3  160.58   24.80
   2  -8   3  162.48   24.20
  -2  -8  -3  155.08   23.60
   2  -8   3  155.08   23.80
  -2  -8  -3  177.38   24.00
  -2   8  -3  142.39   23.50
  -2   8  -3  157.18   25.40
   2   8   3  155.48   24.90
  -4  -8  -3   72.99   12.90
   4  -8   3   68.19   11.10
   4  -8   3   65.79   11.60
  -4  -8  -3   66.49   11.50
   4  -8   3   73.59   12.80
   4  -8   3   75.39   12.10
  -4   8  -3   83.69   13.50
   4   8   3   91.29   13.00
  -4   8  -3   66.49   11.10
   6  -8   3   48.90    8.90
  -6  -8  -3   70.19   13.30
   6  -8   3   52.39    8.30
   6  -8   3   48.90    9.20
   6  -8   3   52.39   10.00
  -6  -8  -3   53.19    8.80
  -6   8  -3   51.59    8.40
   6   8   3   44.20    9.60
  -6   8  -3   50.79   10.20
  -8  -8  -3    4.70    4.80
   8  -8   3    7.10    4.70
   8  -8   3    8.30    3.30
  -8  -8  -3    5.60    3.30
   8  -8   3    4.30    2.50
  -8   8  -3    0.60    4.40
  -8   8  -3    7.70    2.80
   8   8   3    2.80    4.50
  10  -8   3   30.30    7.10
 -10  -8  -3   25.50    6.90
  10  -8   3   19.70    5.80
 -10  -8  -3   25.40    5.60
  10  -8   3   26.70    5.10
 -10   8  -3   30.80    5.30
 -10   8  -3   24.20    7.50
  12  -8   3    0.20    3.40
  12  -8   3   -0.90    3.80
  12  -8   3    0.90    2.80
 -12  -8  -3    6.80    5.00
 -12   8  -3    4.30    5.50
 -12   8  -3    0.00    2.60
  14  -8   3   13.90    6.10
 -14  -8  -3    9.30    5.40
  14  -8   3    9.00    4.60
  14  -8   3    6.10    3.40
 -14   8  -3   12.60    3.60
 -14   8  -3    8.20    6.40
  16  -8   3    3.00    4.40
 -16  -8  -3   -0.10    5.20
  16  -8   3    4.50    5.00
  16  -8   3    5.40    3.50
 -16   8  -3    4.80    6.30
 -16   8  -3    1.30    3.00
  18  -8   3    4.90    3.90
  18  -8   3    4.00    5.60
 -18  -8  -3    1.00    5.80
  18  -8   3    2.40    5.70
 -18   8  -3    4.90    3.50
 -18   8  -3    0.50    6.00
  20  -8   3   -4.20    4.30
  20  -8   3    3.30    6.10
 -20  -8  -3    0.30    5.50
  20  -8   3   -6.40    3.50
 -20   8  -3    2.50    3.70
 -20   8  -3   -2.30    6.70
  22  -8   3   17.40    7.80
  22  -8   3   30.70    8.00
  22  -8   3   28.80    6.90
 -22  -8  -3   24.00    8.10
 -22   8  -3   32.20    6.60
 -22   8  -3   46.70   10.50
  24  -8   3   -0.90    6.40
 -24  -8  -3   -0.30    6.20
  24  -8   3    0.10    4.40
  24  -8   3    5.90    5.70
 -24   8  -3   -1.20    3.80
 -24   8  -3    9.80    7.30
  24   8   3   -4.20    2.80
 -26  -8  -3   -1.00    6.20
  26  -8   3    5.00    5.00
  26  -8   3    1.30    6.70
  26  -8   3    7.20    5.60
 -26   8  -3   11.30    4.50
  26   8   3    3.00    3.40
 -26   8  -3    3.10    8.00
  28  -8   3    5.80    6.60
  28  -8   3    2.60    4.90
  28  -8   3    5.80    5.80
 -28  -8  -3    7.30    7.00
  28   8   3   -2.70    3.50
 -28   8  -3    3.10    4.80
 -28   8  -3    5.00    8.40
  30  -8   3   -0.10    5.40
  30  -8   3    8.00    7.00
  30  -8   3   -3.50    7.20
 -30  -8  -3   -4.50    5.40
  30   8   3   -7.30    3.70
  30   8   3   -3.70    4.70
 -30   8  -3    9.70    8.90
 -30   8  -3    1.50    1.00
  29  -9  -3   -5.00    5.40
  29  -9  -3    1.70    8.80
 -29  -9   3    2.00    4.10
  29  -9  -3    6.30    6.10
 -29  -9   3    3.90    5.00
  29   9  -3   -3.40    3.70
 -29   9   3   -7.80    7.20
 -29   9   3    0.90    5.30
 -27  -9   3   -5.70    6.20
 -27  -9   3    1.60    3.90
  27  -9  -3    5.90    6.70
  27  -9  -3    5.10    5.60
  27  -9  -3    0.50    6.10
 -27  -9   3    3.50    4.50
 -27   9   3    4.90    5.90
  27   9  -3   -3.90    3.80
 -27   9   3   -3.50    8.20
 -25  -9   3    5.60    4.10
  25  -9  -3   11.70    7.80
  25  -9  -3    5.80    5.50
 -25  -9   3    6.20    7.40
 -25  -9   3   10.70    4.90
  25  -9  -3   11.50    6.60
 -25   9   3    2.90    5.00
 -25   9   3   16.80    8.90
  25   9  -3   30.70    4.50
 -25   9   3   12.60    7.00
  25   9  -3   12.10    4.40
 -23  -9   3    2.80    4.00
  23  -9  -3   -2.20    5.80
  23  -9  -3   11.00    6.00
 -23  -9   3   -1.60    3.20
  23  -9  -3    1.20    4.50
 -23   9   3    2.70    4.40
  23   9  -3    0.70    3.40
 -23   9   3   -8.20    6.20
  23   9  -3    1.50    3.10
  21  -9  -3    4.60    4.70
  21  -9  -3   -0.50    5.20
 -21  -9   3    5.90    3.60
  21  -9  -3    0.90    5.30
 -21  -9   3    0.70    3.00
 -21  -9   3    5.30    7.30
 -21   9   3   -3.80    3.90
 -21   9   3   -0.10    6.80
 -21   9   3   -5.30    4.80
 -19  -9   3   -4.30    6.20
  19  -9  -3   -2.20    4.40
 -19  -9   3    6.80    3.80
  19  -9  -3   -6.70    4.50
  19  -9  -3    0.70    4.70
 -19   9   3   -7.60    4.30
 -19   9   3   -0.10    3.90
 -19   9   3   -4.60    6.30
  17  -9  -3    6.50    5.60
 -17  -9   3   -1.30    2.70
  17  -9  -3    2.90    4.30
 -17  -9   3   -1.70    6.10
  17  -9  -3   -2.10    3.70
 -17   9   3    3.00    4.00
 -17   9   3   -5.90    6.30
 -17   9   3    0.40    3.80
  15  -9  -3    1.90    4.10
 -15  -9   3    3.80    5.80
  15  -9  -3    4.20    4.00
 -15  -9   3    3.60    2.70
  15  -9  -3   -1.90    4.30
 -15   9   3   -1.00    3.90
 -15   9   3   -4.70    5.90
 -15   9   3    8.40    4.00
  13  -9  -3    3.30    3.80
  13  -9  -3    5.80    3.90
 -13  -9   3    2.50    2.60
  13  -9  -3    5.10    4.50
 -13  -9   3   11.00    5.90
 -13  -9   3    6.10    2.70
 -13   9   3    0.40    3.50
 -13   9   3    3.10    3.70
 -13   9   3    2.50    6.00
 -11  -9   3   37.80   10.50
  11  -9  -3   57.59    9.60
 -11  -9   3   47.60    8.40
  11  -9  -3   46.00   10.10
  11  -9  -3   63.79    9.60
 -11  -9   3   54.79    8.50
 -11   9   3   54.29   11.60
 -11   9   3   50.49    9.30
 -11   9   3   55.99    9.30
   9  -9  -3   -2.40    3.40
  -9  -9   3   -1.60    2.10
   9  -9  -3    0.70    3.40
  -9  -9   3   -0.20    5.00
  -9  -9   3   -1.00    2.00
   9  -9  -3   -1.20    3.70
   9   9  -3   -7.20    5.20
  -9   9   3    4.70    5.90
  -9   9   3    2.20    3.00
  -9   9   3    5.40    3.60
  -7  -9   3   26.50    7.80
   7  -9  -3   19.50    5.20
  -7  -9   3   16.90    3.80
   7  -9  -3   17.70    4.70
  -7  -9   3   25.30    4.30
   7   9  -3   19.80    7.10
  -7   9   3   22.50    4.70
  -7   9   3    8.90    6.10
  -5  -9   3    4.80    2.70
  -5  -9   3    3.90    2.00
   5  -9  -3   10.10    3.70
  -5  -9   3    2.00    4.80
   5  -9  -3    3.50    3.50
   5  -9  -3   -0.50    4.60
   5  -9  -3    3.60    3.10
  -5   9   3    1.70    3.20
   5   9  -3    3.90    5.10
  -5   9   3    1.40    5.20
   3  -9  -3    2.10    3.10
   3  -9  -3    1.90    4.50
   3  -9  -3    2.90    2.50
  -3  -9   3    1.00    2.00
  -3  -9   3    2.90    2.60
   3  -9  -3    2.90    2.90
  -3  -9   3   -2.00    4.60
   3   9  -3    3.40    6.00
  -3   9   3    4.80    5.50
  -3   9   3   -1.00    3.50
  -1  -9   3    1.80    2.00
  -1  -9   3    0.60    5.00
   1  -9  -3    0.90    2.10
   1  -9  -3   -1.60    2.80
  -1  -9   3    1.70    2.60
   1  -9  -3   -3.10    4.20
   1  -9  -3    0.50    2.60
   1   9  -3    2.00    4.90
  -1   9   3    0.10    6.50
  -1  -9  -3   16.00    3.40
   1  -9   3   13.60    6.30
  -1  -9  -3   19.50    3.80
  -1  -9  -3   15.10    4.20
   1  -9   3   15.70    4.40
   1  -9   3   15.80    4.10
  -1  -9  -3   10.80    5.80
   1  -9   3   22.30    3.70
  -1   9  -3   12.80    6.80
  -1   9  -3   16.10    3.60
   3  -9   3   -0.10    4.80
  -3  -9  -3    2.80    4.40
  -3  -9  -3    0.00    3.00
   3  -9   3   -1.00    3.10
   3  -9   3   -0.20    2.10
   3  -9   3    1.40    2.80
  -3   9  -3   -1.20    5.30
  -3   9  -3   -0.80    2.10
  -5  -9  -3   28.60    7.40
   5  -9   3   27.50    6.10
   5  -9   3   30.30    7.90
   5  -9   3   30.30    5.60
  -5  -9  -3   31.40    6.10
   5   9   3   22.30   10.90
  -5   9  -3   33.80    9.00
  -5   9  -3   35.10    5.70
  -7  -9  -3    0.20    4.80
  -7  -9  -3   10.30    3.70
   7  -9   3    6.00    2.90
   7  -9   3    6.00    5.00
   7  -9   3   12.40    4.60
  -7   9  -3   14.80    5.80
  -7   9  -3    9.30    3.20
   7   9   3    2.40    5.20
   9  -9   3    8.50    4.20
  -9  -9  -3    7.80    3.50
   9  -9   3    1.10    3.90
  -9  -9  -3    6.50    5.20
   9  -9   3    5.30    2.90
  -9   9  -3   -0.60    2.70
  -9   9  -3    3.50    5.70
  11  -9   3   -2.00    3.90
 -11  -9  -3    6.40    5.10
 -11  -9  -3    0.90    3.40
  11  -9   3    3.40    3.60
  11  -9   3    1.70    2.80
 -11   9  -3    3.00    2.90
 -11   9  -3    7.30    6.50
  13  -9   3    9.30    4.40
  13  -9   3   -3.60    4.40
  13  -9   3    4.50    3.40
 -13  -9  -3   11.10    5.50
 -13   9  -3    7.90    3.50
 -13   9  -3    0.50    6.30
  15  -9   3   -1.30    3.10
  15  -9   3   -2.80    4.50
  15  -9   3   -1.10    4.00
 -15  -9  -3    5.60    5.70
 -15   9  -3   -5.80    6.40
 -15   9  -3    1.50    3.20
  17  -9   3   17.80    6.30
  17  -9   3   19.30    5.10
  17  -9   3   14.00    6.00
 -17  -9  -3   26.80    7.60
 -17   9  -3   22.30    5.10
 -17   9  -3   15.10    8.40
  19  -9   3   -4.60    4.50
 -19  -9  -3   -5.20    5.90
  19  -9   3   -5.50    5.20
  19  -9   3   -2.00    4.00
 -19   9  -3    3.70    3.70
 -19   9  -3    0.10    6.60
 -21  -9  -3    5.30    6.80
  21  -9   3    2.30    4.20
  21  -9   3   -4.20    4.70
  21  -9   3    0.50    5.50
 -21   9  -3    5.80    4.30
 -21   9  -3   -4.80    7.10
 -23  -9  -3    5.70    6.90
  23  -9   3    4.90    4.80
  23  -9   3   14.30    5.30
  23  -9   3    5.40    6.60
 -23   9  -3    0.30    7.30
 -23   9  -3    0.00    4.30
  25  -9   3    9.70    5.20
  25  -9   3    5.60    6.10
 -25  -9  -3   10.10    7.30
  25  -9   3    2.90    6.20
 -25   9  -3   10.70    4.70
 -25   9  -3   -5.00    7.20
  27  -9   3   11.30    5.90
  27  -9   3    6.20    5.20
 -27  -9  -3    7.80   11.10
  27  -9   3   -3.00    6.00
 -27   9  -3    1.60    4.60
 -27   9  -3   -6.00    7.60
  29  -9   3    1.90    7.80
 -29  -9  -3   -0.90    6.70
  29   9   3    3.20    3.60
  29   9   3   -0.60    4.30
 -29   9  -3   -2.70    1.20
  26 -10  -3   12.00    6.90
  26 -10  -3    2.50    5.50
 -26 -10   3    7.60    8.60
 -26 -10   3    2.70    3.90
  26 -10  -3    6.60    6.90
 -26 -10   3    2.20    4.40
 -26  10   3   -5.60    8.30
 -26  10   3    3.60    5.40
 -26  10   3    2.10    1.90
  24 -10  -3   16.00    6.30
 -24 -10   3    4.70    7.90
  24 -10  -3   10.30    8.00
 -24 -10   3   16.50    4.50
  24 -10  -3   11.90    6.50
 -24 -10   3    5.40    4.60
 -24  10   3   30.80    5.40
 -24  10   3   13.10    6.80
 -24  10   3    4.00    8.60
  22 -10  -3   -4.00    4.50
 -22 -10   3    3.00    3.60
  22 -10  -3   -4.60    5.40
 -22 -10   3    5.50    7.20
 -22 -10   3    2.00    3.30
  22 -10  -3    0.00    6.40
 -22  10   3    2.70    7.80
 -22  10   3   -6.80    4.40
 -22  10   3   -5.50    7.80
  20 -10  -3   91.69   16.90
 -20 -10   3   73.19   18.60
 -20 -10   3   83.49   14.70
  20 -10  -3  109.69   16.50
  20 -10  -3  108.29   15.90
 -20 -10   3   93.29   14.90
 -20  10   3   90.29   15.40
 -20  10   3   78.29   18.20
 -20  10   3   91.19   16.10
  18 -10  -3    0.40    4.90
  18 -10  -3    3.20    5.00
  18 -10  -3    4.90    5.50
 -18 -10   3    1.00    3.40
 -18 -10   3    7.80    6.90
 -18  10   3   -4.00    3.90
 -18  10   3    3.30    4.40
 -18  10   3    8.40    7.30
  16 -10  -3    4.10    6.00
 -16 -10   3    4.40    3.20
  16 -10  -3    5.00    4.70
 -16 -10   3    4.00    6.50
  16 -10  -3    6.50    4.70
 -16  10   3    6.90    4.30
 -16  10   3    5.80    7.50
 -16  10   3    5.70    4.50
 -14 -10   3   37.10    8.50
  14 -10  -3   24.10    5.90
  14 -10  -3   18.70    5.30
 -14 -10   3    6.70    3.70
  14 -10  -3    7.30    5.90
 -14  10   3    9.50    7.70
 -14  10   3   27.20    5.40
 -12 -10   3   -1.10    2.40
  12 -10  -3   -4.00    4.40
  12 -10  -3   -1.30    4.00
  12 -10  -3   -7.10    3.80
 -12 -10   3   -2.10    6.00
 -12  10   3    8.30    6.70
 -12  10   3  -10.50    3.50
 -10 -10   3    2.60    6.00
 -10 -10   3    2.30    2.50
  10 -10  -3   -0.30    3.90
  10 -10  -3    5.20    4.70
  10 -10  -3   -0.70    3.90
 -10  10   3    9.00    3.90
 -10  10   3    1.80    6.70
   8 -10  -3  138.79   20.80
   8 -10  -3  116.79   21.20
  -8 -10   3  117.69   20.00
  -8 -10   3  147.29   22.60
  -8 -10   3  138.39   20.10
   8 -10  -3  121.59   20.60
   8  10  -3  146.29   22.70
  -8  10   3  146.79   22.50
  -8  10   3  140.19   20.70
  -6 -10   3   60.99   12.70
   6 -10  -3   74.09   11.70
  -6 -10   3   63.29   10.40
   6 -10  -3   79.79   11.40
  -6 -10   3   59.19   10.20
   6 -10  -3   80.19   11.30
   6  10  -3   69.19   12.80
  -6  10   3   42.90   12.00
  -6  10   3   55.39   10.70
  -4 -10   3   97.99   14.20
   4 -10  -3   79.69   16.90
  -4 -10   3   89.09   14.00
  -4 -10   3   91.39   16.00
   4 -10  -3   73.19   14.30
   4 -10  -3   98.09   15.90
   4 -10  -3   86.69   14.80
  -4  10   3   86.19   14.80
  -4  10   3  120.99   17.00
   4  10  -3  101.19   16.60
   2 -10  -3   18.30    4.20
  -2 -10   3   23.10    4.50
  -2 -10   3   21.90    4.70
   2 -10  -3   21.80    6.60
  -2 -10   3   26.20    7.50
  -2 -10   3   16.90    4.00
   2 -10  -3   19.20    4.70
   2 -10  -3   22.20    5.10
   2  10  -3   17.50    7.70
  -2  10   3    7.20    6.50
   0 -10  -3    0.00    4.80
   0 -10   3    1.60    3.00
   0 -10  -3    2.20    2.10
   0 -10  -3    2.40    2.70
   0 -10   3    8.70    5.70
   0 -10   3    3.30    2.80
   0 -10   3    0.50    2.30
   0 -10  -3    0.60    3.40
   0  10   3   12.10    5.80
   0  10  -3    7.80    6.20
   2 -10   3   73.99   10.80
   2 -10   3   64.49   11.70
   2 -10   3   55.49   10.10
  -2 -10  -3   57.39   10.60
  -2 -10  -3   73.79   12.60
   2 -10   3   61.29   12.40
   2  10   3   73.19   13.10
  -2  10  -3   59.49   12.80
  -2  10  -3   62.59   10.40
   4 -10   3   18.90    5.20
  -4 -10  -3   20.20    6.60
   4 -10   3   13.60    6.90
   4 -10   3   15.90    3.80
   4 -10   3    8.80    4.40
  -4 -10  -3   19.30    4.60
   4  10   3    4.80    6.80
  -4  10  -3   12.50    7.50
  -4  10  -3   18.00    3.90
   6 -10   3   66.99   11.60
   6 -10   3   65.09   10.90
   6 -10   3   70.29   13.00
  -6 -10  -3   54.29   11.10
   6 -10   3   73.39   11.90
  -6 -10  -3   70.19   12.80
  -6  10  -3   69.89   11.00
  -6  10  -3   71.39   14.20
   6  10   3   79.29   13.60
   8 -10   3   92.99   15.90
   8 -10   3   76.69   13.80
   8 -10   3   87.99   15.00
  -8 -10  -3   74.89   15.20
   8 -10   3  100.59   14.70
  -8 -10  -3   78.19   13.90
  -8  10  -3  100.39   14.10
   8  10   3  101.29   16.20
  -8  10  -3   73.09   15.90
  10 -10   3   38.50    8.10
  10 -10   3   45.00    8.50
  10 -10   3   39.60    7.30
 -10 -10  -3   27.00    8.90
 -10  10  -3   52.89    9.50
 -10  10  -3   45.10   10.40
  12 -10   3   17.20    4.80
  12 -10   3    2.90    3.60
  12 -10   3   14.00    5.90
 -12 -10  -3    9.30    4.30
 -12 -10  -3    7.80    6.20
 -12  10  -3    3.60    6.80
 -12  10  -3    9.10    3.80
  14 -10   3   20.50    7.10
  14 -10   3    5.50    4.70
 -14 -10  -3    1.40    4.20
 -14 -10  -3   13.00    6.40
  14 -10   3    4.90    3.80
 -14  10  -3    9.70    4.10
 -14  10  -3    4.80    6.80
 -16 -10  -3    4.80    6.20
  16 -10   3   11.00    5.40
  16 -10   3   13.70    6.50
  16 -10   3   11.20    4.30
 -16  10  -3    0.00    7.80
 -16  10  -3    8.40    4.30
  18 -10   3    1.60    4.20
  18 -10   3    3.60    5.30
 -18 -10  -3   -3.30    6.30
  18 -10   3   -2.60    5.50
 -18  10  -3    1.60    4.10
 -18  10  -3   -2.90    7.30
 -20 -10  -3    7.70    6.80
  20 -10   3    5.00    4.50
  20 -10   3   -6.80    5.00
  20 -10   3    8.60    7.40
 -20  10  -3   -7.70    7.20
 -20  10  -3   -5.20    4.00
  22 -10   3   35.80   10.20
 -22 -10  -3   20.80    9.00
  22 -10   3   15.80    6.90
  22 -10   3   33.20    6.90
 -22  10  -3   20.00   10.20
 -22  10  -3   26.30    6.50
  24 -10   3    6.20    5.30
  24 -10   3   -1.00    6.20
  24 -10   3   -2.20    5.90
 -24  10  -3   13.90    9.80
 -24  10  -3   -3.00    4.30
 -26 -10  -3   14.90    8.30
  26 -10   3   -2.00    5.30
  26 -10   3    4.60    5.90
  26 -10   3   -2.30    7.60
 -26  10  -3    4.80    9.40
 -26  10  -3   13.70    5.00
 -23 -11   3    4.40    3.60
  23 -11  -3    4.00    5.80
  23 -11  -3   -7.10    7.20
 -23 -11   3    8.40    4.10
  23 -11  -3    9.80    5.70
 -23 -11   3   15.80   11.20
 -23  11   3    3.60    9.30
 -21 -11   3    2.20    3.40
 -21 -11   3   -2.00    7.10
  21 -11  -3    1.90    5.60
 -21 -11   3    2.50    3.40
  21 -11  -3   -1.70    4.90
  21 -11  -3    3.80    6.00
 -21  11   3   -8.50    8.30
 -21  11   3    6.30    4.80
 -19 -11   3   11.50    3.90
  19 -11  -3   -1.10    6.80
 -19 -11   3    7.60    7.90
  19 -11  -3    6.70    5.50
  19 -11  -3    7.80    5.60
 -19  11   3   11.60    5.60
 -19  11   3   -5.20    7.80
  17 -11  -3    4.80    5.70
  17 -11  -3   11.20    5.70
 -17 -11   3   12.30    7.90
  17 -11  -3   18.80    6.10
 -17 -11   3   -0.30    3.40
 -17  11   3   15.90    9.40
 -17  11   3    6.00    5.10
  15 -11  -3   29.30    6.20
  15 -11  -3   19.30    6.00
  15 -11  -3    6.00    6.20
 -15 -11   3   30.40   14.90
 -15 -11   3   10.80    4.10
 -15  11   3   15.10    5.60
 -15  11   3   32.40   10.10
  13 -11  -3   16.20    5.30
 -13 -11   3   11.70    7.60
  13 -11  -3   14.70    5.20
  13 -11  -3   20.70    6.90
 -13 -11   3   11.20    3.60
 -13  11   3   -2.20    6.70
 -13  11   3   11.90    5.10
 -11 -11   3    1.70    2.80
  11 -11  -3    1.20    4.50
  11 -11  -3   -0.10    4.00
 -11 -11   3    3.20    6.40
  11 -11  -3    1.10    4.20
 -11  11   3    4.00    7.10
 -11  11   3   -1.70    4.00
   9 -11  -3   12.00    5.00
  -9 -11   3   17.50    3.80
   9 -11  -3   12.60    5.70
   9 -11  -3   19.80    5.20
  -9 -11   3   18.30    7.60
   9  11  -3   17.10    8.30
  -9  11   3   12.20    7.30
  -9  11   3   14.40    5.20
   7 -11  -3   11.20    4.00
   7 -11  -3    5.30    4.40
  -7 -11   3   12.60    7.10
   7 -11  -3    4.90    4.60
  -7 -11   3    3.70    2.80
  -7  11   3    1.20    6.20
   7  11  -3   11.20    7.00
  -7  11   3    2.50    4.00
  -5 -11   3    6.90    2.90
   5 -11  -3    2.00    3.30
  -5 -11   3    6.50    6.30
  -5 -11   3    6.00    2.80
   5 -11  -3   10.10    6.50
   5 -11  -3   11.00    4.40
  -5 -11   3    5.40    3.20
   5 -11  -3    4.90    4.00
  -5  11   3    0.40    6.90
   5  11  -3   -3.60    6.70
  -5  11   3    0.80    3.90
  -3 -11   3   36.20    6.30
   3 -11  -3   26.80    6.90
   3 -11  -3   46.50    6.50
   3 -11  -3   31.90    8.20
  -3 -11   3   28.00    8.50
  -3 -11   3   29.30    5.80
  -3 -11   3   30.10    6.00
   3 -11  -3   31.10    6.60
   3  11  -3   14.50    8.70
  -3  11   3   28.10    9.30
   1 -11  -3    1.30    2.40
  -1 -11   3    5.30    3.10
  -1 -11   3   -2.90    2.50
   1 -11  -3   -0.20    2.90
  -1 -11   3    2.80    6.10
  -1 -11   3   -5.30    3.40
   1 -11  -3    1.20    4.00
   1 -11  -3   14.90    6.60
   1  11  -3   -3.10    6.70
  -1  11   3    4.40    6.00
  -1 -11  -3   79.89   13.40
   1 -11   3   87.69   14.10
   1 -11   3   82.59   13.50
  -1 -11  -3   81.19   13.90
   1 -11   3   79.99   16.00
  -1 -11  -3   96.19   15.90
   1 -11   3   88.69   14.20
   1  11   3   83.49   15.80
  -1  11  -3  105.19   16.50
  -3 -11  -3   -0.40    6.00
   3 -11   3    2.90    5.70
   3 -11   3   -2.20    3.50
   3 -11   3    0.20    3.80
  -3 -11  -3    0.70    3.70
   3 -11   3    5.30    2.90
  -3  11  -3    5.00    7.20
  -3  11  -3    2.10    3.00
   3  11   3   -0.70    6.60
  -5 -11  -3   10.40    6.50
   5 -11   3    9.40    4.30
  -5 -11  -3   13.20    4.30
   5 -11   3    1.70    6.00
   5 -11   3    1.00    4.20
   5 -11   3    8.50    3.40
  -5  11  -3   11.70    7.30
  -5  11  -3    8.70    3.40
   5  11   3   -3.70    6.80
   7 -11   3   49.80   11.50
   7 -11   3   47.20   10.00
  -7 -11  -3   42.60    9.20
   7 -11   3   54.89   10.30
  -7 -11  -3   49.10   11.30
   7 -11   3   54.39    8.90
  -7  11  -3   65.19    9.10
   7  11   3   47.00   11.30
  -7  11  -3   42.20   12.50
  -9 -11  -3   10.20    6.50
   9 -11   3    6.50    4.60
   9 -11   3   14.30    4.00
   9 -11   3   15.10    5.80
  -9 -11  -3    7.90    4.30
  -9  11  -3   12.60    4.20
   9  11   3    8.80    7.30
  -9  11  -3   13.80    7.60
 -11 -11  -3    0.10    4.00
 -11 -11  -3   10.40    6.80
  11 -11   3    2.60    5.00
  11 -11   3    0.90    3.90
  11 -11   3    0.70    3.70
 -11  11  -3    3.50    3.80
 -11  11  -3   -3.00    6.50
  13 -11   3    2.70    4.60
 -13 -11  -3   -7.40    6.00
 -13 -11  -3   -0.60    3.90
  13 -11   3    0.70    5.00
  13 -11   3    4.40    3.80
 -13  11  -3   -4.30    6.00
 -13  11  -3    1.80    3.80
  15 -11   3    3.60    5.40
 -15 -11  -3   -8.30    6.10
  15 -11   3   -4.30    4.20
 -15 -11  -3    0.90    4.30
  15 -11   3    1.20    4.10
 -15  11  -3   -0.10    4.10
 -15  11  -3   10.80    6.90
  17 -11   3    6.30    5.70
  17 -11   3    2.90    4.30
  17 -11   3    0.70    4.70
 -17 -11  -3    7.30    4.70
 -17 -11  -3   -3.10    6.50
 -17  11  -3    1.30    4.10
 -17  11  -3   -5.90    7.00
  19 -11   3    1.30    5.60
 -19 -11  -3   -4.60    6.40
  19 -11   3    1.30    6.90
  19 -11   3  -10.60    4.20
 -19  11  -3    1.30    4.20
 -19  11  -3    4.70    8.50
 -21 -11  -3  -10.20   11.60
  21 -11   3    5.90    7.10
  21 -11   3   -2.20    4.70
  21 -11   3   -3.30    5.60
 -21  11  -3    7.30    9.30
 -21  11  -3    3.40    4.60
  23 -11   3   30.20    9.70
  23 -11   3   -0.30    5.10
 -23 -11  -3   12.00    7.90
  23 -11   3   -0.50    5.80
 -23  11  -3    1.50    8.60
 -23  11  -3    7.50    6.30
 -20 -12   3   11.90    4.80
  20 -12  -3    6.60    7.30
 -20  12   3   38.00    6.40
  18 -12  -3    5.70    5.50
  18 -12  -3   -4.80    5.00
  18 -12  -3    3.90    6.60
 -18 -12   3    2.30    7.30
 -18 -12   3   -1.20    3.30
 -18  12   3   -5.80    8.10
 -18  12   3    5.90    5.20
 -16 -12   3    1.50    7.70
  16 -12  -3    2.40    4.80
  16 -12  -3    2.50    5.50
 -16 -12   3    2.70    3.30
  16 -12  -3    4.80    5.70
 -16  12   3   -3.80    4.60
 -16  12   3   22.70    9.80
 -14 -12   3   -0.10    3.00
  14 -12  -3    5.40    4.80
  14 -12  -3    1.70    4.80
 -14 -12   3   -6.80    7.10
  14 -12  -3   -1.50    5.60
 -14  12   3   -5.20    4.30
 -14  12   3    2.80    8.30
  12 -12  -3    1.10    5.40
  12 -12  -3    5.30    5.00
  12 -12  -3    1.30    4.50
 -12 -12   3    4.80    3.10
 -12 -12   3   -0.50    6.80
 -12  12   3   -1.60    6.50
 -12  12   3   -2.10    4.30
  10 -12  -3   16.10    6.00
 -10 -12   3    0.00    7.00
 -10 -12   3   12.00    3.50
  10 -12  -3   10.30    5.60
  10 -12  -3    3.50    4.80
 -10  12   3    6.20    4.90
 -10  12   3   17.20    8.10
  -8 -12   3    8.50    7.30
   8 -12  -3   14.90    5.30
  -8 -12   3    8.20    3.30
   8 -12  -3    3.90    4.50
   8 -12  -3    7.40    4.10
   8  12  -3  -12.80    6.50
  -8  12   3   -6.00    3.90
  -8  12   3    4.80    8.10
   6 -12  -3    9.50    4.90
   6 -12  -3    8.90    4.00
  -6 -12   3    9.30    3.40
  -6 -12   3   16.40    9.60
   6 -12  -3    5.70    4.70
   6  12  -3    3.10    7.80
  -6  12   3    7.00    8.30
  -6  12   3    6.20    4.60
   4 -12  -3   45.70    8.30
   4 -12  -3   48.10   10.60
  -4 -12   3   42.40    7.30
   4 -12  -3   47.90    8.60
  -4 -12   3   35.60    7.20
  -4  12   3   39.60   10.90
   4  12  -3   28.40   10.70
  -2 -12   3    8.20    3.50
  -2 -12   3   12.00    3.70
   2 -12  -3    1.30    6.30
  -2 -12   3    3.10    3.10
   2 -12  -3   -0.30    3.50
   2 -12  -3   13.20    3.30
  -2 -12   3    8.20    9.70
   2 -12  -3    4.50    4.50
  -2  12   3    2.90    6.70
   2  12  -3    2.40    7.10
   0 -12   3    4.90   14.40
   0 -12  -3   20.70    5.90
   0 -12  -3   19.40    4.80
   0 -12   3   24.10    5.70
   0 -12   3   22.80    4.80
   0 -12   3   28.50    6.40
   0 -12  -3   22.20    8.10
   0  12  -3   14.20    8.50
   0  12   3   19.50    8.70
   2 -12   3    5.50    3.90
   2 -12   3    4.80    3.60
  -2 -12  -3   -1.60    4.00
   2 -12   3    1.50    3.10
  -2 -12  -3    9.30    6.70
  -2  12  -3    7.30    8.00
   2  12   3    8.10    7.20
   4 -12   3   10.00    7.50
  -4 -12  -3   14.30    4.90
  -4 -12  -3   18.70    7.40
   4 -12   3    9.40    4.00
   4 -12   3    5.80    4.40
   4 -12   3   22.60    5.60
   4  12   3    1.60    7.80
  -4  12  -3   19.10    4.40
  -4  12  -3   18.70    8.30
   6 -12   3   34.20    7.50
   6 -12   3   27.00    5.70
   6 -12   3   24.40    6.30
   6 -12   3   38.90    8.50
  -6 -12  -3   16.00    8.30
  -6 -12  -3   20.30    6.30
  -6  12  -3   31.70    9.90
  -6  12  -3   38.90    6.70
   6  12   3   21.30    9.20
   8 -12   3   38.30    7.50
   8 -12   3   42.20    8.30
   8 -12   3   39.70    8.80
  -8 -12  -3   47.20    8.30
  -8 -12  -3   44.30   10.30
  -8  12  -3   37.10    7.60
   8  12   3   39.30   10.20
  -8  12  -3   35.80   11.20
  10 -12   3   -7.50    4.00
 -10 -12  -3    8.20    4.40
  10 -12   3   -0.60    3.50
 -10 -12  -3    4.80    7.20
  10 -12   3   -5.10    4.60
 -10  12  -3    8.20    4.10
 -10  12  -3   13.10    8.70
  12 -12   3   -2.50    5.00
 -12 -12  -3    7.30    7.20
  12 -12   3   13.10    5.20
  12 -12   3    0.20    3.90
 -12 -12  -3    2.50    4.30
 -12  12  -3   12.90    4.50
 -12  12  -3    0.30    7.10
  14 -12   3    3.70    5.00
 -14 -12  -3    2.20    4.40
  14 -12   3    8.60    5.50
 -14 -12  -3   -6.30    6.60
  14 -12   3    8.30    4.50
 -14  12  -3    0.00    4.40
 -14  12  -3   11.10    7.20
  16 -12   3   -2.50    4.90
 -16 -12  -3   -6.40    4.50
  16 -12   3    7.60    4.70
  16 -12   3    2.30    5.60
 -16  12  -3    9.40    4.80
 -16  12  -3   -6.50    7.60
  18 -12   3    4.60    6.10
 -18 -12  -3    6.50    5.00
  18 -12   3    2.80    4.70
  18 -12   3    1.10    5.40
 -18 -12  -3    3.90    6.80
 -18  12  -3  -14.30    7.80
 -18  12  -3    5.20    4.70
  13 -13  -3   11.40    6.30
 -13 -13   3    4.90    3.50
  13 -13  -3   10.40    5.60
  13 -13  -3   10.80    5.50
 -13  13   3    7.30    5.20
 -13  13   3    1.90    7.60
 -11 -13   3   -4.10    7.40
  11 -13  -3    0.80    4.90
 -11 -13   3    2.20    3.10
  11 -13  -3    1.20    5.40
  11 -13  -3    4.30    4.80
 -11  13   3    2.20    5.10
 -11  13   3    1.30    8.70
  -9 -13   3    3.90    7.60
   9 -13  -3   13.20    5.40
   9 -13  -3   -2.70    4.90
   9 -13  -3    0.40    4.00
  -9 -13   3    5.80    3.60
  -9  13   3    5.40    8.60
  -9  13   3    1.90    4.80
   9  13  -3    6.10    8.60
  -7 -13   3   25.10    5.40
  -7 -13   3   21.60    8.90
   7 -13  -3   25.50    7.10
   7 -13  -3   23.10    6.00
   7 -13  -3   30.10    6.70
   7  13  -3   32.00   10.40
  -7  13   3   32.80    7.10
  -7  13   3   14.60    9.80
   5 -13  -3    1.60    4.20
  -5 -13   3   -1.60    6.50
   5 -13  -3    3.10    4.10
   5 -13  -3    6.60    5.00
   5 -13  -3   -1.80    6.80
  -5 -13   3    3.30    3.10
  -5  13   3    4.90    8.10
   5  13  -3   -5.20    7.40
  -3 -13   3   -3.20    7.30
   3 -13  -3    1.60    6.80
  -3 -13   3    0.40    3.10
   3 -13  -3    3.40    3.00
  -3 -13   3   -3.00    2.90
   3 -13  -3   -1.80    3.60
  -3 -13   3    0.30    3.30
   3 -13  -3   -5.00    4.60
  -3  13   3    0.00    7.70
   3  13  -3    8.90    8.40
   1 -13  -3   17.40   11.30
  -1 -13   3   19.30    4.60
  -1 -13   3    7.40    4.00
  -1 -13   3   15.60    4.10
   1 -13  -3   12.40    5.40
   1 -13  -3    6.90    3.40
   1 -13  -3   14.40    4.00
  -1 -13   3   13.00    8.00
   1  13  -3   15.90    9.00
  -1  13   3   22.50    9.30
   1 -13   3   46.40    8.40
   1 -13   3   39.10   10.60
  -1 -13  -3   33.40    8.60
   1 -13   3   46.40    7.70
  -1  13  -3   37.90   11.30
   1  13   3   48.70   12.00
   3 -13   3   13.00    4.70
   3 -13   3   33.90    8.20
  -3 -13  -3   21.70    5.40
   3 -13   3    8.00    4.10
   3 -13   3   13.40    5.20
   3  13   3   10.60    8.80
  -3  13  -3    9.50    8.20
   5 -13   3    4.10    4.30
  -5 -13  -3   -0.90    4.30
   5 -13   3    9.40    4.80
   5 -13   3    4.10    3.70
   5 -13   3   32.60    7.30
   5  13   3   -8.40    7.20
  -5  13  -3    2.90    3.80
  -5  13  -3   14.90    9.00
   7 -13   3    4.30    5.10
   7 -13   3    9.10    5.50
  -7 -13  -3   17.70    9.20
  -7 -13  -3   14.00    5.20
   7 -13   3   12.40    4.30
   7 -13   3    9.50    4.90
  -7  13  -3   15.90    9.10
   7  13   3    7.20    7.70
  -7  13  -3   -0.40    4.00
  -9 -13  -3    0.90    6.90
   9 -13   3    1.10    4.80
   9 -13   3    6.60    3.90
  -9 -13  -3    2.20    4.70
   9 -13   3    4.00    5.00
  -9  13  -3   -1.80    4.00
  -9  13  -3   -0.20    8.20
  11 -13   3   26.80    6.50
 -11 -13  -3   16.60    8.50
  11 -13   3   16.40    6.50
  11 -13   3   14.60    5.30
 -11 -13  -3   16.50    5.80
 -11  13  -3   13.60   10.50
 -11  13  -3   15.90    5.50
 -13 -13  -3   16.30    8.40
  13 -13   3   11.10    5.40
  13 -13   3   15.00    6.70
  13 -13   3   10.50    6.30
 -13 -13  -3   19.60    5.80
 -13  13  -3   29.20    9.80
 -13  13  -3   17.20    5.50
 -38   0   4   -4.60    4.50
  38   0  -4  -11.40    7.70
 -38   0   4    0.70    7.40
 -36   0   4   -5.40    6.50
  36   0  -4    2.30    8.10
 -36   0   4    3.70    4.60
 -34   0   4   44.70   10.20
 -34   0   4   27.10    7.80
  32   0  -4    6.50    5.30
 -32   0   4   17.70    5.00
 -32   0   4   34.50    8.00
  32   0  -4    8.60    4.50
 -30   0   4   13.00    6.10
 -30   0   4   13.00    4.70
  30   0  -4   19.40    5.40
  30   0  -4   10.90    4.80
 -28   0   4   15.10    5.80
  28   0  -4   16.70    5.10
  28   0  -4   17.90    5.80
 -28   0   4   17.80    4.90
 -26   0   4   -2.70    4.30
  26   0  -4   -3.50    3.40
 -26   0   4   -3.20    3.00
  26   0  -4    2.60    3.40
 -24   0   4    4.10    4.60
  24   0  -4    6.00    3.60
  24   0  -4    3.90    4.00
 -24   0   4   13.10    3.60
 -22   0   4  230.88   34.10
  22   0  -4  229.88   34.50
  22   0  -4  217.68   34.10
 -22   0   4  227.28   35.70
 -20   0   4    7.60    3.10
 -20   0   4    9.10    3.70
  20   0  -4   16.00    4.20
  20   0  -4   10.10    3.40
  18   0  -4  583.14   84.09
 -18   0   4  536.45   84.19
 -18   0   4  579.94   83.79
  18   0  -4  561.84   83.79
 -16   0   4  252.57   39.90
 -16   0   4  257.17   40.30
  16   0  -4  277.57   39.90
  16   0  -4  285.67   40.20
  14   0  -4   -6.70    4.30
  14   0  -4    3.40    2.00
 -14   0   4    3.10    1.90
 -14   0   4    3.60    2.80
 -12   0   4  210.28   27.00
  12   0  -4  177.58   26.50
 -12   0   4  158.98   26.50
  12   0  -4  176.18   26.80
  10   0  -4    2.50    2.20
  10   0  -4    3.50    1.70
 -10   0   4    4.00    1.50
 -10   0   4    5.50    2.60
   8   0  -4  554.94   87.19
  -8   0   4  647.04   87.29
   8   0  -4  599.14   86.99
  -8   0   4  559.84   86.99
   6   0  -4  278.87   41.50
  -6   0   4  281.47   41.80
  -6   0   4  282.67   41.50
   6   0  -4  279.07   41.70
   4   0  -4 1222.58  183.28
  -4   0   4 1257.27  183.48
  -4   0   4 1229.18  183.28
   4   0  -4 1267.47  183.48
   2   0  -4   41.10    6.10
  -2   0   4   44.70    6.10
   2   0  -4   29.70    6.20
   0   0   4   98.09   14.30
   0   0  -4   90.39   14.20
  -2   0  -4   34.80    5.90
  -2   0  -4   46.20    6.30
   2   0   4   42.00    6.40
  -4   0  -4 1081.69  163.88
   4   0   4 1138.29  163.88
  -6   0  -4  228.68   35.00
   6   0   4  239.08   35.00
   8   0   4 4645.84  644.94
  -8   0  -4 4104.39  644.94
 -10   0  -4   79.99   12.40
  10   0   4   77.79   12.10
  10   0   4   73.19   12.30
  12   0   4  489.05   71.79
  12   0   4  498.35   71.99
 -12   0  -4  462.75   71.89
  14   0   4  237.38   34.80
  14   0   4  239.98   35.20
 -14   0  -4  216.58   35.00
 -16   0  -4   50.79   10.10
 -16   0  -4   60.39    9.40
  16   0   4   54.29    9.60
  16   0   4   68.79   10.80
  18   0   4   -2.00    3.70
 -18   0  -4    4.90    2.90
  18   0   4   -0.50    2.80
 -18   0  -4    0.60    2.60
  20   0   4 1295.67  200.18
  20   0   4 1313.87  199.88
 -20   0  -4 1437.46  199.68
  22   0   4  169.18   23.40
  22   0   4  142.59   23.90
 -22   0  -4  138.09   22.80
  24   0   4    6.00    4.10
  24   0   4    4.80    3.60
 -24   0  -4    8.40    3.70
  26   0   4   -1.70    3.10
  26   0   4    2.70    4.10
 -26   0  -4    4.50    3.70
 -28   0  -4   28.90    6.40
  28   0   4   28.70    7.00
  28   0   4   28.80    8.30
 -30   0  -4    0.60    4.00
  30   0   4    2.80    3.80
  30   0   4    5.70    5.90
  32   0   4   38.00   11.00
  34   0   4   17.00    8.50
  36   0   4    4.00    7.60
 -37  -1   4   -1.60    5.50
 -37  -1   4   -5.90    4.40
  37  -1  -4    7.90    7.00
  37   1  -4   11.40    8.60
 -37   1   4   -7.40    6.00
 -37   1   4    0.10    4.70
  35  -1  -4   -1.10    1.40
 -35  -1   4   -2.10    5.10
  35  -1  -4   -0.90    5.30
 -35  -1   4   -3.00    4.80
  35  -1  -4  -11.00    5.80
  35   1  -4    0.90    6.50
 -35   1   4   -0.50    4.50
 -35   1   4   -1.00    7.10
 -33  -1   4    6.20    5.70
 -33  -1   4    3.50    4.50
  33  -1  -4    7.40    5.20
 -33   1   4   -2.40    6.00
 -33   1   4    4.10    4.50
 -31  -1   4    0.70    5.70
 -31  -1   4    0.70    3.90
  31  -1  -4   -1.80    4.60
  31  -1  -4    8.20    4.70
  31   1  -4   -2.90    3.20
 -31   1   4   -7.30    5.10
 -31   1   4   -3.10    3.60
  29  -1  -4   48.30    8.30
 -29  -1   4   19.90    6.20
  29  -1  -4   35.40    7.10
 -29  -1   4   30.30    7.60
 -29   1   4   28.50    6.60
  29   1  -4   33.90    7.40
 -29   1   4   33.20    8.30
  27  -1  -4    6.90    4.20
 -27  -1   4    3.70    4.20
  27  -1  -4    1.80    4.00
 -27  -1   4    0.30    3.50
 -27   1   4    1.00    3.50
  27   1  -4    4.90    4.00
 -27   1   4    9.50    5.60
  27   1  -4   -2.90    3.50
  25  -1  -4   10.10    4.00
  25  -1  -4   14.70    4.80
 -25  -1   4    6.90    3.50
 -25  -1   4    5.80    3.90
  25   1  -4    9.40    3.70
 -25   1   4    4.00    3.40
 -25   1   4    1.50    3.50
  25   1  -4    2.90    3.60
 -23  -1   4  113.39   14.40
  23  -1  -4   93.19   15.00
 -23  -1   4   58.29   14.40
  23  -1  -4   86.29   14.60
  23   1  -4  103.39   14.70
 -23   1   4   85.49   15.30
  23   1  -4   97.59   14.50
 -23   1   4   82.39   14.30
  21  -1  -4    1.20    2.80
 -21  -1   4    3.20    3.30
 -21  -1   4    1.90    2.80
  21  -1  -4    1.40    3.30
 -21   1   4    2.90    4.50
 -21   1   4    6.10    2.90
  21   1  -4    2.40    3.00
  21   1  -4    4.20    3.10
  19  -1  -4    7.80    3.70
 -19  -1   4   11.40    3.70
  19  -1  -4   14.80    5.20
 -19  -1   4   16.30    3.60
  19   1  -4   10.40    4.10
 -19   1   4   16.50    3.80
  19   1  -4   21.00    3.60
 -19   1   4   16.50    4.60
 -17  -1   4    2.60    2.20
  17  -1  -4    4.70    3.10
  17  -1  -4   -0.50    2.30
 -17  -1   4    1.00    2.10
  17   1  -4   -2.00    2.00
 -17   1   4   -0.60    2.10
 -17   1   4    1.10    3.50
  17   1  -4   -0.30    2.40
 -15  -1   4   49.20   10.80
  15  -1  -4   68.19   11.10
 -15  -1   4   67.99   10.60
  15  -1  -4   74.19   10.80
  15   1  -4   67.49   11.00
 -15   1   4   66.19   10.60
  15   1  -4   71.79   10.70
 -15   1   4   84.29   11.50
 -13  -1   4  867.91  135.99
  13  -1  -4  942.51  135.99
 -13  -1   4  992.90  136.29
 -13   1   4  917.31  135.99
  13   1  -4  911.51  135.99
  13   1  -4  876.21  136.19
 -13   1   4  948.61  136.29
 -11  -1   4   66.29   10.20
  11  -1  -4   74.39   11.00
 -11  -1   4   62.19   10.70
  11  -1  -4   63.29   10.40
 -11   1   4  114.49   12.60
  11   1  -4   57.59   10.50
  11   1  -4   64.99   10.20
 -11   1   4   66.69   10.30
   9  -1  -4   10.00    3.00
   9  -1  -4   10.80    2.70
  -9  -1   4   12.70    2.20
  -9  -1   4   12.00    2.90
   9   1  -4   14.80    2.90
   9   1  -4   13.80    2.30
  -9   1   4    8.60    2.30
  -9   1   4    8.50    2.90
   7  -1  -4  202.68   30.20
  -7  -1   4  201.18   30.10
  -7  -1   4  200.68   29.70
   7  -1  -4  197.98   29.80
  -7   1   4  207.98   30.00
   7   1  -4  198.58   29.70
  -7   1   4  192.68   29.80
   7   1  -4  207.78   30.10
  -5  -1   4   48.10    7.40
  -5  -1   4   53.99    8.00
   5  -1  -4   53.59    7.60
   5  -1  -4   42.30    7.80
  -5   1   4   48.60    7.60
   5   1  -4   48.60    7.40
   5   1  -4   46.10    7.80
   3  -1  -4    0.80    1.30
  -3  -1   4    1.50    1.20
  -3  -1   4    0.50    0.70
   3  -1  -4    0.10    1.10
  -3   1   4    3.60    1.20
   3   1  -4    1.10    0.70
   3   1  -4    5.00    1.30
  -3   1   4   -0.20    1.40
  -1  -1   4   64.69   10.00
   1  -1  -4   65.69    9.80
   1  -1  -4   67.79   10.00
   1   1  -4   67.89    9.70
  -1   1   4   72.59   10.10
  -1   1   4   57.69    9.80
   1   1  -4   64.29    9.90
   1   1  -4   58.89    9.90
   1  -1   4    8.80    1.70
  -1  -1  -4    4.60    1.70
   1  -1   4    6.30    2.10
  -1   1  -4    9.10    1.90
  -1   1  -4    9.60    2.00
   1   1   4   11.10    2.10
  -3  -1  -4  318.97   46.90
   3  -1   4  328.37   47.00
   3  -1   4  317.97   46.80
  -3   1  -4  301.77   47.00
  -3   1  -4  313.97   46.90
   3   1   4  315.77   46.90
  -5  -1  -4  157.08   23.90
   5  -1   4  170.18   24.10
  -5   1  -4  153.18   23.80
   5   1   4  157.98   23.80
   7  -1   4   29.60    4.60
  -7  -1  -4   13.80    3.20
   7   1   4   10.40    2.90
  -7   1  -4   16.10    3.50
  -9  -1  -4  693.83  109.99
   9  -1   4  718.83  110.09
   9   1   4  816.22  109.99
 -11  -1  -4    2.60    2.20
  11  -1   4    1.20    2.00
  11  -1   4   -1.60    1.80
  11   1   4   -1.70    2.10
 -11   1  -4   -0.20    1.60
 -11   1  -4   -2.40    1.90
  11   1   4    1.40    1.90
 -13  -1  -4    0.80    2.30
  13  -1   4    1.80    2.70
  13  -1   4    0.80    2.30
  13   1   4    2.10    2.80
 -13   1  -4    2.60    2.70
 -13   1  -4    2.30    1.80
  13   1   4    1.00    2.00
 -15  -1  -4  103.49   16.80
  15  -1   4   96.69   16.50
  15  -1   4  108.59   17.10
 -15   1  -4  105.09   16.90
  15   1   4   91.99   16.40
 -15   1  -4  117.29   16.20
  15   1   4  116.69   16.90
  17  -1   4  330.67   46.30
 -17  -1  -4  266.97   46.30
  17  -1   4  291.67   46.50
 -17   1  -4  348.67   46.00
  17   1   4  320.47   46.10
 -17   1  -4  286.97   46.50
  17   1   4  295.57   46.40
 -19  -1  -4   -1.80    2.80
  19  -1   4    1.10    3.10
  19  -1   4    1.20    3.40
  19   1   4   -5.00    2.30
  19   1   4    1.20    3.60
 -19   1  -4    2.40    2.70
  21  -1   4   83.89   12.30
 -21  -1  -4   65.89   10.70
  21  -1   4   58.79   10.90
 -21   1  -4   54.69   10.50
  21   1   4   50.39   11.00
  21   1   4   89.49   11.40
  23  -1   4    0.50    3.20
 -23  -1  -4    0.90    3.10
  23  -1   4   -2.70    3.70
  23   1   4   -2.70    4.00
 -23   1  -4   -4.10    2.70
  23   1   4    3.50    3.10
  25  -1   4   -4.30    4.30
  25  -1   4   -0.20    3.30
 -25  -1  -4   -3.30    3.00
  25   1   4   -2.60    2.90
  25   1   4   -1.20    4.20
 -25   1  -4    6.90    3.50
  27  -1   4    5.70    3.90
 -27  -1  -4   -2.40    3.50
  27  -1   4   -2.00    4.00
 -27   1  -4    3.80    3.50
  27   1   4   -2.40    4.40
  27   1   4    1.20    3.80
  29  -1   4   16.60    6.00
 -29  -1  -4   18.80    5.00
  29  -1   4   14.90    7.50
  29   1   4   10.50    6.30
 -29   1  -4    9.60    4.70
  29   1   4    6.20    4.50
  31  -1   4    8.60    6.00
 -31  -1  -4   16.10    5.30
  31  -1   4   25.60    5.70
  31   1   4   11.30    5.80
  33  -1   4   16.90    8.00
 -33  -1  -4   26.70    5.70
  33   1   4   26.60    9.40
  33   1   4   15.20    6.30
  35  -1   4   -2.60    7.00
  35   1   4    3.50    7.60
  37  -1   4    0.80    7.60
  37   1   4    0.70    7.40
 -38  -2   4    4.40    6.30
  38  -2  -4   -8.30    6.00
 -38  -2   4   -1.30    4.80
  38  -2  -4    0.30    6.00
 -38   2   4   -0.10    6.30
  38   2  -4   -8.00    7.00
 -36  -2   4   11.30    7.10
  36  -2  -4    4.90    7.30
  36  -2  -4   16.30    5.70
 -36  -2   4    2.10    4.70
  36  -2  -4    3.20    6.00
  36   2  -4    4.50    7.80
 -36   2   4   -5.60    4.40
 -36   2   4   16.10    8.20
 -34  -2   4    0.50    4.70
  34  -2  -4    6.80    5.40
  34  -2  -4    9.70    5.60
 -34  -2   4    2.00    6.60
  34  -2  -4   10.70    8.40
 -34   2   4    1.90    4.40
  34   2  -4   15.20    4.60
  34   2  -4   -0.70    6.70
 -34   2   4   12.70    4.90
 -32  -2   4   -0.30    4.10
  32  -2  -4   -4.60    4.60
 -32  -2   4    6.20    4.70
  32  -2  -4   -4.10    4.60
 -32   2   4    6.10    6.20
  32   2  -4   10.90    5.10
 -32   2   4    2.40    4.20
  30  -2  -4   19.10    6.40
  30  -2  -4   13.90    6.40
 -30  -2   4   10.90    7.10
 -30  -2   4   26.20    5.70
 -30   2   4   19.30    7.80
 -30   2   4   28.40    5.80
  30   2  -4   17.10    6.00
 -28  -2   4   16.20    5.90
  28  -2  -4   -1.50    4.30
 -28  -2   4    4.90    3.70
  28  -2  -4    1.60    4.30
  28   2  -4    7.40    4.40
 -28   2   4   -5.20    4.90
 -28   2   4    1.80    3.70
 -26  -2   4    0.80    3.10
 -26  -2   4    6.80    5.10
[truncated: 1,545,006 more chars]
