# Supplementary material for: Counteranion-mediated efficient iodine capture in a hexacationic imidazolium organic cage enabled by multiple non-covalent interactions
Source: Nat Commun. 2023 Sep 28;14:6082. doi: 10.1038/s41467-023-41866-7 (PMC10539326; doi:10.1038/s41467-023-41866-7)
Supplement: Supplementary file 4 — Supplementary Data 1 [file 41467_2023_41866_MOESM4_ESM.zip › CIF/cageCl.cif]

data_cageCl
_audit_creation_date               2023-01-04
_audit_creation_method
;
Olex2 1.5
(compiled 2022.04.07 svn.rca3783a0 for OlexSys, GUI svn.r6498)
;
_shelx_SHELXL_version_number       '2018/3'
_audit_contact_author_address      ?
_audit_contact_author_email        ?
_audit_contact_author_name         ''
_audit_contact_author_phone        ?
_publ_contact_author_id_orcid      ?
_publ_section_references
;
Dolomanov, O.V., Bourhis, L.J., Gildea, R.J, Howard, J.A.K. & Puschmann, H.
 (2009), J. Appl. Cryst. 42, 339-341.

Sheldrick, G.M. (2015). Acta Cryst. C71, 3-8.
;
_chemical_name_common              ?
_chemical_name_systematic          ?
_chemical_formula_moiety           '6(Cl), C54 H48 N12'
_chemical_formula_sum              'C54 H48 Cl6 N12'
_chemical_formula_weight           1077.74
_chemical_melting_point            ?
loop_
  _atom_type_symbol
  _atom_type_description
  _atom_type_scat_dispersion_real
  _atom_type_scat_dispersion_imag
  _atom_type_scat_source
 'C' 'C' 0.0147 0.0070 'International Tables Vol C Tables 4.2.6.8 and 6.1.1.4'
 'H' 'H' 0.0000 0.0000 'International Tables Vol C Tables 4.2.6.8 and 6.1.1.4'
 'Cl' 'Cl' 0.3293 0.5493 'International Tables Vol C Tables 4.2.6.8 and 6.1.1.4'
 'N' 'N' 0.0256 0.0140 'International Tables Vol C Tables 4.2.6.8 and 6.1.1.4'

_shelx_space_group_comment
;
The symmetry employed for this shelxl refinement is uniquely defined
by the following loop, which should always be used as a source of
symmetry information in preference to the above space-group names.
They are only intended as comments.
;
_space_group_crystal_system        'monoclinic'
_space_group_IT_number             14
_space_group_name_H-M_alt          'P 1 21/c 1'
_space_group_name_Hall             '-P 2ybc'
loop_
  _space_group_symop_operation_xyz
 'x, y, z'
 '-x, y+1/2, -z+1/2'
 '-x, -y, -z'
 'x, -y-1/2, z-1/2'

_cell_length_a                     13.6528(7)
_cell_length_b                     22.9332(10)
_cell_length_c                     19.5435(11)
_cell_angle_alpha                  90
_cell_angle_beta                   106.068(6)
_cell_angle_gamma                  90
_cell_volume                       5880.1(5)
_cell_formula_units_Z              4
_cell_measurement_reflns_used      15945
_cell_measurement_temperature      100(2)
_cell_measurement_theta_max        58.4780
_cell_measurement_theta_min        2.6350
_shelx_estimated_absorpt_T_max     ?
_shelx_estimated_absorpt_T_min     ?
_exptl_absorpt_coefficient_mu      1.997
_exptl_absorpt_correction_T_max    ?
_exptl_absorpt_correction_T_min    ?
_exptl_absorpt_correction_type     ?
_exptl_absorpt_process_details     ?
_exptl_absorpt_special_details     ?
_exptl_crystal_colour              ?
_exptl_crystal_density_diffrn      1.217
_exptl_crystal_density_meas        ?
_exptl_crystal_density_method      ?
_exptl_crystal_description         block
_exptl_crystal_F_000               2232
_exptl_crystal_size_max            0.2
_exptl_crystal_size_mid            0.15
_exptl_crystal_size_min            0.1
_exptl_transmission_factor_max     ?
_exptl_transmission_factor_min     ?
_diffrn_reflns_av_R_equivalents    0.0321
_diffrn_reflns_av_unetI/netI       0.0322
_diffrn_reflns_Laue_measured_fraction_full  1.000
_diffrn_reflns_Laue_measured_fraction_max  0.968
_diffrn_reflns_limit_h_max         17
_diffrn_reflns_limit_h_min         -17
_diffrn_reflns_limit_k_max         29
_diffrn_reflns_limit_k_min         -26
_diffrn_reflns_limit_l_max         25
_diffrn_reflns_limit_l_min         -24
_diffrn_reflns_number              44011
_diffrn_reflns_point_group_measured_fraction_full  1.000
_diffrn_reflns_point_group_measured_fraction_max  0.968
_diffrn_reflns_theta_full          53.543
_diffrn_reflns_theta_max           60.289
_diffrn_reflns_theta_min           2.644
_diffrn_ambient_temperature        100.15
_diffrn_detector_area_resol_mean   ?
_diffrn_measured_fraction_theta_full  1.000
_diffrn_measured_fraction_theta_max  0.968
_diffrn_measurement_device_type    'ROD, Synergy Custom system, HyPix'
_diffrn_measurement_method         ?
_diffrn_radiation_type             GaK\a
_diffrn_radiation_wavelength       1.3405
_diffrn_source                     ?
_reflns_Friedel_coverage           0.000
_reflns_Friedel_fraction_full      .
_reflns_Friedel_fraction_max       .
_reflns_number_gt                  10594
_reflns_number_total               12967
_reflns_special_details
;
 Reflections were merged by SHELXL according to the crystal
 class for the calculation of statistics and refinement.
 
 Structure factors included contributions from the .fab file.
 
 _reflns_Friedel_fraction is defined as the number of unique
 Friedel pairs measured divided by the number that would be
 possible theoretically, ignoring centric projections and
 systematic absences.
;
_reflns_threshold_expression       'I > 2\s(I)'
_computing_cell_refinement         ?
_computing_data_collection         ?
_computing_data_reduction          ?
_computing_molecular_graphics      'Olex2 1.5 (Dolomanov et al., 2009)'
_computing_publication_material    'Olex2 1.5 (Dolomanov et al., 2009)'
_computing_structure_refinement    'SHELXL 2018/3 (Sheldrick, 2015)'
_computing_structure_solution      'SHELXT 2014/5 (Sheldrick, 2014)'
_refine_diff_density_max           0.657
_refine_diff_density_min           -0.581
_refine_diff_density_rms           0.070
_refine_ls_extinction_coef         0.00026(8)
_refine_ls_extinction_expression  
 'Fc^*^=kFc[1+0.001xFc^2^\l^3^/sin(2\q)]^-1/4^'
_refine_ls_extinction_method       'SHELXL-2018/3 (Sheldrick 2018)'
_refine_ls_goodness_of_fit_ref     1.015
_refine_ls_hydrogen_treatment      constr
_refine_ls_matrix_type             full
_refine_ls_number_parameters       678
_refine_ls_number_reflns           12967
_refine_ls_number_restraints       0
_refine_ls_R_factor_all            0.0885
_refine_ls_R_factor_gt             0.0744
_refine_ls_restrained_S_all        1.015
_refine_ls_shift/su_max            0.001
_refine_ls_shift/su_mean           0.000
_refine_ls_structure_factor_coef   Fsqd
_refine_ls_weighting_details      
 'w=1/[\s^2^(Fo^2^)+(0.0906P)^2^+12.5970P] where P=(Fo^2^+2Fc^2^)/3'
_refine_ls_weighting_scheme        calc
_refine_ls_wR_factor_gt            0.1966
_refine_ls_wR_factor_ref           0.2051
_refine_special_details            ?
_olex2_refinement_description
;
1. Others
 Sof(Cl5B)=1-FVAR(1)
 Sof(Cl5A)=FVAR(1)
 Fixed Sof: Cl8(0.3333) Cl8B(0.3333) Cl8C(0.3333)
2.a Secondary CH2 refined with riding coordinates:
 C28(H28A,H28B), C7(H7A,H7B), C24(H24A,H24B), C31(H31A,H31B), C48(H48A,H48B),
 C65(H65A,H65B)
2.b Aromatic/amide H refined with riding coordinates:
 C2(H2), C4(H4), C6(H6), C9(H9), C10(H10), C12(H12), C14(H14), C15(H15),
 C16(H16), C18(H18), C20(H20), C21(H21), C23(H23), C26(H26), C28(H28), C30(H30),
  C33(H33), C34(H34), C36(H36), C38(H38), C39(H39), C40(H40), C42(H42),
 C44(H44), C45(H45), C47(H47), C50(H50), C51(H51), C53(H53), C55(H55), C56(H56),
  C57(H57), C59(H59), C61(H61), C62(H62), C64(H64)
;
_atom_sites_solution_hydrogens     geom
_atom_sites_solution_primary       ?
_atom_sites_solution_secondary     ?
loop_
  _atom_site_label
  _atom_site_type_symbol
  _atom_site_fract_x
  _atom_site_fract_y
  _atom_site_fract_z
  _atom_site_U_iso_or_equiv
  _atom_site_adp_type
  _atom_site_occupancy
  _atom_site_site_symmetry_order
  _atom_site_calc_flag
  _atom_site_refinement_flags_posn
  _atom_site_refinement_flags_adp
  _atom_site_refinement_flags_occupancy
  _atom_site_disorder_assembly
  _atom_site_disorder_group
 Cl1 Cl 0.85643(7) 0.45321(3) 0.01918(5) 0.0406(2) Uani 1 1 d . . . . .
 Cl2 Cl 1.10932(7) 0.23516(4) 0.10027(5) 0.0462(2) Uani 1 1 d . . . . .
 Cl3 Cl 0.67760(7) 0.34313(4) 0.26014(5) 0.0450(2) Uani 1 1 d . . . . .
 Cl4 Cl 0.21445(7) 0.18977(4) 0.37323(5) 0.0469(2) Uani 1 1 d . . . . .
 C28 C 1.0305(3) 0.30462(17) 0.4020(2) 0.0474(9) Uani 1 1 d . . . . .
 H28A H 1.094061 0.285740 0.398330 0.057 Uiso 1 1 calc R U . . .
 H28B H 1.047260 0.328813 0.445631 0.057 Uiso 1 1 calc R U . . .
 Cl5A Cl 0.41713(16) 0.49650(9) 0.18130(12) 0.0462(12) Uani 0.503(11) 1 d . . P A
 1
 Cl5B Cl 0.4119(11) 0.4863(6) 0.2112(16) 0.347(9) Uani 0.497(11) 1 d . . P A
 2
 Cl8 Cl 0.838(3) 0.4031(13) 0.495(2) 0.56(3) Uani 0.3333 1 d . . P B 1
 Cl8B Cl 0.8129(6) 0.38454(17) 0.4646(2) 0.0712(12) Uani 0.3333 1 d . . P C 2
 Cl8C Cl 0.7547(5) 0.4069(2) 0.4769(3) 0.096(2) Uani 0.3333 1 d . . P D 3
 C1_2 C 0.9890(3) 0.34316(16) 0.3379(2) 0.0413(8) Uani 1 1 d . . . . .
 C2_2 C 0.9721(3) 0.32101(15) 0.2706(2) 0.0406(8) Uani 1 1 d . . . . .
 H2_2 H 0.984046 0.280820 0.264267 0.049 Uiso 1 1 calc R U . . .
 C3_2 C 0.9374(3) 0.35695(15) 0.2109(2) 0.0391(8) Uani 1 1 d . . . . .
 C4_2 C 0.9190(3) 0.41579(15) 0.2204(2) 0.0416(8) Uani 1 1 d . . . . .
 H4_2 H 0.893918 0.440286 0.180149 0.050 Uiso 1 1 calc R U . . .
 C5_2 C 0.9370(3) 0.43844(15) 0.2880(2) 0.0402(8) Uani 1 1 d . . . . .
 C6_2 C 0.9719(3) 0.40248(16) 0.3473(2) 0.0426(8) Uani 1 1 d . . . . .
 H6_2 H 0.984044 0.418129 0.393944 0.051 Uiso 1 1 calc R U . . .
 C7_2 C 0.9241(3) 0.50310(15) 0.2969(3) 0.0482(10) Uani 1 1 d . . . . .
 H7A_2 H 0.974967 0.516392 0.340797 0.058 Uiso 1 1 calc R U . . .
 H7B_2 H 0.937826 0.523885 0.256133 0.058 Uiso 1 1 calc R U . . .
 N8_2 N 0.8213(2) 0.51853(12) 0.30131(18) 0.0414(7) Uani 1 1 d . . . . .
 C9_2 C 0.7660(3) 0.48953(17) 0.3391(3) 0.0532(10) Uani 1 1 d . . . . .
 H9_2 H 0.782643 0.453125 0.362650 0.064 Uiso 1 1 calc R U . . .
 C10_2 C 0.6833(3) 0.52259(17) 0.3366(2) 0.0503(10) Uani 1 1 d . . . . .
 H10_2 H 0.630699 0.513767 0.358162 0.060 Uiso 1 1 calc R U . . .
 N11_2 N 0.6892(2) 0.57144(12) 0.29698(17) 0.0372(6) Uani 1 1 d . . . . .
 C12_2 C 0.7749(3) 0.56815(15) 0.2777(2) 0.0437(9) Uani 1 1 d . . . . .
 H12_2 H 0.798949 0.596799 0.251170 0.052 Uiso 1 1 calc R U . . .
 C13_2 C 0.6231(3) 0.62085(14) 0.28681(18) 0.0342(7) Uani 1 1 d . . . . .
 C14_2 C 0.6639(3) 0.67644(14) 0.29001(18) 0.0339(7) Uani 1 1 d . . . . .
 H14_2 H 0.734848 0.681973 0.296419 0.041 Uiso 1 1 calc R U . . .
 C15_2 C 0.5993(3) 0.72344(14) 0.28369(17) 0.0319(7) Uani 1 1 d . . . . .
 H15_2 H 0.626549 0.761768 0.286475 0.038 Uiso 1 1 calc R U . . .
 C16_2 C 0.4950(3) 0.71603(14) 0.27329(16) 0.0315(7) Uani 1 1 d . . . . .
 H16_2 H 0.451100 0.748806 0.268560 0.038 Uiso 1 1 calc R U . . .
 C17_2 C 0.4566(2) 0.65987(14) 0.26999(17) 0.0313(6) Uani 1 1 d . . . . .
 C18_2 C 0.5195(3) 0.61147(14) 0.27699(19) 0.0346(7) Uani 1 1 d . . . . .
 H18_2 H 0.492622 0.573109 0.275136 0.042 Uiso 1 1 calc R U . . .
 N19_2 N 0.3498(2) 0.65156(11) 0.26075(14) 0.0306(6) Uani 1 1 d . . . . .
 C20_2 C 0.2791(3) 0.69519(14) 0.25901(19) 0.0350(7) Uani 1 1 d . . . . .
 H20_2 H 0.292185 0.735926 0.262247 0.042 Uiso 1 1 calc R U . . .
 C21_2 C 0.1891(3) 0.66941(14) 0.25193(17) 0.0321(7) Uani 1 1 d . . . . .
 H21_2 H 0.126477 0.688456 0.249608 0.039 Uiso 1 1 calc R U . . .
 N22_2 N 0.2037(2) 0.61017(11) 0.24862(15) 0.0323(6) Uani 1 1 d . . . . .
 C23_2 C 0.3010(3) 0.60027(14) 0.25392(19) 0.0359(7) Uani 1 1 d . . . . .
 H23_2 H 0.331153 0.563047 0.253043 0.043 Uiso 1 1 calc R U . . .
 C24_2 C 0.1220(3) 0.56786(15) 0.2455(2) 0.0438(9) Uani 1 1 d . . . . .
 H24A_2 H 0.060562 0.580051 0.207949 0.053 Uiso 1 1 calc R U . . .
 H24B_2 H 0.104746 0.568482 0.291501 0.053 Uiso 1 1 calc R U . . .
 C25_2 C 0.1490(2) 0.50607(14) 0.2305(2) 0.0372(8) Uani 1 1 d . . . . .
 C26_2 C 0.1337(2) 0.48664(14) 0.1610(2) 0.0360(7) Uani 1 1 d . . . . .
 H26_2 H 0.110750 0.513031 0.122398 0.043 Uiso 1 1 calc R U . . .
 C27_2 C 0.1520(2) 0.42841(14) 0.14776(18) 0.0338(7) Uani 1 1 d . . . . .
 C28_2 C 0.1854(2) 0.39009(14) 0.20445(19) 0.0342(7) Uani 1 1 d . . . . .
 H28_2 H 0.197661 0.350432 0.195455 0.041 Uiso 1 1 calc R U . . .
 C29_2 C 0.2011(2) 0.40909(15) 0.27422(19) 0.0366(7) Uani 1 1 d . . . . .
 C30_2 C 0.1837(3) 0.46738(16) 0.2870(2) 0.0389(8) Uani 1 1 d . . . . .
 H30_2 H 0.195484 0.480856 0.334602 0.047 Uiso 1 1 calc R U . . .
 C31_2 C 0.2327(3) 0.36744(18) 0.3359(2) 0.0451(9) Uani 1 1 d . . . . .
 H31A_2 H 0.216552 0.384917 0.377803 0.054 Uiso 1 1 calc R U . . .
 H31B_2 H 0.192673 0.331048 0.323715 0.054 Uiso 1 1 calc R U . . .
 N32_2 N 0.3417(2) 0.35313(13) 0.35472(16) 0.0381(6) Uani 1 1 d . . . . .
 C33_2 C 0.4223(3) 0.39162(16) 0.3735(2) 0.0414(8) Uani 1 1 d . . . . .
 H33_2 H 0.418032 0.432928 0.374982 0.050 Uiso 1 1 calc R U . . .
 C34_2 C 0.5078(3) 0.35968(15) 0.38921(19) 0.0385(7) Uani 1 1 d . . . . .
 H34_2 H 0.575632 0.374138 0.403908 0.046 Uiso 1 1 calc R U . . .
 N35_2 N 0.4790(2) 0.30170(12) 0.38006(14) 0.0338(6) Uani 1 1 d . . . . .
 C36_2 C 0.3768(3) 0.29947(16) 0.35909(18) 0.0360(7) Uani 1 1 d . . . . .
 H36_2 H 0.336760 0.265022 0.349101 0.043 Uiso 1 1 calc R U . . .
 C37_2 C 0.5447(3) 0.25181(14) 0.39259(17) 0.0318(7) Uani 1 1 d . . . . .
 C38_2 C 0.5045(3) 0.19670(15) 0.39771(18) 0.0365(7) Uani 1 1 d . . . . .
 H38_2 H 0.434057 0.191723 0.393675 0.044 Uiso 1 1 calc R U . . .
 C39_2 C 0.5699(3) 0.14942(16) 0.4088(2) 0.0414(8) Uani 1 1 d . . . . .
 H39_2 H 0.543271 0.111552 0.411977 0.050 Uiso 1 1 calc R U . . .
 C40_2 C 0.6721(3) 0.15560(15) 0.4154(2) 0.0400(8) Uani 1 1 d . . . . .
 H40_2 H 0.716111 0.122696 0.423615 0.048 Uiso 1 1 calc R U . . .
 C41_2 C 0.7098(3) 0.21161(15) 0.40982(18) 0.0348(7) Uani 1 1 d . . . . .
 C42_2 C 0.6468(3) 0.25986(14) 0.39827(17) 0.0333(7) Uani 1 1 d . . . . .
 H42_2 H 0.673084 0.297679 0.394341 0.040 Uiso 1 1 calc R U . . .
 N43_2 N 0.8155(2) 0.21894(12) 0.41450(15) 0.0362(6) Uani 1 1 d . . . . .
 C44_2 C 0.8921(3) 0.17736(15) 0.43313(19) 0.0385(7) Uani 1 1 d . . . . .
 H44_2 H 0.884740 0.138183 0.446706 0.046 Uiso 1 1 calc R U . . .
 C45_2 C 0.9783(3) 0.20266(16) 0.4284(2) 0.0415(8) Uani 1 1 d . . . . .
 H45_2 H 1.043326 0.184633 0.437962 0.050 Uiso 1 1 calc R U . . .
 N46_2 N 0.9559(2) 0.25920(13) 0.40745(17) 0.0418(7) Uani 1 1 d . . . . .
 C47_2 C 0.8574(3) 0.26859(16) 0.3992(2) 0.0456(9) Uani 1 1 d . . . . .
 H47_2 H 0.822400 0.304295 0.384976 0.055 Uiso 1 1 calc R U . . .
 C48_2 C 0.9266(3) 0.33384(16) 0.1376(2) 0.0464(9) Uani 1 1 d . . . . .
 H48A_2 H 0.914841 0.366859 0.103659 0.056 Uiso 1 1 calc R U . . .
 H48B_2 H 0.991051 0.314638 0.136494 0.056 Uiso 1 1 calc R U . . .
 N49_2 N 0.8420(2) 0.29169(13) 0.11422(17) 0.0413(7) Uani 1 1 d . . . . .
 C50_2 C 0.8491(3) 0.23709(16) 0.0859(2) 0.0430(8) Uani 1 1 d . . . . .
 H50_2 H 0.909440 0.219502 0.080327 0.052 Uiso 1 1 calc R U . . .
 C51_2 C 0.7562(3) 0.21359(17) 0.06776(19) 0.0432(8) Uani 1 1 d . . . . .
 H51_2 H 0.738083 0.176271 0.047011 0.052 Uiso 1 1 calc R U . . .
 N52_2 N 0.6910(2) 0.25398(13) 0.08495(15) 0.0369(6) Uani 1 1 d . . . . .
 C53_2 C 0.7456(3) 0.30054(15) 0.1135(2) 0.0415(8) Uani 1 1 d . . . . .
 H53_2 H 0.719890 0.334406 0.130583 0.050 Uiso 1 1 calc R U . . .
 C54_2 C 0.5836(3) 0.24661(15) 0.07177(18) 0.0372(7) Uani 1 1 d . . . . .
 C55_2 C 0.5431(3) 0.19096(15) 0.06093(19) 0.0403(8) Uani 1 1 d . . . . .
 H55_2 H 0.586465 0.157986 0.065059 0.048 Uiso 1 1 calc R U . . .
 C56_2 C 0.4385(3) 0.18411(16) 0.04400(19) 0.0415(8) Uani 1 1 d . . . . .
 H56_2 H 0.409933 0.146105 0.036052 0.050 Uiso 1 1 calc R U . . .
 C57_2 C 0.3749(3) 0.23189(15) 0.03850(18) 0.0388(8) Uani 1 1 d . . . . .
 H57_2 H 0.303046 0.227058 0.025880 0.047 Uiso 1 1 calc R U . . .
 C58_2 C 0.4179(3) 0.28690(14) 0.05169(17) 0.0344(7) Uani 1 1 d . . . . .
 C59_2 C 0.5224(3) 0.29522(15) 0.06880(18) 0.0365(7) Uani 1 1 d . . . . .
 H59_2 H 0.551155 0.333090 0.078197 0.044 Uiso 1 1 calc R U . . .
 N60_2 N 0.3536(2) 0.33624(12) 0.04789(15) 0.0346(6) Uani 1 1 d . . . . .
 C61_2 C 0.3736(3) 0.39244(15) 0.02998(19) 0.0383(7) Uani 1 1 d . . . . .
 H61_2 H 0.431992 0.405360 0.016834 0.046 Uiso 1 1 calc R U . . .
 C62_2 C 0.2936(3) 0.42544(15) 0.0349(2) 0.0393(8) Uani 1 1 d . . . . .
 H62_2 H 0.285028 0.466047 0.025518 0.047 Uiso 1 1 calc R U . . .
 N63_2 N 0.2270(2) 0.38935(12) 0.05588(15) 0.0354(6) Uani 1 1 d . . . . .
 C64_2 C 0.2654(3) 0.33550(15) 0.06327(18) 0.0354(7) Uani 1 1 d . . . . .
 H64_2 H 0.234430 0.302164 0.077275 0.042 Uiso 1 1 calc R U . . .
 C65_2 C 0.1327(3) 0.40714(16) 0.0722(2) 0.0386(8) Uani 1 1 d . . . . .
 H65A_2 H 0.085205 0.373606 0.064583 0.046 Uiso 1 1 calc R U . . .
 H65B_2 H 0.099672 0.438594 0.039124 0.046 Uiso 1 1 calc R U . . .

loop_
  _atom_site_aniso_label
  _atom_site_aniso_U_11
  _atom_site_aniso_U_22
  _atom_site_aniso_U_33
  _atom_site_aniso_U_23
  _atom_site_aniso_U_13
  _atom_site_aniso_U_12
 Cl1 0.0456(5) 0.0285(4) 0.0487(5) 0.0021(3) 0.0149(4) 0.0057(3)
 Cl2 0.0382(4) 0.0443(5) 0.0573(5) 0.0145(4) 0.0153(4) 0.0071(4)
 Cl3 0.0493(5) 0.0316(4) 0.0608(6) 0.0056(4) 0.0262(4) 0.0003(3)
 Cl4 0.0359(4) 0.0480(5) 0.0536(5) 0.0059(4) 0.0069(4) -0.0057(4)
 C28 0.0354(18) 0.043(2) 0.066(3) 0.0171(18) 0.0171(17) -0.0042(15)
 Cl5A 0.0399(14) 0.0293(12) 0.0624(18) -0.0148(8) 0.0027(8) 0.0034(7)
 Cl5B 0.297(16) 0.178(9) 0.53(3) -0.098(13) 0.051(15) 0.026(9)
 Cl8 0.68(7) 0.35(3) 0.76(7) 0.29(4) 0.39(5) -0.03(4)
 Cl8B 0.132(4) 0.0306(16) 0.070(2) 0.0117(15) 0.059(3) -0.003(2)
 Cl8C 0.093(3) 0.058(3) 0.101(3) 0.046(3) -0.032(3) -0.037(3)
 C1_2 0.0277(16) 0.0367(18) 0.062(2) 0.0099(16) 0.0168(16) 0.0002(13)
 C2_2 0.0330(17) 0.0285(16) 0.065(2) 0.0119(16) 0.0216(16) 0.0039(13)
 C3_2 0.0315(16) 0.0313(17) 0.060(2) 0.0117(15) 0.0217(16) 0.0048(13)
 C4_2 0.0298(16) 0.0322(17) 0.067(2) 0.0165(16) 0.0206(16) 0.0072(13)
 C5_2 0.0286(16) 0.0283(16) 0.069(2) 0.0063(16) 0.0217(16) 0.0006(13)
 C6_2 0.0342(17) 0.0363(18) 0.063(2) 0.0040(16) 0.0224(17) -0.0048(14)
 C7_2 0.0360(18) 0.0298(17) 0.086(3) 0.0049(18) 0.0287(19) 0.0016(14)
 N8_2 0.0381(15) 0.0268(14) 0.066(2) 0.0011(13) 0.0254(14) 0.0005(12)
 C9_2 0.055(2) 0.036(2) 0.078(3) 0.0086(19) 0.035(2) 0.0007(17)
 C10_2 0.049(2) 0.0359(19) 0.075(3) 0.0051(18) 0.032(2) -0.0004(16)
 N11_2 0.0352(14) 0.0281(14) 0.0547(18) -0.0023(12) 0.0231(13) -0.0022(11)
 C12_2 0.0333(17) 0.0280(16) 0.076(3) 0.0022(16) 0.0251(18) -0.0030(13)
 C13_2 0.0363(17) 0.0268(15) 0.0413(18) -0.0048(13) 0.0140(14) -0.0020(13)
 C14_2 0.0305(16) 0.0336(16) 0.0388(17) -0.0036(13) 0.0116(13) -0.0055(13)
 C15_2 0.0381(17) 0.0264(15) 0.0326(16) -0.0011(12) 0.0119(13) -0.0058(13)
 C16_2 0.0382(17) 0.0260(15) 0.0313(16) -0.0017(12) 0.0113(13) -0.0027(12)
 C17_2 0.0325(16) 0.0284(15) 0.0363(16) -0.0028(12) 0.0149(13) -0.0037(12)
 C18_2 0.0352(17) 0.0238(15) 0.0483(19) -0.0057(13) 0.0173(14) -0.0060(12)
 N19_2 0.0317(13) 0.0245(12) 0.0373(14) -0.0048(10) 0.0126(11) -0.0035(10)
 C20_2 0.0378(17) 0.0257(15) 0.0441(19) -0.0024(13) 0.0157(14) -0.0003(13)
 C21_2 0.0348(16) 0.0274(15) 0.0360(17) -0.0030(12) 0.0127(13) 0.0003(12)
 N22_2 0.0276(13) 0.0267(13) 0.0441(15) -0.0041(11) 0.0124(11) -0.0026(10)
 C23_2 0.0335(16) 0.0248(15) 0.052(2) -0.0030(14) 0.0158(15) -0.0043(12)
 C24_2 0.0308(17) 0.0314(17) 0.072(3) -0.0072(17) 0.0199(17) -0.0056(14)
 C25_2 0.0259(15) 0.0280(16) 0.059(2) -0.0050(15) 0.0137(15) -0.0050(12)
 C26_2 0.0255(15) 0.0295(16) 0.053(2) 0.0088(14) 0.0103(14) -0.0006(12)
 C27_2 0.0260(15) 0.0312(16) 0.0433(18) 0.0010(13) 0.0083(13) -0.0018(12)
 C28_2 0.0254(15) 0.0277(15) 0.0483(19) 0.0015(13) 0.0081(13) -0.0017(12)
 C29_2 0.0249(15) 0.0363(17) 0.0468(19) 0.0049(14) 0.0069(14) -0.0016(13)
 C30_2 0.0280(16) 0.0389(18) 0.049(2) -0.0048(15) 0.0099(14) -0.0057(13)
 C31_2 0.0374(19) 0.052(2) 0.048(2) 0.0126(17) 0.0144(16) 0.0062(16)
 N32_2 0.0337(14) 0.0421(16) 0.0393(15) 0.0044(12) 0.0116(12) 0.0012(12)
 C33_2 0.0363(18) 0.0374(18) 0.048(2) 0.0003(15) 0.0083(15) 0.0007(14)
 C34_2 0.0384(18) 0.0335(17) 0.0413(18) -0.0005(14) 0.0074(15) -0.0003(14)
 N35_2 0.0347(14) 0.0341(14) 0.0326(14) 0.0020(11) 0.0097(11) 0.0010(11)
 C36_2 0.0337(16) 0.0395(18) 0.0341(17) 0.0025(14) 0.0083(13) -0.0023(14)
 C37_2 0.0356(16) 0.0311(16) 0.0291(15) 0.0005(12) 0.0092(13) -0.0005(13)
 C38_2 0.0396(18) 0.0358(17) 0.0364(17) 0.0010(14) 0.0142(14) -0.0025(14)
 C39_2 0.046(2) 0.0332(17) 0.049(2) 0.0033(15) 0.0198(16) -0.0053(15)
 C40_2 0.0451(19) 0.0312(17) 0.048(2) 0.0032(15) 0.0203(16) 0.0021(14)
 C41_2 0.0394(18) 0.0319(16) 0.0361(17) 0.0020(13) 0.0154(14) -0.0008(13)
 C42_2 0.0376(17) 0.0310(16) 0.0313(16) 0.0011(12) 0.0094(13) -0.0022(13)
 N43_2 0.0374(15) 0.0317(14) 0.0421(16) 0.0042(12) 0.0155(12) -0.0002(11)
 C44_2 0.0410(18) 0.0315(16) 0.0409(18) 0.0077(14) 0.0082(15) -0.0001(14)
 C45_2 0.0354(18) 0.0382(18) 0.048(2) 0.0097(15) 0.0068(15) 0.0029(14)
 N46_2 0.0381(16) 0.0359(15) 0.0523(18) 0.0123(13) 0.0142(13) -0.0009(12)
 C47_2 0.042(2) 0.0342(18) 0.066(3) 0.0132(17) 0.0234(18) 0.0040(15)
 C48_2 0.046(2) 0.0380(19) 0.063(2) 0.0141(17) 0.0282(19) 0.0053(16)
 N49_2 0.0469(17) 0.0364(15) 0.0473(17) 0.0111(13) 0.0244(14) 0.0144(13)
 C50_2 0.046(2) 0.042(2) 0.0433(19) 0.0045(15) 0.0168(16) 0.0199(16)
 C51_2 0.049(2) 0.042(2) 0.0395(19) 0.0004(15) 0.0144(16) 0.0192(16)
 N52_2 0.0407(15) 0.0354(15) 0.0381(15) 0.0067(12) 0.0167(12) 0.0131(12)
 C53_2 0.049(2) 0.0285(16) 0.055(2) 0.0072(15) 0.0280(18) 0.0076(15)
 C54_2 0.049(2) 0.0345(17) 0.0304(16) 0.0050(13) 0.0155(15) 0.0068(15)
 C55_2 0.054(2) 0.0340(17) 0.0374(18) 0.0043(14) 0.0205(16) 0.0102(15)
 C56_2 0.060(2) 0.0318(17) 0.0350(18) -0.0006(14) 0.0165(16) 0.0017(16)
 C57_2 0.048(2) 0.0369(18) 0.0336(17) 0.0014(14) 0.0153(15) 0.0016(15)
 C58_2 0.0439(18) 0.0312(16) 0.0301(16) 0.0018(12) 0.0138(14) 0.0074(14)
 C59_2 0.0435(19) 0.0338(17) 0.0331(17) 0.0044(13) 0.0121(14) 0.0079(14)
 N60_2 0.0355(14) 0.0327(14) 0.0357(14) 0.0021(11) 0.0101(12) 0.0043(11)
 C61_2 0.0360(17) 0.0319(17) 0.047(2) 0.0040(14) 0.0112(15) 0.0038(13)
 C62_2 0.0385(18) 0.0318(17) 0.048(2) 0.0075(14) 0.0124(15) 0.0006(14)
 N63_2 0.0328(14) 0.0332(14) 0.0385(15) 0.0010(11) 0.0069(12) 0.0032(11)
 C64_2 0.0370(17) 0.0320(16) 0.0348(17) 0.0002(13) 0.0061(14) 0.0026(13)
 C65_2 0.0306(16) 0.0366(18) 0.047(2) 0.0002(15) 0.0081(14) 0.0002(13)

_geom_special_details
;
 All esds (except the esd in the dihedral angle between two l.s. planes)
 are estimated using the full covariance matrix.  The cell esds are taken
 into account individually in the estimation of esds in distances, angles
 and torsion angles; correlations between esds in cell parameters are only
 used when they are defined by crystal symmetry.  An approximate (isotropic)
 treatment of cell esds is used for estimating esds involving l.s. planes.
;
loop_
  _geom_bond_atom_site_label_1
  _geom_bond_atom_site_label_2
  _geom_bond_distance
  _geom_bond_site_symmetry_2
  _geom_bond_publ_flag
 C28 H28A 0.9900 . ?
 C28 H28B 0.9900 . ?
 C28 C1_2 1.510(5) . ?
 C28 N46_2 1.481(4) . ?
 C1_2 C2_2 1.369(6) . ?
 C1_2 C6_2 1.401(5) . ?
 C2_2 H2_2 0.9500 . ?
 C2_2 C3_2 1.398(5) . ?
 C3_2 C4_2 1.394(5) . ?
 C3_2 C48_2 1.497(6) . ?
 C4_2 H4_2 0.9500 . ?
 C4_2 C5_2 1.377(6) . ?
 C5_2 C6_2 1.395(5) . ?
 C5_2 C7_2 1.509(5) . ?
 C6_2 H6_2 0.9500 . ?
 C7_2 H7A_2 0.9900 . ?
 C7_2 H7B_2 0.9900 . ?
 C7_2 N8_2 1.474(4) . ?
 N8_2 C9_2 1.365(5) . ?
 N8_2 C12_2 1.322(5) . ?
 C9_2 H9_2 0.9500 . ?
 C9_2 C10_2 1.350(6) . ?
 C10_2 H10_2 0.9500 . ?
 C10_2 N11_2 1.377(5) . ?
 N11_2 C12_2 1.327(4) . ?
 N11_2 C13_2 1.428(4) . ?
 C12_2 H12_2 0.9500 . ?
 C13_2 C14_2 1.386(4) . ?
 C13_2 C18_2 1.391(5) . ?
 C14_2 H14_2 0.9500 . ?
 C14_2 C15_2 1.376(5) . ?
 C15_2 H15_2 0.9500 . ?
 C15_2 C16_2 1.392(5) . ?
 C16_2 H16_2 0.9500 . ?
 C16_2 C17_2 1.385(4) . ?
 C17_2 C18_2 1.386(5) . ?
 C17_2 N19_2 1.432(4) . ?
 C18_2 H18_2 0.9500 . ?
 N19_2 C20_2 1.384(4) . ?
 N19_2 C23_2 1.340(4) . ?
 C20_2 H20_2 0.9500 . ?
 C20_2 C21_2 1.336(5) . ?
 C21_2 H21_2 0.9500 . ?
 C21_2 N22_2 1.377(4) . ?
 N22_2 C23_2 1.322(4) . ?
 N22_2 C24_2 1.467(4) . ?
 C23_2 H23_2 0.9500 . ?
 C24_2 H24A_2 0.9900 . ?
 C24_2 H24B_2 0.9900 . ?
 C24_2 C25_2 1.514(5) . ?
 C25_2 C26_2 1.389(5) . ?
 C25_2 C30_2 1.395(5) . ?
 C26_2 H26_2 0.9500 . ?
 C26_2 C27_2 1.396(5) . ?
 C27_2 C28_2 1.389(5) . ?
 C27_2 C65_2 1.507(5) . ?
 C28_2 H28_2 0.9500 . ?
 C28_2 C29_2 1.390(5) . ?
 C29_2 C30_2 1.393(5) . ?
 C29_2 C31_2 1.504(5) . ?
 C30_2 H30_2 0.9500 . ?
 C31_2 H31A_2 0.9900 . ?
 C31_2 H31B_2 0.9900 . ?
 C31_2 N32_2 1.468(4) . ?
 N32_2 C33_2 1.379(5) . ?
 N32_2 C36_2 1.315(5) . ?
 C33_2 H33_2 0.9500 . ?
 C33_2 C34_2 1.340(5) . ?
 C34_2 H34_2 0.9500 . ?
 C34_2 N35_2 1.384(4) . ?
 N35_2 C36_2 1.342(4) . ?
 N35_2 C37_2 1.433(4) . ?
 C36_2 H36_2 0.9500 . ?
 C37_2 C38_2 1.393(5) . ?
 C37_2 C42_2 1.379(5) . ?
 C38_2 H38_2 0.9500 . ?
 C38_2 C39_2 1.383(5) . ?
 C39_2 H39_2 0.9500 . ?
 C39_2 C40_2 1.373(5) . ?
 C40_2 H40_2 0.9500 . ?
 C40_2 C41_2 1.400(5) . ?
 C41_2 C42_2 1.382(5) . ?
 C41_2 N43_2 1.430(4) . ?
 C42_2 H42_2 0.9500 . ?
 N43_2 C44_2 1.387(4) . ?
 N43_2 C47_2 1.344(4) . ?
 C44_2 H44_2 0.9500 . ?
 C44_2 C45_2 1.337(5) . ?
 C45_2 H45_2 0.9500 . ?
 C45_2 N46_2 1.369(5) . ?
 N46_2 C47_2 1.328(5) . ?
 C47_2 H47_2 0.9500 . ?
 C48_2 H48A_2 0.9900 . ?
 C48_2 H48B_2 0.9900 . ?
 C48_2 N49_2 1.478(5) . ?
 N49_2 C50_2 1.383(5) . ?
 N49_2 C53_2 1.328(5) . ?
 C50_2 H50_2 0.9500 . ?
 C50_2 C51_2 1.332(6) . ?
 C51_2 H51_2 0.9500 . ?
 C51_2 N52_2 1.390(4) . ?
 N52_2 C53_2 1.333(5) . ?
 N52_2 C54_2 1.427(5) . ?
 C53_2 H53_2 0.9500 . ?
 C54_2 C55_2 1.383(5) . ?
 C54_2 C59_2 1.385(5) . ?
 C55_2 H55_2 0.9500 . ?
 C55_2 C56_2 1.383(5) . ?
 C56_2 H56_2 0.9500 . ?
 C56_2 C57_2 1.383(5) . ?
 C57_2 H57_2 0.9500 . ?
 C57_2 C58_2 1.385(5) . ?
 C58_2 C59_2 1.385(5) . ?
 C58_2 N60_2 1.421(4) . ?
 C59_2 H59_2 0.9500 . ?
 N60_2 C61_2 1.382(4) . ?
 N60_2 C64_2 1.320(4) . ?
 C61_2 H61_2 0.9500 . ?
 C61_2 C62_2 1.354(5) . ?
 C62_2 H62_2 0.9500 . ?
 C62_2 N63_2 1.373(4) . ?
 N63_2 C64_2 1.334(4) . ?
 N63_2 C65_2 1.468(4) . ?
 C64_2 H64_2 0.9500 . ?
 C65_2 H65A_2 0.9900 . ?
 C65_2 H65B_2 0.9900 . ?

loop_
  _geom_angle_atom_site_label_1
  _geom_angle_atom_site_label_2
  _geom_angle_atom_site_label_3
  _geom_angle
  _geom_angle_site_symmetry_1
  _geom_angle_site_symmetry_3
  _geom_angle_publ_flag
 H28A C28 H28B 108.0 . . ?
 C1_2 C28 H28A 109.4 . . ?
 C1_2 C28 H28B 109.4 . . ?
 N46_2 C28 H28A 109.4 . . ?
 N46_2 C28 H28B 109.4 . . ?
 N46_2 C28 C1_2 111.4(3) . . ?
 C2_2 C1_2 C28 120.3(3) . . ?
 C2_2 C1_2 C6_2 119.8(3) . . ?
 C6_2 C1_2 C28 119.8(4) . . ?
 C1_2 C2_2 H2_2 119.7 . . ?
 C1_2 C2_2 C3_2 120.7(3) . . ?
 C3_2 C2_2 H2_2 119.7 . . ?
 C2_2 C3_2 C48_2 120.7(3) . . ?
 C4_2 C3_2 C2_2 119.5(4) . . ?
 C4_2 C3_2 C48_2 119.7(3) . . ?
 C3_2 C4_2 H4_2 120.0 . . ?
 C5_2 C4_2 C3_2 120.1(3) . . ?
 C5_2 C4_2 H4_2 120.0 . . ?
 C4_2 C5_2 C6_2 120.2(3) . . ?
 C4_2 C5_2 C7_2 119.1(3) . . ?
 C6_2 C5_2 C7_2 120.6(4) . . ?
 C1_2 C6_2 H6_2 120.2 . . ?
 C5_2 C6_2 C1_2 119.7(4) . . ?
 C5_2 C6_2 H6_2 120.2 . . ?
 C5_2 C7_2 H7A_2 109.1 . . ?
 C5_2 C7_2 H7B_2 109.1 . . ?
 H7A_2 C7_2 H7B_2 107.8 . . ?
 N8_2 C7_2 C5_2 112.7(3) . . ?
 N8_2 C7_2 H7A_2 109.1 . . ?
 N8_2 C7_2 H7B_2 109.1 . . ?
 C9_2 N8_2 C7_2 126.3(3) . . ?
 C12_2 N8_2 C7_2 124.0(3) . . ?
 C12_2 N8_2 C9_2 109.0(3) . . ?
 N8_2 C9_2 H9_2 126.6 . . ?
 C10_2 C9_2 N8_2 106.8(3) . . ?
 C10_2 C9_2 H9_2 126.6 . . ?
 C9_2 C10_2 H10_2 126.3 . . ?
 C9_2 C10_2 N11_2 107.4(3) . . ?
 N11_2 C10_2 H10_2 126.3 . . ?
 C10_2 N11_2 C13_2 126.2(3) . . ?
 C12_2 N11_2 C10_2 107.9(3) . . ?
 C12_2 N11_2 C13_2 125.3(3) . . ?
 N8_2 C12_2 N11_2 108.9(3) . . ?
 N8_2 C12_2 H12_2 125.5 . . ?
 N11_2 C12_2 H12_2 125.5 . . ?
 C14_2 C13_2 N11_2 119.5(3) . . ?
 C14_2 C13_2 C18_2 122.0(3) . . ?
 C18_2 C13_2 N11_2 118.4(3) . . ?
 C13_2 C14_2 H14_2 120.8 . . ?
 C15_2 C14_2 C13_2 118.5(3) . . ?
 C15_2 C14_2 H14_2 120.8 . . ?
 C14_2 C15_2 H15_2 119.3 . . ?
 C14_2 C15_2 C16_2 121.4(3) . . ?
 C16_2 C15_2 H15_2 119.3 . . ?
 C15_2 C16_2 H16_2 120.7 . . ?
 C17_2 C16_2 C15_2 118.6(3) . . ?
 C17_2 C16_2 H16_2 120.7 . . ?
 C16_2 C17_2 C18_2 121.6(3) . . ?
 C16_2 C17_2 N19_2 119.3(3) . . ?
 C18_2 C17_2 N19_2 119.1(3) . . ?
 C13_2 C18_2 H18_2 121.1 . . ?
 C17_2 C18_2 C13_2 117.9(3) . . ?
 C17_2 C18_2 H18_2 121.1 . . ?
 C20_2 N19_2 C17_2 125.9(3) . . ?
 C23_2 N19_2 C17_2 126.2(3) . . ?
 C23_2 N19_2 C20_2 107.9(3) . . ?
 N19_2 C20_2 H20_2 126.3 . . ?
 C21_2 C20_2 N19_2 107.3(3) . . ?
 C21_2 C20_2 H20_2 126.3 . . ?
 C20_2 C21_2 H21_2 126.3 . . ?
 C20_2 C21_2 N22_2 107.5(3) . . ?
 N22_2 C21_2 H21_2 126.3 . . ?
 C21_2 N22_2 C24_2 122.4(3) . . ?
 C23_2 N22_2 C21_2 108.7(3) . . ?
 C23_2 N22_2 C24_2 128.7(3) . . ?
 N19_2 C23_2 H23_2 125.7 . . ?
 N22_2 C23_2 N19_2 108.5(3) . . ?
 N22_2 C23_2 H23_2 125.7 . . ?
 N22_2 C24_2 H24A_2 108.8 . . ?
 N22_2 C24_2 H24B_2 108.8 . . ?
 N22_2 C24_2 C25_2 113.8(3) . . ?
 H24A_2 C24_2 H24B_2 107.7 . . ?
 C25_2 C24_2 H24A_2 108.8 . . ?
 C25_2 C24_2 H24B_2 108.8 . . ?
 C26_2 C25_2 C24_2 120.8(3) . . ?
 C26_2 C25_2 C30_2 119.8(3) . . ?
 C30_2 C25_2 C24_2 119.3(3) . . ?
 C25_2 C26_2 H26_2 119.9 . . ?
 C25_2 C26_2 C27_2 120.1(3) . . ?
 C27_2 C26_2 H26_2 119.9 . . ?
 C26_2 C27_2 C65_2 120.0(3) . . ?
 C28_2 C27_2 C26_2 119.6(3) . . ?
 C28_2 C27_2 C65_2 120.4(3) . . ?
 C27_2 C28_2 H28_2 119.6 . . ?
 C27_2 C28_2 C29_2 120.8(3) . . ?
 C29_2 C28_2 H28_2 119.6 . . ?
 C28_2 C29_2 C30_2 119.3(3) . . ?
 C28_2 C29_2 C31_2 121.3(3) . . ?
 C30_2 C29_2 C31_2 119.4(3) . . ?
 C25_2 C30_2 H30_2 119.8 . . ?
 C29_2 C30_2 C25_2 120.4(3) . . ?
 C29_2 C30_2 H30_2 119.8 . . ?
 C29_2 C31_2 H31A_2 109.0 . . ?
 C29_2 C31_2 H31B_2 109.0 . . ?
 H31A_2 C31_2 H31B_2 107.8 . . ?
 N32_2 C31_2 C29_2 112.9(3) . . ?
 N32_2 C31_2 H31A_2 109.0 . . ?
 N32_2 C31_2 H31B_2 109.0 . . ?
 C33_2 N32_2 C31_2 127.1(3) . . ?
 C36_2 N32_2 C31_2 123.5(3) . . ?
 C36_2 N32_2 C33_2 109.4(3) . . ?
 N32_2 C33_2 H33_2 126.5 . . ?
 C34_2 C33_2 N32_2 107.0(3) . . ?
 C34_2 C33_2 H33_2 126.5 . . ?
 C33_2 C34_2 H34_2 126.4 . . ?
 C33_2 C34_2 N35_2 107.3(3) . . ?
 N35_2 C34_2 H34_2 126.4 . . ?
 C34_2 N35_2 C37_2 127.1(3) . . ?
 C36_2 N35_2 C34_2 108.1(3) . . ?
 C36_2 N35_2 C37_2 124.8(3) . . ?
 N32_2 C36_2 N35_2 108.3(3) . . ?
 N32_2 C36_2 H36_2 125.8 . . ?
 N35_2 C36_2 H36_2 125.8 . . ?
 C38_2 C37_2 N35_2 119.7(3) . . ?
 C42_2 C37_2 N35_2 118.6(3) . . ?
 C42_2 C37_2 C38_2 121.7(3) . . ?
 C37_2 C38_2 H38_2 120.9 . . ?
 C39_2 C38_2 C37_2 118.2(3) . . ?
 C39_2 C38_2 H38_2 120.9 . . ?
 C38_2 C39_2 H39_2 119.0 . . ?
 C40_2 C39_2 C38_2 121.9(3) . . ?
 C40_2 C39_2 H39_2 119.0 . . ?
 C39_2 C40_2 H40_2 120.9 . . ?
 C39_2 C40_2 C41_2 118.3(3) . . ?
 C41_2 C40_2 H40_2 120.9 . . ?
 C40_2 C41_2 N43_2 119.3(3) . . ?
 C42_2 C41_2 C40_2 121.4(3) . . ?
 C42_2 C41_2 N43_2 119.2(3) . . ?
 C37_2 C42_2 C41_2 118.4(3) . . ?
 C37_2 C42_2 H42_2 120.8 . . ?
 C41_2 C42_2 H42_2 120.8 . . ?
 C44_2 N43_2 C41_2 127.6(3) . . ?
 C47_2 N43_2 C41_2 124.7(3) . . ?
 C47_2 N43_2 C44_2 107.7(3) . . ?
 N43_2 C44_2 H44_2 126.4 . . ?
 C45_2 C44_2 N43_2 107.3(3) . . ?
 C45_2 C44_2 H44_2 126.4 . . ?
 C44_2 C45_2 H45_2 126.1 . . ?
 C44_2 C45_2 N46_2 107.7(3) . . ?
 N46_2 C45_2 H45_2 126.1 . . ?
 C45_2 N46_2 C28 126.0(3) . . ?
 C47_2 N46_2 C28 124.8(3) . . ?
 C47_2 N46_2 C45_2 108.9(3) . . ?
 N43_2 C47_2 H47_2 125.8 . . ?
 N46_2 C47_2 N43_2 108.3(3) . . ?
 N46_2 C47_2 H47_2 125.8 . . ?
 C3_2 C48_2 H48A_2 109.0 . . ?
 C3_2 C48_2 H48B_2 109.0 . . ?
 H48A_2 C48_2 H48B_2 107.8 . . ?
 N49_2 C48_2 C3_2 112.9(3) . . ?
 N49_2 C48_2 H48A_2 109.0 . . ?
 N49_2 C48_2 H48B_2 109.0 . . ?
 C50_2 N49_2 C48_2 125.5(3) . . ?
 C53_2 N49_2 C48_2 126.2(3) . . ?
 C53_2 N49_2 C50_2 108.3(3) . . ?
 N49_2 C50_2 H50_2 126.1 . . ?
 C51_2 C50_2 N49_2 107.8(3) . . ?
 C51_2 C50_2 H50_2 126.1 . . ?
 C50_2 C51_2 H51_2 126.5 . . ?
 C50_2 C51_2 N52_2 107.0(3) . . ?
 N52_2 C51_2 H51_2 126.5 . . ?
 C51_2 N52_2 C54_2 125.0(3) . . ?
 C53_2 N52_2 C51_2 108.3(3) . . ?
 C53_2 N52_2 C54_2 126.8(3) . . ?
 N49_2 C53_2 N52_2 108.7(3) . . ?
 N49_2 C53_2 H53_2 125.7 . . ?
 N52_2 C53_2 H53_2 125.7 . . ?
 C55_2 C54_2 N52_2 118.9(3) . . ?
 C55_2 C54_2 C59_2 121.7(4) . . ?
 C59_2 C54_2 N52_2 119.3(3) . . ?
 C54_2 C55_2 H55_2 120.5 . . ?
 C56_2 C55_2 C54_2 118.9(3) . . ?
 C56_2 C55_2 H55_2 120.5 . . ?
 C55_2 C56_2 H56_2 119.6 . . ?
 C55_2 C56_2 C57_2 120.9(3) . . ?
 C57_2 C56_2 H56_2 119.6 . . ?
 C56_2 C57_2 H57_2 120.6 . . ?
 C56_2 C57_2 C58_2 118.9(4) . . ?
 C58_2 C57_2 H57_2 120.6 . . ?
 C57_2 C58_2 C59_2 121.7(3) . . ?
 C57_2 C58_2 N60_2 119.5(3) . . ?
 C59_2 C58_2 N60_2 118.9(3) . . ?
 C54_2 C59_2 C58_2 117.9(3) . . ?
 C54_2 C59_2 H59_2 121.0 . . ?
 C58_2 C59_2 H59_2 121.0 . . ?
 C61_2 N60_2 C58_2 126.4(3) . . ?
 C64_2 N60_2 C58_2 124.5(3) . . ?
 C64_2 N60_2 C61_2 109.0(3) . . ?
 N60_2 C61_2 H61_2 126.8 . . ?
 C62_2 C61_2 N60_2 106.5(3) . . ?
 C62_2 C61_2 H61_2 126.8 . . ?
 C61_2 C62_2 H62_2 126.3 . . ?
 C61_2 C62_2 N63_2 107.3(3) . . ?
 N63_2 C62_2 H62_2 126.3 . . ?
 C62_2 N63_2 C65_2 126.2(3) . . ?
 C64_2 N63_2 C62_2 108.5(3) . . ?
 C64_2 N63_2 C65_2 125.2(3) . . ?
 N60_2 C64_2 N63_2 108.6(3) . . ?
 N60_2 C64_2 H64_2 125.7 . . ?
 N63_2 C64_2 H64_2 125.7 . . ?
 C27_2 C65_2 H65A_2 109.2 . . ?
 C27_2 C65_2 H65B_2 109.2 . . ?
 N63_2 C65_2 C27_2 112.1(3) . . ?
 N63_2 C65_2 H65A_2 109.2 . . ?
 N63_2 C65_2 H65B_2 109.2 . . ?
 H65A_2 C65_2 H65B_2 107.9 . . ?

loop_
  _geom_torsion_atom_site_label_1
  _geom_torsion_atom_site_label_2
  _geom_torsion_atom_site_label_3
  _geom_torsion_atom_site_label_4
  _geom_torsion
  _geom_torsion_site_symmetry_1
  _geom_torsion_site_symmetry_2
  _geom_torsion_site_symmetry_3
  _geom_torsion_site_symmetry_4
  _geom_torsion_publ_flag
 C28 C1_2 C2_2 C3_2 -177.5(3) . . . . ?
 C28 C1_2 C6_2 C5_2 177.7(3) . . . . ?
 C28 N46_2 C47_2 N43_2 -174.2(3) . . . . ?
 C1_2 C28 N46_2 C45_2 141.6(4) . . . . ?
 C1_2 C28 N46_2 C47_2 -45.2(5) . . . . ?
 C1_2 C2_2 C3_2 C4_2 -0.7(5) . . . . ?
 C1_2 C2_2 C3_2 C48_2 175.3(3) . . . . ?
 C2_2 C1_2 C6_2 C5_2 0.5(5) . . . . ?
 C2_2 C3_2 C4_2 C5_2 1.4(5) . . . . ?
 C2_2 C3_2 C48_2 N49_2 70.0(4) . . . . ?
 C3_2 C4_2 C5_2 C6_2 -1.2(5) . . . . ?
 C3_2 C4_2 C5_2 C7_2 175.4(3) . . . . ?
 C3_2 C48_2 N49_2 C50_2 -129.7(4) . . . . ?
 C3_2 C48_2 N49_2 C53_2 53.8(5) . . . . ?
 C4_2 C3_2 C48_2 N49_2 -114.1(4) . . . . ?
 C4_2 C5_2 C6_2 C1_2 0.3(5) . . . . ?
 C4_2 C5_2 C7_2 N8_2 92.8(4) . . . . ?
 C5_2 C7_2 N8_2 C9_2 42.8(6) . . . . ?
 C5_2 C7_2 N8_2 C12_2 -148.1(4) . . . . ?
 C6_2 C1_2 C2_2 C3_2 -0.3(5) . . . . ?
 C6_2 C5_2 C7_2 N8_2 -90.7(4) . . . . ?
 C7_2 C5_2 C6_2 C1_2 -176.3(3) . . . . ?
 C7_2 N8_2 C9_2 C10_2 171.6(4) . . . . ?
 C7_2 N8_2 C12_2 N11_2 -172.8(4) . . . . ?
 N8_2 C9_2 C10_2 N11_2 0.1(5) . . . . ?
 C9_2 N8_2 C12_2 N11_2 -2.1(5) . . . . ?
 C9_2 C10_2 N11_2 C12_2 -1.4(5) . . . . ?
 C9_2 C10_2 N11_2 C13_2 -173.2(4) . . . . ?
 C10_2 N11_2 C12_2 N8_2 2.1(5) . . . . ?
 C10_2 N11_2 C13_2 C14_2 137.5(4) . . . . ?
 C10_2 N11_2 C13_2 C18_2 -39.8(5) . . . . ?
 N11_2 C13_2 C14_2 C15_2 -176.7(3) . . . . ?
 N11_2 C13_2 C18_2 C17_2 177.5(3) . . . . ?
 C12_2 N8_2 C9_2 C10_2 1.2(5) . . . . ?
 C12_2 N11_2 C13_2 C14_2 -33.0(5) . . . . ?
 C12_2 N11_2 C13_2 C18_2 149.8(4) . . . . ?
 C13_2 N11_2 C12_2 N8_2 174.0(3) . . . . ?
 C13_2 C14_2 C15_2 C16_2 -0.9(5) . . . . ?
 C14_2 C13_2 C18_2 C17_2 0.3(5) . . . . ?
 C14_2 C15_2 C16_2 C17_2 0.6(5) . . . . ?
 C15_2 C16_2 C17_2 C18_2 0.2(5) . . . . ?
 C15_2 C16_2 C17_2 N19_2 178.8(3) . . . . ?
 C16_2 C17_2 C18_2 C13_2 -0.6(5) . . . . ?
 C16_2 C17_2 N19_2 C20_2 -4.3(5) . . . . ?
 C16_2 C17_2 N19_2 C23_2 177.3(3) . . . . ?
 C17_2 N19_2 C20_2 C21_2 -177.9(3) . . . . ?
 C17_2 N19_2 C23_2 N22_2 178.1(3) . . . . ?
 C18_2 C13_2 C14_2 C15_2 0.4(5) . . . . ?
 C18_2 C17_2 N19_2 C20_2 174.3(3) . . . . ?
 C18_2 C17_2 N19_2 C23_2 -4.1(5) . . . . ?
 N19_2 C17_2 C18_2 C13_2 -179.2(3) . . . . ?
 N19_2 C20_2 C21_2 N22_2 -0.6(4) . . . . ?
 C20_2 N19_2 C23_2 N22_2 -0.5(4) . . . . ?
 C20_2 C21_2 N22_2 C23_2 0.3(4) . . . . ?
 C20_2 C21_2 N22_2 C24_2 175.9(3) . . . . ?
 C21_2 N22_2 C23_2 N19_2 0.1(4) . . . . ?
 C21_2 N22_2 C24_2 C25_2 170.8(3) . . . . ?
 N22_2 C24_2 C25_2 C26_2 -86.6(4) . . . . ?
 N22_2 C24_2 C25_2 C30_2 97.5(4) . . . . ?
 C23_2 N19_2 C20_2 C21_2 0.6(4) . . . . ?
 C23_2 N22_2 C24_2 C25_2 -14.5(6) . . . . ?
 C24_2 N22_2 C23_2 N19_2 -175.1(3) . . . . ?
 C24_2 C25_2 C26_2 C27_2 -175.3(3) . . . . ?
 C24_2 C25_2 C30_2 C29_2 174.7(3) . . . . ?
 C25_2 C26_2 C27_2 C28_2 0.1(5) . . . . ?
 C25_2 C26_2 C27_2 C65_2 178.5(3) . . . . ?
 C26_2 C25_2 C30_2 C29_2 -1.3(5) . . . . ?
 C26_2 C27_2 C28_2 C29_2 -0.1(5) . . . . ?
 C26_2 C27_2 C65_2 N63_2 114.3(3) . . . . ?
 C27_2 C28_2 C29_2 C30_2 -0.5(5) . . . . ?
 C27_2 C28_2 C29_2 C31_2 177.2(3) . . . . ?
 C28_2 C27_2 C65_2 N63_2 -67.3(4) . . . . ?
 C28_2 C29_2 C30_2 C25_2 1.2(5) . . . . ?
 C28_2 C29_2 C31_2 N32_2 78.6(4) . . . . ?
 C29_2 C31_2 N32_2 C33_2 57.3(5) . . . . ?
 C29_2 C31_2 N32_2 C36_2 -125.9(4) . . . . ?
 C30_2 C25_2 C26_2 C27_2 0.6(5) . . . . ?
 C30_2 C29_2 C31_2 N32_2 -103.7(4) . . . . ?
 C31_2 C29_2 C30_2 C25_2 -176.6(3) . . . . ?
 C31_2 N32_2 C33_2 C34_2 177.4(3) . . . . ?
 C31_2 N32_2 C36_2 N35_2 -177.6(3) . . . . ?
 N32_2 C33_2 C34_2 N35_2 -0.1(4) . . . . ?
 C33_2 N32_2 C36_2 N35_2 -0.3(4) . . . . ?
 C33_2 C34_2 N35_2 C36_2 -0.1(4) . . . . ?
 C33_2 C34_2 N35_2 C37_2 -178.2(3) . . . . ?
 C34_2 N35_2 C36_2 N32_2 0.2(4) . . . . ?
 C34_2 N35_2 C37_2 C38_2 164.4(3) . . . . ?
 C34_2 N35_2 C37_2 C42_2 -16.6(5) . . . . ?
 N35_2 C37_2 C38_2 C39_2 179.1(3) . . . . ?
 N35_2 C37_2 C42_2 C41_2 -179.5(3) . . . . ?
 C36_2 N32_2 C33_2 C34_2 0.2(4) . . . . ?
 C36_2 N35_2 C37_2 C38_2 -13.4(5) . . . . ?
 C36_2 N35_2 C37_2 C42_2 165.6(3) . . . . ?
 C37_2 N35_2 C36_2 N32_2 178.4(3) . . . . ?
 C37_2 C38_2 C39_2 C40_2 0.6(5) . . . . ?
 C38_2 C37_2 C42_2 C41_2 -0.4(5) . . . . ?
 C38_2 C39_2 C40_2 C41_2 -0.7(6) . . . . ?
 C39_2 C40_2 C41_2 C42_2 0.3(5) . . . . ?
 C39_2 C40_2 C41_2 N43_2 -178.2(3) . . . . ?
 C40_2 C41_2 C42_2 C37_2 0.3(5) . . . . ?
 C40_2 C41_2 N43_2 C44_2 -8.8(5) . . . . ?
 C40_2 C41_2 N43_2 C47_2 169.3(4) . . . . ?
 C41_2 N43_2 C44_2 C45_2 178.2(3) . . . . ?
 C41_2 N43_2 C47_2 N46_2 -178.3(3) . . . . ?
 C42_2 C37_2 C38_2 C39_2 0.0(5) . . . . ?
 C42_2 C41_2 N43_2 C44_2 172.6(3) . . . . ?
 C42_2 C41_2 N43_2 C47_2 -9.2(5) . . . . ?
 N43_2 C41_2 C42_2 C37_2 178.8(3) . . . . ?
 N43_2 C44_2 C45_2 N46_2 0.2(4) . . . . ?
 C44_2 N43_2 C47_2 N46_2 0.2(4) . . . . ?
 C44_2 C45_2 N46_2 C28 174.0(4) . . . . ?
 C44_2 C45_2 N46_2 C47_2 -0.1(5) . . . . ?
 C45_2 N46_2 C47_2 N43_2 -0.1(5) . . . . ?
 N46_2 C28 C1_2 C2_2 -67.2(4) . . . . ?
 N46_2 C28 C1_2 C6_2 115.6(4) . . . . ?
 C47_2 N43_2 C44_2 C45_2 -0.2(4) . . . . ?
 C48_2 C3_2 C4_2 C5_2 -174.5(3) . . . . ?
 C48_2 N49_2 C50_2 C51_2 -176.6(3) . . . . ?
 C48_2 N49_2 C53_2 N52_2 176.2(3) . . . . ?
 N49_2 C50_2 C51_2 N52_2 0.1(4) . . . . ?
 C50_2 N49_2 C53_2 N52_2 -0.8(4) . . . . ?
 C50_2 C51_2 N52_2 C53_2 -0.6(4) . . . . ?
 C50_2 C51_2 N52_2 C54_2 177.7(3) . . . . ?
 C51_2 N52_2 C53_2 N49_2 0.9(4) . . . . ?
 C51_2 N52_2 C54_2 C55_2 20.1(5) . . . . ?
 C51_2 N52_2 C54_2 C59_2 -158.7(3) . . . . ?
 N52_2 C54_2 C55_2 C56_2 -176.2(3) . . . . ?
 N52_2 C54_2 C59_2 C58_2 176.2(3) . . . . ?
 C53_2 N49_2 C50_2 C51_2 0.5(4) . . . . ?
 C53_2 N52_2 C54_2 C55_2 -161.9(3) . . . . ?
 C53_2 N52_2 C54_2 C59_2 19.3(5) . . . . ?
 C54_2 N52_2 C53_2 N49_2 -177.4(3) . . . . ?
 C54_2 C55_2 C56_2 C57_2 -0.5(5) . . . . ?
 C55_2 C54_2 C59_2 C58_2 -2.5(5) . . . . ?
 C55_2 C56_2 C57_2 C58_2 -1.3(5) . . . . ?
 C56_2 C57_2 C58_2 C59_2 1.3(5) . . . . ?
 C56_2 C57_2 C58_2 N60_2 -178.5(3) . . . . ?
 C57_2 C58_2 C59_2 C54_2 0.6(5) . . . . ?
 C57_2 C58_2 N60_2 C61_2 -151.1(3) . . . . ?
 C57_2 C58_2 N60_2 C64_2 31.0(5) . . . . ?
 C58_2 N60_2 C61_2 C62_2 -178.5(3) . . . . ?
 C58_2 N60_2 C64_2 N63_2 178.3(3) . . . . ?
 C59_2 C54_2 C55_2 C56_2 2.5(5) . . . . ?
 C59_2 C58_2 N60_2 C61_2 29.1(5) . . . . ?
 C59_2 C58_2 N60_2 C64_2 -148.8(3) . . . . ?
 N60_2 C58_2 C59_2 C54_2 -179.6(3) . . . . ?
 N60_2 C61_2 C62_2 N63_2 0.4(4) . . . . ?
 C61_2 N60_2 C64_2 N63_2 0.1(4) . . . . ?
 C61_2 C62_2 N63_2 C64_2 -0.3(4) . . . . ?
 C61_2 C62_2 N63_2 C65_2 176.0(3) . . . . ?
 C62_2 N63_2 C64_2 N60_2 0.1(4) . . . . ?
 C62_2 N63_2 C65_2 C27_2 -84.2(4) . . . . ?
 C64_2 N60_2 C61_2 C62_2 -0.3(4) . . . . ?
 C64_2 N63_2 C65_2 C27_2 91.5(4) . . . . ?
 C65_2 C27_2 C28_2 C29_2 -178.5(3) . . . . ?
 C65_2 N63_2 C64_2 N60_2 -176.2(3) . . . . ?

_shelx_res_file
;
TITL yj-cagecl_auto_a.res in P2(1)/c
    yj-cagecl_auto_sq.res
    created by SHELXL-2018/3 at 15:38:06 on 26-Dec-2022
REM Old TITL YJ-CageCl_auto in P2(1)/c
REM SHELXT solution in P2(1)/c
REM R1 0.193, Rweak 0.063, Alpha 0.045, Orientation as input
REM Formula found by SHELXT: C57 N19 O84 Cl5
CELL 1.3405 13.6528 22.9332 19.5435 90 106.068 90
ZERR 4 0.0007 0.001 0.0011 0 0.006 0
LATT 1
SYMM -X,0.5+Y,0.5-Z
SFAC C H Cl N
DISP C 0.0147 0.007 56.9664
DISP Cl 0.3293 0.5493 4154.8851
DISP H -0 0 0.6495
DISP N 0.0256 0.014 109.7017
UNIT 216 192 24 48

L.S. 20
PLAN  17
TEMP -173
CONF
LIST 4
MORE -1
BOND $H
ABIN
fmap 2
acta
REM <olex2.extras>
REM <HklSrc "%.\\yj-cagecl_auto_sq.hkl">
REM </olex2.extras>

WGHT    0.090600   12.597000
EXTI    0.000256
FVAR       0.21220   0.50266
CL1   3    0.856429    0.453212    0.019178    11.00000    0.04563    0.02852 =
         0.04872    0.00209    0.01488    0.00566
CL2   3    1.109318    0.235160    0.100272    11.00000    0.03817    0.04435 =
         0.05726    0.01446    0.01529    0.00706
CL3   3    0.677601    0.343129    0.260142    11.00000    0.04926    0.03158 =
         0.06080    0.00558    0.02624    0.00032
CL4   3    0.214449    0.189769    0.373235    11.00000    0.03587    0.04802 =
         0.05358    0.00593    0.00686   -0.00566
C28   1    1.030488    0.304622    0.401971    11.00000    0.03540    0.04292 =
         0.06587    0.01712    0.01711   -0.00423
AFIX  23
H28A  2    1.094061    0.285740    0.398330    11.00000   -1.20000
H28B  2    1.047260    0.328813    0.445631    11.00000   -1.20000
AFIX   0

PART 1
CL5A  3    0.417130    0.496502    0.181303    21.00000    0.03995    0.02933 =
         0.06236   -0.01481    0.00272    0.00335

PART 2
CL5B  3    0.411917    0.486321    0.211190   -21.00000    0.29731    0.17795 =
         0.52724   -0.09777    0.05141    0.02598

PART 1
CL8   3    0.837566    0.403148    0.494984    10.33333    0.68431    0.35186 =
         0.75974    0.29124    0.39272   -0.02627
PART 2
CL8B  3    0.812880    0.384540    0.464557    10.33333    0.13182    0.03059 =
         0.06986    0.01167    0.05882   -0.00336
PART 3
CL8C  3    0.754747    0.406888    0.476917    10.33333    0.09336    0.05844 =
         0.10084    0.04583   -0.03218   -0.03688

RESI  2
PART 0
C1    1    0.988992    0.343158    0.337858    11.00000    0.02768    0.03671 =
         0.06218    0.00992    0.01678    0.00021
C2    1    0.972089    0.321014    0.270551    11.00000    0.03299    0.02852 =
         0.06512    0.01188    0.02158    0.00394
AFIX  43
H2    2    0.984046    0.280820    0.264267    11.00000   -1.20000
AFIX   0
C3    1    0.937401    0.356952    0.210946    11.00000    0.03154    0.03131 =
         0.05982    0.01173    0.02174    0.00477
C4    1    0.918956    0.415788    0.220401    11.00000    0.02975    0.03219 =
         0.06728    0.01651    0.02060    0.00716
AFIX  43
H4    2    0.893918    0.440286    0.180149    11.00000   -1.20000
AFIX   0
C5    1    0.936987    0.438436    0.288026    11.00000    0.02859    0.02834 =
         0.06856    0.00630    0.02170    0.00056
C6    1    0.971902    0.402478    0.347334    11.00000    0.03422    0.03628 =
         0.06269    0.00402    0.02238   -0.00477
AFIX  43
H6    2    0.984044    0.418129    0.393944    11.00000   -1.20000
AFIX   0
C7    1    0.924148    0.503100    0.296927    11.00000    0.03601    0.02979 =
         0.08597    0.00488    0.02870    0.00156
AFIX  23
H7A   2    0.974967    0.516392    0.340797    11.00000   -1.20000
H7B   2    0.937826    0.523885    0.256133    11.00000   -1.20000
AFIX   0
N8    4    0.821256    0.518527    0.301313    11.00000    0.03806    0.02683 =
         0.06592    0.00113    0.02542    0.00047
C9    1    0.766039    0.489535    0.339112    11.00000    0.05539    0.03635 =
         0.07774    0.00859    0.03478    0.00069
AFIX  43
H9    2    0.782643    0.453125    0.362650    11.00000   -1.20000
AFIX   0
C10   1    0.683311    0.522590    0.336580    11.00000    0.04873    0.03586 =
         0.07513    0.00512    0.03182   -0.00040
AFIX  43
H10   2    0.630699    0.513767    0.358162    11.00000   -1.20000
AFIX   0
N11   4    0.689197    0.571435    0.296975    11.00000    0.03524    0.02809 =
         0.05469   -0.00230    0.02309   -0.00217
C12   1    0.774860    0.568148    0.277674    11.00000    0.03329    0.02801 =
         0.07578    0.00220    0.02512   -0.00298
AFIX  43
H12   2    0.798949    0.596799    0.251170    11.00000   -1.20000
AFIX   0
C13   1    0.623093    0.620853    0.286810    11.00000    0.03632    0.02675 =
         0.04134   -0.00482    0.01397   -0.00201
C14   1    0.663915    0.676438    0.290009    11.00000    0.03047    0.03357 =
         0.03876   -0.00357    0.01157   -0.00546
AFIX  43
H14   2    0.734848    0.681973    0.296419    11.00000   -1.20000
AFIX   0
C15   1    0.599348    0.723435    0.283685    11.00000    0.03807    0.02641 =
         0.03261   -0.00112    0.01193   -0.00580
AFIX  43
H15   2    0.626549    0.761768    0.286475    11.00000   -1.20000
AFIX   0
C16   1    0.495030    0.716032    0.273289    11.00000    0.03817    0.02604 =
         0.03127   -0.00170    0.01133   -0.00272
AFIX  43
H16   2    0.451100    0.748806    0.268560    11.00000   -1.20000
AFIX   0
C17   1    0.456637    0.659868    0.269985    11.00000    0.03250    0.02835 =
         0.03634   -0.00284    0.01490   -0.00369
C18   1    0.519486    0.611471    0.276988    11.00000    0.03523    0.02379 =
         0.04830   -0.00575    0.01734   -0.00603
AFIX  43
H18   2    0.492622    0.573109    0.275136    11.00000   -1.20000
AFIX   0
N19   4    0.349814    0.651558    0.260746    11.00000    0.03173    0.02454 =
         0.03729   -0.00477    0.01263   -0.00351
C20   1    0.279117    0.695186    0.259007    11.00000    0.03778    0.02568 =
         0.04413   -0.00243    0.01565   -0.00030
AFIX  43
H20   2    0.292185    0.735926    0.262247    11.00000   -1.20000
AFIX   0
C21   1    0.189108    0.669411    0.251931    11.00000    0.03475    0.02743 =
         0.03602   -0.00300    0.01273    0.00032
AFIX  43
H21   2    0.126477    0.688456    0.249608    11.00000   -1.20000
AFIX   0
N22   4    0.203734    0.610168    0.248620    11.00000    0.02760    0.02668 =
         0.04409   -0.00409    0.01239   -0.00260
C23   1    0.300974    0.600265    0.253923    11.00000    0.03348    0.02476 =
         0.05177   -0.00300    0.01579   -0.00427
AFIX  43
H23   2    0.331153    0.563047    0.253043    11.00000   -1.20000
AFIX   0
C24   1    0.121998    0.567857    0.245527    11.00000    0.03082    0.03136 =
         0.07246   -0.00721    0.01991   -0.00563
AFIX  23
H24A  2    0.060562    0.580051    0.207949    11.00000   -1.20000
H24B  2    0.104746    0.568482    0.291501    11.00000   -1.20000
AFIX   0
C25   1    0.149047    0.506066    0.230454    11.00000    0.02591    0.02800 =
         0.05886   -0.00495    0.01374   -0.00497
C26   1    0.133707    0.486638    0.160987    11.00000    0.02549    0.02945 =
         0.05263    0.00878    0.01025   -0.00065
AFIX  43
H26   2    0.110750    0.513031    0.122398    11.00000   -1.20000
AFIX   0
C27   1    0.151951    0.428413    0.147756    11.00000    0.02596    0.03124 =
         0.04332    0.00103    0.00827   -0.00182
C28   1    0.185376    0.390091    0.204447    11.00000    0.02540    0.02767 =
         0.04828    0.00147    0.00805   -0.00168
AFIX  43
H28   2    0.197661    0.350432    0.195455    11.00000   -1.20000
AFIX   0
C29   1    0.201075    0.409086    0.274219    11.00000    0.02493    0.03627 =
         0.04675    0.00490    0.00690   -0.00164
C30   1    0.183686    0.467376    0.287045    11.00000    0.02799    0.03889 =
         0.04937   -0.00480    0.00990   -0.00572
AFIX  43
H30   2    0.195484    0.480856    0.334602    11.00000   -1.20000
AFIX   0
C31   1    0.232707    0.367445    0.335892    11.00000    0.03743    0.05158 =
         0.04795    0.01263    0.01436    0.00616
AFIX  23
H31A  2    0.216552    0.384917    0.377803    11.00000   -1.20000
H31B  2    0.192673    0.331048    0.323715    11.00000   -1.20000
AFIX   0
N32   4    0.341690    0.353133    0.354717    11.00000    0.03373    0.04213 =
         0.03929    0.00441    0.01162    0.00124
C33   1    0.422305    0.391623    0.373485    11.00000    0.03629    0.03738 =
         0.04842    0.00031    0.00827    0.00068
AFIX  43
H33   2    0.418032    0.432928    0.374982    11.00000   -1.20000
AFIX   0
C34   1    0.507818    0.359676    0.389207    11.00000    0.03840    0.03354 =
         0.04132   -0.00054    0.00736   -0.00025
AFIX  43
H34   2    0.575632    0.374138    0.403908    11.00000   -1.20000
AFIX   0
N35   4    0.479009    0.301701    0.380056    11.00000    0.03473    0.03414 =
         0.03263    0.00203    0.00974    0.00100
C36   1    0.376846    0.299468    0.359086    11.00000    0.03371    0.03946 =
         0.03406    0.00253    0.00833   -0.00228
AFIX  43
H36   2    0.336760    0.265022    0.349101    11.00000   -1.20000
AFIX   0
C37   1    0.544747    0.251812    0.392595    11.00000    0.03556    0.03107 =
         0.02910    0.00047    0.00925   -0.00047
C38   1    0.504512    0.196700    0.397711    11.00000    0.03961    0.03578 =
         0.03637    0.00103    0.01418   -0.00249
AFIX  43
H38   2    0.434057    0.191723    0.393675    11.00000   -1.20000
AFIX   0
C39   1    0.569882    0.149423    0.408824    11.00000    0.04596    0.03324 =
         0.04905    0.00328    0.01981   -0.00533
AFIX  43
H39   2    0.543271    0.111552    0.411977    11.00000   -1.20000
AFIX   0
C40   1    0.672114    0.155596    0.415438    11.00000    0.04509    0.03123 =
         0.04817    0.00315    0.02030    0.00205
AFIX  43
H40   2    0.716111    0.122696    0.423615    11.00000   -1.20000
AFIX   0
C41   1    0.709831    0.211614    0.409821    11.00000    0.03943    0.03192 =
         0.03606    0.00196    0.01541   -0.00076
C42   1    0.646773    0.259859    0.398274    11.00000    0.03763    0.03099 =
         0.03132    0.00108    0.00943   -0.00218
AFIX  43
H42   2    0.673084    0.297679    0.394341    11.00000   -1.20000
AFIX   0
N43   4    0.815518    0.218939    0.414499    11.00000    0.03742    0.03170 =
         0.04209    0.00421    0.01550   -0.00018
C44   1    0.892122    0.177359    0.433132    11.00000    0.04103    0.03153 =
         0.04094    0.00768    0.00825   -0.00006
AFIX  43
H44   2    0.884740    0.138183    0.446706    11.00000   -1.20000
AFIX   0
C45   1    0.978290    0.202662    0.428440    11.00000    0.03544    0.03818 =
         0.04790    0.00966    0.00682    0.00288
AFIX  43
H45   2    1.043326    0.184633    0.437962    11.00000   -1.20000
AFIX   0
N46   4    0.955923    0.259204    0.407449    11.00000    0.03805    0.03587 =
         0.05234    0.01225    0.01415   -0.00091
C47   1    0.857366    0.268586    0.399225    11.00000    0.04191    0.03417 =
         0.06591    0.01319    0.02343    0.00403
AFIX  43
H47   2    0.822400    0.304295    0.384976    11.00000   -1.20000
AFIX   0
C48   1    0.926563    0.333842    0.137597    11.00000    0.04620    0.03802 =
         0.06280    0.01406    0.02824    0.00528
AFIX  23
H48A  2    0.914841    0.366859    0.103659    11.00000   -1.20000
H48B  2    0.991051    0.314638    0.136494    11.00000   -1.20000
AFIX   0
N49   4    0.842015    0.291692    0.114224    11.00000    0.04691    0.03638 =
         0.04735    0.01107    0.02441    0.01442
C50   1    0.849110    0.237095    0.085880    11.00000    0.04631    0.04196 =
         0.04329    0.00447    0.01676    0.01993
AFIX  43
H50   2    0.909440    0.219502    0.080327    11.00000   -1.20000
AFIX   0
C51   1    0.756243    0.213585    0.067759    11.00000    0.04924    0.04226 =
         0.03945    0.00039    0.01441    0.01919
AFIX  43
H51   2    0.738083    0.176271    0.047011    11.00000   -1.20000
AFIX   0
N52   4    0.690979    0.253983    0.084954    11.00000    0.04071    0.03540 =
         0.03815    0.00665    0.01670    0.01306
C53   1    0.745630    0.300539    0.113540    11.00000    0.04937    0.02852 =
         0.05484    0.00724    0.02804    0.00760
AFIX  43
H53   2    0.719890    0.334406    0.130583    11.00000   -1.20000
AFIX   0
C54   1    0.583566    0.246607    0.071769    11.00000    0.04942    0.03449 =
         0.03044    0.00497    0.01549    0.00675
C55   1    0.543094    0.190959    0.060933    11.00000    0.05411    0.03405 =
         0.03740    0.00431    0.02055    0.01024
AFIX  43
H55   2    0.586465    0.157986    0.065059    11.00000   -1.20000
AFIX   0
C56   1    0.438511    0.184111    0.044005    11.00000    0.05970    0.03183 =
         0.03502   -0.00055    0.01647    0.00167
AFIX  43
H56   2    0.409933    0.146105    0.036052    11.00000   -1.20000
AFIX   0
C57   1    0.374937    0.231894    0.038496    11.00000    0.04835    0.03689 =
         0.03359    0.00144    0.01525    0.00160
AFIX  43
H57   2    0.303046    0.227058    0.025880    11.00000   -1.20000
AFIX   0
C58   1    0.417909    0.286904    0.051691    11.00000    0.04390    0.03116 =
         0.03012    0.00184    0.01377    0.00739
C59   1    0.522381    0.295217    0.068797    11.00000    0.04346    0.03376 =
         0.03311    0.00439    0.01212    0.00788
AFIX  43
H59   2    0.551155    0.333090    0.078197    11.00000   -1.20000
AFIX   0
N60   4    0.353625    0.336243    0.047887    11.00000    0.03552    0.03272 =
         0.03568    0.00206    0.01012    0.00426
C61   1    0.373614    0.392435    0.029983    11.00000    0.03600    0.03192 =
         0.04683    0.00396    0.01117    0.00377
AFIX  43
H61   2    0.431992    0.405360    0.016834    11.00000   -1.20000
AFIX   0
C62   1    0.293558    0.425440    0.034880    11.00000    0.03848    0.03176 =
         0.04794    0.00748    0.01242    0.00064
AFIX  43
H62   2    0.285028    0.466047    0.025518    11.00000   -1.20000
AFIX   0
N63   4    0.227016    0.389350    0.055879    11.00000    0.03282    0.03318 =
         0.03845    0.00102    0.00692    0.00323
C64   1    0.265418    0.335501    0.063270    11.00000    0.03700    0.03198 =
         0.03484    0.00019    0.00611    0.00259
AFIX  43
H64   2    0.234430    0.302164    0.077275    11.00000   -1.20000
AFIX   0
C65   1    0.132667    0.407141    0.072210    11.00000    0.03063    0.03662 =
         0.04690    0.00025    0.00814    0.00022
AFIX  23
H65A  2    0.085205    0.373606    0.064583    11.00000   -1.20000
H65B  2    0.099672    0.438594    0.039124    11.00000   -1.20000
AFIX   0
HKLF 4


REM  yj-cagecl_auto_a.res in P2(1)/c
REM wR2 = 0.2051, GooF = S = 1.015, Restrained GooF = 1.015 for all data
REM R1 = 0.0744 for 10594 Fo > 4sig(Fo) and 0.0885 for all 12967 data
REM 678 parameters refined using 0 restraints

END

WGHT      0.0677     11.9515

REM Highest difference peak  0.657,  deepest hole -0.581,  1-sigma level  0.070
Q1    1   1.0625  0.2148  0.0984  11.00000  0.05    0.66
Q2    1   0.2284  0.2229  0.3604  11.00000  0.05    0.62
Q3    1   0.6470  0.5121  0.2802  11.00000  0.05    0.57
Q4    1   0.7340  0.4800  0.2810  11.00000  0.05    0.53
Q5    1  -0.0354  0.6782  0.2658  11.00000  0.05    0.52
Q6    1   0.4514  0.5405  0.4066  11.00000  0.05    0.47
Q7    1   0.6424  0.4292  0.0583  11.00000  0.05    0.46
Q8    1   0.5696  0.8617  0.2862  11.00000  0.05    0.46
Q9    1   0.8805  0.3743  0.4931  11.00000  0.05    0.44
Q10   1   1.1279  0.2410  0.1495  11.00000  0.05    0.43
Q11   1   0.6610  0.3430  0.2104  11.00000  0.05    0.38
Q12   1   0.8700  0.4501  0.0721  11.00000  0.05    0.36
Q13   1   0.3676  0.2685  0.0559  11.00000  0.05    0.36
Q14   1   0.1975  0.1811  0.3186  11.00000  0.05    0.35
Q15   1   0.2328  0.1861  0.4255  11.00000  0.05    0.35
Q16   1   0.8984  0.4397  0.5623  11.00000  0.05    0.34
Q17   1   0.1769  0.5396  0.4140  11.00000  0.05    0.34
;
_shelx_res_checksum                98044
_shelx_hkl_file
;
   0   0  -1    0.20    0.13
   0   0   1    0.00    0.10
   0   0   2  322.45    7.09
   0   0  -2  319.57    7.09
   0   0  -3    0.43    0.44
   0   0   3    0.56    0.43
   0   0  -4  130.51    3.27
   0   0   4  131.98    3.26
   0   0  -5    1.34    0.73
   0   0  -6 8126.72  174.66
   0   0  -7    1.10    0.77
   0   0   8  108.68    3.18
   0   0   9   -0.03    1.00
   0   0   9    1.13    0.66
   0   0  10   -0.39    1.07
   0   0  10   -0.14    1.23
   0   0  10    1.16    0.69
   0   0  11    0.08    1.30
   0   0  11   -1.05    1.26
   0   0  11    0.69    0.76
   0   0  11   -0.34    0.49
   0   0  12    7.23    1.59
   0   0  12    9.25    1.54
   0   0  12    9.70    0.73
   0   0  12    9.25    1.05
   0   0  13    4.74    1.54
   0   0  13    3.95    1.51
   0   0  13    3.17    0.97
   0   0  13    2.88    0.59
   0   0  14    4.69    1.02
   0   0  14    2.92    1.56
   0   0  14    3.66    0.63
   0   0  15    2.47    1.07
   0   0  15   -0.11    1.54
   0   0  16   43.01    2.67
   0   0  16   55.81    2.23
   0   0  17    0.30    1.11
   0   0  17    1.74    1.56
   0   0  18    1.64    1.22
   0   0  19   -0.04    1.20
   0   0  20    0.97    1.18
   0   0  21    1.84    1.23
   0   0  22    3.37    1.21
   0   0  23   -0.36    1.10
   0   0  24    2.33    1.04
   0  -1   0    0.01    0.06
   0  -1   1    5.45    0.24
   0  -1  -1    5.70    0.25
   0  -1  -2    0.68    0.19
   0  -1   2    0.61    0.31
   0  -1  -2    0.51    0.27
   0  -1  -3  289.45    6.42
   0  -1   3  278.48    6.39
   0  -1  -4  126.71    3.21
   0  -1   4  129.36    3.19
   0  -1  -5  441.74   10.04
   0  -1  -6 6161.46  132.60
   0  -1   8   83.76    2.65
   0  -1   9  289.78    7.24
   0  -1  -9  294.10    6.82
   0  -1   9  292.50    6.87
   0  -1   9  311.73    7.51
   0  -1  10    3.59    1.37
   0   1  10    4.34    1.24
   0  -1  10    2.59    1.17
   0  -1  10    2.00    0.50
   0  -1 -10    2.42    0.54
   0  -1  10    2.92    0.76
   0  -1  11   49.25    2.30
   0  -1  11   49.29    1.59
   0  -1  11   51.65    2.54
   0   1  11   50.80    2.31
   0  -1  11   53.99    1.83
   0  -1  12  159.98    4.72
   0  -1  12  153.05    3.87
   0   1  12  151.15    3.77
   0   1  12  156.55    4.65
   0  -1  12  163.28    4.89
   0  -1  12  159.03    4.14
   0  -1  13   68.86    2.94
   0  -1  13   65.83    2.04
   0  -1  13   71.97    3.10
   0   1  13   71.50    2.88
   0  -1  13   68.94    2.32
   0  -1  14   16.27    0.97
   0  -1  14   19.95    1.36
   0   1  14   18.74    1.82
   0  -1  14   16.74    1.98
   0   1 -15   48.48    1.89
   0  -1  15   48.49    1.70
   0  -1  15   54.81    2.13
   0  -1  15   49.75    2.81
   0   1 -16    1.70    0.86
   0   1  16    2.25    1.51
   0  -1  16    2.64    1.10
   0  -1  16    0.61    1.69
   0  -1  17    1.00    1.73
   0  -1  17    0.68    1.17
   0  -1  18    3.62    1.76
   0  -1  18    4.96    1.30
   0  -1  19   20.61    1.66
   0  -1  20   21.15    1.68
   0  -1  21    7.22    1.36
   0  -1  22    1.14    1.14
   0  -1  23   -0.91    1.08
   0  -1  24    1.25    0.99
   0  -2   0 1269.88   27.33
   0  -2  -1   62.22    1.47
   0   2  -1   61.99    1.53
   0  -2   1   62.46    1.45
   0  -2  -1   63.93    1.46
   0   2   2  597.58   12.67
   0  -2  -2  593.14   12.66
   0  -2   2  561.35   12.73
   0  -2  -2  579.19   12.75
   0  -2  -3  539.47   11.66
   0  -2   3  528.56   11.81
   0  -2  -3  540.98   11.83
   0  -2  -4 3669.40   76.79
   0  -2  -4 3651.78   77.05
   0  -2  -5  671.63   14.63
   0  -2  -5  687.72   14.97
   0   2  -5  656.94   14.95
   0  -2  -6 6710.68  144.91
   0  -2  -6 6880.14  145.32
   0   2  -6 6734.90  145.30
   0  -2  -7 1320.71   28.62
   0   2   8  215.93    5.44
   0  -2   8  211.29    5.43
   0  -2  -8  219.26    5.04
   0  -2   9  197.97    5.22
   0   2   9  200.51    5.22
   0  -2  -9  198.43    4.73
   0   2   9  199.63    4.85
   0  -2   9  209.90    5.56
   0  -2   9  201.50    4.86
   0   2  10   24.02    1.61
   0  -2  10   23.53    1.59
   0  -2 -10   21.01    0.92
   0  -2  10   22.58    1.14
   0   2  10   20.82    1.12
   0  -2  10   23.29    1.87
   0   2  11   83.04    2.99
   0  -2  11   86.12    3.01
   0   2 -11   78.81    2.42
   0   2  11   81.74    2.29
   0  -2  11   80.40    2.30
   0  -2  11   85.86    2.48
   0   2  11   81.24    2.88
   0  -2  11   87.09    3.31
   0   2  12   13.68    1.65
   0  -2  12   10.86    1.55
   0  -2  12   11.97    0.87
   0  -2  12   13.72    1.89
   0  -2  12   13.22    1.15
   0   2  12   11.45    1.47
   0  -2  13   16.58    1.81
   0   2  13   18.40    1.80
   0  -2  13   16.34    0.95
   0  -2  13   19.36    2.07
   0   2  13   14.07    1.53
   0  -2  13   17.64    1.21
   0  -2  14    5.80    1.78
   0  -2  14    7.59    0.80
   0   2  14    8.03    1.42
   0  -2  14   10.31    1.16
   0   2 -15   11.35    1.10
   0  -2  15   10.71    0.93
   0  -2  15    9.82    1.95
   0   2  15   12.38    1.60
   0  -2  15   11.31    1.27
   0   2 -16    0.54    0.84
   0  -2  16    0.74    1.05
   0  -2  16    1.39    0.72
   0  -2  16    0.59    1.72
   0   2 -17    4.45    1.01
   0  -2  17    3.43    1.21
   0  -2  17    2.88    0.78
   0  -2  17    3.64    1.87
   0  -2  18    9.77    1.39
   0  -2  18    8.32    2.00
   0  -2  19   10.47    1.41
   0  -2  19    6.42    1.89
   0  -2  20    6.61    1.34
   0  -2  21   12.16    1.43
   0  -2  22    8.60    1.31
   0  -2  23    0.04    1.06
   0  -2  24   -0.16    0.95
   0  -3   0    0.22    0.30
   0   3  -1   98.22    2.35
   0  -3  -1   97.25    2.28
   0   3  -1   96.69    2.19
   0   3   2  396.25    8.65
   0  -3  -2  403.69    8.64
   0   3   2  391.55    8.67
   0   3  -2  390.78    8.67
   0  -3  -2  391.21    8.67
   0  -3  -3  151.86    3.38
   0   3   3  150.00    3.41
   0   3   3  144.48    3.51
   0   3  -3  147.42    3.53
   0  -3  -3  146.04    3.53
   0  -3  -4   12.12    0.54
   0   3  -4   11.35    0.79
   0  -3  -4   10.49    0.72
   0  -3  -5 1216.53   26.51
   0   3  -5 1239.18   26.83
   0  -3  -5 1238.44   26.85
   0  -3  -6  380.85    8.47
   0   3  -6  385.51    8.89
   0  -3  -7   79.22    2.03
   0   3   8   10.76    1.16
   0  -3   8   13.34    1.20
   0  -3  -8   11.59    0.66
   0  -3   8   14.59    1.63
   0  -3   9   61.99    2.26
   0   3   9   56.28    2.21
   0  -3  -9   59.83    1.69
   0  -3   9   61.87    2.67
   0  -3   9   61.11    1.87
   0   3   9   59.31    1.85
   0  -3  10    1.29    1.13
   0   3  10    0.62    1.09
   0  -3  10    3.44    1.50
   0   3 -10    0.79    0.60
   0  -3 -10    0.34    0.42
   0   3  10    1.45    0.72
   0  -3  10    0.95    0.69
   0   3  11  146.06    4.16
   0  -3  11  139.19    4.14
   0   3 -11  131.13    3.64
   0   3  11  126.30    3.37
   0  -3  11  128.93    3.45
   0   3  11  140.06    3.62
   0  -3  11  140.26    3.62
   0  -3  11  138.09    4.50
   0   3  11  142.26    3.93
   0   3  12   32.47    2.02
   0  -3  12   28.44    1.96
   0   3  12   28.98    1.21
   0  -3  12   33.17    1.32
   0  -3  12   33.61    2.33
   0   3  12   30.13    1.73
   0  -3  12   32.91    1.48
   0   3  12   31.98    1.45
   0  -3  13   76.99    2.34
   0   3  13   72.69    2.78
   0  -3  13   81.16    2.56
   0   3  13   81.30    2.58
   0  -3  13   81.50    3.54
   0   3 -14    4.97    0.88
   0  -3  14    3.85    1.77
   0   3  14    4.25    1.20
   0   3  14    5.28    1.00
   0  -3  14    4.94    1.00
   0  -3  14    4.32    0.73
   0   3 -15  311.04    8.02
   0  -3  15  321.26    7.88
   0   3  15  351.28    8.21
   0  -3  15  334.92    9.21
   0  -3  15  356.67    8.23
   0   3 -16   23.27    1.47
   0  -3  16   24.09    1.28
   0  -3  16   25.07    1.61
   0  -3  16   23.14    2.45
   0   3  16   26.45    1.64
   0   3 -17   39.98    1.90
   0   3  17   43.85    2.09
   0  -3  17   40.65    1.70
   0  -3  17   43.89    2.08
   0  -3  17   36.85    2.85
   0   3 -18    0.77    0.94
   0  -3  18    0.07    1.84
   0   3  18    1.43    1.19
   0  -3  18    2.02    1.23
   0  -3  18    0.14    0.76
   0   3  19   39.55    2.05
   0  -3  19   41.47    2.09
   0  -3  20    4.35    1.28
   0   3  20    2.79    1.23
   0  -3  20    0.45    1.66
   0   3  21   18.91    1.59
   0  -3  21   19.19    1.60
   0   3  22    3.18    1.18
   0  -3  22    2.50    1.17
   0  -3  23   15.17    1.38
   0   3  23   12.82    1.35
   0  -3  24   -0.06    0.93
   0   3  24    1.53    0.99
   0  -4   0   99.51    2.43
   0  -4  -1   94.53    2.29
   0   4   1   92.63    2.29
   0  -4  -2 1135.95   24.60
   0   4   2 1148.38   24.62
   0   4  -2 1125.07   24.72
   0   4  -3   48.92    1.48
   0   4   3   45.65    1.31
   0  -4  -3   49.41    1.29
   0   4  -3   44.36    1.37
   0   4   4 2460.21   52.44
   0  -4  -4 2432.22   52.41
   0  -4  -4 2408.49   52.61
   0   4  -4 2433.91   52.60
   0  -4  -5  729.55   15.79
   0   4  -5  715.75   16.09
   0  -4  -6    2.46    0.40
   0  -4  -7  325.09    7.28
   0  -4   8  172.67    4.98
   0  -4   8  171.48    4.52
   0   4   8  173.36    4.53
   0  -4   8  178.82    4.38
   0  -4  -8  170.45    4.04
   0  -4   9    3.41    1.07
   0  -4   9    2.42    1.52
   0   4   9    3.56    1.04
   0  -4  -9    2.41    0.44
   0   4  -9    2.08    0.66
   0  -4   9    2.31    0.68
   0   4   9    2.88    0.70
   0   4  10  876.25   19.47
   0  -4  10  871.27   19.48
   0   4 -10  825.31   19.19
   0  -4  10  857.72   19.00
   0  -4  10  894.26   19.96
   0   4  10  857.08   19.01
   0  -4  11   24.33    1.71
   0   4  11   24.04    1.70
   0  -4  11   23.23    1.11
   0   4  11   21.65    0.98
   0   4 -11   22.95    1.23
   0   4  11   22.06    1.39
   0   4  11   23.51    1.22
   0  -4  11   24.84    2.14
   0  -4  11   22.69    1.21
   0  -4  12   74.35    2.90
   0   4  12   72.20    2.89
   0  -4  12   74.35    2.22
   0   4  12   67.05    2.07
   0   4  12   69.01    2.48
   0  -4  12   73.49    2.32
   0   4  12   73.50    2.33
   0  -4  12   77.78    3.36
   0   4 -13    6.23    0.90
   0  -4  13    4.93    1.85
   0  -4  13    4.98    0.74
   0  -4  13    6.82    0.97
   0   4  13    5.63    0.94
   0   4 -14   53.41    2.07
   0  -4  14   50.59    1.86
   0   4  14   52.57    2.07
   0  -4  14   55.64    3.15
   0  -4  14   54.44    2.09
   0   4 -15  118.84    3.60
   0  -4  15  119.41    3.42
   0   4  15  125.62    3.66
   0  -4  15  124.84    3.65
   0  -4  15  126.23    4.82
   0   4 -16   27.76    1.60
   0  -4  16   29.03    1.45
   0   4  16   30.70    1.73
   0  -4  16   29.56    2.70
   0  -4  16   30.93    1.72
   0   4 -17   14.24    1.32
   0   4  17   14.60    1.46
   0  -4  17   11.42    1.08
   0  -4  17   11.12    2.27
   0  -4  17   13.62    1.44
   0   4 -18    2.29    0.99
   0  -4  18    2.20    2.02
   0  -4  18    2.55    1.17
   0   4  18    2.77    1.19
   0  -4  18    2.06    0.82
   0   4  19   16.00    1.51
   0  -4  19   16.94    1.54
   0  -4  19   11.02    2.21
   0  -4  19   12.91    1.12
   0  -4  20    0.29    1.15
   0   4  20   -0.99    1.17
   0  -4  20    1.49    1.72
   0  -4  21   10.92    1.37
   0   4  21    9.89    1.38
   0   4  22    6.17    1.24
   0  -4  22    6.78    1.27
   0  -4  23    1.10    1.05
   0   4  23    1.04    1.06
   0   4  24    4.51    1.04
   0  -5   0    0.07    0.46
   0  -5  -1   98.12    2.25
   0   5  -1  102.64    2.26
   0  -5  -1   98.38    2.49
   0   5   1   98.88    2.51
   0  -5  -2 1756.00   37.90
   0   5  -2 1740.09   38.02
   0   5   2 1765.49   37.91
   0  -5  -3    1.61    0.45
   0   5   3    2.50    0.51
   0   5  -3    1.86    0.59
   0   5   4  549.65   11.97
   0   5  -4  538.38   12.17
   0  -5  -4  539.90   11.93
   0   5  -5  143.95    3.76
   0   5   5  151.55    3.53
   0  -5  -5  146.07    3.46
   0  -5  -6    4.42    0.44
   0   5  -6    5.46    0.73
   0   5  -7  298.59    6.93
   0  -5  -7  286.02    6.53
   0  -5   8  112.03    3.12
   0   5   8  115.03    3.26
   0  -5   8  115.05    3.82
   0  -5   8  114.14    3.26
   0  -5  -8  111.80    2.75
   0   5  -8  117.42    3.19
   0   5   8  109.05    2.89
   0   5   9    5.65    1.14
   0  -5   9    4.14    1.61
   0  -5   9    7.07    1.16
   0  -5  -9    3.96    0.46
   0   5  -9    4.57    0.74
   0   5   9    4.48    0.72
   0  -5   9    4.80    0.71
   0   5  10   73.49    2.64
   0  -5  10   70.82    2.64
   0   5 -10   74.32    2.42
   0  -5  10   75.74    2.22
   0  -5  10   73.11    3.20
   0   5  10   73.71    2.21
   0  -5  11   26.44    1.75
   0   5  11   25.71    1.72
   0   5 -11   25.08    1.28
   0   5 -11   20.46    1.26
   0   5  11   21.04    0.98
   0  -5  11   24.76    1.17
   0   5  11   22.22    1.21
   0  -5  11   25.09    1.26
   0  -5  11   26.48    2.27
   0   5 -12   50.54    1.93
   0  -5  12   52.44    1.83
   0  -5  12   54.51    2.97
   0  -5  12   55.63    1.93
   0   5  12   53.19    1.92
   0   5 -13   20.03    1.27
   0  -5  13   19.57    1.11
   0  -5  13   19.98    1.26
   0   5  13   18.80    1.26
   0  -5  13   21.56    2.37
   0   5 -14  106.91    3.30
   0  -5  14  108.31    3.15
   0   5  14  113.42    3.30
   0  -5  14  111.15    3.28
   0  -5  14  103.52    4.37
   0  -5  15   13.55    2.36
   0   5 -15   11.93    1.23
   0  -5  15   11.60    1.05
   0  -5  15   14.63    1.30
   0   5  15   14.71    1.29
   0   5 -16    3.52    1.04
   0  -5  16    2.82    2.10
   0  -5  16    5.75    1.13
   0   5  16    5.07    1.14
   0  -5  16    2.58    0.85
   0   5 -17   16.84    1.42
   0  -5  17   16.64    1.24
   0   5  17   17.62    1.52
   0  -5  17   18.06    1.50
   0   5 -18    5.63    1.15
   0  -5  18    9.42    1.29
   0  -5  18    5.85    2.26
   0  -5  18    7.56    1.00
   0   5  18    8.11    1.30
   0   5 -19   14.34    1.38
   0  -5  19   15.08    1.48
   0  -5  19   12.14    1.13
   0   5  19   15.42    1.49
   0  -5  20    7.04    1.29
   0   5  20    8.74    1.35
   0  -5  20    4.03    1.95
   0   5  21    9.36    1.36
   0  -5  21    9.73    1.35
   0  -5  22    1.10    1.05
   0   5  22    1.82    1.10
   0   5  23    2.90    1.05
   0  -5  23    3.02    1.04
   0  -6   0   84.69    2.28
   0   6   0   83.18    2.27
   0  -6  -1 1027.27   22.35
   0   6   1 1021.03   22.35
   0  -6  -2 2659.84   56.03
   0  -6  -2 2592.72   55.83
   0   6  -2 2649.86   56.16
   0   6   2 2653.76   56.04
   0   6  -2 2520.23   55.84
   0   6   3  354.76    7.93
   0  -6  -3  352.80    7.90
   0   6  -3  341.71    8.08
   0   6  -4   62.07    1.98
   0  -6  -4   62.26    1.72
   0   6   4   63.46    1.79
   0   6   5  155.34    3.70
   0  -6  -5  151.34    3.63
   0   6  -5  150.67    3.94
   0   6   6  139.11    3.48
   0  -6  -6  142.26    3.42
   0   6   7   16.58    1.06
   0   6  -7   16.26    0.94
   0  -6  -7   15.20    0.69
   0  -6   7   16.80    0.93
   0   6  -7   17.40    1.06
   0   6   8    6.18    1.04
   0  -6   8    4.15    1.01
   0   6  -8    4.37    0.73
   0  -6  -8    3.25    0.43
   0   6  -8    3.89    0.76
   0   6   8    5.53    0.69
   0  -6   9   32.10    1.50
   0  -6   9   30.21    2.23
   0   6   9   32.27    1.61
   0  -6   9   28.30    1.58
   0   6  -9   28.88    1.31
   0  -6  -9   26.88    0.95
   0   6  -9   30.82    1.46
   0  -6   9   31.15    1.21
   0   6   9   32.06    1.24
   0   6  10  361.89    8.62
   0  -6  10  357.64    8.63
   0   6 -10  352.11    8.26
   0   6 -10  341.55    8.49
   0  -6  10  367.30    9.30
   0   6  10  350.62    8.14
   0  -6  10  344.44    8.13
   0  -6  11   11.83    2.08
   0  -6  11   11.60    1.42
   0   6 -11   11.73    1.04
   0  -6  11   10.21    0.91
   0   6  11   10.31    0.74
   0   6 -11   12.17    1.09
   0  -6  11   12.69    0.98
   0   6  11   11.34    0.97
   0   6 -12    2.38    0.85
   0  -6  12    1.41    1.89
   0   6  12    1.54    0.79
   0  -6  12    2.24    0.80
   0  -6  12    1.48    0.70
   0   6 -13   49.22    2.01
   0  -6  13   51.24    1.88
   0  -6  13   51.06    1.94
   0   6  13   53.00    1.97
   0  -6  13   53.81    3.13
   0   6 -14    0.80    0.94
   0  -6  14    0.45    1.98
   0  -6  14    0.70    0.88
   0   6  14    0.15    0.89
   0  -6  14    0.86    0.75
   0   6 -15    1.69    1.02
   0  -6  15    3.66    2.19
   0  -6  15    1.27    0.98
   0  -6  15    2.49    0.85
   0   6  15    1.58    1.00
   0   6 -16  100.50    3.34
   0  -6  16  100.67    3.13
   0   6  16  105.63    3.29
   0  -6  16  106.20    3.29
   0   6 -17   19.42    1.53
   0  -6  17   20.16    2.67
   0  -6  17   20.39    1.36
   0   6  17   22.31    1.56
   0  -6  17   20.98    1.54
   0   6 -18    2.39    1.08
   0  -6  18    3.45    0.95
   0  -6  18    3.44    2.21
   0  -6  18    3.79    1.18
   0   6  18    4.06    1.20
   0   6 -19   11.56    1.32
   0  -6  19   11.33    1.12
   0   6  19   12.44    1.39
   0  -6  19   12.11    1.39
   0  -6  20    2.40    1.17
   0  -6  20    1.86    0.85
   0  -6  20    1.19    1.96
   0   6  20    1.83    1.15
   0   6  21   10.03    1.32
   0  -6  21    9.89    1.30
   0   6  22    0.65    1.08
   0  -6  22   -0.14    1.05
   0   6  23    2.62    1.01
   0  -6  23    2.45    1.01
   0   7   0   -0.23    0.57
   0  -7  -1    2.69    0.57
   0   7   1    2.73    0.58
   0  -7  -2    2.71    0.43
   0   7  -2    2.52    0.43
   0   7   2    3.47    0.61
   0   7   3    5.45    0.64
   0   7  -3    5.92    0.77
   0   7  -3    3.47    0.57
   0  -7  -3    5.34    0.60
   0  -7  -3    3.99    0.56
   0  -7  -4    6.24    0.58
   0   7   4    6.55    0.65
   0   7  -4    5.56    0.78
   0  -7  -5  101.44    2.60
   0   7  -5  103.13    2.93
   0   7   5  100.27    2.65
   0  -7   6   70.31    2.23
   0  -7   6   72.46    2.89
   0   7  -6   72.39    2.33
   0   7   6   72.31    2.03
   0  -7  -6   72.43    1.95
   0   7  -6   70.69    2.08
   0  -7   7  368.39    8.74
   0   7   7  371.84    8.71
   0   7  -7  375.21    8.60
   0   7  -7  387.24    8.91
   0  -7  -7  374.43    8.40
   0  -7   7  369.25    8.61
   0   7   8  363.16    8.41
   0  -7   8  359.33    8.42
   0   7  -8  364.46    8.24
   0   7  -8  361.31    8.54
   0  -7  -8  339.98    7.95
   0   7   8  353.47    8.05
   0  -7   9   55.17    2.16
   0   7   9   58.83    2.17
   0   7  -9   55.43    1.92
   0   7  -9   55.05    2.12
   0   7   9   59.00    1.78
   0  -7   9   56.72    1.77
   0  -7  10    8.63    1.25
   0  -7  10    8.62    2.00
   0   7 -10    8.48    0.94
   0  -7 -10    6.20    1.08
   0  -7  10    7.52    0.82
   0   7 -10    6.89    1.18
   0  -7  10    7.98    0.82
   0   7  10    7.96    0.82
   0   7 -11   58.34    2.11
   0  -7  11   55.68    1.96
   0  -7  11   60.53    3.20
   0  -7  11   57.95    1.93
   0   7  11   59.93    1.95
   0   7 -12   91.44    2.81
   0  -7  12   85.44    2.63
   0  -7  12   92.05    4.01
   0  -7  12   80.52    2.56
   0   7  12   85.96    2.61
   0  -7  13    8.98    2.25
   0   7 -13    9.31    1.15
   0  -7  13    9.07    0.97
   0  -7  13    7.68    0.99
   0   7  13    9.53    1.04
   0  -7  14    7.83    2.31
   0   7 -14    8.36    1.18
   0  -7  14    8.31    0.99
   0   7  14    8.91    1.09
   0  -7  14    8.02    1.05
   0   7 -15    1.06    1.05
   0  -7  15    1.92    2.19
   0  -7  15    1.09    0.87
   0   7  15    1.31    0.98
   0  -7  15    0.60    0.94
   0  -7  16   11.29    2.50
   0   7 -16    9.08    1.31
   0  -7  16   11.62    1.15
   0  -7  16   13.88    1.31
   0   7  16   12.59    1.31
   0   7 -17   16.77    1.52
   0  -7  17   15.10    2.58
   0  -7  17   18.51    1.43
   0  -7  17   17.06    1.31
   0   7  17   17.98    1.46
   0   7 -18   -0.04    1.05
   0  -7  18    1.28    0.90
   0  -7  18    1.92    2.22
   0  -7  18   -0.30    1.05
   0   7  18    0.57    1.10
   0   7 -19   10.16    1.31
   0  -7  19    8.45    2.34
   0  -7  19   12.74    1.39
   0   7  19   11.35    1.37
   0  -7  19   10.02    1.14
   0   7 -20    0.97    1.02
   0  -7  20   -2.32    2.06
   0   7  20    2.17    1.11
   0  -7  20    0.49    1.05
   0  -7  20    0.33    0.84
   0   7  21    1.19    1.09
   0  -7  21    1.16    1.79
   0  -7  21    3.46    1.14
   0  -7  22   20.06    1.44
   0   7  22   16.45    1.40
   0  -7  23    9.17    1.13
   0   7  23   10.75    1.17
   0   8   0  289.89    6.83
   0   8  -1  281.21    6.88
   0   8   1  302.05    6.87
   0   8   2  155.39    3.70
   0  -8  -2  140.04    3.23
   0  -8  -2  156.56    3.67
   0   8  -2  141.06    3.25
   0   8  -3  584.02   12.90
   0  -8  -3  580.78   12.88
   0   8  -3  595.35   13.32
   0  -8  -3  588.54   13.10
   0   8   3  595.02   13.14
   0  -8  -4   44.84    1.44
   0   8  -4   42.33    1.66
   0   8  -4   41.21    1.41
   0  -8  -4   41.53    1.40
   0   8   4   43.57    1.47
   0  -8   5    6.17    0.90
   0   8  -5    5.05    0.74
   0  -8  -5    7.80    0.65
   0  -8  -5    5.28    0.73
   0   8   5    6.20    0.69
   0   8  -5    6.72    0.87
   0   8   6   21.98    1.16
   0  -8   6   19.66    1.23
   0  -8   6   20.80    1.92
   0   8   6   21.13    0.98
   0   8  -6   19.44    1.21
   0  -8  -6   21.70    0.91
   0   8  -6   20.34    1.05
   0  -8   7    1.58    1.62
   0  -8   7    2.84    0.88
   0   8   7    2.82    0.89
   0   8  -7    3.13    0.74
   0   8  -7    2.53    0.77
   0  -8  -7    2.69    0.48
   0  -8   7    2.38    0.66
   0  -8   8  311.12    7.18
   0  -8   8  291.83    7.12
   0   8   8  307.90    7.16
   0   8  -8  303.77    7.01
   0  -8  -8  307.64    7.35
   0   8  -8  287.72    7.29
   0  -8  -8  274.76    6.70
   0   8  -8  297.42    7.35
   0   8   8  293.32    6.75
   0  -8   8  290.19    6.74
   0   8  -9    1.10    0.76
   0   8  -9    1.02    0.85
   0   8   9    0.56    0.49
   0  -8  -9    0.55    0.80
   0  -8   9    0.70    0.57
   0   8   9    0.79    0.58
   0  -8  10  142.47    3.89
   0  -8 -10  144.00    4.43
   0   8  10  151.01    3.81
   0  -8  10  146.16    3.78
   0  -8  11   13.31    2.23
   0   8 -11   11.58    1.10
   0  -8  11   11.90    0.97
   0  -8  11   12.20    0.95
   0   8  11   12.90    0.97
   0   8 -12  101.15    3.04
   0  -8  12   91.13    2.84
   0   8  12   94.52    2.78
   0  -8  12   97.02    4.19
   0  -8  12   89.84    2.75
   0  -8  13   14.33    2.45
   0   8 -13   13.88    1.29
   0  -8  13   14.29    1.12
   0   8  13   14.78    1.11
   0  -8  13   14.28    1.12
   0   8 -14   38.04    1.90
   0  -8  14   39.23    1.73
   0  -8  14   35.17    1.64
   0  -8  14   37.10    3.12
   0   8  14   36.11    1.69
   0   8 -15    5.69    1.20
   0  -8  15    3.84    2.32
   0  -8  15    6.36    1.05
   0  -8  15    5.53    0.98
   0   8  15    6.10    1.06
   0   8 -16  110.78    3.66
   0  -8  16  113.67    3.47
   0  -8  16  116.80    3.50
   0  -8  16  106.88    4.96
   0   8  16  116.30    3.50
   0   8 -17    2.21    1.16
   0  -8  17    3.21    2.34
   0   8  17    3.34    1.10
   0  -8  17    2.74    0.98
   0  -8  17    3.72    1.11
   0   8 -18    3.38    1.17
   0  -8  18    3.10    1.12
   0  -8  18    2.74    0.98
   0   8  18    1.72    1.12
   0  -8  18    1.98    2.27
   0   8 -19   -0.17    1.07
   0  -8  19    0.34    2.15
   0  -8  19    0.50    0.90
   0  -8  19    2.24    1.07
   0   8  19    0.11    1.05
   0   8 -20   11.85    1.34
   0  -8  20   11.74    2.32
   0  -8  20   13.13    1.22
   0   8  20   14.97    1.39
   0  -8  20   14.05    1.38
   0   8  21    4.54    1.11
   0  -8  21    1.91    1.05
   0  -8  21   -0.35    1.83
   0   8  22    1.41    1.02
   0  -8  22   -0.29    0.96
   0   9   0    2.06    0.68
   0   9   1  569.44   12.89
   0   9  -1  570.53   12.95
   0  -9  -2  231.06    5.54
   0   9   2  227.19    5.57
   0  -9  -3   24.06    1.08
   0   9  -3   21.75    1.23
   0  -9  -3   23.82    0.85
   0   9  -3   25.25    0.88
   0   9   3   23.65    1.13
   0   9   4   29.16    1.23
   0  -9  -4   30.50    1.19
   0  -9  -4   25.73    1.07
   0   9  -4   25.63    1.07
   0   9  -4   30.33    1.43
   0   9  -4   28.10    1.19
   0   9   5  201.90    5.06
   0  -9   5  203.07    5.16
   0   9  -5  218.95    5.41
   0   9   5  211.41    5.08
   0  -9  -5  201.42    5.02
   0   9  -5  196.99    5.02
   0  -9  -5  219.89    5.03
   0  -9   6   28.68    2.12
   0  -9   6   26.72    1.39
   0   9   6   27.67    1.34
   0  -9   6   27.82    1.17
   0  -9  -6   26.73    1.29
   0   9   6   27.08    1.17
   0  -9  -6   28.99    1.11
   0   9  -6   26.57    1.42
   0   9  -6   26.69    1.30
   0   9   6   28.27    1.20
   0  -9   7  212.87    6.22
   0  -9   7  211.34    5.46
   0   9   7  221.11    5.44
   0   9  -7  232.11    5.37
   0   9   7  220.64    5.28
   0  -9   7  209.54    5.27
   0   9  -7  216.83    5.68
   0   9  -7  214.05    5.50
   0   9   7  210.08    5.21
   0   9   7  211.13    5.09
   0  -9  -7  217.42    5.50
   0  -9  -7  214.21    5.13
   0   9   8    8.65    1.04
   0  -9   8    8.89    1.90
   0  -9   8    9.20    1.07
   0   9  -8    7.01    0.88
   0   9  -8    7.97    1.01
   0  -9  -8    7.40    0.98
   0  -9   8    8.73    0.86
   0   9   8    7.26    0.64
   0  -9   8    8.87    0.68
   0   9   8    7.39    0.66
   0  -9   9    1.12    0.97
   0   9  -9    1.17    0.84
   0   9   9    0.89    0.51
   0  -9  -9    0.75    0.87
   0   9  -9   -0.32    0.88
   0  -9   9    1.00    0.58
   0   9   9    0.38    0.59
   0   9 -10   25.94    1.43
   0   9  10   22.72    1.08
   0   9  10   25.24    1.14
   0  -9  10   24.24    1.13
   0   9 -11    0.46    0.94
   0  -9  11    0.85    0.71
   0   9  11    1.54    0.71
   0  -9  11    1.97    0.80
   0   9 -12   90.44    2.94
   0  -9  12   88.14    2.75
   0  -9  12   94.50    4.21
   0   9  12   86.38    2.62
   0  -9  12   85.37    2.62
   0  -9  13   11.90    2.55
   0   9 -13   14.48    1.35
   0  -9  13   16.39    1.20
   0  -9  13   15.46    1.11
   0   9  13   16.86    1.15
   0   9 -14    0.47    1.03
   0  -9  14    1.57    2.33
   0  -9  14    1.47    0.88
   0  -9  14    0.68    0.86
   0   9  14    1.29    0.87
   0  -9  15   13.75    2.69
   0   9 -15   10.51    1.39
   0  -9  15   11.93    1.20
   0  -9  15   11.38    1.18
   0   9  15    9.47    1.15
   0   9 -16   56.00    2.44
   0  -9  16   58.92    2.27
   0   9  16   52.76    2.20
   0  -9  16   53.58    3.78
   0  -9  16   54.95    2.21
   0   9 -17   36.33    2.05
   0  -9  17   39.86    1.88
   0  -9  17   35.84    3.36
   0   9  17   36.64    1.88
   0  -9  17   40.54    1.91
   0   9 -18    7.69    1.29
   0  -9  18    7.14    2.42
   0   9  18    9.80    1.26
   0  -9  18    8.25    1.16
   0  -9  18    8.30    1.21
   0   9 -19    0.44    1.09
   0   9  19    1.87    1.08
   0  -9  19    1.33    2.16
   0  -9  19    1.61    1.05
   0  -9  19    1.24    0.95
   0   9 -20    0.71    1.05
   0  -9  20    1.21    0.95
   0  -9  20    1.05    2.11
   0  -9  20    2.02    1.03
   0   9  20    2.46    1.07
   0  -9  21    3.75    0.95
   0   9  21    4.20    1.08
   0  -9  21    3.75    1.06
   0  -9  22    4.64    1.02
   0   9  22    5.27    1.07
   0  10   0   38.72    1.58
   0  10  -1   37.23    1.58
   0  10   1   40.55    1.58
   0  10   2   26.02    1.24
   0  10   3   86.47    2.39
   0  10  -3   83.44    2.21
   0 -10   4   55.00    1.91
   0  10   4   54.74    1.82
   0  10  -4   53.82    1.60
   0  10   4   54.90    1.86
   0 -10  -4   54.16    1.58
   0  10  -4   54.84    2.05
   0 -10  -4   56.77    1.82
   0  10  -4   51.34    1.76
   0 -10   5  151.78    4.06
   0  10   5  153.96    3.99
   0  10  -5  151.06    3.87
   0  10  -5  153.45    4.28
   0  10   5  158.69    4.02
   0 -10  -5  153.91    3.86
   0 -10  -5  153.75    3.92
   0 -10   6   24.95    1.37
   0 -10   6   24.28    2.11
   0  10   6   26.72    1.35
   0 -10  -6   26.55    1.25
   0 -10   6   24.38    1.15
   0  10  -6   24.35    1.23
   0  10  -6   26.66    1.44
   0  10   6   27.24    1.21
   0 -10  -6   25.90    1.11
   0  10   6   28.90    1.23
   0  10   7    2.48    0.89
   0 -10   7    0.97    1.69
   0 -10   7    3.67    0.96
   0  10  -7    2.11    0.79
   0  10   7    2.50    0.74
   0  10   7    3.20    0.56
   0  10   7    1.70    0.58
   0 -10  -7    1.78    0.75
   0 -10   7    2.17    0.66
   0  10  -7    2.12    0.74
   0 -10  -7    2.95    0.53
   0  10   8   18.66    1.33
   0 -10   8   20.57    2.24
   0 -10   8   19.28    1.32
   0  10  -8   17.00    1.16
   0 -10   8   18.06    1.11
   0  10   8   17.97    0.91
   0 -10  -8   16.73    1.21
   0  10  -8   16.60    1.24
   0  10   8   16.89    0.84
   0 -10   9   14.24    2.18
   0 -10   9   16.19    1.31
   0  10   9   11.45    1.21
   0  10  -9   17.07    1.21
   0  10  -9   11.05    1.19
   0  10   9   13.73    0.85
   0 -10   9   11.05    0.95
   0  10   9   13.17    0.84
   0  10 -10   84.49    2.72
   0  10  10   77.34    2.34
   0  10  10   85.51    2.36
   0 -10  10   81.06    2.33
   0  10 -11   47.61    1.99
   0  10  11   43.55    1.63
   0 -10  11   44.37    1.62
   0  10 -12  107.18    3.36
   0 -10  12  109.37    3.21
   0  10  12  103.56    2.99
   0 -10  12  105.27    3.00
   0 -10  13   11.31    2.56
   0  10 -13   14.83    1.42
   0 -10  13   14.93    1.19
   0  10  13   13.71    1.07
   0 -10  13   11.88    1.04
   0  10 -14    7.81    1.30
   0 -10  14    8.88    2.54
   0  10  14    5.77    0.99
   0 -10  14    5.65    1.04
   0 -10  14    6.03    0.99
   0  10 -15   47.16    2.24
   0 -10  15   46.15    2.00
   0  10  15   42.28    1.86
   0 -10  15   44.65    3.53
   0 -10  15   44.60    1.88
   0  10 -16   95.87    3.37
   0 -10  16  100.73    3.19
   0 -10  16   91.29    4.73
   0 -10  16   89.58    3.00
   0  10  16   94.96    3.05
   0  10 -17    7.50    1.41
   0 -10  17    8.01    2.63
   0 -10  17    6.46    1.13
   0  10  17    5.28    1.13
   0 -10  17    7.65    1.17
   0  10 -18   10.33    1.41
   0 -10  18    6.47    2.51
   0 -10  18   10.16    1.25
   0  10  18    8.76    1.20
   0 -10  18   10.43    1.24
   0  10 -19    2.38    1.14
   0 -10  19    0.09    2.19
   0 -10  19    1.04    0.94
   0 -10  19    1.70    0.98
   0  10  19    1.11    1.02
   0  10 -20   14.45    1.40
   0 -10  20   13.86    1.27
   0 -10  20   13.62    1.25
   0  10  20   13.56    1.30
   0  10 -21    2.62    1.02
   0  10  21    3.18    1.03
   0 -10  21    2.63    1.90
   0 -10  21    3.48    0.99
   0 -10  21    4.58    0.96
   0  11   0    1.05    0.74
   0  11  -1  217.68    5.55
   0  11   1  221.01    5.50
   0  11  -1  212.09    5.18
   0  11  -2   17.91    1.17
   0  11   2   16.98    1.08
   0  11  -2   16.49    0.98
   0 -11   3  158.61    4.20
   0  11   3  169.94    4.38
   0  11  -3  166.69    4.18
   0  11   4  133.21    3.36
   0 -11   4  132.57    3.42
   0  11  -4  116.93    2.93
   0 -11  -4  110.28    2.88
   0  11   4  133.61    3.46
   0  11  -4  128.68    3.66
   0  11  -4  128.66    3.31
   0 -11   5  647.49   14.61
   0  11   5  643.56   14.56
   0  11   5  649.53   14.63
   0  11  -5  618.25   14.31
   0 -11   5  634.63   14.37
   0 -11  -5  625.25   14.29
   0  11  -5  654.51   14.53
   0 -11   6   27.96    1.47
   0  11   6   28.95    1.45
   0 -11   6   28.78    2.32
   0  11  -6   28.11    1.27
   0 -11   6   26.71    1.21
   0  11   6   29.51    1.30
   0  11   6   31.47    1.31
   0 -11   7    4.77    1.85
   0  11   7    5.35    0.97
   0 -11   7    7.62    1.05
   0  11  -7    5.64    0.80
   0  11   7    6.70    0.66
   0 -11   7    6.05    0.76
   0  11   7    5.51    0.70
   0 -11   7    6.28    0.78
   0  11   7    6.18    0.83
   0 -11   8    8.74    1.14
   0 -11   8    5.54    2.00
   0  11   8    7.74    1.09
   0  11  -8    7.05    1.00
   0  11  -8    6.15    0.92
   0  11   8    7.98    0.71
   0 -11   8    7.42    0.83
   0 -11   8    8.12    0.88
   0  11   9   -0.17    0.97
   0 -11   9    1.16    1.85
   0  11  -9    0.36    0.85
   0  11  -9   -0.16    0.79
   0  11   9    0.35    0.53
   0 -11   9   -0.20    0.71
   0 -11  10   20.70    2.52
   0  11 -10   24.22    1.47
   0 -11  10   23.05    1.28
   0  11  10   19.76    1.05
   0  11  10   21.50    1.04
   0  11 -11    1.93    1.03
   0  11  11    1.32    0.60
   0  11  11    2.02    0.69
   0  11 -12    2.91    1.12
   0  11  12    1.19    0.75
   0  11 -13    6.54    1.29
   0  11  13    5.01    0.89
   0 -11  13    4.70    1.01
   0  11 -14    3.56    1.21
   0 -11  14    5.59    2.58
   0 -11  14    1.06    0.84
   0  11  14    2.54    0.87
   0 -11  14    3.79    1.02
   0 -11  15    9.91    2.77
   0  11 -15   12.03    1.48
   0 -11  15   10.78    1.26
   0 -11  15   10.93    1.13
   0  11  15   10.44    1.13
   0  11 -16    9.62    1.43
   0 -11  16    9.92    2.80
   0 -11  16    9.09    1.22
   0 -11  16    8.93    1.11
   0  11  16    8.88    1.17
   0  11 -17    6.39    1.36
   0 -11  17    5.17    2.56
   0  11  17    5.82    1.08
   0 -11  17    6.56    1.17
   0 -11  17    5.06    1.04
   0  11 -18    4.09    1.26
   0 -11  18    2.52    2.47
   0  11  18    1.73    0.97
   0 -11  18    2.92    1.00
   0 -11  18    4.35    1.07
   0  11 -19    1.73    1.11
   0  11  19    1.15    0.95
   0 -11  19    0.64    0.93
   0 -11  19    0.90    2.25
   0  11 -20    8.33    1.29
   0 -11  20   11.39    1.20
   0  11  20   11.25    1.19
   0  11 -21    0.23    0.97
   0 -11  21    0.19    0.85
   0 -11  21   -0.49    1.87
   0  12   0  241.79    5.98
   0  12   0  224.83    5.54
   0  12   1   59.97    2.17
   0  12  -1   61.15    2.23
   0  12  -1   60.40    1.92
   0 -12   2  560.27   12.77
   0 -12   2  558.78   12.55
   0  12   2  590.93   13.12
   0  12  -2  564.63   13.20
   0  12  -2  568.51   12.78
   0  12   2  563.40   12.71
   0 -12   3   73.73    2.30
   0  12   3   70.86    2.41
   0 -12   3   71.68    2.03
   0  12  -3   71.28    2.24
   0 -12   4   62.09    2.16
   0  12   4   64.01    2.15
   0  12   4   64.34    2.23
   0 -12   4   62.16    1.91
   0 -12   4   63.30    1.91
   0  12   4   67.15    1.99
   0  12  -4   65.34    2.12
   0  12   5   23.70    1.33
   0 -12   5   23.97    1.35
   0  12  -5   22.00    0.90
   0 -12   5   21.86    1.08
   0  12   5   23.42    1.25
   0 -12   5   23.09    1.09
   0  12  -5   24.37    1.27
   0  12   5   27.58    1.22
   0 -12   6   66.23    3.20
   0 -12   6   65.97    2.33
   0  12   6   66.97    2.29
   0  12   6   67.59    2.11
   0  12  -6   66.75    2.24
   0  12   6   65.30    2.18
   0 -12   6   65.96    2.04
   0 -12   6   64.70    2.07
   0  12  -6   59.65    1.95
   0  12   7   -0.06    0.89
   0 -12   7    1.81    1.79
   0 -12   7    0.77    0.91
   0  12   7    0.56    0.73
   0  12   7    1.21    0.58
   0 -12   7    0.24    0.64
   0 -12   7    0.61    0.69
   0  12   8    0.03    0.98
   0 -12   8    2.30    1.00
   0 -12   8    1.88    1.90
   0  12   8    0.83    0.56
   0 -12   8    1.25    0.72
   0 -12   9   71.67    3.63
   0  12   9   62.47    2.52
   0 -12   9   66.80    2.26
   0  12   9   65.53    2.09
   0  12  -9   72.28    2.50
   0 -12  10   56.64    3.51
   0  12 -10   60.61    2.34
   0 -12  10   62.34    2.15
   0  12  10   53.55    1.89
   0  12 -11   18.17    1.47
   0 -12  11   19.48    1.29
   0 -12  11   21.37    2.71
   0  12 -12   57.97    2.43
   0  12  12   52.63    1.85
   0  12 -13   14.27    1.51
   0  12  13   13.43    1.06
   0  12 -14    4.83    1.29
   0  12  14    3.65    0.90
   0 -12  14    5.34    1.11
   0 -12  15   11.69    2.92
   0  12 -15   14.52    1.58
   0 -12  15   15.43    1.37
   0  12  15   11.21    1.13
   0  12 -16    1.87    1.25
   0 -12  16    3.07    2.61
   0 -12  16    0.04    1.01
   0  12  16    0.70    0.88
   0  12 -17    7.55    1.37
   0 -12  17    4.16    2.55
   0  12  17    6.00    1.05
   0 -12  17    7.20    1.20
   0  12 -18    1.24    1.20
   0 -12  18    0.39    2.37
   0 -12  18    0.12    1.02
   0  12  18   -0.19    0.89
   0  12 -19    0.50    1.10
   0 -12  19    0.18    2.25
   0 -12  19    1.81    0.97
   0  12 -20    1.89    1.11
   0 -12  20    1.69    2.09
   0 -12  20    5.78    1.05
   0  12 -21    9.69    1.19
   0 -12  21    5.64    2.02
   0  13   0    1.06    0.77
   0 -13   1   26.91    1.26
   0  13   1   28.84    1.31
   0  13  -1   31.01    1.35
   0 -13   2   66.21    2.17
   0  13   2   68.63    2.42
   0 -13   2   68.53    1.95
   0  13  -2   67.26    2.18
   0  13   2   66.87    2.14
   0  13   2   74.02    2.08
   0 -13   3    6.54    0.90
   0  13   3    8.02    0.76
   0  13  -3    5.72    0.84
   0  13   3    6.34    0.82
   0  13   3    6.61    0.90
   0 -13   3    6.96    0.66
   0  13   4    1.29    0.84
   0 -13   4    2.03    0.82
   0  13   4    1.92    0.67
   0  13  -4    1.77    0.78
   0  13   4    2.64    0.68
   0 -13   4    1.80    0.55
   0  13   4    2.09    0.73
   0 -13   4    2.04    0.57
   0 -13   5    2.80    0.90
   0  13   5    2.08    0.88
   0  13  -5    3.14    0.89
   0  13   5    1.97    0.69
   0  13   5    3.23    0.79
   0  13   5    1.86    0.73
   0 -13   5    2.01    0.62
   0 -13   5    2.15    0.64
   0  13   6   24.79    1.45
   0 -13   6   24.01    1.44
   0 -13   6   25.51    2.34
   0 -13   6   25.46    1.19
   0 -13   6   25.73    1.20
   0  13   6   21.31    1.27
   0  13   6   26.67    1.26
   0  13  -6   24.17    1.39
   0 -13   7   22.78    2.40
   0  13   7   22.16    1.46
   0 -13   7   22.64    1.46
   0  13   7   23.04    1.25
   0 -13   7   22.05    1.20
   0 -13   7   23.39    1.20
   0  13   7   21.54    1.08
   0 -13   8    5.53    1.15
   0 -13   8    3.16    2.02
   0  13   8    3.40    1.10
   0  13   8    3.63    0.68
   0 -13   8    4.58    0.81
   0  13   9  196.78    5.39
   0 -13   9  212.12    6.63
   0 -13   9  202.27    5.07
   0 -13  10  103.13    4.56
   0 -13  10  101.12    3.07
   0  13  10   91.66    2.81
   0  13 -10  104.92    3.31
   0 -13  11   17.50    2.71
   0  13 -11   16.68    1.51
   0 -13  11   17.94    1.31
   0  13 -12    3.49    1.28
   0 -13  12    4.34    2.48
   0 -13  12    2.64    0.96
   0  13 -13   -0.13    1.18
   0  13 -14    6.58    1.39
   0  13 -15   10.83    1.55
   0 -13  15   13.37    1.38
   0  13 -16    2.27    1.27
   0 -13  16    1.66    2.56
   0 -13  16    2.51    1.10
   0  13 -17    3.20    1.33
   0 -13  17    3.57    2.62
   0 -13  17    3.15    1.14
   0  13 -18    5.17    1.30
   0 -13  18    3.39    2.47
   0 -13  18    4.30    1.14
   0  13 -19    2.67    1.20
   0 -13  19    3.54    2.37
   0 -13  19    1.62    1.00
   0  13 -20   10.05    1.30
   0 -13  20   10.07    1.17
   0  13 -21   -0.22    0.94
   0 -13  21    0.87    0.86
   0 -13  21    0.07    1.86
   0  14   0    3.15    0.67
   0 -14   1   42.73    1.60
   0  14  -1   42.83    1.54
   0  14  -1   43.30    1.68
   0  14   1   47.26    1.57
   0  14   1   44.31    1.67
   0 -14   2  222.96    5.60
   0 -14   2  225.23    5.38
   0  14   2  237.24    5.50
   0  14   2  221.52    5.60
   0  14  -2  229.03    5.68
   0  14  -2  228.67    5.49
   0 -14   3   39.95    1.67
   0 -14   3   43.84    1.48
   0  14  -3   44.19    1.73
   0  14   3   41.68    1.52
   0  14  -3   39.88    1.51
   0  14   3   40.35    1.62
   0 -14   4   18.13    1.24
   0  14   4   18.15    1.27
   0  14  -4   16.91    1.20
   0  14   4   16.85    1.03
   0  14   4   18.20    1.08
   0  14   4   16.09    1.23
   0 -14   4   17.35    0.98
   0  14   5    3.56    1.00
   0 -14   5    2.93    0.93
   0 -14   5    4.11    1.81
   0  14  -5    2.23    0.89
   0  14   5    3.14    0.79
   0  14   5    2.06    0.74
   0 -14   5    1.64    0.63
   0  14   5    2.80    0.80
   0 -14   5    3.40    0.71
   0  14   6   16.75    1.36
   0 -14   6   17.70    2.27
   0 -14   6   17.03    1.32
   0  14   6   17.49    1.11
   0  14  -6   17.14    1.25
   0 -14   6   16.56    1.05
   0 -14   6   16.16    1.04
   0  14   7    3.35    1.10
   0 -14   7    2.81    1.02
   0 -14   7    3.28    2.02
   0  14   7    3.20    0.83
   0  14  -7    3.07    1.01
   0 -14   7    2.67    0.75
   0  14   7    2.04    0.67
   0 -14   7    2.21    0.73
   0  14   8   11.19    1.31
   0 -14   8   10.52    2.31
   0 -14   8   12.98    1.06
   0  14   8   13.95    0.96
   0  14   9   14.28    1.49
   0 -14   9   15.94    2.56
   0 -14   9   16.72    1.19
   0  14   9   14.50    1.03
   0 -14  10    5.79    2.42
   0  14 -10    2.26    1.20
   0  14  10    2.71    0.72
   0 -14  10    3.38    0.93
   0  14 -11   77.35    2.99
   0 -14  11   79.75    2.72
   0 -14  11   78.72    4.34
   0  14 -12    2.54    1.29
   0 -14  12    3.28    2.66
   0 -14  12    4.29    1.06
   0 -14  13   16.12    3.08
   0  14 -13   20.23    1.77
   0 -14  13   19.26    1.50
   0  14 -14   13.15    1.61
   0  14 -15    7.53    1.47
   0  14 -16    4.67    1.40
   0 -14  16    4.09    2.72
   0 -14  16    6.34    1.25
   0  14 -17    0.99    1.25
   0 -14  17    3.87    2.61
   0 -14  17    1.01    1.07
   0  14 -18    7.01    1.32
   0 -14  18    5.16    2.50
   0 -14  18    6.52    1.18
   0  14 -19    0.40    1.14
   0 -14  19    0.15    0.95
   0 -14  19    0.78    2.16
   0  14 -20    0.60    1.05
   0 -14  20   -1.36    2.08
   0 -14  20    0.10    0.91
   0 -14  21   -0.06    0.83
   0  15   0    0.70    0.65
   0  15   1  204.43    5.36
   0  15  -1  215.27    5.21
   0  15   1  217.31    5.20
   0 -15   2    5.52    0.88
   0 -15   2    6.12    0.65
   0  15  -2    7.55    1.00
   0  15  -2    4.91    0.76
   0  15   2    5.43    0.77
   0  15   2    5.99    0.90
   0  15   3   90.50    2.83
   0 -15   3   86.22    2.69
   0 -15   3   87.38    2.46
   0  15   3   87.25    2.66
   0  15  -3   85.53    2.52
   0  15   3   87.53    2.54
   0  15  -3   86.27    2.75
   0  15   4  110.61    3.34
   0 -15   4  107.87    3.25
   0 -15   4  109.57    3.02
   0  15   4  109.82    3.15
   0  15  -4  110.16    3.06
   0  15   4  110.64    3.07
   0  15  -4  113.36    3.33
   0 -15   5   95.90    3.01
   0  15   5   95.67    3.07
   0 -15   5   92.80    3.98
   0 -15   5   94.76    2.76
   0  15  -5   94.01    3.02
   0  15   5   95.16    2.79
   0 -15   6   18.92    1.42
   0 -15   6   21.84    2.42
   0  15   6   20.13    1.48
   0 -15   6   21.47    1.18
   0  15   6   18.64    1.16
   0  15  -6   21.25    1.46
   0 -15   7   44.26    3.10
   0  15   7   42.11    2.03
   0  15  -7   46.41    2.05
   0  15   7   43.01    1.66
   0 -15   7   42.67    1.71
   0  15   8    2.95    1.20
   0 -15   8    3.39    2.17
   0  15   8    6.23    0.83
   0 -15   8    4.58    0.90
   0 -15   9   96.67    4.43
   0  15   9   87.50    3.19
   0  15   9   81.79    2.65
   0 -15   9   95.85    2.89
   0 -15  10    2.80    2.40
   0  15  10    1.27    0.71
   0 -15  10    2.81    0.96
   0  15 -11    0.18    1.25
   0 -15  11    0.10    2.40
   0 -15  11    1.02    0.95
   0 -15  12   11.40    2.90
   0  15 -12   11.18    1.57
   0 -15  12   10.74    1.24
   0  15 -13    3.94    1.45
   0 -15  13    1.56    2.77
   0 -15  13    4.00    1.17
   0  15 -14  131.75    4.37
   0 -15  14  122.92    5.79
   0  15 -15   85.81    3.31
   0  15 -16   12.68    1.62
   0  15 -17    1.24    1.21
   0 -15  17   -0.60    2.45
   0 -15  17    1.86    1.07
   0  15 -18   -1.74    1.24
   0 -15  18   -0.09    2.42
   0 -15  18   -0.27    0.98
   0  15 -19    0.30    1.09
   0 -15  19    0.73    0.95
   0 -15  19   -1.42    2.13
   0  15 -20   -0.04    0.99
   0 -15  20    1.82    0.90
   0 -15  20   -0.43    2.00
   0  16   0    6.92    0.99
   0  16   1   80.64    2.60
   0  16  -2    7.81    1.02
   0  16   2    6.67    0.95
   0  16  -3    3.10    0.94
   0  16   3    3.12    0.87
   0  16   3    4.35    1.01
   0 -16   3    3.16    0.87
   0 -16   3    3.35    0.64
   0  16   4  133.83    3.99
   0 -16   4  142.40    3.93
   0 -16   4  140.46    4.98
   0 -16   4  135.82    3.64
   0  16   4  133.40    3.80
   0  16  -4  136.85    3.97
   0  16   4  144.45    3.73
   0 -16   5   11.99    2.20
   0 -16   5   11.19    1.19
   0  16   5   12.35    1.29
   0 -16   5   10.10    0.93
   0  16  -5    7.87    0.90
   0  16   5    9.12    0.96
   0  16  -5    9.91    1.21
   0 -16   6   39.00    2.95
   0  16   6   38.68    1.96
   0 -16   6   41.29    1.64
   0  16  -6   41.64    1.94
   0  16   6   38.52    1.63
   0 -16   7   79.24    4.01
   0  16   7   74.31    2.90
   0  16  -7   81.09    2.87
   0 -16   7   80.89    2.58
   0  16   7   79.56    2.51
   0 -16   8    4.59    2.38
   0  16   8    4.29    1.30
   0  16  -8    4.64    1.27
   0  16   8    3.84    0.82
   0 -16   8    4.55    0.93
   0 -16   9    7.80    2.50
   0  16   9    4.91    1.36
   0  16   9    5.26    0.87
   0 -16   9    6.51    1.02
   0  16  10   25.69    1.37
   0 -16  10   31.54    1.64
   0 -16  10   31.13    3.23
   0 -16  11   15.62    2.92
   0 -16  11   15.92    1.34
   0  16 -12   86.61    3.33
   0 -16  12   88.11    3.02
   0 -16  12   85.20    4.70
   0  16 -13    6.13    1.51
   0 -16  13    4.65    2.75
   0 -16  13    5.96    1.20
   0  16 -14    2.25    1.36
   0 -16  14    4.07    2.74
   0 -16  14    2.82    1.14
   0  16 -15    1.80    1.39
   0 -16  15    0.64    2.60
   0 -16  15    1.74    1.13
   0  16 -16    8.92    1.52
   0  16 -17   15.78    1.66
   0  16 -18    4.69    1.29
   0 -16  18    2.96    2.31
   0 -16  18    4.89    1.12
   0  16 -19    0.21    1.10
   0 -16  19    1.72    0.95
   0 -16  19    0.24    2.09
   0  16 -20    1.10    0.98
   0 -16  20   -0.81    1.85
   0 -16  20    0.60    0.88
   0  17   0    0.54    0.91
   0  17   1   78.03    2.63
   0  17   2   52.42    2.06
   0  17  -3    2.48    1.02
   0  17   3    0.76    0.85
   0  17   3    1.12    1.04
   0 -17   3    2.69    1.85
   0 -17   3    2.10    0.67
   0 -17   4  125.79    4.76
   0  17   4  125.86    3.84
   0 -17   4  127.01    3.41
   0  17  -4  131.16    3.81
   0  17   4  116.79    3.54
   0 -17   5   49.04    3.16
   0  17   5   47.54    2.20
   0 -17   5   48.62    1.81
   0  17  -5   51.87    2.19
   0 -17   6   27.95    2.79
   0  17   6   23.18    1.71
   0 -17   6   23.96    1.32
   0  17  -6   25.22    1.67
   0  17   7  229.91    6.30
   0 -17   7  227.20    7.44
   0  17   7  222.77    5.84
   0 -17   7  238.07    5.91
   0  17  -7  240.29    6.27
   0 -17   8   11.84    2.64
   0  17   8    9.45    1.49
   0 -17   8    8.54    1.09
   0  17   8    7.55    0.95
   0  17  -8   11.08    1.43
   0 -17   9   58.28    3.87
   0  17   9   58.60    2.69
   0  17  -9   64.19    2.69
   0  17   9   54.92    2.11
   0 -17   9   62.40    2.31
   0 -17  10  100.23    3.11
   0 -17  10   97.63    4.79
   0 -17  11   36.65    1.88
   0 -17  11   34.96    3.52
   0 -17  12   22.29    3.25
   0 -17  12   20.31    1.55
   0  17 -13   19.11    1.80
   0 -17  13   18.13    3.06
   0 -17  13   17.65    1.50
   0  17 -14    1.71    1.33
   0 -17  14    1.50    2.70
   0 -17  14    1.57    1.11
   0  17 -15    8.64    1.52
   0 -17  15    5.26    2.74
   0 -17  15    8.23    1.28
   0  17 -16    3.36    1.35
   0 -17  16    6.68    2.67
   0 -17  16    4.32    1.13
   0  17 -17   23.65    1.79
   0  17 -18    5.86    1.28
   0  17 -19   19.71    1.53
   0 -17  19   24.41    1.44
   0  18   0   43.07    1.95
   0  18  -1  202.00    5.39
   0  18   1  197.22    5.33
   0 -18   2    6.64    1.88
   0  18   2    4.62    1.04
   0  18   3    9.10    1.29
   0 -18   3    9.96    2.10
   0  18   3    8.53    1.07
   0 -18   4  360.64   10.14
   0  18   4  367.58    9.16
   0 -18   4  369.64    8.67
   0  18  -4  371.50    9.10
   0 -18   5   15.59    2.52
   0  18   5   15.79    1.55
   0  18  -5   17.74    1.48
   0 -18   5   16.41    1.14
   0  18  -6    1.50    1.15
   0 -18   6    2.17    2.20
   0  18   6    1.76    1.22
   0 -18   6    1.24    0.83
   0  18   7    5.54    1.35
   0 -18   7    5.54    2.36
   0  18  -7    6.43    1.33
   0  18   7    6.11    0.95
   0 -18   7    5.73    0.93
   0 -18   8   12.58    2.69
   0  18   8   15.03    1.66
   0  18   8   10.56    1.04
   0 -18   8   14.53    1.23
   0  18  -8   13.99    1.55
   0 -18   9   64.31    4.09
   0  18   9   67.16    2.93
   0  18  -9   69.40    2.85
   0  18   9   61.39    2.30
   0 -18   9   73.27    2.53
   0  18 -10   60.09    2.75
   0 -18  10   63.03    2.42
   0 -18  10   61.17    4.04
   0 -18  11   67.03    2.57
   0 -18  11   65.14    4.21
   0 -18  12    4.75    2.72
   0 -18  12    7.17    1.22
   0  18 -13   20.10    1.85
   0 -18  13   16.83    3.12
   0 -18  13   24.98    1.67
   0  18 -14    2.08    1.37
   0 -18  14   -0.95    2.57
   0 -18  14    1.76    1.07
   0  18 -15    1.84    1.32
   0 -18  15   -0.72    2.61
   0 -18  15    1.78    1.07
   0  18 -16    0.93    1.27
   0 -18  16   -1.56    2.47
   0 -18  16    1.02    1.02
   0  18 -17    5.92    1.33
   0 -18  17    4.65    2.43
   0 -18  17    6.43    1.14
   0  18 -18    4.85    1.22
   0  18 -19    6.51    1.14
   0 -18  19    8.76    1.08
   0  19   0    4.65    1.11
   0  19  -1  189.37    5.26
   0  19   1  193.28    5.23
   0  19  -2   86.71    3.04
   0  19   2   80.44    2.86
   0  19   2   91.18    3.12
   0 -19   2   85.24    3.81
   0  19   3   20.05    1.43
   0  19   3   24.27    1.71
   0 -19   3   19.52    2.42
   0  19   4   48.21    2.30
   0 -19   4   45.84    3.16
   0 -19   4   48.18    1.80
   0  19  -5   26.77    1.76
   0 -19   5   25.49    2.76
   0  19   5   24.33    1.81
   0 -19   5   24.93    1.36
   0  19  -6    4.51    1.23
   0  19   6    2.52    1.28
   0 -19   6    2.25    2.20
   0 -19   6    2.16    0.85
   0  19   7   27.18    1.95
   0 -19   7   26.31    2.99
   0  19  -7   30.92    1.94
   0  19   7   28.66    1.52
   0 -19   7   28.05    1.53
   0 -19   8    9.30    2.62
   0  19   8    5.80    1.52
   0  19  -8   11.72    1.55
   0  19   8    8.09    1.02
   0 -19   8    8.69    1.12
   0  19   9    3.54    1.47
   0 -19   9    4.83    2.62
   0  19  -9    4.37    1.40
   0  19   9    2.24    0.87
   0 -19   9    2.08    1.01
   0  19 -10   24.49    1.91
   0 -19  10   21.43    3.12
   0 -19  10   22.90    1.55
   0 -19  11  127.27    5.74
   0 -19  11  133.57    4.02
   0 -19  12    4.11    2.68
   0 -19  12    2.39    1.07
   0 -19  13   14.07    2.97
   0 -19  13   19.31    1.54
   0  19 -14    8.31    1.50
   0 -19  14    5.45    2.58
   0 -19  14    8.40    1.21
   0  19 -15    7.15    1.42
   0 -19  15    5.91    2.56
   0 -19  15    7.57    1.24
   0  19 -16    5.07    1.34
   0 -19  16    4.33    2.47
   0 -19  16    7.15    1.15
   0  19 -17    8.60    1.35
   0 -19  17    6.43    2.31
   0 -19  17    8.91    1.16
   0  19 -18   16.58    1.45
   0 -19  18   18.06    1.34
   0  20   0  185.29    5.18
   0  20  -1    5.01    1.18
   0  20   1    5.54    1.16
   0  20   2   13.58    1.33
   0  20  -2   15.47    1.45
   0  20  -3  168.12    4.93
   0  20   3  174.83    5.01
   0 -20   3  159.16    5.80
   0 -20   4    7.21    2.30
   0  20   4   12.45    1.56
   0 -20   5    5.57    2.32
   0  20   5    7.58    1.43
   0 -20   5    6.48    0.95
   0  20   6    4.66    1.39
   0 -20   6    9.03    2.50
   0  20   6    6.61    1.02
   0 -20   6    6.71    0.98
   0  20   7   18.53    1.81
   0 -20   7   16.37    2.73
   0  20  -7   19.96    1.70
   0  20   7   17.09    1.31
   0 -20   7   18.79    1.32
   0  20   8   65.19    2.90
   0  20  -8   68.77    2.83
   0 -20   8   66.74    4.03
   0 -20   8   71.67    2.48
   0  20   9   22.36    1.90
   0  20  -9   25.05    1.89
   0  20   9   22.68    1.39
   0 -20   9   25.10    3.09
   0 -20   9   25.69    1.56
   0  20 -10    3.24    1.37
   0 -20  10    1.73    2.55
   0 -20  10    3.92    1.09
   0  20 -11    9.67    1.53
   0 -20  11    8.55    2.78
   0 -20  11    9.76    1.26
   0 -20  12   32.23    1.79
   0 -20  12   27.22    3.27
   0 -20  13    4.49    2.62
   0 -20  13    8.32    1.24
   0 -20  14   11.43    2.73
   0 -20  14   19.78    1.49
   0  20 -15   55.50    2.53
   0 -20  15   61.51    2.34
   0  20 -16    8.52    1.36
   0 -20  16   13.13    1.28
   0 -20  17    1.15    2.00
   0 -20  17    2.29    0.93
   0 -20  18    2.66    0.92
   0  21   0    1.05    1.10
   0  21   1   52.54    2.33
   0  21  -1   53.61    2.41
   0  21   1   59.88    2.57
   0  21  -2   17.18    1.58
   0  21   2   18.37    1.66
   0  21  -3    9.04    1.42
   0  21   3    9.39    1.46
   0 -21   3    6.61    2.22
   0  21  -4    3.99    1.32
   0 -21   4    3.26    2.16
   0  21   4    5.22    1.42
   0 -21   5  293.57    9.01
   0  21   5  308.51    8.05
   0  21   6   15.93    1.72
   0 -21   6   17.45    2.65
   0  21   6   16.24    1.29
   0 -21   6   16.74    1.25
   0  21   7   -0.26    1.31
   0 -21   7    1.76    2.37
   0  21   7    1.39    0.90
   0 -21   7    1.62    0.88
   0  21   8    2.89    1.41
   0 -21   8    3.36    2.50
   0  21   8    2.73    0.89
   0 -21   8    3.37    0.97
   0  21   9   27.27    2.01
   0  21  -9   26.36    1.95
   0  21   9   23.32    1.43
   0 -21   9   28.35    3.16
   0 -21   9   32.15    1.66
   0  21 -10   19.95    1.83
   0 -21  10   21.02    3.09
   0 -21  10   19.27    1.41
   0  21 -11    1.19    1.30
   0 -21  11    0.90    2.46
   0 -21  11    1.79    1.00
   0  21 -12    5.75    1.41
   0 -21  12    3.89    2.52
   0 -21  12    4.33    1.08
   0 -21  13    0.58    2.36
   0 -21  13   -0.15    0.96
   0 -21  14    9.77    2.53
   0 -21  14   12.55    1.30
   0 -21  15    3.43    2.25
   0 -21  15   11.77    1.22
   0 -21  16    1.87    2.05
   0 -21  16    3.14    0.96
   0 -21  17    0.16    0.83
   0  22   0   80.01    2.98
   0  22   1    2.72    1.16
   0  22  -1    4.44    1.28
   0  22   1    5.17    1.38
   0  22  -2   35.75    2.05
   0  22   2   38.51    2.16
   0  22  -3   10.01    1.44
   0  22   3   12.15    1.56
   0  22  -4    4.42    1.31
   0  22   4    3.31    1.34
   0 -22   4    2.60    2.08
   0  22  -5   16.01    1.63
   0 -22   5   14.18    2.50
   0  22   5   13.25    1.65
   0  22   6   87.05    3.39
   0  22   6   86.79    2.93
   0 -22   6   87.27    4.37
   0  22   7    1.89    1.35
   0 -22   7   -0.73    2.23
   0  22   7    1.52    0.86
   0 -22   7    0.69    0.86
   0 -22   8    0.28    2.32
   0  22   8    2.00    1.32
   0  22   8    0.70    0.82
   0 -22   8    1.16    0.91
   0 -22   9   10.27    2.67
   0 -22   9   11.66    1.19
   0 -22  10   46.72    3.64
   0 -22  10   56.19    2.22
   0 -22  11    2.40    2.43
   0 -22  11    3.35    0.99
   0 -22  12    0.47    2.38
   0 -22  12    0.74    0.95
   0 -22  13    1.26    2.26
   0 -22  13    1.48    0.94
   0 -22  14    1.77    2.19
   0 -22  14    1.22    0.94
   0 -22  15    5.28    2.18
   0 -22  15   27.21    1.49
   0 -22  16   12.73    1.17
   0  23   0    0.35    1.27
   0  23   0    0.79    1.10
   0  23   1   42.85    2.30
   0  23  -1   37.57    2.09
   0  23   2   17.59    1.71
   0  23  -2   15.04    1.55
   0  23   3    2.13    1.30
   0  23  -3    2.88    1.24
   0  23   4    1.28    1.30
   0  23  -4    2.79    1.27
   0  23   5    0.98    1.29
   0 -23   5    1.74    2.13
   0  23   5    2.55    0.97
   0  23  -5    1.70    1.23
   0 -23   6   10.68    2.38
   0  23   6   12.32    1.62
   0  23   6   15.13    1.26
   0  23  -6   14.86    1.63
   0  23   7    1.20    1.28
   0 -23   7    2.31    2.20
   0  23  -7    2.46    1.25
   0  23   7    1.08    0.88
   0 -23   8    2.63    2.34
   0  23   8    0.98    1.29
   0  23  -8    0.57    1.29
   0  23   8    1.79    0.86
   0 -23   8    0.96    0.89
   0 -23   9    0.82    2.32
   0 -23   9    1.67    0.91
   0 -23  10    3.02    2.40
   0 -23  10    0.45    0.89
   0 -23  11   -0.18    2.24
   0 -23  11    1.36    0.90
   0 -23  12   13.18    2.60
   0 -23  12   23.65    1.45
   0 -23  13    0.08    2.16
   0 -23  13    2.56    0.95
   0 -23  14    4.62    2.10
   0 -23  14    5.23    1.00
   0 -23  15   12.36    1.13
   0  24   0   10.02    1.52
   0  24  -1   -0.45    1.24
   0  24   1    1.31    1.23
   0  24  -1    0.05    1.12
   0  24   2   29.36    1.97
   0  24  -2   25.85    1.81
   0  24   3    1.27    1.34
   0  24  -3    0.96    1.18
   0  24   4    3.65    1.37
   0  24  -4    3.43    1.28
   0  24   5    5.14    1.37
   0  24   5    4.91    1.01
   0  24  -5    3.08    1.29
   0  24   6    3.43    1.35
   0  24   6    3.04    0.95
   0  24  -6    2.47    1.29
   0 -24   7    0.50    2.13
   0  24   7    0.91    1.26
   0  24   7   -0.18    0.82
   0  24  -7    2.03    1.29
   0  24  -8    5.83    1.40
   0 -24   8    4.41    2.26
   0  24   8    4.45    1.37
   0  24  -9    2.26    1.29
   0 -24   9    0.85    2.17
   0 -24   9    2.61    0.89
   0  24 -10    3.54    1.28
   0 -24  10    1.26    2.13
   0 -24  10    3.06    0.90
   0  24 -11    5.11    1.33
   0 -24  11    1.79    2.18
   0 -24  11    3.77    0.95
   0  24 -12   11.91    1.47
   0 -24  12   10.22    1.12
   0  24 -13   10.46    1.37
   0 -24  13   10.92    1.09
   0  24 -14    1.33    1.07
   0  25   0    1.05    1.23
   0  25   1    0.05    1.24
   0  25  -1    2.83    1.27
   0  25   2   13.84    1.61
   0  25  -2   12.81    1.54
   0  25  -2   11.66    1.45
   0  25   3    0.25    1.24
   0  25  -3    0.28    1.15
   0  25   4    4.58    1.37
   0  25   4    4.64    1.03
   0  25  -4    3.44    1.24
   0  25   5   30.50    2.02
   0  25   5   32.03    1.66
   0  25  -5   32.05    2.01
   0  25   6   12.82    1.54
   0  25   6   13.58    1.19
   0  25  -6   14.76    1.56
   0  25   7    2.30    1.26
   0  25  -7    1.36    1.26
   0  25  -8    0.53    1.22
   0 -25   9    7.93    2.18
   0  25  -9   15.38    1.59
   0 -25  10    1.19    2.01
   0  25 -10    4.07    1.29
   0 -25  11    1.28    1.91
   0  25 -11   -0.27    1.15
   0  25 -12    0.25    1.10
   0  26   0   84.74    3.23
   0  26   1   35.39    2.12
   0  26  -1   36.87    2.15
   0  26  -2    2.96    1.27
   0  26   2    4.12    1.32
   0  26  -3    5.64    1.33
   0  26   3    3.43    1.30
   0  26   3    4.01    1.01
   0  26   4    1.34    1.20
   0  26   4    1.95    0.92
   0  26  -4    2.71    1.17
   0  26   5    3.76    1.28
   0  26   5    4.01    0.92
   0  26  -5    2.62    1.18
   0  26   6    4.60    1.32
   0  26  -6    4.60    1.23
   0  26   7    0.13    1.11
   0  26  -7   -0.91    1.15
   0  26  -8   11.14    1.44
   0  26  -9   11.43    1.42
   0  26 -10    0.97    1.09
   0  26 -11    2.20    1.10
   0  27   0    0.50    1.17
   0  27   1    1.97    1.20
   0  27  -1    1.41    1.16
   0  27  -2    0.32    1.15
   0  27   2    0.41    1.15
   0  27   3   12.20    1.45
   0  27  -3   13.87    1.49
   0  27   3   13.28    1.19
   0  27  -4    2.50    1.17
   0  27   4    2.52    1.17
   0  27   4    1.24    0.83
   0  27   5   -1.16    1.16
   0  27  -5    1.03    1.15
   0  27  -7   10.80    1.34
   0  27  -8    1.82    1.11
   0  28   0    5.93    1.25
   0  28   1    5.17    1.23
   0  28  -1    4.61    1.24
   0  28  -2    7.20    1.29
   0  28   2    5.63    1.24
   0  28   2    7.78    1.03
   0  28  -3   13.42    1.43
   0  28   3   11.71    1.10
   0  28  -4    1.67    1.11
   0  28  -5    1.44    1.05
   0  28  -6   -1.01    1.03
   0  29   0   -0.56    0.80
   0  29   1    0.78    0.78
  -1   0  24    1.94    1.05
  -1   0  23    1.66    1.12
  -1   0  22    1.53    1.20
  -1   0  21    1.63    1.20
  -1   0  20    2.64    1.23
  -1   0  19    0.77    1.20
  -1   0  18  353.38    8.80
  -1   0  17    1.34    1.12
  -1   0  16  107.87    3.25
  -1   0  16   86.49    3.59
  -1   0  15    1.68    1.63
  -1   0  15    0.20    1.43
  -1   0  15    0.37    0.93
  -1   0  14   79.38    3.27
  -1   0  14   74.62    3.11
  -1   0  14   72.89    2.19
  -1   0  14   82.48    2.59
  -1   0  13    2.41    1.42
  -1   0  13    0.94    1.36
  -1   0  13    0.63    0.51
  -1   0  13    0.52    0.82
  -1   0  12  116.10    3.84
  -1   0  12  119.15    3.02
  -1   0  12  117.91    3.29
  -1   0  12  115.82    3.87
  -1   0  11    2.82    1.25
  -1   0  11    2.22    1.26
  -1   0  11    0.93    0.48
  -1   0  11    0.77    0.70
  -1   0  10   48.12    2.11
   1   0 -10   46.14    2.15
  -1   0  10   43.91    1.59
   1   0 -10   47.78    2.13
  -1   0   9    2.46    1.04
  -1   0   9    1.11    0.62
   1   0  -9    1.72    0.87
   1   0  -8    3.31    0.94
   1   0  -7    2.41    0.82
   1   0  -6 4403.42   94.91
   1   0  -5    0.40    0.65
   1   0  -4   11.53    0.84
   1   0  -3    0.19    0.51
  -1   0   2   81.88    2.06
   1   0  -2   84.41    2.07
   1   0  -1    0.09    0.27
  -1   0   1    0.13    0.28
  -1   0   0  175.30    3.87
  -1   0  -1    0.39    0.17
  -1   0  -2  441.63    9.55
  -1   0  -3    0.63    0.25
   1   0   3    0.44    0.55
  -1   0  -4   65.08    1.59
   1   0   4   67.41    1.98
  -1   0  -5    0.72    0.34
   1   0   5    0.57    0.70
  -1   0  -6 1318.77   28.85
   1   0   6 1387.15   29.37
  -1   0  -7    0.50    0.38
   1   0   7    0.47    0.81
   1   0   8  451.55   10.60
  -1   0  -8  458.54   10.08
   1   0   8  434.89   10.27
   1   0   9    1.29    1.31
   1   0   9    1.22    1.08
  -1   0  -9    0.43    0.41
   1   0   9   -0.08    0.55
   1   0   9    1.53    0.74
   1   0  10  145.65    3.75
   1   0  10  146.87    3.87
   1   0  10  156.14    4.48
   1   0  11    5.66    0.96
   1   0  11    4.96    1.49
   1   0  12   47.25    1.60
   1   0  12   54.53    2.59
   1   0  12   54.33    1.99
  -1   0 -13   -0.02    0.61
   1   0  13   -0.51    1.48
   1   0  13    0.64    0.87
   1   0  13   -0.46    0.56
   1   0  14    1.21    1.50
   1   0  14    2.65    0.62
   1   0  14    1.59    1.00
   1   0  15    0.64    1.60
   1   0  15   -0.59    1.11
   1   0  16    7.48    1.81
   1   0  16   11.85    1.36
   1   0  17   -0.28    1.24
   1   0  17    1.16    1.61
   1   0  18   86.24    3.01
   1   0  18   64.90    3.28
   1   0  19    0.17    1.17
   1   0  20    0.51    1.20
   1   0  21    3.74    1.20
   1   0  22   22.25    1.62
   1   0  23    0.94    1.05
  -1  -1  24    0.71    1.03
  -1  -1  23    4.13    1.23
  -1  -1  22    6.14    1.27
  -1  -1  21    3.75    1.28
  -1  -1  20    1.17    1.24
  -1  -1  19   17.66    1.62
   1   1 -18   56.04    2.29
  -1  -1  18   66.69    2.60
  -1  -1  17   -0.77    1.67
  -1  -1  17    2.00    1.12
  -1  -1  16    1.58    0.66
  -1  -1  16    1.10    1.65
  -1  -1  16    2.82    1.08
  -1  -1  15    3.12    1.67
  -1   1  15    3.16    1.40
  -1  -1  15    4.26    1.07
  -1  -1  15    2.94    0.68
  -1  -1  15    1.06    1.59
  -1  -1  14   67.93    3.03
  -1  -1  14   69.04    2.08
  -1   1  14   63.48    2.74
  -1  -1  14   63.76    3.06
  -1  -1  13   58.40    2.67
  -1  -1  13   55.42    1.78
  -1  -1  13   56.82    2.76
  -1   1  13   58.15    2.52
  -1  -1  13   58.43    2.04
  -1  -1  12 2031.75   43.90
  -1  -1  12 1990.72   43.07
  -1   1  12 1982.99   43.75
  -1   1  12 1942.46   42.99
  -1  -1  12 1996.57   43.99
  -1  -1  12 2039.30   43.30
  -1  -1  11  721.95   16.29
  -1  -1  11  709.99   15.57
   1  -1 -11  664.19   15.81
  -1  -1  11  721.92   15.76
  -1   1  11  707.44   16.18
  -1  -1  11  714.80   16.41
  -1  -1  10   55.59    2.29
   1  -1 -10   53.75    1.86
   1  -1 -10   59.73    2.44
  -1  -1  10   56.89    1.83
  -1  -1  10   61.88    2.50
   1  -1 -10   61.53    2.38
  -1  -1   9  236.53    5.90
   1  -1  -9  237.16    5.61
  -1  -1   9  222.70    5.45
   1  -1  -9  240.10    6.06
   1  -1  -8   72.42    2.46
   1  -1  -7    4.30    0.91
   1  -1  -6 9999.00  214.70
   1  -1  -5    7.96    0.82
   1  -1  -4   50.67    1.64
   1  -1  -3    1.17    0.40
   1  -1  -3    0.74    0.52
  -1  -1   2   36.38    1.09
   1  -1  -2   37.40    1.07
   1  -1  -2   35.10    1.02
  -1   1   1   98.75    2.34
   1  -1  -1  101.37    2.34
  -1  -1   1  101.63    2.35
   1  -1  -1  101.69    2.35
  -1   1   0  231.03    5.10
  -1   1  -1    1.04    0.25
  -1   1  -2    3.85    0.32
   1  -1   2    3.89    0.33
  -1   1  -3   40.31    1.08
   1  -1   3   38.87    1.30
  -1   1  -4  292.71    6.46
  -1  -1  -4  287.06    6.31
   1  -1   4  304.77    6.78
  -1   1  -5  926.65   20.15
   1  -1   5  931.23   20.51
  -1   1  -6    5.09    0.52
   1  -1   6    5.41    0.86
  -1   1  -7  384.55    8.56
  -1  -1  -7  373.59    8.40
   1  -1   8  124.09    3.49
  -1  -1  -8  116.88    2.83
  -1   1  -8  123.25    3.01
   1  -1   8  120.95    3.71
   1  -1   8  115.34    3.13
   1  -1   8  128.71    3.59
   1  -1   9  197.27    4.96
   1  -1   9  187.69    4.45
  -1  -1  -9  177.77    4.24
  -1  -1  -9  168.16    4.17
  -1   1  -9  182.14    4.37
   1   1   9  195.90    5.02
   1  -1   9  194.26    4.56
   1  -1   9  197.65    5.20
   1   1  10   12.42    0.83
  -1   1 -10   11.81    0.72
   1  -1  10   14.26    1.66
   1  -1  10   13.55    1.02
   1   1  10   15.50    1.50
   1   1  11   66.75    2.09
   1   1  11   65.32    2.74
   1  -1  11   73.14    2.28
   1  -1  11   67.31    2.94
  -1   1 -12   89.99    2.56
   1  -1  12   87.71    2.51
   1   1  12   86.42    2.40
   1  -1  12   95.72    3.53
   1  -1  12   94.44    2.81
   1   1  12   95.28    3.35
  -1   1 -13   15.43    1.01
   1  -1  13   16.63    0.97
   1  -1  13   16.89    1.93
   1   1  13   15.26    1.75
   1  -1  13   20.80    1.33
  -1   1 -14   88.93    2.69
   1  -1  14   91.39    2.61
   1  -1  14   94.69    2.98
   1  -1  14   91.18    3.68
   1   1  14   87.29    3.47
   1  -1  15    8.28    0.83
   1   1  15    9.84    1.72
   1  -1  15   10.93    1.31
   1  -1  15   10.59    1.91
   1   1  16    6.24    1.68
   1  -1  16    5.01    1.82
   1  -1  16    6.91    1.25
   1  -1  17    7.35    1.35
   1  -1  17    5.51    1.82
   1   1  17    5.26    1.67
   1  -1  18   22.56    1.70
   1  -1  18   14.53    2.10
   1  -1  19    3.40    1.76
   1  -1  19    2.08    1.27
   1  -1  20    0.21    1.16
   1  -1  21    2.87    1.20
   1  -1  22   30.89    1.83
   1  -1  23   -0.41    1.09
  -1  -2  24   18.69    1.43
  -1  -2  23   16.19    1.46
  -1  -2  22   42.45    2.13
  -1  -2  21   12.27    1.45
  -1  -2  20    5.28    1.31
   1   2 -19   12.84    1.28
  -1  -2  19   14.64    1.52
   1   2 -18   52.46    2.16
  -1  -2  18   56.45    2.35
   1   2 -17  173.12    4.70
  -1  -2  17  153.20    5.44
  -1  -2  17  182.04    4.81
  -1  -2  17  161.08    4.36
  -1  -2  16    3.84    0.77
  -1  -2  16    5.07    1.17
  -1   2  15  172.31    5.52
  -1  -2  15  182.73    5.63
  -1  -2  15  189.81    4.84
  -1  -2  15  169.87    4.48
  -1  -2  15  172.63    5.62
  -1  -2  14    2.49    1.66
  -1   2  14    0.42    1.53
  -1  -2  14    0.68    1.51
  -1  -2  14    1.53    0.65
  -1  -2  14    1.31    0.94
  -1   2  14   -0.24    1.16
  -1  -2  13   44.50    2.37
  -1   2  13   43.14    2.35
  -1  -2  13   44.49    1.54
  -1  -2  13   47.13    1.77
  -1  -2  13   43.77    2.52
  -1   2  12  472.41   11.44
  -1  -2  12  469.19   11.44
  -1  -2  12  478.85   10.69
  -1   2  12  450.25   11.15
  -1  -2  12  479.70   11.67
  -1  -2  12  479.14   10.86
  -1  -2  11  306.21    7.42
  -1   2  11  298.17    7.39
   1  -2 -11  269.52    6.84
  -1  -2  11  289.07    6.68
  -1   2  11  280.15    6.82
  -1  -2  11  301.11    7.62
  -1  -2  11  296.90    6.85
  -1  -2  10  173.59    4.21
  -1   2  10  159.53    4.52
  -1  -2  10  164.99    4.56
   1  -2 -10  171.49    4.78
  -1  -2  10  160.94    3.94
   1   2 -10  162.57    4.74
   1  -2 -10  159.18    4.12
   1   2 -10  170.54    4.72
  -1   2  10  156.44    4.04
   1  -2 -10  171.00    4.72
  -1  -2  10  158.69    4.76
  -1  -2  10  160.90    4.06
  -1  -2   9    4.79    0.82
  -1  -2   9    4.91    1.14
  -1   2   9    5.05    1.12
   1  -2  -9    3.61    0.64
  -1  -2   9    3.91    0.70
   1   2  -9    3.65    0.95
   1  -2  -9    4.22    0.98
  -1   2   9    3.61    0.69
   1  -2  -8  243.89    5.83
   1  -2  -8  255.14    6.25
   1   2  -8  245.86    6.21
   1  -2  -7   35.95    1.27
   1  -2  -7   35.22    1.56
   1   2  -7   35.95    1.58
   1  -2  -6   49.15    1.50
   1   2  -6   46.32    1.76
   1  -2  -6   48.69    1.76
   1  -2  -5   70.95    1.92
   1  -2  -5   74.54    2.10
   1   2  -5   68.71    2.07
   1  -2  -4   71.01    2.04
   1  -2  -4   74.89    1.93
   1  -2  -3  993.63   21.96
   1  -2  -3 1018.58   21.89
  -1   2   3 1012.64   21.90
   1  -2  -2   14.38    0.64
   1  -2  -2   16.32    0.65
  -1  -2   2   14.13    0.67
   1  -2  -1  155.10    3.62
   1  -2  -1  159.36    3.57
  -1  -2   1  160.55    3.59
  -1   2   0  412.84    8.82
   1  -2   0  391.06    8.80
  -1   2  -1  331.18    7.31
   1  -2   2  210.85    4.76
  -1   2  -2  209.52    4.74
  -1   2  -3   13.50    0.64
   1  -2   3   14.51    0.81
  -1   2  -4 3037.35   65.70
   1  -2   4 3082.76   65.91
  -1   2  -5   42.80    1.26
   1  -2   5   45.22    1.56
  -1  -2  -6  200.25    4.57
   1  -2   6  212.61    5.20
  -1  -2  -7    6.67    0.41
  -1   2  -7    8.60    0.66
   1  -2   7    8.86    0.98
   1  -2   8   30.65    1.58
   1   2   8   29.74    1.57
  -1  -2  -8   26.67    0.82
  -1  -2  -8   24.19    0.78
  -1   2  -8   30.51    1.11
   1  -2   8   33.09    1.95
   1   2   8   29.25    1.23
   1  -2   8   30.49    1.52
   1   2   8   28.02    1.50
   1  -2   8   29.80    1.23
  -1  -2  -9  151.89    3.68
  -1   2  -9  180.88    4.07
   1   2   9  185.77    4.18
   1  -2   9  184.23    4.17
   1   2   9  180.39    4.55
   1  -2   9  186.77    4.91
  -1   2 -10   80.51    2.38
   1   2  10   86.13    2.40
   1  -2  10   86.85    3.29
   1  -2  10   89.58    2.56
   1   2  10   87.48    2.97
  -1   2 -11   65.96    2.02
   1   2  11   62.47    1.99
   1   2  11   65.57    2.59
   1  -2  11   65.25    2.16
   1  -2  11   66.31    2.95
   1  -2  12    1.92    1.61
  -1   2 -12    1.48    0.65
   1   2  12    0.71    0.62
   1  -2  12    1.60    0.87
   1   2  12    1.85    1.29
  -1   2 -13    3.79    0.79
   1   2  13    5.17    1.42
   1  -2  13    2.67    0.70
   1  -2  13    6.99    1.78
   1  -2  13    5.02    1.02
  -1   2 -14  157.86    4.28
   1  -2  14  161.83    4.19
   1  -2  14  169.44    4.53
   1   2  14  156.26    4.90
   1  -2  14  168.23    5.39
  -1   2 -15   54.55    2.08
   1  -2  15   56.36    1.96
   1  -2  15   63.69    2.38
   1  -2  15   56.65    3.15
   1   2  15   57.55    2.74
   1  -2  16    1.41    1.12
   1  -2  16    1.99    0.76
   1   2  16    3.82    1.53
   1  -2  16    1.16    1.81
   1  -2  17   -1.66    1.84
   1  -2  17   -0.16    1.20
   1  -2  18    6.53    1.36
   1  -2  18    3.45    1.88
   1  -2  19    6.71    1.89
   1  -2  19   14.25    1.52
   1  -2  20    1.43    1.24
   1  -2  21    6.99    1.26
   1  -2  22    0.65    1.13
   1  -2  23   -0.65    1.03
  -1   3  24    0.66    1.00
  -1  -3  24    1.01    0.98
  -1   3  23    2.18    1.14
  -1  -3  23    2.23    1.12
  -1   3  22    3.92    1.22
  -1  -3  22    3.46    1.21
  -1   3  21    9.05    1.41
  -1  -3  21    8.38    1.35
  -1  -3  20    2.56    1.23
  -1   3  20    2.20    1.23
   1   3 -19   22.44    1.56
  -1  -3  19   27.81    1.82
  -1  -3  19   20.85    2.34
  -1   3  19   27.12    1.81
   1   3 -18   11.55    1.26
  -1  -3  18    9.10    2.06
  -1  -3  18   10.92    1.04
  -1   3  18   14.22    1.49
  -1  -3  18   14.40    1.48
   1   3 -17   79.21    2.84
  -1   3  17   93.18    3.01
  -1  -3  17   88.82    2.97
  -1  -3  17   80.37    2.60
  -1  -3  17   76.70    3.78
   1   3 -16   67.44    2.50
  -1  -3  16   66.65    2.25
  -1  -3  16   73.97    2.58
  -1  -3  16   62.86    3.41
  -1   3  16   74.00    2.58
  -1   3  15  163.96    5.26
  -1  -3  15  163.76    5.27
  -1   3  15  165.82    4.49
  -1  -3  15  160.29    5.46
  -1  -3  15  170.11    4.51
  -1  -3  15  155.62    4.21
  -1  -3  14  114.12    4.06
  -1   3  14  120.04    4.13
  -1  -3  14  114.90    3.20
  -1  -3  14  121.09    3.42
  -1   3  14  118.33    3.40
  -1  -3  14  115.14    4.35
  -1  -3  13   12.21    1.68
  -1  -3  13   11.32    1.88
  -1   3  13   13.28    1.64
  -1  -3  13   12.16    0.89
  -1   3  13   12.68    1.10
  -1  -3  13   12.79    1.11
  -1  -3  12  113.53    3.74
  -1   3  12  111.61    3.74
  -1  -3  12  114.14    3.02
  -1  -3  12  115.38    4.07
  -1  -3  12  113.49    3.15
  -1   3  12  110.37    3.14
  -1   3  11  800.87   18.19
  -1  -3  11  799.26   18.20
  -1  -3  11  806.48   17.57
  -1  -3  11  789.87   17.64
  -1  -3  11  816.30   18.55
  -1   3  11  771.60   17.63
  -1   3  10  276.39    7.07
  -1  -3  10  272.25    7.07
  -1  -3  10  291.40    6.80
  -1  -3  10  286.17    6.55
   1  -3 -10  289.35    7.36
   1  -3 -10  275.59    6.65
   1   3 -10  284.18    7.35
   1  -3 -10  286.32    7.28
  -1  -3  10  273.92    6.61
   1   3 -10  292.63    7.30
  -1   3  10  283.60    6.62
  -1  -3  10  289.01    7.44
  -1  -3   9   56.63    2.49
  -1  -3   9   54.98    2.13
  -1   3   9   56.41    2.13
  -1  -3   9   56.81    1.90
   1  -3  -9   54.63    1.72
   1  -3  -9   52.76    2.22
   1   3  -9   56.74    2.28
  -1  -3   9   52.97    1.61
   1  -3  -9   56.54    2.18
  -1   3   9   51.66    1.69
  -1  -3   9   52.82    1.70
   1   3  -9   54.44    2.15
   1  -3  -8  489.07   11.05
   1   3  -8  490.93   11.46
   1  -3  -8  497.20   11.48
   1  -3  -7  153.78    3.76
   1  -3  -7  150.54    4.05
   1   3  -7  154.10    4.07
   1  -3  -6  713.91   15.58
   1   3  -6  696.54   15.80
   1  -3  -6  709.70   15.83
   1  -3  -5 1000.47   21.94
   1  -3  -5 1009.42   21.75
   1   3  -5  983.39   21.94
   1  -3  -5  992.29   21.89
   1   3  -5  995.56   21.89
   1  -3  -4 1917.16   41.49
   1   3  -4 1883.79   41.48
  -1   3   4 1934.91   41.38
   1  -3  -4 1921.49   41.37
   1  -3  -4 1916.25   41.44
   1  -3  -3  144.99    3.44
   1   3  -3  143.57    3.45
  -1   3   3  144.25    3.40
   1  -3  -3  139.52    3.37
   1   3  -2   60.68    1.56
  -1   3   2   56.35    1.54
  -1  -3   2   56.76    1.56
   1  -3  -2   52.45    1.52
   1  -3  -2   56.80    1.52
   1   3  -1   56.44    1.40
  -1   3   1   58.34    1.42
  -1  -3   1   56.43    1.42
   1  -3  -1   55.52    1.49
   1  -3  -1   53.65    1.38
  -1   3   0  709.46   15.55
   1  -3   0  717.26   15.55
   1   3   1   28.94    0.79
  -1   3  -1   26.93    0.92
   1   3   2   33.80    0.87
  -1   3  -2   33.05    1.08
   1   3   3  963.53   20.96
  -1   3  -3 1009.62   21.24
   1   3   3  988.87   21.30
   1  -3   3  975.23   21.29
  -1   3  -4    0.56    0.49
   1   3   4    1.75    0.67
   1  -3   4    1.10    0.66
  -1   3  -5    8.37    0.67
   1   3   5    8.89    0.86
   1  -3   5    8.30    0.87
  -1   3  -6  105.32    2.74
   1  -3   6  104.04    2.99
   1   3   6  104.89    3.00
  -1   3  -7  408.04    7.15
   1   3   7  425.68    7.62
   1  -3   7  421.19    7.59
  -1   3  -8   34.02    1.31
   1  -3   8   33.98    1.36
   1  -3   8   37.79    2.14
   1   3   8   33.54    1.35
  -1   3  -9   63.88    1.99
  -1   3  -9   65.10    2.05
   1   3   9   69.89    1.97
   1  -3   9   70.71    2.12
   1  -3   9   71.68    2.90
   1   3   9   69.32    2.11
   1  -3  10    5.72    1.65
  -1   3 -10    3.80    0.69
   1   3  10    3.94    0.65
  -1   3 -10    4.48    0.65
   1  -3  10    4.74    0.86
   1   3  10    4.91    1.17
   1   3  10    5.50    0.89
   1  -3  11    7.16    1.68
  -1   3 -11    5.95    0.77
   1   3  11    6.42    0.72
   1  -3  11    7.27    0.93
   1   3  11    6.68    1.28
   1   3  11    7.41    0.93
  -1   3 -12   56.46    1.94
   1   3  12   53.00    1.84
   1  -3  12   60.38    2.99
   1   3  12   52.82    2.36
   1  -3  12   57.25    2.06
   1   3  12   60.15    2.08
  -1   3 -13   43.02    1.70
   1  -3  13   42.08    1.62
   1   3  13   39.59    1.60
   1   3  13   40.08    2.18
   1  -3  13   44.77    2.76
   1  -3  13   48.54    1.88
   1   3  13   47.49    1.86
  -1   3 -14   76.55    2.57
   1  -3  14   81.87    2.51
   1   3  14   76.30    3.03
   1  -3  14   85.50    3.71
   1  -3  14   86.55    2.79
   1   3  14   84.47    2.79
  -1   3 -15   14.77    1.17
   1  -3  15   12.87    1.03
   1  -3  15   15.70    2.23
   1   3  15   14.24    1.42
   1  -3  15   14.52    1.39
  -1   3 -16    8.85    1.06
   1  -3  16    8.04    0.95
   1   3  16    9.69    1.33
   1  -3  16    8.38    1.27
   1  -3  16    8.12    2.09
   1  -3  17    1.39    1.97
   1  -3  17    1.42    1.20
   1   3  17    1.42    1.17
   1  -3  17    0.73    0.77
   1   3  18   44.58    2.23
   1  -3  18   50.83    2.27
   1   3  19    0.59    1.22
   1  -3  19    2.25    1.80
   1  -3  19    0.33    1.16
   1  -3  20   -1.24    1.68
   1  -3  20    0.46    1.19
   1   3  20   -0.08    1.18
   1  -3  21   26.60    1.73
   1   3  21   29.68    1.82
   1   3  22    2.41    1.13
   1  -3  22    4.48    1.18
   1   3  23    0.40    1.00
   1  -3  23    0.13    0.98
  -1   4  24    3.31    1.05
  -1  -4  24    2.99    1.02
  -1  -4  23    8.77    1.25
  -1   4  23    7.89    1.24
  -1   4  22    3.77    1.22
  -1  -4  22    4.09    1.21
  -1   4  21    2.56    1.21
  -1  -4  21    3.78    1.23
   1   4 -20    1.88    1.05
  -1  -4  20    4.85    1.24
  -1   4  20    4.06    1.23
  -1  -4  20    1.55    1.81
   1   4 -19    5.45    1.12
  -1  -4  19    8.49    1.32
  -1   4  19    6.12    1.27
  -1  -4  19    6.19    0.95
   1   4 -18   33.37    1.85
  -1  -4  18   37.40    1.95
  -1  -4  18   33.14    1.61
  -1   4  18   35.35    1.93
   1   4 -17  183.48    5.23
  -1  -4  17  206.42    5.31
  -1   4  17  206.08    5.32
  -1  -4  17  185.71    4.98
  -1  -4  17  170.97    6.19
   1   4 -16  115.87    3.56
  -1  -4  16  114.30    3.33
  -1  -4  16  110.89    4.60
  -1   4  16  117.50    3.55
  -1  -4  16  119.53    3.56
  -1   4  15   70.60    3.26
  -1  -4  15   71.59    3.29
  -1  -4  15   78.25    2.58
  -1  -4  15   66.95    3.57
  -1  -4  15   71.03    2.34
  -1   4  15   74.86    2.56
  -1   4  14    8.59    1.64
  -1  -4  14    5.60    1.95
  -1  -4  14    5.60    1.54
  -1   4  14    5.84    1.01
  -1  -4  14    5.28    0.79
  -1  -4  14    7.51    1.01
  -1   4  13   12.23    1.58
  -1  -4  13    9.49    1.56
  -1  -4  13    8.24    1.92
  -1  -4  13   10.85    0.88
  -1   4  13   10.47    1.02
  -1  -4  13    8.80    0.96
  -1  -4  12   14.00    1.98
  -1  -4  12   14.15    1.54
  -1   4  12   15.31    1.56
  -1  -4  12   14.31    0.92
  -1  -4  12   13.54    1.03
  -1   4  12   12.57    1.02
  -1  -4  11  109.37    3.53
  -1   4  11  112.51    3.53
  -1  -4  11  110.15    2.94
  -1  -4  11  112.96    3.98
  -1   4  11  110.22    3.02
  -1  -4  11  107.87    3.01
  -1  -4  10   85.89    2.93
  -1   4  10   87.79    2.94
  -1  -4  10   92.18    3.42
  -1  -4  10   90.10    2.69
   1  -4 -10   92.26    3.12
   1   4 -10   88.96    3.11
   1  -4 -10   82.98    2.42
  -1  -4  10   86.99    2.40
   1   4 -10   92.09    3.05
  -1   4  10   87.83    2.47
  -1  -4  10   84.82    2.45
  -1  -4   9   65.49    2.78
  -1  -4   9   62.64    2.29
  -1  -4   9   64.61    2.12
  -1   4   9   59.68    2.26
   1   4  -9   67.17    2.49
   1  -4  -9   61.73    2.38
  -1  -4   9   61.50    1.83
   1  -4  -9   62.47    1.89
  -1   4   9   61.25    1.87
   1  -4  -9   68.86    2.38
   1   4  -9   65.56    2.37
  -1  -4   9   60.90    1.86
  -1  -4   8  205.71    5.29
  -1  -4   8  210.54    5.85
   1  -4  -8  213.73    5.15
   1  -4  -8  223.75    5.63
   1   4  -8  214.40    5.63
   1  -4  -8  230.27    5.61
   1   4  -8  224.38    5.59
   1  -4  -7   66.89    1.92
   1   4  -7   66.00    2.29
   1  -4  -7   68.24    2.23
   1   4  -7   67.13    2.23
   1  -4  -7   70.70    2.21
   1  -4  -6 1584.63   34.16
   1   4  -6 1539.76   34.15
   1  -4  -6 1566.27   33.88
   1  -4  -6 1571.15   34.11
   1   4  -6 1545.30   34.10
   1   4  -5  968.36   21.66
   1  -4  -5  983.25   21.66
   1  -4  -5  993.92   21.48
  -1   4   5  995.33   21.51
   1  -4  -5  974.77   21.60
   1   4  -5  980.17   21.60
  -1   4   4 1118.09   24.09
   1   4  -4 1096.97   24.17
   1  -4  -4 1109.70   24.07
   1  -4  -4 1106.30   24.16
   1   4  -4 1099.01   24.10
   1  -4  -4 1105.05   24.11
   1   4  -3  132.28    3.20
   1  -4  -3  131.64    3.17
  -1   4   3  128.75    3.18
   1  -4  -3  129.30    3.18
   1  -4  -2    9.55    0.60
  -1   4   2    8.64    0.63
   1  -4  -2    9.38    0.64
   1   4  -2    9.45    0.62
  -1   4   1    1.11    0.39
  -1  -4   1    1.34    0.40
   1  -4  -1    0.62    0.45
   1  -4   0    5.81    0.56
  -1   4   0    5.63    0.53
   1   4   1   58.45    1.50
  -1   4  -1   57.78    1.64
  -1   4  -2  110.57    2.83
   1   4   2  114.65    2.64
   1   4   3    3.18    0.36
  -1   4  -3    3.48    0.59
   1   4   3    3.98    0.63
   1  -4   3    2.99    0.61
  -1   4  -4  861.08   18.99
   1   4   4  861.04   18.66
   1  -4   4  859.93   19.03
   1   4   4  889.07   19.06
  -1   4  -5  584.11   12.02
   1  -4   5  574.25   12.13
   1   4   5  574.60   12.15
  -1   4  -6  131.15    3.37
   1  -4   6  130.58    3.55
   1   4   6  131.10    3.56
   1  -4   7   26.43    1.20
  -1   4  -7   28.68    1.22
   1   4   7   30.35    1.43
   1  -4   7   28.11    1.41
  -1   4  -8  194.63    4.74
  -1   4  -8  204.58    4.91
   1  -4   8  202.31    4.91
   1  -4   8  196.25    4.79
   1   4   8  191.85    4.78
   1  -4   8  201.65    5.57
  -1   4  -9   34.78    1.34
  -1   4  -9   36.51    1.42
   1  -4   9   34.56    1.39
   1  -4   9   33.55    2.22
   1   4   9   34.86    1.41
  -1   4 -10  114.29    3.09
   1   4  10  113.82    3.00
  -1   4 -10  107.34    3.14
   1  -4  10  117.24    4.07
   1   4  10  118.99    3.45
   1   4  10  116.42    3.17
   1  -4  10  113.19    3.14
  -1   4 -11   40.18    1.57
   1   4  11   38.41    1.45
   1  -4  11   41.03    1.64
   1  -4  11   44.91    2.63
   1   4  11   40.70    1.65
   1   4  11   41.19    1.95
   1  -4  12   11.65    1.96
  -1   4 -12   10.65    0.96
   1   4  12    9.83    0.85
   1  -4  12   13.34    1.09
   1   4  12   13.92    1.09
   1  -4  13    9.12    1.96
  -1   4 -13    9.02    0.96
   1   4  13    6.37    0.81
   1  -4  13    7.82    0.87
   1   4  13   11.87    1.14
   1  -4  13    8.69    1.09
  -1   4 -14   19.29    1.28
   1  -4  14   16.53    1.13
   1   4  14   17.18    1.11
   1  -4  14   18.24    2.37
   1  -4  14   17.63    1.40
   1   4  14   19.41    1.42
  -1   4 -15    2.31    0.90
   1   4  15    1.42    1.06
   1  -4  15    2.06    1.07
   1  -4  15    2.25    0.79
   1  -4  15    3.00    2.03
  -1   4 -16    2.24    0.91
   1  -4  16    2.59    2.01
   1  -4  16    4.02    0.87
   1   4  16    2.31    1.15
   1  -4  16    2.02    1.17
  -1   4 -17   28.86    1.66
   1  -4  17   27.24    1.48
   1   4  17   33.70    1.89
   1  -4  17   34.23    1.87
   1  -4  17   27.55    2.72
   1  -4  18    4.38    0.90
   1  -4  18    4.85    2.07
   1   4  18    4.09    1.21
   1  -4  18    5.46    1.24
   1   4  19   32.77    1.92
   1  -4  19   30.51    1.86
   1   4  20    4.61    1.25
   1  -4  20    4.69    1.23
   1  -4  20    4.77    1.85
   1  -4  21    8.03    1.32
   1   4  21    8.16    1.35
   1   4  22    2.07    1.12
   1  -4  22    3.03    1.14
   1   4  23    1.58    1.01
   1  -4  23    0.52    0.97
  -1   5  24    2.17    1.00
  -1  -5  24    1.77    0.97
  -1  -5  23    3.64    1.13
  -1   5  23    3.55    1.12
  -1   5  22    1.90    1.11
  -1  -5  22    2.30    1.14
  -1  -5  21   17.02    1.53
  -1   5  21   17.48    1.55
   1   5 -20    0.25    1.00
  -1  -5  20   -0.03    0.82
  -1  -5  20    1.00    1.81
  -1   5  20    2.10    1.19
  -1  -5  20   -0.04    1.10
   1   5 -19    2.06    1.09
  -1   5  19    1.52    1.16
  -1  -5  19    1.02    0.82
  -1  -5  19    3.05    1.19
  -1  -5  19    2.08    2.04
   1   5 -18    0.45    1.06
  -1  -5  18    1.66    2.08
  -1  -5  18    1.95    0.86
  -1  -5  18    2.36    1.13
  -1   5  18    2.56    1.14
   1   5 -17    3.32    1.18
  -1  -5  17    2.45    2.10
  -1  -5  17    3.72    1.16
  -1  -5  17    2.41    0.86
  -1   5  17    3.38    1.18
   1   5 -16    5.98    1.15
  -1  -5  16    3.85    2.08
  -1  -5  16    5.51    0.92
  -1  -5  16    6.96    1.16
  -1   5  16    5.59    1.10
   1   5 -15   67.46    2.53
  -1  -5  15   67.33    2.32
  -1  -5  15   62.84    3.54
  -1   5  15   72.87    2.48
  -1  -5  15   73.58    2.48
  -1   5  14   47.52    2.63
  -1  -5  14   50.59    2.63
   1   5 -14   50.83    2.05
  -1  -5  14   50.83    1.85
  -1  -5  14   54.60    3.16
  -1  -5  14   54.50    2.01
  -1   5  14   53.37    2.01
  -1  -5  13    5.75    1.95
  -1   5  13    4.80    1.45
  -1  -5  13    3.99    1.45
  -1   5  13    5.19    0.90
  -1  -5  13    4.33    0.93
  -1  -5  13    4.86    0.75
  -1  -5  12   11.47    1.51
  -1   5  12   11.09    1.52
  -1  -5  12   12.34    1.96
  -1  -5  12   14.09    0.93
  -1  -5  12   14.02    1.04
  -1   5  12   12.33    1.01
  -1   5  11  442.12   10.94
  -1  -5  11  476.22   10.74
  -1  -5  11  449.57   10.97
  -1  -5  11  459.81   10.42
  -1  -5  11  470.79   11.56
  -1   5  11  454.93   10.43
  -1  -5  11  454.13   10.44
  -1  -5  10  151.65    3.97
  -1  -5  10  145.27    4.67
  -1  -5  10  139.00    4.11
  -1   5  10  142.29    4.13
   1  -5 -10  151.58    4.36
   1  -5 -10  139.54    3.63
  -1  -5  10  145.57    3.66
   1   5 -10  149.53    4.39
  -1  -5  10  144.27    3.66
  -1   5  10  141.28    3.65
  -1  -5   9  377.22    8.98
  -1  -5   9  378.71    9.51
  -1   5   9  377.56    8.97
  -1  -5   9  378.80    8.86
   1   5  -9  391.29    9.26
  -1  -5   9  366.60    8.56
   1  -5  -9  394.75    9.24
   1  -5  -9  377.58    8.61
   1   5  -9  387.11    9.16
  -1  -5   9  360.50    8.54
  -1   5   9  369.60    8.55
   1  -5  -9  399.04    9.18
  -1  -5   8   10.73    1.69
  -1  -5   8    9.86    1.04
   1   5  -8   12.57    1.15
  -1  -5   8   10.13    0.75
   1  -5  -8   10.47    0.71
   1  -5  -8   13.22    1.06
   1  -5  -8    8.68    0.93
   1   5  -8    9.02    1.01
   1  -5  -7  647.35   14.68
   1  -5  -7  643.54   14.31
   1   5  -7  640.54   14.68
   1   5  -7  644.26   14.62
   1  -5  -7  651.74   14.64
   1  -5  -6  102.98    2.71
   1   5  -6  106.60    3.00
   1  -5  -6  107.03    2.97
   1  -5  -6  105.93    2.92
   1   5  -6  102.51    2.90
   1   5  -5  171.76    4.27
   1  -5  -5  169.20    4.25
   1  -5  -5  170.75    4.09
  -1   5   5  171.54    4.13
   1  -5  -5  165.69    4.19
   1   5  -5  171.27    4.19
   1  -5  -4  413.74    9.18
   1  -5  -4  417.60    9.24
  -1   5   4  409.58    9.21
   1   5  -4  413.05    9.25
   1  -5  -4  397.91    9.17
   1   5  -4  401.04    9.17
   1  -5  -3  397.03    8.78
   1  -5  -3  390.51    8.81
   1   5  -3  395.67    8.79
  -1   5   3  390.28    8.84
   1  -5  -3  388.27    8.72
   1  -5  -2  478.98   10.59
   1   5  -2  477.50   10.44
  -1   5   2  474.76   10.60
   1  -5  -2  471.70   10.43
  -1   5   1  246.29    5.43
   1  -5  -1  242.07    5.66
  -1  -5   1  245.68    5.44
   1   5   0   97.47    2.34
   1  -5   0   92.77    2.40
   1   5   1  635.49   13.52
   1  -5   1  592.66   13.64
  -1   5  -1  613.67   13.64
  -1   5  -2 2200.50   47.75
   1   5   2 2245.69   47.55
   1  -5   2 2170.19   47.56
   1   5   2 2212.44   47.58
   1   5   3  224.86    4.96
  -1   5  -3  220.77    5.21
   1  -5   3  215.00    5.10
   1   5   3  212.81    5.11
   1   5   4  450.40    9.83
  -1   5  -4  439.57   10.14
   1  -5   4  445.40   10.11
   1   5   4  455.10   10.13
  -1   5  -5  313.95    7.44
   1   5   5  324.96    7.49
   1  -5   5  320.06    7.47
  -1   5  -6   17.27    0.96
   1   5   6   18.00    1.09
   1  -5   6   15.11    1.05
  -1   5  -7    9.30    0.77
   1  -5   7    7.57    0.79
  -1   5  -7    7.91    0.81
   1   5   7    9.38    0.97
  -1   5  -8  648.91   14.30
  -1   5  -8  651.73   14.50
   1  -5   8  656.84   14.43
   1   5   8  634.60   14.28
   1  -5   8  623.33   14.26
   1  -5   9    6.80    1.76
  -1   5  -9    9.38    0.85
  -1   5  -9    8.48    0.85
   1   5   9    8.96    0.88
   1  -5   9    8.06    0.82
   1  -5  10    7.16    1.82
  -1   5 -10    6.21    0.83
  -1   5 -10    6.31    0.79
   1   5  10    8.04    0.90
   1  -5  10    7.27    0.87
   1  -5  11    0.64    1.72
  -1   5 -11    0.77    0.72
   1   5  11    1.73    0.61
   1  -5  11    1.83    0.77
   1   5  11    1.29    0.74
  -1   5 -12   26.80    1.40
   1   5  12   24.84    1.19
   1  -5  12   29.29    2.46
   1  -5  12   27.27    1.39
   1   5  12   26.20    1.39
   1  -5  13    3.68    1.89
  -1   5 -13    3.72    0.88
   1   5  13    1.15    0.68
   1   5  13    3.29    1.00
   1  -5  13    1.98    0.92
   1  -5  13    3.09    0.78
   1  -5  14    8.26    2.17
  -1   5 -14    7.53    1.02
   1   5  14    5.19    0.81
   1  -5  14    5.77    1.11
   1   5  14    7.48    1.15
   1  -5  14    7.68    0.96
  -1   5 -15    5.58    1.04
   1  -5  15    7.49    2.19
   1   5  15    6.49    1.14
   1  -5  15    6.64    0.95
   1  -5  15    6.27    1.13
  -1   5 -16    0.71    0.92
   1  -5  16    1.24    1.10
   1   5  16    1.07    1.10
   1  -5  16    0.72    2.07
   1  -5  16    1.97    0.82
  -1   5 -17    0.11    0.95
   1  -5  17    0.73    1.06
   1  -5  17   -2.11    2.09
   1   5  17    0.82    1.14
   1  -5  17   -0.22    0.82
   1  -5  18    0.56    2.02
   1   5  18    2.10    1.19
   1  -5  18    2.03    1.16
   1  -5  18    0.32    0.82
   1  -5  19    2.58    1.19
   1  -5  19    0.62    0.82
   1   5  19    1.02    1.18
   1  -5  19    2.70    2.03
   1  -5  20   39.87    1.99
   1   5  20   36.99    1.98
   1   5  21    2.69    1.20
   1  -5  21    3.95    1.20
   1  -5  21    2.32    1.70
   1  -5  22    4.41    1.15
   1   5  22    5.95    1.19
   1   5  23    6.49    1.12
   1  -5  23    5.12    1.06
  -1  -6  23    2.43    1.06
  -1   6  23    2.20    1.07
  -1   6  22    4.10    1.15
  -1  -6  22    4.52    1.16
   1   6 -21    1.52    1.05
  -1  -6  21    2.96    1.12
  -1   6  21    4.16    1.21
  -1  -6  21    0.74    1.79
   1   6 -20    5.30    1.20
  -1  -6  20    8.47    1.30
  -1  -6  20    5.50    0.98
  -1  -6  20    3.61    2.02
  -1   6  20    7.45    1.30
   1   6 -19   -0.13    1.06
  -1  -6  19    1.20    0.86
  -1   6  19    0.94    1.13
  -1  -6  19    0.74    1.10
  -1  -6  19    0.32    2.04
   1   6 -18   25.34    1.72
  -1  -6  18   28.62    2.87
  -1  -6  18   28.25    1.72
  -1   6  18   31.19    1.78
  -1  -6  18   27.79    1.53
   1   6 -17   42.10    2.11
  -1  -6  17   44.45    2.03
  -1  -6  17   43.69    1.87
  -1   6  17   43.21    2.03
  -1  -6  17   41.52    3.20
   1   6 -16    2.56    1.10
  -1  -6  16    1.30    2.14
  -1  -6  16    2.48    1.02
  -1   6  16    1.93    1.05
  -1  -6  16    1.32    0.85
   1   6 -15    4.40    1.07
  -1  -6  15    1.09    2.12
  -1   6  15    4.08    1.02
  -1  -6  15    3.74    1.00
  -1  -6  15    3.82    0.86
  -1  -6  14   93.65    3.63
  -1   6  14   92.04    3.60
   1   6 -14   96.48    3.10
  -1  -6  14   99.00    2.91
  -1   6  14   98.44    2.96
  -1  -6  14   99.55    2.97
  -1  -6  14   93.62    4.22
   1   6 -13    3.73    0.94
  -1  -6  13    4.66    1.47
  -1  -6  13    7.04    2.03
  -1   6  13    5.84    1.48
  -1   6  13    5.15    0.92
  -1  -6  13    4.46    0.89
  -1  -6  13    5.93    0.84
  -1  -6  12  115.94    3.90
  -1   6  12  124.76    3.94
  -1  -6  12  122.28    3.33
  -1   6  12  123.57    3.35
  -1  -6  12  123.39    3.35
  -1  -6  12  123.02    4.54
  -1  -6  11  165.72    4.76
  -1   6  11  168.26    4.76
  -1  -6  11  165.94    5.39
  -1  -6  11  176.54    4.60
  -1  -6  11  168.02    4.25
  -1  -6  11  164.71    4.22
  -1   6  11  165.77    4.24
  -1  -6  10  203.43    5.07
  -1   6  10  192.87    5.17
  -1  -6  10  199.04    5.86
  -1  -6  10  184.12    5.14
  -1  -6  10  193.59    4.73
   1  -6 -10  198.33    5.40
   1   6 -10  195.07    5.44
  -1   6  10  188.03    4.68
  -1  -6  10  186.95    4.68
  -1  -6   9  203.86    5.79
  -1   6   9  201.71    5.12
  -1  -6   9  201.15    5.06
  -1  -6   9  190.96    5.09
  -1  -6   9  191.02    4.72
   1   6  -9  193.33    5.33
   1  -6  -9  197.57    4.73
   1  -6  -9  206.23    5.36
  -1  -6   9  190.89    4.67
  -1   6   9  189.20    4.67
  -1   6   8   22.09    1.30
  -1  -6   8   24.07    2.02
  -1  -6   8   25.15    1.40
  -1   6   8   22.38    1.21
   1  -6  -8   22.05    0.97
   1  -6  -8   23.00    1.40
   1   6  -8   24.69    1.44
   1  -6  -8   23.82    1.33
   1   6  -8   23.63    1.34
  -1   6   7  115.27    3.19
  -1   6   7  116.91    3.11
   1  -6  -7  119.99    3.37
   1  -6  -7  115.75    3.02
   1   6  -7  118.61    3.38
   1   6  -7  118.10    3.30
   1  -6  -7  119.56    3.32
   1  -6  -6  668.13   14.55
   1  -6  -6  661.84   14.78
  -1   6   6  646.76   14.58
   1   6  -6  641.37   14.77
   1   6  -6  650.72   14.70
   1  -6  -6  660.85   14.73
   1   6  -5  732.18   16.35
   1  -6  -5  737.13   16.34
   1  -6  -5  738.62   16.22
  -1   6   5  736.47   16.27
   1   6  -5  726.31   16.27
   1  -6  -5  738.10   16.29
   1  -6  -4    9.31    0.78
  -1   6   4    9.93    0.76
   1   6  -4    9.86    0.79
   1  -6  -4   10.13    0.71
   1  -6  -4   10.73    0.71
   1   6  -4    9.27    0.68
   1  -6  -3  216.18    5.17
   1   6  -3  230.87    5.11
   1  -6  -3  220.51    5.08
  -1   6   3  222.40    5.21
   1  -6  -3  214.67    5.02
   1   6  -3  215.54    5.01
   1  -6  -2   80.51    2.03
   1   6  -2   82.94    2.05
   1  -6  -2   84.14    2.27
  -1   6   2   85.56    2.30
   1   6  -1  209.74    4.94
  -1   6   1  201.45    4.95
   1  -6  -1  211.60    4.96
   1  -6   0  801.69   17.23
  -1  -6   0  770.47   16.85
  -1   6   0  775.78   16.85
   1   6   0  809.98   17.16
  -1   6  -1  449.96   10.11
   1  -6   1  447.20   10.11
   1   6   1  458.04    9.97
   1  -6   1  440.82    9.75
   1   6   2   37.17    1.17
  -1   6  -2   34.40    1.33
   1   6   2   38.50    1.15
   1  -6   2   36.11    1.11
   1   6   3  127.57    3.02
  -1   6  -3  118.20    3.25
   1  -6   3  123.87    3.08
   1   6   3  128.09    3.11
  -1   6  -4   97.95    2.76
   1   6   4   99.42    2.46
   1  -6   4  100.70    2.66
   1   6   4  101.52    2.68
   1   6   5  302.08    6.86
  -1   6  -5  305.12    7.25
   1   6   5  311.56    7.24
   1  -6   5  320.51    7.23
   1  -6   6   42.93    2.27
  -1   6  -6   45.46    1.51
  -1   6  -6   46.04    1.67
   1   6   6   44.69    1.69
  -1   6  -7   73.36    2.12
   1  -6   7   69.86    2.16
  -1   6  -7   72.40    2.30
  -1   6  -8   28.53    1.23
   1  -6   8   28.64    1.31
  -1   6  -8   25.86    1.32
   1   6   8   25.47    1.08
   1   6   8   26.13    1.16
   1  -6   8   25.74    1.15
  -1   6  -9    5.02    0.79
  -1   6  -9    3.75    0.76
   1  -6   9    4.55    0.75
   1   6   9    4.79    0.79
  -1   6 -10   58.24    1.97
   1   6  10   58.25    1.92
   1  -6  10   60.65    3.05
   1  -6  10   59.32    1.92
  -1   6 -11   23.65    1.31
   1   6  11   25.06    1.15
   1  -6  11   25.17    1.29
   1  -6  11   27.24    2.42
   1   6  11   25.76    1.31
   1  -6  12   11.35    2.22
  -1   6 -12   14.18    1.14
   1   6  12   12.15    0.92
   1  -6  12   13.16    1.12
   1   6  12   12.90    1.09
  -1   6 -13   67.49    2.36
   1  -6  13   63.84    2.23
   1   6  13   60.28    2.08
   1   6  13   66.35    2.30
   1  -6  13   67.47    3.53
   1  -6  13   68.30    2.32
   1  -6  14    0.31    2.00
  -1   6 -14    2.06    0.93
   1   6  14    1.50    0.71
   1  -6  14    1.90    1.00
   1   6  14    1.01    0.94
   1  -6  14    1.91    0.82
  -1   6 -15   42.79    1.97
   1  -6  15   45.33    1.87
   1  -6  15   43.78    2.00
   1   6  15   48.10    2.04
   1  -6  15   43.44    3.17
  -1   6 -16    3.49    1.04
   1   6  16    3.52    1.18
   1  -6  16    3.25    2.15
   1  -6  16    3.47    1.11
   1  -6  16    2.98    0.92
  -1   6 -17   -0.08    0.96
   1  -6  17   -0.30    0.88
   1  -6  17    2.21    2.13
   1   6  17   -0.62    1.07
   1  -6  17    0.49    1.08
  -1   6 -18    7.48    1.15
   1  -6  18    7.85    1.06
   1  -6  18    9.17    2.35
   1  -6  18   11.16    1.36
   1   6  18   10.11    1.39
   1   6  19    0.36    1.13
   1  -6  19    0.88    1.99
   1  -6  19    0.23    0.84
   1  -6  19    0.24    1.10
   1   6  20    9.92    1.34
   1  -6  20   10.44    1.33
   1  -6  21    2.78    1.13
   1  -6  21   -0.64    1.64
   1   6  21    1.32    1.11
   1   6  22    3.76    1.09
   1  -6  22    2.53    1.06
   1   6  23    1.86    0.97
   1  -6  23    1.37    0.96
  -1   7  23    1.29    0.97
  -1  -7  23    0.73    0.96
  -1  -7  22   12.02    1.30
  -1   7  22   13.30    1.35
   1   7 -21   14.24    1.38
  -1   7  21   18.31    1.48
  -1  -7  21   12.86    1.19
  -1  -7  21   17.46    1.48
   1   7 -20    5.46    1.21
  -1  -7  20    4.58    0.99
  -1  -7  20    1.42    2.09
  -1  -7  20    5.84    1.19
  -1   7  20    5.22    1.20
   1   7 -19   39.21    2.08
  -1   7  19   41.27    2.01
  -1  -7  19   36.59    1.77
  -1  -7  19   40.55    2.00
   1   7 -18    3.62    1.22
  -1  -7  18    4.54    2.29
  -1  -7  18    4.53    1.17
  -1  -7  18    5.83    1.04
  -1   7  18    6.11    1.21
   1   7 -17    3.25    1.23
  -1  -7  17    4.28    2.38
  -1  -7  17    3.81    1.10
  -1   7  17    3.16    1.10
  -1  -7  17    2.93    0.96
   1   7 -16   23.94    1.64
  -1  -7  16   20.61    2.78
  -1  -7  16   23.12    1.41
  -1  -7  16   23.23    1.49
  -1   7  16   22.68    1.49
   1   7 -15   40.85    2.01
  -1  -7  15   42.97    1.80
  -1  -7  15   42.29    3.20
  -1  -7  15   42.10    1.84
  -1   7  15   41.31    1.86
  -1  -7  14   16.36    2.47
   1   7 -14   16.49    1.34
  -1  -7  14   17.25    1.16
  -1  -7  14   17.60    1.21
  -1   7  14   16.81    1.20
   1   7 -13    3.10    0.97
  -1  -7  13    2.13    1.35
  -1  -7  13    5.68    2.11
  -1   7  13    2.57    1.34
  -1   7  13    2.18    0.82
  -1  -7  13    2.56    0.79
  -1  -7  13    1.47    0.81
  -1   7  12   18.01    1.67
  -1  -7  12   21.17    1.70
   1   7 -12   20.92    1.33
  -1  -7  12   23.31    1.20
  -1   7  12   22.82    1.20
  -1  -7  12   21.84    1.19
  -1  -7  12   22.99    2.47
  -1  -7  11  136.97    3.83
  -1  -7  11  134.72    4.76
  -1   7  11  130.58    3.96
  -1  -7  11  124.97    3.92
   1   7 -11  128.14    3.63
  -1  -7  11  128.22    3.49
  -1   7  11  128.64    3.43
  -1  -7  11  130.30    3.43
  -1  -7  10   90.46    3.02
  -1  -7  10   94.23    3.78
  -1   7  10   96.21    3.05
  -1  -7  10   96.41    2.97
   1   7 -10   95.56    3.29
  -1  -7  10   95.18    2.65
   1  -7 -10   96.71    3.24
  -1  -7  10   93.11    2.58
  -1   7  10   92.47    2.59
  -1   7   9    0.22    0.98
  -1  -7   9    0.88    0.99
  -1  -7   9    2.49    1.74
   1   7  -9    0.74    0.71
   1   7  -9   -0.12    0.91
   1  -7  -9    0.63    0.43
   1  -7  -9    0.19    0.86
  -1   7   9    0.71    0.61
  -1  -7   9    0.86    0.57
  -1   7   8  141.62    3.79
  -1  -7   8  131.64    3.74
  -1   7   8  141.76    3.67
   1  -7  -8  145.28    3.99
   1  -7  -8  133.54    3.51
   1   7  -8  144.04    4.01
  -1   7   7   25.95    1.33
  -1  -7   7   25.83    1.39
  -1   7   7   28.51    1.27
   1  -7  -7   26.58    1.40
  -1  -7   7   25.18    1.08
   1  -7  -7   30.45    1.13
   1   7  -7   26.34    1.43
   1  -7  -7   29.52    1.37
   1   7  -7   27.14    1.34
  -1   7   6   10.51    0.94
  -1  -7   6   10.55    1.09
   1  -7  -6    9.65    0.97
  -1   7   6   12.42    0.88
   1  -7  -6   13.59    0.80
   1   7  -6    9.02    0.97
   1  -7  -6   12.05    0.91
   1   7  -6   11.14    0.89
   1  -7  -5  673.34   14.83
   1   7  -5  653.67   14.88
  -1   7   5  676.32   14.89
   1  -7  -5  668.36   14.88
   1  -7  -5  661.83   14.83
   1   7  -5  666.93   14.82
   1  -7  -4   20.31    0.96
  -1   7   4   19.29    1.00
   1   7  -4   19.41    0.97
   1   7  -4   20.25    1.14
   1  -7  -4   17.51    0.95
   1   7  -4   18.43    0.87
   1  -7  -4   19.02    0.90
   1  -7  -3  326.15    7.30
   1   7  -3  333.71    7.32
  -1   7   3  328.01    7.54
   1  -7  -3  330.80    7.50
   1  -7  -3  321.49    7.26
   1   7  -3  313.69    7.25
   1  -7  -2  233.29    5.45
  -1   7   2  233.62    5.48
   1  -7  -2  229.13    5.10
   1   7  -2  225.59    5.09
   1  -7  -1   48.68    1.55
  -1   7   1   49.44    1.55
   1   7  -1   50.50    1.55
   1  -7   0   59.35    1.78
   1   7   0   59.55    1.70
   1  -7   1  301.48    6.94
   1   7   1  303.92    6.78
   1   7   1  295.80    6.49
   1  -7   1  288.19    6.45
  -1   7  -2  288.83    6.66
   1   7   2  295.81    6.46
   1  -7   2  268.98    6.26
   1   7   2  278.74    6.29
  -1   7  -3    1.26    0.65
   1   7   3    1.53    0.48
   1  -7   3    1.17    0.48
   1   7   3    1.14    0.49
  -1   7  -4  671.66   14.70
   1   7   4  668.93   14.36
   1   7   4  645.49   14.47
   1  -7   4  625.26   14.43
  -1   7  -5    6.73    0.71
  -1   7  -5    6.86    0.82
   1   7   5    6.29    0.53
   1   7   5    6.41    0.73
   1  -7   6   34.88    2.10
   1  -7   6   32.56    1.28
  -1   7  -6   31.65    1.40
  -1   7  -6   30.99    1.27
   1  -7   7   11.63    1.77
  -1   7  -7   11.25    0.87
   1  -7   7    9.57    0.87
  -1   7  -7   11.92    0.96
  -1   7  -8   84.78    2.50
   1   7   8   82.21    2.34
  -1   7  -8   82.97    2.65
   1  -7   8   86.09    2.55
   1   7   8   87.50    2.38
   1  -7   8   83.11    2.34
  -1   7  -9    7.20    0.90
   1   7   9    7.59    0.73
   1  -7   9    8.01    0.92
  -1   7  -9    7.61    0.92
   1  -7   9    6.94    0.80
   1   7   9    7.33    0.83
  -1   7 -10  123.97    3.38
  -1   7 -10  112.38    3.47
   1  -7  10  117.93    3.20
   1   7  10  119.56    3.23
  -1   7 -11  102.91    3.08
   1   7  11  101.92    2.95
   1  -7  11   99.90    4.19
   1  -7  11  104.07    2.95
   1  -7  12    9.34    2.18
  -1   7 -12   11.24    1.13
   1   7  12    9.71    0.87
   1  -7  12   11.92    1.06
   1   7  12   12.23    1.05
  -1   7 -13   24.00    1.47
   1  -7  13   24.41    1.35
   1   7  13   20.00    1.17
   1  -7  13   24.16    2.63
   1  -7  13   26.15    1.41
   1   7  13   26.25    1.44
  -1   7 -14   82.04    2.82
   1  -7  14   81.94    2.69
   1  -7  14   85.61    4.15
   1  -7  14   79.07    2.70
   1   7  14   82.44    2.75
  -1   7 -15    7.56    1.19
   1  -7  15    5.76    2.34
   1  -7  15    7.12    1.04
   1   7  15    8.72    1.18
   1  -7  15    7.72    1.14
   1  -7  16   14.19    2.69
  -1   7 -16   19.87    1.51
   1  -7  16   20.24    1.38
   1   7  16   17.78    1.48
   1  -7  16   18.41    1.44
  -1   7 -17    6.73    1.20
   1  -7  17    9.23    1.26
   1   7  17    8.70    1.28
   1  -7  17    6.97    1.08
   1  -7  17    4.39    2.31
  -1   7 -18   -0.77    1.02
   1   7  18    1.21    1.12
   1  -7  18    0.24    0.88
   1  -7  18    1.76    1.13
   1  -7  18   -0.17    2.15
   1  -7  19    0.58    1.09
   1  -7  19    2.55    2.07
   1  -7  19    2.53    0.91
   1   7  19    1.14    1.12
   1  -7  20    1.24    1.08
   1  -7  20    1.11    0.84
   1  -7  20    0.45    1.94
   1   7  20    2.46    1.15
   1   7  21    5.50    1.16
   1  -7  21    4.71    1.12
   1  -7  21    3.43    1.83
   1   7  22   -0.76    1.00
   1  -7  22    0.10    0.98
  -1   8  23    0.33    0.92
  -1  -8  23    0.71    0.94
  -1   8  22    2.41    1.05
  -1  -8  22    3.26    1.05
   1   8 -21    9.18    1.26
  -1  -8  21   11.28    1.30
  -1   8  21   12.07    1.31
  -1  -8  21    9.85    1.13
   1   8 -20   54.68    2.42
  -1  -8  20   59.93    2.34
  -1  -8  20   53.77    2.18
  -1   8  20   59.21    2.35
   1   8 -19    2.73    1.20
  -1  -8  19   -0.18    0.90
  -1   8  19    3.87    1.16
  -1  -8  19    0.63    1.07
  -1  -8  19    1.67    2.18
   1   8 -18   19.78    1.68
  -1  -8  18   19.18    2.79
  -1  -8  18   18.45    1.51
  -1   8  18   20.69    1.52
  -1  -8  18   22.08    1.44
   1   8 -17   13.45    1.47
  -1  -8  17   13.22    2.61
  -1  -8  17   12.53    1.32
  -1  -8  17   14.06    1.23
  -1   8  17   11.81    1.31
   1   8 -16   14.14    1.44
  -1  -8  16   12.44    2.57
  -1   8  16   12.25    1.24
  -1  -8  16   12.63    1.22
  -1  -8  16   14.46    1.27
   1   8 -15   63.28    2.54
  -1  -8  15   60.94    2.29
  -1   8  15   67.41    2.32
  -1  -8  15   60.67    3.68
  -1  -8  15   63.97    2.30
  -1  -8  14   18.94    2.65
   1   8 -14   18.41    1.47
  -1  -8  14   21.13    1.30
  -1   8  14   18.28    1.25
  -1  -8  14   19.23    1.26
   1   8 -13    1.05    0.95
  -1  -8  13    3.43    2.09
  -1  -8  13    1.36    0.78
  -1   8  13    1.08    0.81
  -1  -8  13    0.97    0.74
  -1  -8  12   83.84    3.20
  -1   8  12   88.15    3.24
   1   8 -12   92.66    2.94
  -1  -8  12   93.89    2.77
  -1  -8  12   93.53    4.10
  -1  -8  12   92.74    2.69
  -1   8  12   94.44    2.70
  -1  -8  11    9.97    1.37
  -1  -8  11   11.91    1.30
  -1  -8  11   10.02    2.17
  -1   8  11   12.28    1.37
   1   8 -11   11.03    1.10
  -1  -8  11   11.30    0.95
  -1   8  11   11.04    0.89
  -1  -8  11   10.49    0.89
  -1  -8  10  194.60    5.43
  -1  -8  10  216.62    6.41
  -1   8  10  205.79    5.46
   1   8 -10  209.71    5.25
   1  -8 -10  209.07    5.73
   1   8 -10  202.20    5.73
  -1   8  10  208.82    5.00
  -1  -8  10  207.03    4.99
  -1   8   9   88.07    2.78
  -1  -8   9   88.40    2.80
  -1   8   9   86.35    2.80
   1   8  -9   84.53    2.60
   1   8  -9   87.80    2.99
   1  -8  -9   83.46    2.41
   1  -8  -9   93.71    3.00
  -1   8   9   88.74    2.38
  -1  -8   9   86.33    2.36
  -1   8   8   37.64    1.66
  -1  -8   8   36.81    1.71
  -1  -8   8   35.76    1.61
  -1   8   8   37.14    1.62
   1   8  -8   39.21    1.77
  -1  -8   8   36.37    1.35
   1  -8  -8   37.38    1.34
   1  -8  -8   38.70    1.73
   1   8  -8   34.15    1.67
   1   8  -8   35.51    1.47
  -1   8   8   37.23    1.53
  -1  -8   7  153.00    4.15
  -1   8   7  151.04    4.05
  -1   8   7  160.46    4.01
  -1  -8   7  144.89    3.82
   1  -8  -7  158.08    4.19
   1   8  -7  161.78    4.32
   1  -8  -7  157.40    3.92
   1   8  -7  156.86    4.20
  -1   8   7  154.91    4.00
  -1   8   6   22.16    1.22
  -1  -8   6   23.06    1.32
  -1   8   6   24.11    1.15
   1  -8  -6   25.59    1.23
   1   8  -6   23.30    1.28
  -1   8   6   24.43    1.16
  -1  -8   6   23.46    1.00
   1   8  -6   24.55    1.23
   1  -8  -6   24.25    1.07
   1   8  -6   23.36    1.12
  -1   8   5   85.82    2.50
  -1  -8   5   84.65    2.63
   1   8  -5   84.68    2.41
   1   8  -5   88.16    2.51
   1  -8  -5   91.16    2.50
  -1   8   5   88.47    2.55
   1  -8  -5   90.82    2.49
   1   8  -5   88.84    2.70
   1  -8  -5   88.07    2.43
   1   8  -5   90.51    2.42
  -1   8   4    8.17    0.78
   1   8  -4    7.00    0.85
   1  -8  -4    8.01    0.72
   1   8  -4    7.57    0.70
   1  -8  -4    9.02    0.71
   1  -8  -4    7.65    0.62
   1   8  -4    7.77    0.60
  -1   8   3 1426.28   30.53
   1  -8  -3 1391.22   30.15
   1  -8  -3 1423.10   30.48
   1   8  -3 1426.32   30.18
   1   8  -3 1370.28   30.13
   1  -8  -3 1367.41   30.13
   1  -8  -2 2522.02   53.10
   1   8  -2 2508.26   53.15
  -1   8   2 2516.93   53.11
   1   8  -2 2404.32   52.59
   1  -8  -1   17.22    1.01
  -1   8   1   16.65    1.00
   1   8  -1   16.34    0.99
   1  -8   0  453.19   10.36
   1   8   0  451.28   10.27
   1  -8   1  278.62    6.61
   1   8   1  273.57    6.46
  -1   8  -2  362.37    8.41
   1   8   2  368.59    8.22
   1   8   2  352.69    7.94
   1   8   3  560.34   12.39
  -1   8  -3  548.14   12.65
   1   8   4  258.91    5.89
  -1   8  -4  253.19    6.20
  -1   8  -4  245.47    5.93
   1  -8   5  145.80    3.69
   1  -8   5  142.94    4.36
  -1   8  -5  142.48    3.87
   1   8   5  144.03    3.50
  -1   8  -5  137.44    3.61
   1  -8   6    1.63    1.52
   1   8   6    0.18    0.72
   1  -8   6    0.90    0.63
  -1   8  -6    0.89    0.68
   1   8   6    0.80    0.41
  -1   8  -6    0.82    0.66
   1   8   7   73.82    2.28
   1  -8   7   76.89    3.14
  -1   8  -7   73.16    2.22
   1   8   7   66.15    2.03
   1  -8   7   74.30    2.24
  -1   8  -7   72.55    2.42
  -1   8  -8  102.19    2.83
   1  -8   8   99.10    2.86
   1   8   8   94.74    2.63
  -1   8  -8   96.85    3.02
   1  -8   8   98.84    3.76
   1   8   8   94.89    2.61
   1  -8   8   93.01    2.58
   1   8   9   61.42    1.94
   1  -8   9   60.86    2.16
   1   8   9   60.05    1.92
   1  -8   9   60.60    1.92
  -1   8 -10  148.73    4.00
   1  -8  10  144.01    3.78
   1   8  10  147.13    3.81
  -1   8 -11   20.05    1.30
   1  -8  11   18.14    1.13
   1   8  11   18.21    1.14
  -1   8 -12   42.15    1.85
   1   8  12   38.02    1.56
   1  -8  12   43.97    1.78
   1   8  12   43.03    1.72
   1  -8  12   42.53    3.05
   1  -8  12   43.14    1.71
  -1   8 -13   61.13    2.29
   1  -8  13   60.47    2.17
   1   8  13   61.01    2.15
   1  -8  13   59.53    2.10
   1  -8  13   59.23    3.56
  -1   8 -14    1.22    1.01
   1  -8  14    3.62    2.30
   1  -8  14    1.17    0.90
   1  -8  14    2.75    0.98
   1   8  14    0.25    0.93
   1  -8  15   12.42    2.62
  -1   8 -15    8.64    1.29
   1  -8  15   10.91    1.15
   1   8  15   10.37    1.21
   1  -8  15   11.17    1.20
  -1   8 -16    6.39    1.20
   1  -8  16    3.45    2.41
   1  -8  16    6.19    1.16
   1   8  16    6.34    1.18
   1  -8  16    5.13    1.03
  -1   8 -17   33.55    1.90
   1  -8  17   31.88    1.72
   1  -8  17   28.44    3.07
   1  -8  17   34.96    1.84
   1   8  17   33.89    1.84
  -1   8 -18    2.06    1.08
   1  -8  18    3.74    2.24
   1  -8  18    3.46    1.12
   1   8  18    3.41    1.14
   1  -8  18    2.96    0.99
  -1   8 -19    0.08    0.99
   1  -8  19   -0.15    1.03
   1  -8  19    1.12    0.92
   1  -8  19    1.18    2.13
   1   8  19    0.38    1.05
   1   8  20   14.24    1.38
   1  -8  20   13.19    1.32
   1  -8  20    9.36    2.20
   1  -8  20   10.95    1.14
   1   8  21   10.65    1.24
   1  -8  21   11.65    1.23
   1   8  22   -0.09    0.94
   1  -8  22   -0.90    0.92
   1   9 -22   23.04    1.54
  -1   9  22   26.21    1.55
  -1  -9  22   28.35    1.55
   1   9 -21   11.33    1.35
  -1  -9  21   12.63    1.21
  -1  -9  21    8.30    2.19
  -1   9  21   12.80    1.31
  -1  -9  21   11.08    1.25
   1   9 -20    4.68    1.21
  -1  -9  20    4.78    1.10
  -1  -9  20    4.23    2.14
  -1  -9  20    4.85    1.04
  -1   9  20    3.06    1.10
   1   9 -19   21.70    1.68
  -1   9  19   18.37    1.49
  -1  -9  19   22.04    1.51
  -1  -9  19   19.49    1.44
   1   9 -18   19.29    1.65
  -1  -9  18   20.95    2.92
  -1   9  18   17.15    1.46
  -1  -9  18   19.86    1.42
  -1  -9  18   20.09    1.48
   1   9 -17  104.73    3.63
  -1  -9  17  109.17    3.35
  -1   9  17  105.97    3.34
  -1  -9  17  108.31    3.38
   1   9 -16    0.79    1.20
  -1  -9  16   -1.22    2.48
  -1  -9  16    1.45    0.98
  -1   9  16   -0.10    0.94
  -1  -9  16    1.55    0.96
   1   9 -15    3.65    1.20
  -1  -9  15    4.69    2.50
  -1  -9  15    4.73    1.00
  -1  -9  15    4.26    0.96
  -1   9  15    5.41    1.00
   1   9 -14    1.24    1.12
  -1  -9  14   -0.17    2.22
  -1   9  14    1.37    0.84
  -1  -9  14    0.53    0.85
  -1  -9  14    1.96    0.86
   1   9 -13    4.20    1.08
  -1  -9  13    5.15    2.26
  -1   9  13    5.01    0.86
  -1  -9  13    5.19    0.91
  -1  -9  13    5.20    0.85
   1   9 -12    1.52    0.97
  -1  -9  12    1.20    2.07
  -1   9  12    0.82    0.73
  -1  -9  12    0.70    0.77
  -1  -9  12    0.80    0.74
   1   9 -11  158.23    4.29
  -1   9  11  152.19    4.45
  -1  -9  11  144.90    4.45
  -1  -9  11  159.17    5.50
  -1   9  11  156.54    3.95
  -1  -9  11  156.33    3.95
  -1   9  10    4.50    1.12
  -1  -9  10    3.62    1.10
   1   9 -10    4.84    0.94
   1   9 -10    2.69    1.01
   1  -9 -10    5.00    1.02
  -1   9  10    5.58    0.69
  -1  -9  10    4.37    0.67
  -1  -9   9   32.51    1.66
  -1   9   9   33.88    1.65
  -1  -9   9   34.27    1.77
  -1   9   9   36.38    1.73
   1   9  -9   36.50    1.56
   1  -9  -9   37.47    1.81
   1   9  -9   32.76    1.74
  -1  -9   9   35.64    1.40
  -1  -9   9   34.28    1.25
  -1   9   9   35.84    1.26
  -1   9   8   64.84    2.27
  -1  -9   8   61.32    2.28
  -1   9   8   58.39    2.10
  -1  -9   8   58.90    2.11
   1   9  -8   60.55    2.27
   1  -9  -8   60.72    2.26
   1  -9  -8   60.57    1.93
  -1  -9   8   64.92    1.95
  -1   9   8   64.17    2.09
  -1  -9   7   99.06    3.06
  -1   9   7   99.05    2.95
   1   9  -7  101.36    3.01
   1  -9  -7  103.62    3.02
  -1  -9   7   96.84    2.70
   1  -9  -7  100.12    2.78
  -1   9   7   97.36    2.86
   1   9  -7  101.83    3.16
  -1   9   7  102.73    2.87
  -1   9   6   24.39    1.28
  -1  -9   6   23.29    1.35
   1   9  -6   22.49    1.30
  -1   9   6   23.09    1.18
   1  -9  -6   24.70    1.21
   1  -9  -6   21.87    1.07
   1   9  -6   23.26    1.20
  -1  -9   6   21.42    0.99
  -1   9   6   25.19    1.18
  -1  -9   5   80.39    2.50
  -1   9   5   74.46    2.34
   1  -9  -5   77.44    2.32
   1  -9  -5   79.22    2.26
  -1   9   5   77.75    2.40
   1   9  -5   83.93    2.31
   1   9  -5   82.91    2.60
  -1  -9   5   76.09    2.13
   1   9  -5   76.46    2.26
  -1   9   4  146.23    3.84
   1  -9  -4  153.44    3.68
   1   9  -4  154.79    3.71
  -1   9   4  155.81    4.00
   1  -9  -4  157.70    3.95
   1   9  -4  147.10    3.78
  -1   9   3  506.50   11.65
   1   9  -3  504.87   11.18
   1  -9  -3  526.31   11.64
  -1   9   2  204.55    5.18
   1   9  -2  209.94    5.24
   1  -9  -2  209.75    5.18
  -1   9   1   25.57    1.27
   1   9  -1   24.81    1.23
   1   9   0  178.18    4.48
  -1   9   0  174.11    4.55
   1  -9   0  181.13    4.56
   1   9   1 1059.51   23.33
   1   9   2    8.19    0.75
  -1   9  -2    6.65    0.84
   1   9   3  183.88    4.50
  -1   9  -3  180.90    4.74
   1  -9   4  313.95    8.02
   1  -9   4  314.06    7.40
  -1   9  -4  316.38    7.68
   1   9   4  323.25    7.37
   1  -9   5   11.35    1.69
   1   9   5   10.37    0.91
   1  -9   5   11.68    0.96
   1   9   5   10.34    0.71
  -1   9  -5   10.82    0.96
   1  -9   5   11.50    0.82
  -1   9  -5    9.99    0.87
   1   9   6   33.54    1.42
   1  -9   6   28.45    2.20
  -1   9  -6   31.33    1.52
   1   9   6   31.78    1.15
   1  -9   6   33.48    1.35
   1   9   6   33.30    1.21
  -1   9  -6   31.81    1.36
   1   9   7   26.82    1.39
   1  -9   7   28.51    2.24
  -1   9  -7   26.28    1.29
   1   9   7   26.50    1.12
  -1   9  -7   26.68    1.43
   1  -9   7   28.43    1.31
   1  -9   8   25.42    2.25
  -1   9  -8   24.56    1.32
   1   9   8   22.15    1.08
   1  -9   8   22.69    1.26
   1   9   8   21.67    1.04
   1  -9   8   22.37    1.01
   1  -9   9    5.96    1.96
  -1   9  -9    3.50    0.89
   1  -9   9    5.37    0.90
   1   9   9    4.38    0.66
   1   9   9    5.73    0.73
   1  -9   9    5.66    0.72
  -1   9 -10    3.19    0.91
   1   9  10    2.94    0.67
   1   9  10    2.25    0.73
   1  -9  10    2.71    0.73
  -1   9 -11   22.94    1.40
   1  -9  11   21.64    1.17
   1   9  11   19.82    1.17
  -1   9 -12   14.37    1.29
   1  -9  12   14.05    1.17
   1  -9  12   13.01    1.06
   1   9  12   14.60    1.11
   1  -9  13   14.04    2.66
  -1   9 -13   14.79    1.36
   1  -9  13   16.05    1.25
   1   9  13   12.81    0.99
   1   9  13   12.89    1.13
   1  -9  13   15.01    1.15
  -1   9 -14    1.02    1.03
   1  -9  14    2.11    2.27
   1  -9  14    1.35    0.89
   1  -9  14    1.66    0.94
   1   9  14    2.36    0.97
  -1   9 -15    0.58    1.10
   1  -9  15   -0.73    2.32
   1   9  15    1.51    0.98
   1  -9  15    1.67    0.96
   1  -9  15    1.58    0.94
  -1   9 -16    1.96    1.12
   1  -9  16    1.03    2.40
   1  -9  16    2.08    1.01
   1  -9  16    2.61    1.03
   1   9  16    3.13    1.06
  -1   9 -17   28.10    1.80
   1  -9  17   31.23    1.70
   1   9  17   27.87    1.67
   1  -9  17   28.32    1.66
  -1   9 -18    8.26    1.32
   1  -9  18   11.18    1.30
   1  -9  18   11.42    1.21
   1  -9  18    9.03    2.49
   1   9  18    9.91    1.31
  -1   9 -19    0.79    1.03
   1   9  19    0.44    1.05
   1  -9  19    0.50    0.92
   1  -9  19    1.82    1.05
   1  -9  19    0.94    2.13
   1  -9  20   22.21    1.49
   1  -9  20   20.46    1.36
   1   9  20   21.32    1.50
   1   9  21    3.20    1.02
   1  -9  21    4.87    1.01
   1   9  22    0.26    0.89
   1  -9  22    0.25    0.86
   1  10 -22   -0.22    0.94
   1  10 -21    0.75    1.06
  -1 -10  21    1.95    0.90
  -1 -10  21    0.89    0.95
  -1 -10  21    0.67    1.97
  -1  10  21    1.78    0.98
   1  10 -20    4.23    1.20
  -1 -10  20    4.89    1.06
  -1  10  20    4.93    1.10
  -1 -10  20    2.10    2.11
  -1 -10  20    4.81    1.09
   1  10 -19    0.84    1.19
  -1 -10  19   -1.01    2.24
  -1 -10  19    1.13    0.94
  -1  10  19    0.17    0.98
  -1 -10  19    0.17    0.97
   1  10 -18    4.10    1.30
  -1 -10  18    3.38    1.07
  -1 -10  18    5.45    1.09
  -1  10  18    4.50    1.09
   1  10 -17   -0.42    1.19
  -1 -10  17   -0.10    2.49
  -1 -10  17    2.58    0.99
  -1 -10  17    1.62    1.00
  -1  10  17    1.38    1.00
   1  10 -16   73.35    2.91
  -1 -10  16   73.84    2.64
  -1 -10  16   71.60    4.27
  -1 -10  16   67.37    2.48
  -1  10  16   70.84    2.52
   1  10 -15    6.41    1.33
  -1 -10  15    7.17    2.63
  -1  10  15    7.55    1.05
  -1 -10  15    7.84    1.12
  -1 -10  15    6.82    1.04
   1  10 -14   74.05    2.81
  -1 -10  14   75.27    2.59
  -1 -10  14   77.05    4.18
  -1  10  14   74.98    2.45
  -1 -10  14   72.81    2.43
   1  10 -13    2.50    1.12
  -1 -10  13    4.23    2.31
  -1  10  13    2.05    0.81
  -1 -10  13    2.53    0.80
  -1 -10  13    1.84    0.85
   1  10 -12   86.52    2.91
  -1 -10  12   81.47    4.11
  -1  10  12   85.36    2.51
  -1 -10  12   82.61    2.50
   1  10 -11   15.36    1.30
  -1 -10  11   13.23    0.94
  -1  10  11   13.10    0.94
  -1 -10  10   86.67    2.97
  -1 -10  10   95.00    3.10
   1  10 -10   96.96    2.94
  -1 -10  10   90.55    2.72
   1  10 -10   83.12    3.11
  -1  10  10   94.71    2.54
  -1 -10   9  139.28    3.96
  -1 -10   9  123.94    3.72
  -1  10   9  128.94    3.71
  -1  10   9  133.19    3.89
   1  10  -9  138.32    3.75
  -1 -10   9  135.34    3.56
   1  10  -9  135.27    3.99
  -1  10   9  131.43    3.33
  -1 -10   8  176.77    5.54
  -1 -10   8  174.44    4.69
  -1  10   8  174.79    4.62
   1 -10  -8  166.58    4.59
  -1  10   8  163.47    4.10
   1 -10  -8  172.55    4.35
   1  10  -8  167.90    4.62
  -1  10   8  163.61    4.41
  -1 -10   8  169.28    4.29
  -1  10   8  180.00    4.47
  -1  10   7   50.11    1.94
  -1 -10   7   49.42    2.04
   1  10  -7   50.95    1.87
  -1  10   7   48.61    1.82
  -1 -10   7   50.06    1.67
   1 -10  -7   50.36    1.86
   1 -10  -7   50.40    1.75
  -1  10   7   51.30    1.85
  -1 -10   6   46.92    1.93
  -1  10   6   47.38    1.82
   1  10  -6   43.28    1.95
   1 -10  -6   47.85    1.70
   1 -10  -6   45.30    1.66
   1  10  -6   48.34    1.70
  -1  10   6   45.43    1.76
  -1 -10   6   47.16    1.57
  -1  10   6   48.42    1.71
   1  10  -6   49.07    1.72
  -1  10   5   11.61    0.97
  -1 -10   5   13.26    1.13
  -1  10   5   14.16    0.99
   1  10  -5   12.34    0.80
   1 -10  -5   12.07    0.79
   1 -10  -5   13.09    0.90
  -1 -10   5   12.59    0.78
   1  10  -5   10.01    1.01
  -1  10   5   14.63    0.92
   1  10  -5   12.37    0.91
  -1 -10   4    9.70    1.02
  -1  10   4    8.99    0.90
   1  10  -4    7.99    0.61
   1 -10  -4    9.32    0.82
  -1  10   4    8.82    0.87
   1 -10  -4    8.28    0.60
  -1 -10   4    8.99    0.66
   1  10  -4    9.19    0.80
   1 -10  -3  144.07    3.77
   1  10  -3  136.76    3.87
  -1  10   3  140.13    3.80
   1  10  -3  137.28    3.52
  -1  10   2   19.46    1.12
   1 -10  -2   16.45    1.03
   1  10  -2   17.19    1.12
   1  10  -1   73.53    2.33
  -1  10   1   69.69    2.32
   1 -10  -1   72.54    2.32
   1 -10   0   22.10    1.21
   1  10   0   22.08    1.18
  -1  10   0   23.02    1.25
   1  10   1  172.59    4.37
  -1  10  -1  167.00    4.18
   1  10   2  186.16    3.89
  -1  10  -2  181.24    3.73
   1 -10   3   23.79    1.79
  -1  10  -3   22.00    1.28
   1  10   3   22.56    1.09
   1 -10   4    2.98    0.76
   1  10   4    0.68    0.67
   1 -10   4    1.61    1.43
  -1  10  -4    1.83    0.73
   1  10   4    2.10    0.57
   1 -10   4    2.21    0.59
   1 -10   5  182.60    4.57
   1 -10   5  170.18    5.25
   1  10   5  177.69    4.50
   1  10   5  181.89    4.44
  -1  10  -5  178.66    4.84
   1 -10   5  173.99    4.44
   1  10   6 1255.60   27.28
   1 -10   6 1247.16   28.13
   1 -10   6 1246.01   27.22
  -1  10  -6 1224.14   27.62
   1  10   6 1228.39   27.08
   1  10   6 1194.99   27.07
  -1  10  -6 1293.30   27.28
   1 -10   7   65.84    3.16
   1  10   7   73.43    2.32
  -1  10  -7   70.96    2.25
   1 -10   7   67.57    2.20
   1  10   7   62.06    1.88
   1  10   7   67.08    2.03
   1  10   8  198.13    5.09
   1 -10   8  199.25    6.05
  -1  10  -8  202.21    5.03
   1 -10   8  194.55    5.01
   1  10   8  196.75    4.81
   1  10   8  184.10    4.64
  -1  10  -9    8.69    1.07
   1  10   9    8.99    0.82
   1 -10   9    9.73    1.04
   1  10   9    8.38    0.79
  -1  10 -10   51.14    2.02
   1  10  10   44.40    1.68
   1  10  10   45.66    1.65
   1 -10  10   48.21    3.09
   1 -10  10   47.91    1.66
  -1  10 -11    3.94    1.08
   1 -10  11    4.83    0.80
   1  10  11    4.17    0.78
  -1  10 -12    1.38    1.04
   1 -10  12    2.69    0.93
   1  10  12    2.27    0.84
   1 -10  12    1.82    0.78
  -1  10 -13   -0.12    1.02
   1  10  13    0.08    0.68
   1 -10  13   -0.13    0.90
   1 -10  13   -0.11    0.80
   1  10  13    0.22    0.83
   1 -10  14   20.80    2.91
  -1  10 -14   19.40    1.55
   1 -10  14   22.23    1.47
   1  10  14   21.12    1.36
   1 -10  14   21.38    1.33
   1 -10  15    7.98    2.66
  -1  10 -15    7.30    1.32
   1 -10  15   12.31    1.26
   1  10  15   10.06    1.15
   1 -10  15    9.69    1.12
  -1  10 -16   52.55    2.46
   1 -10  16   60.31    2.34
   1 -10  16   58.74    2.24
   1  10  16   54.51    2.21
  -1  10 -17    1.39    1.15
   1 -10  17   -0.35    0.99
   1 -10  17   -0.61    0.97
   1  10  17   -0.10    1.01
  -1  10 -18    1.81    1.13
   1 -10  18    2.41    1.04
   1  10  18    1.73    1.06
   1 -10  18    1.11    2.38
   1 -10  18    1.64    1.00
  -1  10 -19   12.85    1.38
   1  10  19   13.33    1.32
   1 -10  19   15.21    1.33
   1 -10  19   15.08    1.32
  -1  10 -20    0.38    0.96
   1 -10  20    0.73    0.95
   1 -10  20    0.64    0.86
   1 -10  20   -0.39    2.09
   1  10  20    1.08    0.99
   1 -10  21    3.14    0.87
   1  10  21    2.25    0.95
   1  11 -22    2.04    0.97
  -1 -11  22    1.45    1.70
   1  11 -21    4.98    1.18
  -1 -11  21    4.92    1.00
   1  11 -20    1.53    1.11
  -1  11  20    1.83    0.99
  -1 -11  20    1.83    0.99
  -1 -11  20   -0.08    2.22
   1  11 -19    3.94    1.27
  -1 -11  19    4.67    2.44
  -1  11  19    4.98    1.04
  -1 -11  19    6.16    1.14
   1  11 -18    2.13    1.20
  -1 -11  18    2.17    2.42
  -1 -11  18    1.66    0.97
  -1  11  18    3.82    1.06
  -1 -11  18    2.84    1.07
   1  11 -17    3.67    1.33
  -1 -11  17    1.62    2.56
  -1  11  17    2.23    0.97
  -1 -11  17    1.50    0.96
  -1 -11  17    2.09    1.03
   1  11 -16   -0.05    1.25
  -1 -11  16   -0.71    2.57
  -1 -11  16    1.10    0.90
  -1  11  16    1.39    0.92
  -1 -11  16    1.52    1.02
   1  11 -15   10.87    1.48
  -1 -11  15   10.97    2.74
  -1 -11  15   11.53    1.23
  -1  11  15    9.47    1.07
  -1 -11  15    8.86    1.06
   1  11 -14   64.21    2.61
  -1 -11  14   63.81    2.36
  -1 -11  14   69.88    4.01
  -1 -11  14   56.78    2.11
  -1  11  14   58.18    2.11
   1  11 -13   83.16    2.96
  -1  11  13   76.40    2.44
  -1 -11  13   79.14    4.24
   1  11 -12    9.27    1.27
  -1  11  12    8.58    0.87
   1  11 -11    4.72    1.13
  -1 -11  11    4.36    1.23
  -1 -11  11    3.18    0.88
  -1  11  11    2.71    0.69
   1  11 -10    1.53    0.94
  -1  11  10    0.97    1.09
  -1 -11  10    2.21    1.12
  -1  11  10    1.25    0.58
  -1 -11  10    1.65    0.77
  -1 -11   9    1.14    1.04
  -1 -11   9    0.34    1.89
  -1  11   9    0.45    1.01
   1  11  -9    0.65    0.78
  -1 -11   9    1.54    0.71
  -1 -11   8   13.92    2.19
  -1 -11   8   13.77    1.36
  -1  11   8   11.90    1.25
  -1 -11   8   14.17    0.99
   1  11  -8   10.82    1.07
  -1  11   8   10.68    0.95
  -1  11   8   16.21    0.82
  -1  11   8   15.66    1.14
  -1 -11   7   14.21    1.27
  -1  11   7   15.74    1.21
   1  11  -7   12.07    0.98
   1 -11  -7   13.10    0.92
  -1 -11   7   14.36    0.93
  -1  11   7   12.86    1.02
  -1  11   7   15.67    1.12
   1  11  -7   14.91    1.10
  -1  11   6   26.89    1.44
  -1 -11   6   26.73    1.55
  -1  11   6   28.80    1.33
  -1  11   6   25.95    1.28
   1  11  -6   29.72    1.36
  -1 -11   6   26.42    1.17
   1 -11  -6   27.31    1.21
  -1  11   6   25.63    1.36
   1  11  -6   28.38    1.21
   1 -11  -6   29.71    1.32
  -1 -11   5    0.93    0.91
  -1  11   5    0.75    0.80
  -1  11   5    0.88    0.70
  -1  11   5    2.21    0.71
   1  11  -5    0.51    0.70
   1 -11  -5    0.63    0.61
  -1  11   5    0.42    0.69
   1 -11  -5    1.05    0.50
   1  11  -5    0.72    0.48
   1  11  -5    0.19    0.75
  -1 -11   5    0.68    0.54
  -1  11   4    9.47    0.92
  -1 -11   4    8.29    1.02
  -1 -11   4    9.16    0.68
  -1  11   4    7.31    0.88
   1 -11  -4    8.19    0.83
   1  11  -4    9.22    0.84
  -1  11   4    8.17    0.86
  -1  11   4    9.03    0.82
  -1 -11   3   35.44    1.57
  -1 -11   3   37.46    1.26
   1  11  -3   38.42    1.69
   1 -11  -3   39.73    1.59
  -1  11   3   37.91    1.63
  -1  11   3   35.36    1.42
   1  11  -3   37.53    1.41
  -1  11   3   38.35    1.42
   1  11  -2   91.57    2.82
   1 -11  -2   93.92    2.78
  -1  11   2   90.20    2.79
  -1  11   2   87.27    2.52
   1  11  -2   86.96    2.47
  -1  11   1    4.37    0.83
   1  11  -1    3.95    0.76
   1 -11  -1    4.49    0.81
   1  11   0  224.31    5.65
  -1  11   0  223.51    5.73
  -1  11  -1    9.59    0.95
   1  11   1   10.94    0.91
  -1  11  -1    9.72    0.84
   1  11   2  130.70    3.51
  -1  11  -2  124.18    3.35
   1 -11   3   12.74    1.64
   1  11   3   12.53    0.92
   1 -11   3   11.81    0.93
   1  11   3   12.05    0.87
  -1  11  -3   12.98    1.08
  -1 -11  -3    9.81    0.51
  -1  11  -3    9.97    0.53
  -1  11  -3   12.40    0.94
   1 -11   4   14.51    1.02
   1  11   4   12.09    0.97
   1 -11   4   14.09    1.75
  -1 -11  -4   12.06    0.74
  -1  11  -4   11.81    0.73
   1 -11   4   13.15    0.85
  -1  11  -4   14.98    1.20
   1  11   4   15.11    0.96
   1 -11   5  563.08   13.50
   1 -11   5  595.06   12.73
   1  11   5  563.15   12.64
   1 -11   5  570.27   12.58
  -1 -11  -5  540.09   12.47
   1  11   5  573.90   12.63
   1 -11   6  135.18    4.56
   1  11   6  135.36    3.66
   1  11   6  129.55    3.46
   1 -11   6  132.76    3.56
  -1  11  -6  125.79    3.55
   1  11   6  135.28    3.45
  -1  11  -6  134.58    3.66
   1 -11   7   22.42    2.27
   1  11   7   23.79    1.39
   1  11   7   24.10    1.12
  -1  11  -7   18.76    1.21
   1 -11   7   22.38    1.25
  -1  11  -7   24.04    1.36
   1 -11   8   18.77    2.25
   1  11   8   20.69    1.36
  -1  11  -8   17.44    1.27
   1 -11   8   20.29    1.24
   1  11   8   19.08    1.04
  -1  11  -8   18.15    1.27
  -1  11  -9   40.29    1.80
   1 -11   9   42.22    1.79
   1  11   9   38.72    1.54
   1  11   9   42.63    1.45
   1 -11   9   45.16    2.96
   1 -11  10    2.74    2.15
  -1  11 -10    4.34    1.05
   1  11  10    4.46    0.76
   1  11  10    3.86    0.73
  -1  11 -11    2.83    1.05
   1 -11  11    3.35    2.24
   1  11  11    2.16    0.74
  -1  11 -12   10.34    1.30
   1  11  12   11.52    0.99
  -1  11 -13   92.57    3.16
   1 -11  13   93.69    3.02
   1  11  13   87.41    2.74
   1 -11  13   85.72    2.71
  -1  11 -14    5.64    1.27
   1 -11  14    3.51    0.91
   1  11  14    4.63    0.99
   1 -11  14    4.70    1.10
  -1  11 -15   32.89    1.95
   1 -11  15   34.72    1.82
   1 -11  15   30.83    1.62
   1  11  15   31.78    1.63
   1 -11  15   29.77    3.24
   1 -11  16   11.87    2.76
  -1  11 -16    8.96    1.41
   1 -11  16   11.58    1.31
   1  11  16   10.35    1.17
   1 -11  16   10.11    1.15
  -1  11 -17   -1.20    1.18
   1 -11  17    1.27    2.48
   1 -11  17   -0.75    1.00
   1 -11  17    0.82    1.03
   1  11  17   -0.40    1.01
  -1  11 -18   -0.54    1.13
   1  11  18    0.10    0.98
   1 -11  18    0.62    0.96
   1 -11  18    1.30    2.35
  -1  11 -19    2.42    1.12
   1 -11  19    3.92    1.03
   1 -11  19    1.82    2.22
   1  11  19    1.71    0.97
  -1  11 -20   -0.54    0.97
   1 -11  20    0.85    2.01
   1 -11  20    0.10    0.87
   1 -11  21    2.13    0.87
   1 -11  21   -1.11    1.85
  -1 -12  22   14.88    1.17
   1  12 -21   10.60    1.30
  -1 -12  21   12.43    1.21
   1  12 -20   12.67    1.44
  -1 -12  20   13.22    1.27
   1  12 -19    2.05    1.19
  -1 -12  19    3.55    2.36
  -1  12  19    2.07    0.93
  -1 -12  19    2.20    1.02
   1  12 -18   41.32    2.23
  -1 -12  18   26.66    3.16
  -1 -12  18   44.60    2.01
  -1  12  18   32.19    1.69
   1  12 -17    3.00    1.30
  -1 -12  17    4.94    2.59
  -1  12  17    5.53    1.01
  -1 -12  17    5.28    1.12
   1  12 -16   20.78    1.79
  -1 -12  16   15.85    3.09
  -1 -12  16   23.59    1.57
  -1  12  16   16.56    1.26
   1  12 -15    6.10    1.37
  -1 -12  15    6.08    1.13
  -1  12  15    4.79    0.92
   1  12 -14   37.77    2.09
  -1  12  14   33.98    1.56
  -1 -12  14   37.57    3.42
   1  12 -13   11.36    1.48
  -1  12  13   11.16    0.99
   1  12 -12    8.04    1.30
  -1 -12  11   18.54    1.62
  -1 -12  11   19.06    1.27
   1  12 -11   19.11    1.49
  -1  12  10   39.14    2.10
  -1 -12  10   47.95    3.27
  -1 -12  10   46.20    2.18
  -1 -12  10   46.90    1.81
  -1 -12   9    0.82    1.09
  -1 -12   9    3.57    2.06
  -1  12   9    1.80    1.11
  -1  12   9    2.06    0.90
  -1  12   9    1.16    0.54
  -1 -12   9    1.77    0.76
  -1 -12   8   39.86    2.83
  -1 -12   8   40.48    1.94
  -1  12   8   37.01    1.85
  -1  12   8   36.65    1.35
  -1 -12   8   37.57    1.52
  -1  12   8   40.28    1.68
  -1 -12   7  102.45    3.28
  -1  12   7  103.21    3.21
   1  12  -7  111.33    3.15
  -1  12   7  105.59    3.08
  -1 -12   7  103.71    2.92
  -1  12   7  100.85    3.14
  -1 -12   6    5.24    1.07
  -1  12   6    6.64    1.00
   1  12  -6    5.85    0.90
  -1  12   6    6.25    0.88
  -1  12   6    5.65    0.84
   1  12  -6    5.66    0.63
  -1  12   6    4.24    0.82
   1 -12  -6    6.01    0.81
  -1 -12   6    4.71    0.69
  -1  12   5   12.81    1.11
  -1 -12   5   13.68    1.21
   1 -12  -5   14.22    1.01
  -1  12   5   11.21    1.04
  -1 -12   5   12.26    0.83
  -1  12   5   11.90    0.97
  -1  12   5   14.28    1.00
   1  12  -5   11.82    1.00
  -1  12   4  161.89    4.22
  -1 -12   4  161.37    4.31
  -1 -12   4  159.46    3.95
  -1  12   4  154.42    4.38
   1 -12  -4  163.33    4.35
   1  12  -4  157.05    4.12
  -1  12   4  164.34    4.11
  -1  12   4  159.58    4.13
  -1 -12   3   22.71    1.33
  -1 -12   3   23.54    1.00
   1 -12  -3   28.51    1.38
   1  12  -3   25.44    1.46
  -1  12   3   25.67    1.42
  -1  12   3   22.97    1.24
   1  12  -3   25.11    1.20
  -1  12   3   24.85    1.20
  -1 -12   2   11.01    1.01
  -1  12   2    9.67    0.98
   1 -12  -2   11.04    0.99
   1  12  -2   10.62    1.04
  -1  12   2   10.87    0.88
   1  12  -2   11.09    0.85
  -1  12   2   10.62    0.92
  -1  12   1  129.77    3.75
   1  12  -1  126.74    3.71
   1  12  -1  125.89    3.34
  -1  12   1  130.70    3.45
  -1  12   1  133.25    3.40
   1  12   0   93.82    2.90
  -1  12   0   93.37    2.98
  -1  12   0   93.04    2.60
   1  12   0   91.07    2.53
  -1  12  -1  181.72    4.93
   1  12   1  184.11    4.81
  -1  12  -1  179.77    4.49
  -1  12  -1  180.00    4.55
   1 -12   2  911.15   20.17
   1  12   2  907.41   20.48
  -1  12  -2  923.04   20.29
   1  12   3  225.83    5.47
   1 -12   3  220.95    6.18
   1 -12   3  223.43    5.45
   1  12   3  215.38    5.60
  -1  12  -3  225.62    5.51
   1 -12   4   24.39    1.23
   1  12   4   20.36    1.21
   1 -12   4   22.86    2.01
   1  12   4   20.95    1.14
   1 -12   4   20.81    1.06
  -1  12  -4   17.73    0.76
  -1  12  -4   22.43    1.22
   1 -12   5    1.85    1.61
   1  12   5    0.92    0.80
  -1  12  -5    1.12    0.52
   1 -12   5    1.95    0.69
   1  12   5    2.30    0.62
   1  12   5    2.43    0.60
   1 -12   6   46.76    2.77
   1  12   6   44.23    1.83
   1  12   6   48.32    1.64
   1 -12   6   44.88    1.73
   1  12   7    2.95    0.96
   1 -12   7    4.17    1.88
   1 -12   7    2.69    0.77
   1  12   7    4.16    0.69
  -1  12  -7    3.66    0.95
   1  12   8   -1.54    1.01
   1 -12   8    1.61    1.88
   1 -12   8   -0.15    0.77
   1  12   8    0.71    0.63
  -1  12  -8    1.22    0.95
   1 -12   9    4.43    2.03
  -1  12  -9    2.88    1.02
   1 -12   9    4.23    0.95
   1  12   9    3.26    0.71
  -1  12 -10   20.55    1.51
   1 -12  10   19.35    1.30
   1  12  10   18.07    1.14
   1 -12  10   21.44    2.63
   1 -12  11    1.93    2.26
  -1  12 -11    0.96    1.09
   1  12  11   -0.44    0.71
   1 -12  11    0.29    0.90
  -1  12 -12   46.78    2.16
   1  12  12   40.54    1.62
   1 -12  12   43.51    3.47
  -1  12 -13   -0.09    1.15
   1  12  13    0.34    0.78
  -1  12 -14   12.52    1.53
   1 -12  14   14.41    1.37
   1  12  14   11.99    1.11
  -1  12 -15    1.82    1.22
   1  12  15    2.64    0.95
   1 -12  15    2.67    1.09
  -1  12 -16    2.65    1.23
   1 -12  16    3.34    2.61
   1  12  16    1.30    0.95
   1 -12  16    1.28    1.06
  -1  12 -17   55.95    2.55
   1  12  17   55.30    2.16
  -1  12 -18    0.36    1.09
   1 -12  18    1.40    2.32
   1  12  18   -0.06    0.90
   1 -12  18   -0.43    0.98
  -1  12 -19    5.01    1.23
   1 -12  19    7.25    1.14
  -1  12 -20    3.36    1.08
   1 -12  20    3.85    2.10
   1 -12  20    4.56    1.01
   1 -12  21    2.30    0.86
   1 -12  21   -1.71    1.75
   1  13 -21    5.90    1.17
  -1 -13  21    6.32    1.04
   1  13 -20    4.41    1.22
  -1 -13  20    4.37    1.04
   1  13 -19    5.17    1.30
  -1 -13  19    1.39    2.34
  -1 -13  19    3.55    1.05
   1  13 -18    9.79    1.46
  -1 -13  18    6.68    2.60
  -1 -13  18   10.59    1.28
   1  13 -17   26.40    1.94
  -1 -13  17   24.88    3.27
  -1 -13  17   30.11    1.75
   1  13 -16    1.84    1.32
  -1 -13  16    2.54    2.60
  -1 -13  16    1.88    1.06
   1  13 -15    3.10    1.36
  -1 -13  15    0.31    2.64
   1  13 -14   11.08    1.53
   1  13 -13    7.56    1.41
   1  13 -12    2.54    1.22
  -1 -13  12    0.90    0.92
  -1 -13  11   20.86    2.87
  -1 -13  11   20.69    1.35
   1  13 -11   21.58    1.62
  -1 -13  10   25.41    2.88
  -1 -13  10   30.19    1.83
  -1  13  10   25.17    1.83
  -1 -13  10   25.90    1.41
  -1 -13   9   42.84    3.19
  -1 -13   9   42.44    2.11
  -1  13   9   39.49    2.08
  -1  13   9   39.65    1.47
  -1 -13   9   41.25    1.71
  -1 -13   8    3.54    2.08
  -1  13   8    1.70    1.07
  -1 -13   8    2.09    1.13
  -1  13   8    2.64    0.93
   1  13  -8    1.67    0.96
  -1  13   8    2.82    0.61
  -1 -13   8    2.18    0.77
  -1 -13   7  135.46    4.05
  -1  13   7  131.30    3.97
  -1 -13   7  140.16    3.68
   1  13  -7  143.52    3.91
  -1  13   7  137.79    3.84
  -1 -13   6   15.01    1.33
  -1  13   6   14.32    1.25
   1  13  -6   17.54    1.19
  -1  13   6   13.93    1.10
  -1  13   6   15.28    1.09
   1 -13  -6   15.55    1.11
  -1 -13   6   15.92    0.96
  -1  13   6   13.41    1.13
  -1 -13   5    3.56    1.00
  -1  13   5    2.95    0.94
  -1  13   5    3.37    0.83
  -1  13   5    2.98    0.79
   1  13  -5    3.28    0.83
   1 -13  -5    3.37    0.77
  -1  13   5    2.90    0.82
  -1 -13   5    3.80    0.64
  -1  13   4    1.09    0.85
  -1 -13   4    1.47    0.91
  -1  13   4    1.64    0.73
  -1  13   4    1.14    0.76
   1  13  -4    1.66    0.73
  -1  13   4    0.51    0.74
  -1 -13   4    1.44    0.55
  -1 -13   3  131.57    3.69
  -1 -13   3  132.58    3.36
  -1  13   3  129.81    3.88
   1  13  -3  133.57    3.57
  -1  13   3  129.43    3.59
  -1  13   3  139.19    3.55
  -1 -13   2   73.77    2.47
  -1  13   2   80.42    2.74
  -1 -13   2   80.00    2.16
  -1  13   2   78.95    2.43
  -1  13   2   77.58    2.36
   1  13  -2   83.03    2.40
  -1 -13   1  307.60    7.39
  -1  13   1  307.82    7.78
   1  13  -1  306.55    7.75
  -1  13   1  320.53    7.33
  -1  13   1  312.52    7.40
   1  13  -1  306.23    7.29
   1  13   0   93.78    2.94
   1  13   0   88.57    2.52
  -1  13   0   87.37    2.57
   1  13   1  114.12    3.34
  -1  13  -1  108.00    2.99
   1  13   1  102.82    2.91
  -1  13  -1  111.79    3.08
   1 -13   2   68.60    2.84
   1  13   2   67.67    2.36
   1  13   2   68.79    2.07
  -1  13  -2   68.95    2.25
  -1  13  -2   71.35    2.17
   1 -13   3  108.69    3.86
   1  13   3  113.28    3.15
   1 -13   3  106.29    2.96
   1  13   3  114.06    3.31
  -1  13  -3  111.10    3.17
   1 -13   4   13.44    1.87
   1  13   4   11.76    1.05
   1 -13   4   11.25    0.89
   1  13   4   11.29    0.98
  -1  13  -4   13.21    1.08
   1  13   4   13.20    0.82
   1 -13   5  212.32    6.27
   1  13   5  206.72    5.31
   1 -13   5  209.64    5.21
   1  13   5  201.39    5.29
   1  13   5  210.63    5.05
   1  13   6    0.62    0.89
   1 -13   6    1.35    1.79
   1  13   6    1.63    0.65
   1 -13   6    1.29    0.71
   1  13   7   64.18    2.35
   1 -13   7   66.23    3.38
   1  13   7   61.05    2.05
   1 -13   7   60.98    2.18
   1  13   8  183.20    5.05
   1 -13   8  188.81    6.17
   1 -13   8  181.22    4.90
   1  13   8  182.42    4.74
  -1  13  -8  193.26    5.06
   1 -13   9   13.02    2.36
  -1  13  -9   14.87    1.37
   1 -13   9   12.40    1.17
   1 -13   9   11.43    1.12
   1  13   9   12.90    1.00
  -1  13 -10   26.47    1.70
   1  13  10   23.53    1.30
   1 -13  10   27.76    1.52
   1 -13  10   30.89    2.92
  -1  13 -11  110.89    3.52
   1 -13  11  106.34    3.27
   1 -13  11  112.36    4.84
  -1  13 -12   52.71    2.42
   1 -13  12   52.21    2.18
   1 -13  12   54.42    3.79
   1 -13  13   22.85    3.17
  -1  13 -13   23.07    1.77
  -1  13 -14    1.78    1.28
  -1  13 -15   10.77    1.49
   1 -13  15   10.78    1.32
  -1  13 -16    1.60    1.25
   1 -13  16    2.55    2.68
   1 -13  16    1.38    1.09
  -1  13 -17    4.14    1.28
   1 -13  17    0.79    2.51
   1 -13  17    3.88    1.14
  -1  13 -18    1.54    1.15
   1 -13  18    4.35    2.40
   1 -13  18    2.61    1.05
  -1  13 -19   16.49    1.48
   1 -13  19   19.98    1.43
  -1  13 -20   -0.19    0.97
   1 -13  20    0.17    0.87
   1 -13  20   -1.54    2.02
   1  14 -21    4.10    1.08
  -1 -14  21    5.17    1.01
   1  14 -20    9.75    1.34
  -1 -14  20   12.35    1.24
   1  14 -19    9.14    1.42
  -1 -14  19    5.82    2.45
   1  14 -18    3.31    1.30
  -1 -14  18    2.47    2.49
  -1 -14  18    3.56    1.09
   1  14 -17    1.98    1.31
  -1 -14  17    2.09    2.63
  -1 -14  17    2.24    1.10
   1  14 -16    8.01    1.49
  -1 -14  16    6.43    2.78
   1  14 -15   23.03    1.92
   1  14 -14   27.69    1.94
   1  14 -13  141.67    4.47
  -1 -14  13  144.01    4.20
   1  14 -12    0.79    1.24
  -1 -14  12    1.07    2.48
  -1 -14  12    2.19    0.99
  -1 -14  11   66.09    4.04
  -1 -14  11   62.95    2.34
  -1 -14  10   13.05    2.64
  -1 -14  10   14.82    1.55
  -1  14  10   10.87    1.55
  -1 -14  10   12.77    1.16
  -1 -14   9   24.12    1.68
  -1 -14   9   22.94    2.82
  -1  14   9   21.05    1.67
  -1  14   9   17.98    1.04
  -1 -14   9   22.89    1.30
   1  14  -9   20.46    1.51
  -1  14   8   30.40    1.81
  -1 -14   8   34.75    2.84
  -1 -14   8   33.69    1.86
   1  14  -8   29.42    1.66
  -1  14   8   32.87    1.62
  -1  14   8   28.59    1.27
  -1 -14   8   33.93    1.48
   1  14  -7    0.73    0.92
  -1  14   7    1.39    0.87
  -1 -14   7    2.81    2.05
  -1  14   7    0.47    1.05
  -1 -14   7    1.82    1.04
  -1 -14   7    1.26    0.73
   1  14  -6    3.55    0.94
  -1  14   6    2.74    0.88
  -1  14   6    2.35    0.86
  -1  14   6    1.08    0.99
  -1 -14   6    4.13    1.08
  -1 -14   6    2.47    0.68
  -1  14   5  166.89    4.58
  -1 -14   5  163.40    4.59
  -1 -14   5  171.05    4.25
  -1  14   5  162.65    4.42
  -1  14   5  168.53    4.39
   1  14  -5  168.96    4.48
  -1 -14   4  235.76    6.21
  -1  14   4  249.00    6.23
  -1 -14   4  247.71    5.88
  -1  14   4  243.75    6.11
  -1  14   4  250.19    6.04
   1  14  -4  248.30    6.12
  -1 -14   3   38.94    1.72
  -1  14   3   39.69    1.65
  -1  14   3   41.79    1.59
   1  14  -3   39.18    1.61
  -1 -14   3   39.07    1.39
   1  14  -2   14.87    1.03
  -1  14   2   12.04    1.06
  -1  14   2   15.13    1.03
  -1 -14   2   12.81    1.11
  -1 -14   2   13.20    0.79
  -1 -14   1    2.87    0.79
  -1  14   1    3.53    0.82
   1  14  -1    3.15    0.72
  -1  14   1    1.97    0.73
  -1  14   0   83.18    2.50
   1 -14   1   18.69    0.89
  -1  14  -1   17.55    1.09
   1  14   1   19.13    1.05
   1 -14   2    7.67    1.65
   1  14   2    6.01    0.91
  -1  14  -2    5.43    0.86
  -1  14  -2    7.59    0.97
   1  14   2    6.55    0.77
   1 -14   3   72.82    3.15
   1  14   3   74.33    2.41
   1  14   3   74.20    2.54
   1 -14   3   73.78    2.23
  -1  14  -3   75.55    2.47
   1  14   4    6.85    0.97
   1 -14   4    6.02    1.73
   1  14   4    5.26    0.82
   1 -14   4    6.75    0.76
  -1  14  -4    7.07    1.03
   1 -14   5    4.26    1.81
   1  14   5    4.20    0.99
   1 -14   5    4.07    0.76
  -1  14  -5    4.57    1.00
   1  14   6    1.66    0.97
   1 -14   6    5.06    1.93
   1  14   6    3.61    0.75
   1 -14   6    2.87    0.80
   1  14   7   18.23    1.41
   1 -14   7   19.45    2.38
   1  14   7   17.92    1.11
   1 -14   7   18.84    1.21
   1 -14   7   18.39    1.18
   1 -14   8   22.66    2.62
   1  14   8   20.35    1.50
  -1  14  -8   20.86    1.53
   1  14   8   18.87    1.17
   1 -14   8   21.59    1.30
   1 -14   8   19.53    1.30
   1  14   9    6.30    1.24
   1 -14   9    6.55    2.32
  -1  14  -9    8.22    1.33
   1  14   9    6.05    0.85
   1 -14   9    7.00    1.05
   1 -14  10    4.82    2.35
  -1  14 -10    5.11    1.28
   1  14  10    3.32    0.81
   1 -14  10    3.97    1.03
  -1  14 -11   29.55    1.88
   1 -14  11   26.24    1.58
   1  14  11   23.27    1.35
   1 -14  11   29.51    3.13
   1 -14  12    9.26    2.77
  -1  14 -12    9.51    1.49
   1 -14  12    9.05    1.21
  -1  14 -13    5.14    1.38
   1 -14  13    5.83    2.76
   1 -14  13    4.98    1.17
   1 -14  14   23.59    3.20
  -1  14 -14   23.87    1.84
  -1  14 -15    4.44    1.35
  -1  14 -16   14.48    1.62
   1 -14  16   15.68    1.47
  -1  14 -17   16.55    1.60
   1 -14  17   12.19    2.72
   1 -14  17   16.61    1.46
  -1  14 -18    1.90    1.17
   1 -14  18    2.54    2.30
   1 -14  18    3.96    1.07
  -1  14 -19    0.50    1.08
   1 -14  19    1.79    2.12
   1 -14  19    1.78    0.98
  -1  14 -20   17.05    1.38
   1 -14  20   22.05    1.37
  -1 -15  21    0.55    0.84
   1  15 -20    6.22    1.22
  -1 -15  20    8.55    1.14
   1  15 -19    7.69    1.35
  -1 -15  19    6.45    1.12
   1  15 -18    1.91    1.29
  -1 -15  18    1.66    2.39
  -1 -15  18    2.50    1.10
   1  15 -17    5.07    1.41
  -1 -15  17    7.45    1.25
   1  15 -16   27.38    2.00
   1  15 -15    2.14    1.36
   1  15 -14    0.65    1.30
  -1 -15  14    0.04    1.07
   1  15 -13   91.78    3.49
  -1 -15  13   86.84    4.91
  -1 -15  12   10.41    2.88
  -1 -15  12   10.10    1.24
  -1 -15  11   -2.23    2.45
  -1 -15  11    0.20    0.92
  -1 -15  10   14.74    2.78
  -1  15  10   10.58    1.55
  -1 -15  10   12.39    1.15
  -1 -15   9   17.28    1.61
  -1  15   9   15.20    1.63
  -1 -15   9   18.57    2.74
   1  15  -9   17.32    1.48
  -1  15   9   14.51    0.97
  -1 -15   9   16.22    1.19
  -1 -15   8    5.17    2.29
  -1  15   8    3.82    1.25
  -1 -15   8    3.05    1.17
   1  15  -8    3.76    1.11
  -1  15   8    5.59    1.02
  -1  15   8    3.91    0.72
  -1 -15   8    4.06    0.88
  -1 -15   7   62.02    2.49
  -1 -15   7   62.36    3.51
  -1  15   7   61.97    2.54
  -1 -15   7   65.68    2.15
   1  15  -7   60.40    2.37
  -1  15   7   61.42    2.25
  -1 -15   6   99.25    3.25
  -1  15   6   95.65    3.25
  -1 -15   6  101.84    2.88
  -1  15   6   95.10    3.02
  -1  15   6  106.13    3.09
   1  15  -6   99.34    3.14
  -1  15   5  147.16    4.23
  -1 -15   5  143.17    4.20
   1  15  -5  146.14    4.09
  -1  15   5  151.71    4.02
  -1  15   5  143.03    4.05
  -1 -15   5  148.97    3.85
  -1  15   4    3.74    0.87
  -1  15   4    4.16    0.93
   1  15  -4    4.15    0.91
  -1 -15   4    4.08    1.01
  -1  15   4    5.34    1.03
  -1 -15   4    4.94    0.70
   1  15  -3   11.34    1.04
  -1  15   3   11.62    0.99
  -1  15   3   13.13    1.13
  -1 -15   3   13.21    1.16
  -1 -15   3   11.98    0.81
  -1  15   2    6.28    0.87
   1  15  -2    7.44    0.91
  -1  15   2    6.45    0.97
  -1 -15   2    7.02    0.98
  -1 -15   2    7.29    0.66
  -1  15   1   38.93    1.57
   1  15  -1   36.98    1.52
  -1  15   1   36.37    1.64
  -1  15   0    1.31    0.75
  -1  15   0    1.34    0.83
   1 -15   1   20.00    1.86
   1  15   1   22.91    1.20
  -1  15  -1   24.31    1.24
   1 -15   2   77.32    3.21
   1 -15   2   74.33    2.19
  -1  15  -2   76.00    2.54
   1  15   2   75.66    2.34
  -1  15  -2   76.06    2.39
   1  15   3   13.65    1.15
   1 -15   3   14.51    1.89
   1 -15   3   12.77    0.90
  -1  15  -3   14.16    1.21
  -1  15  -3   11.59    1.02
   1  15   4   47.73    1.99
   1 -15   4   50.62    2.91
   1 -15   4   48.37    1.76
   1 -15   4   47.15    1.72
  -1  15  -4   52.45    2.07
   1 -15   5   36.65    2.71
   1  15   5   37.57    1.78
   1 -15   5   36.75    1.54
   1 -15   5   34.05    1.53
  -1  15  -5   39.79    1.84
   1  15   6   53.72    2.22
   1 -15   6   55.53    3.23
  -1  15  -6   56.53    2.26
   1  15   6   55.12    1.97
   1 -15   6   53.28    1.99
   1 -15   6   52.71    1.97
   1 -15   7    5.52    2.17
   1  15   7    3.77    1.13
   1 -15   7    5.63    0.95
   1  15   7    5.19    0.85
   1 -15   7    5.06    0.91
   1  15   8   66.53    2.62
   1 -15   8   70.17    3.76
   1  15   8   64.22    2.25
   1 -15   8   65.90    2.41
   1 -15   8   69.49    2.38
   1 -15   9    1.69    2.29
   1  15   9    1.36    1.17
  -1  15  -9    1.07    1.20
   1  15   9    1.18    0.79
   1 -15   9    1.11    0.88
  -1  15 -10   23.29    1.77
   1  15  10   19.35    1.27
   1 -15  10   21.59    1.46
   1 -15  10   25.31    2.96
   1 -15  11    1.90    2.54
  -1  15 -11    4.00    1.36
   1  15  11    0.94    0.79
   1 -15  11    1.87    1.00
  -1  15 -12    2.32    1.33
   1 -15  12    0.89    2.49
   1 -15  12    0.92    1.02
  -1  15 -13   84.10    3.31
   1 -15  13   90.63    3.10
   1 -15  13   86.29    4.77
  -1  15 -14    3.45    1.39
   1 -15  14    3.34    2.76
   1 -15  14    3.40    1.18
  -1  15 -15    9.12    1.48
   1 -15  15    9.30    2.78
  -1  15 -16    1.28    1.23
  -1  15 -17    7.33    1.38
   1 -15  17    5.67    1.17
  -1  15 -18   10.21    1.40
   1 -15  18   15.26    1.36
  -1  15 -19   10.73    1.30
   1 -15  19   12.07    1.20
   1 -15  20    1.76    0.91
   1 -15  20    1.39    1.80
   1  16 -20    2.38    1.08
  -1 -16  20    2.25    2.01
  -1 -16  20    5.37    1.01
   1  16 -19    0.44    1.11
  -1 -16  19    2.64    2.18
  -1 -16  19    0.22    0.95
   1  16 -18   19.25    1.68
  -1 -16  18   18.66    1.46
   1  16 -17    9.80    1.51
  -1 -16  17    8.55    2.77
   1  16 -16    7.22    1.48
   1  16 -15    3.47    1.39
  -1 -16  15    2.88    1.12
   1  16 -14    4.20    1.46
  -1 -16  14    3.27    2.82
  -1 -16  14    4.24    1.15
  -1 -16  13   15.33    3.03
  -1 -16  13   14.22    1.40
  -1 -16  12    2.71    2.68
  -1 -16  12    3.43    1.08
  -1 -16  11   35.69    3.50
  -1 -16  11   30.24    1.68
   1  16 -10    6.98    1.41
  -1  16  10    6.67    1.52
  -1 -16  10    9.15    2.77
  -1 -16  10    5.27    1.07
  -1 -16   9   20.07    1.68
  -1 -16   9   17.60    2.82
  -1  16   9   14.45    1.66
  -1 -16   9   18.08    1.26
  -1  16   9   12.92    1.00
   1  16  -9   20.21    1.61
  -1  16   8   34.04    2.00
  -1 -16   8   39.20    3.18
  -1 -16   8   33.02    1.96
  -1 -16   8   37.96    1.64
  -1  16   8   31.73    1.44
  -1  16   8   34.19    1.71
   1  16  -8   33.45    1.85
  -1 -16   7  167.80    6.15
  -1  16   7  170.59    5.03
  -1 -16   7  171.72    4.96
   1  16  -7  177.98    4.91
  -1  16   7  177.14    4.73
  -1 -16   7  176.81    4.61
   1  16  -6    0.35    0.96
  -1  16   6    0.13    0.87
  -1  16   6    0.78    0.88
  -1 -16   6    1.04    0.99
  -1  16   6   -0.39    1.09
  -1 -16   6    0.99    0.73
  -1 -16   5   26.61    1.63
  -1  16   5   30.60    1.75
   1  16  -5   29.94    1.61
  -1  16   5   28.09    1.47
  -1  16   5   27.60    1.55
  -1 -16   5   31.06    1.35
  -1  16   4   33.86    1.65
  -1  16   4   32.60    1.51
   1  16  -4   33.89    1.65
  -1  16   4   34.47    1.78
  -1 -16   4   31.42    1.68
  -1 -16   4   32.98    1.37
   1  16  -3    2.11    0.87
  -1  16   3    2.19    0.92
  -1  16   3    1.24    0.77
  -1 -16   3    2.36    0.90
  -1 -16   3    2.27    0.62
  -1  16   2  179.86    4.54
   1  16  -2  171.21    4.60
  -1  16   2  169.85    4.68
  -1 -16   2  172.86    4.61
  -1  16   1    7.18    0.92
  -1  16   1    6.80    1.05
   1  16   0   38.81    1.64
  -1  16   0   41.56    1.65
  -1  16   0   39.46    1.78
   1  16   1   22.73    1.25
  -1  16  -1   25.48    1.32
   1 -16   1   21.50    1.98
   1  16   2    3.95    0.82
  -1  16  -2    3.97    0.87
   1 -16   2    3.87    1.64
   1 -16   2    4.07    0.67
   1  16   3   33.26    1.66
   1 -16   3   32.68    2.45
   1 -16   3   31.90    1.34
  -1  16  -3   32.93    1.68
  -1  16  -3   30.84    1.51
   1 -16   4  426.62   11.15
   1  16   4  426.13   10.18
  -1  16  -4  453.31   10.28
  -1  16  -4  418.90   10.00
   1 -16   4  416.30    9.87
   1  16   5    5.28    1.11
   1 -16   5    6.41    1.99
  -1  16  -5    6.29    1.16
   1 -16   5    4.38    0.81
   1 -16   5    5.59    0.84
   1 -16   6  159.15    5.66
   1  16   6  162.99    4.66
  -1  16  -6  170.09    4.71
   1 -16   6  165.79    4.38
   1 -16   6  160.01    4.39
   1  16   6  161.23    4.37
   1 -16   7    2.51    2.20
   1  16   7    2.27    1.10
   1 -16   7    2.07    0.86
   1  16   7    2.72    0.83
   1 -16   7    2.08    0.87
   1  16   8   67.38    2.70
   1  16   8   65.87    2.33
   1 -16   8   69.45    2.42
   1 -16   8   71.84    3.86
   1  16   9    1.30    1.21
   1 -16   9    2.48    2.39
   1  16   9    2.07    0.84
   1 -16   9    3.43    1.02
   1 -16  10   21.75    2.93
  -1  16 -10   20.14    1.78
   1 -16  10   22.49    1.48
   1  16  10   16.75    1.25
   1 -16  11    5.18    2.67
  -1  16 -11    6.04    1.47
   1  16  11    5.15    0.93
   1 -16  11    6.19    1.14
  -1  16 -12    4.23    1.44
   1 -16  12    6.20    2.74
   1 -16  12    3.86    1.17
  -1  16 -13   30.24    2.08
   1 -16  13   33.30    1.85
  -1  16 -14   -0.61    1.32
   1 -16  14   -0.10    2.62
   1 -16  14   -0.74    1.08
  -1  16 -15    5.82    1.43
   1 -16  15    9.77    2.73
   1 -16  15    6.75    1.23
  -1  16 -16    1.23    1.26
   1 -16  16    2.18    2.48
  -1  16 -17   11.22    1.48
  -1  16 -18    6.57    1.28
   1 -16  18    5.89    1.13
  -1  16 -19   10.77    1.28
   1 -16  19   12.59    1.17
  -1 -17  20    4.18    0.93
   1  17 -19   12.22    1.41
  -1 -17  19   13.35    1.29
   1  17 -18    2.63    1.23
  -1 -17  18    0.63    2.36
   1  17 -17    5.16    1.36
   1  17 -16   25.16    1.93
  -1 -17  16   25.82    1.68
   1  17 -15    4.89    1.41
  -1 -17  15    8.65    2.85
  -1 -17  15    5.60    1.21
   1  17 -14   21.78    1.92
  -1 -17  14   21.79    3.24
  -1 -17  14   25.75    1.66
  -1 -17  13    0.76    2.68
  -1 -17  13    1.48    1.09
  -1 -17  12    7.88    2.81
  -1 -17  12    4.22    1.13
   1  17 -11   48.27    2.45
  -1 -17  11   45.62    3.80
  -1 -17  11   48.21    2.11
   1  17 -10    5.60    1.33
  -1 -17  10    4.70    2.57
  -1  17  10    4.13    1.44
  -1 -17  10    5.08    1.08
   1  17  -9    5.91    1.36
  -1  17   9    4.40    1.44
  -1 -17   9    8.24    2.62
  -1 -17   9    7.59    1.10
  -1 -17   8  141.74    5.61
  -1  17   8  129.96    4.30
  -1 -17   8  141.64    4.26
   1  17  -8  141.21    4.21
  -1  17   8  133.26    3.92
  -1  17   8  124.66    3.65
  -1 -17   8  140.89    3.86
   1  17  -7   24.74    1.67
  -1  17   7   26.00    1.50
  -1 -17   7   25.43    1.71
  -1 -17   7   23.10    2.83
  -1  17   7   25.26    1.84
  -1 -17   7   26.50    1.40
  -1  17   6   53.13    2.20
   1  17  -6   65.94    2.46
  -1  17   6   61.88    2.26
  -1  17   6   60.13    2.57
  -1 -17   6   60.08    2.44
  -1 -17   6   63.07    3.63
  -1 -17   6   62.74    2.13
  -1  17   5    1.04    0.91
  -1  17   5    1.25    0.84
   1  17  -5    2.84    1.00
  -1 -17   5    1.48    0.99
  -1  17   5    2.87    1.18
  -1 -17   5    3.00    0.75
  -1  17   4   53.12    1.98
   1  17  -4   53.70    2.14
  -1  17   4   48.64    2.08
  -1 -17   4   51.90    2.16
  -1  17   4   52.84    2.26
  -1 -17   4   53.22    1.84
  -1  17   3    8.29    0.98
   1  17  -3    7.77    1.04
  -1  17   3    8.98    1.15
  -1 -17   3    7.70    1.07
  -1  17   3    9.79    1.22
  -1 -17   3    7.45    0.78
  -1  17   2   66.47    2.43
  -1  17   2   63.42    2.21
  -1  17   1   43.03    1.75
  -1  17   1   41.97    1.92
  -1  17   0  336.72    7.77
  -1  17   0  321.47    7.96
   1 -17   1    4.30    1.62
  -1  17  -1    3.94    0.85
  -1  17  -1    5.29    1.11
   1  17   1    5.07    0.90
   1  17   2   52.22    2.09
   1 -17   2   45.82    2.72
   1  17   2   47.39    1.87
  -1  17  -2   48.77    1.88
   1 -17   3  119.76    4.46
   1  17   3  122.55    3.67
   1 -17   3  118.50    3.28
  -1  17  -3  122.38    3.47
   1 -17   4   13.78    2.15
   1  17   4   11.01    1.29
   1 -17   4   11.06    0.94
  -1  17  -4   10.63    1.08
  -1  17  -4   11.44    1.28
   1 -17   5   14.59    2.27
   1  17   5   13.96    1.37
  -1  17  -5   13.62    1.42
  -1  17  -5   13.26    1.17
   1 -17   5   15.29    1.08
   1 -17   6    5.03    2.20
   1  17   6    2.30    1.12
  -1  17  -6    2.76    1.18
   1  17   6    3.18    0.88
   1 -17   6    2.08    0.79
   1  17   7    0.95    1.13
   1 -17   7    1.32    2.16
  -1  17  -7    3.01    1.25
   1  17   7    2.07    0.83
   1 -17   7    0.98    0.88
   1 -17   7    1.05    0.85
   1 -17   8   90.92    2.91
   1  17   8   87.10    2.84
   1 -17   8   94.88    4.48
   1  17   9   44.35    2.32
   1  17   9   43.69    1.90
   1 -17   9   50.15    2.06
   1 -17   9   50.12    3.61
   1 -17  10    4.33    2.51
   1  17  10    3.26    0.89
   1 -17  10    3.47    1.08
   1 -17  11    4.11    2.64
  -1  17 -11    7.43    1.47
   1  17  11    2.86    0.90
   1 -17  11    5.42    1.15
  -1  17 -12    9.29    1.60
   1 -17  12    7.62    2.79
   1 -17  12    6.40    1.23
  -1  17 -13    4.58    1.46
   1 -17  13    6.36    2.74
   1 -17  13    4.17    1.17
  -1  17 -14    2.88    1.37
   1 -17  14    5.38    2.66
   1 -17  14    3.72    1.16
  -1  17 -15   79.04    3.19
   1 -17  15   71.74    4.39
  -1  17 -16   17.68    1.66
   1 -17  16   11.49    2.71
  -1  17 -17   18.92    1.62
  -1  17 -18   62.36    2.63
   1 -17  18   77.37    2.61
   1 -17  19   -2.17    1.90
   1 -17  19    1.27    0.90
   1  18 -19   -1.23    1.08
  -1 -18  19   -0.59    1.99
   1  18 -18    1.86    1.14
   1  18 -17   11.11    1.48
  -1 -18  17   10.04    1.27
   1  18 -16    1.75    1.26
  -1 -18  16   -0.20    2.56
  -1 -18  16    2.37    1.06
   1  18 -15   18.04    1.76
  -1 -18  15   13.47    2.97
  -1 -18  15   15.68    1.44
  -1 -18  14    4.13    2.79
  -1 -18  14    1.59    1.09
  -1 -18  13   20.94    3.19
  -1 -18  13   25.01    1.68
   1  18 -12   11.26    1.66
  -1 -18  12   14.36    2.99
  -1 -18  12   12.43    1.33
   1  18 -11   74.75    3.04
  -1 -18  11   74.50    2.71
  -1 -18  11   67.56    4.39
   1  18 -10    7.41    1.46
  -1  18  10    5.19    1.50
  -1 -18  10    9.27    2.84
  -1 -18  10    6.94    1.14
   1  18  -9    7.52    1.45
  -1  18   9    9.54    1.60
  -1 -18   9   11.29    2.81
  -1 -18   9    9.82    1.16
  -1 -18   8   26.23    3.08
  -1  18   8   25.24    1.95
   1  18  -8   25.90    1.79
  -1  18   8   21.77    1.29
  -1 -18   8   27.66    1.50
  -1  18   7   15.88    1.28
   1  18  -7   17.15    1.54
  -1 -18   7   18.89    2.78
  -1  18   7   18.30    1.75
  -1 -18   7   17.72    1.23
   1  18  -6   18.82    1.54
  -1  18   6   20.45    1.35
  -1 -18   6   19.55    1.54
  -1  18   6   20.35    1.74
  -1 -18   6   19.45    2.69
  -1 -18   6   19.01    1.23
  -1  18   5   58.27    2.35
   1  18  -5   60.38    2.43
  -1  18   5   62.67    2.27
  -1 -18   5   57.83    3.53
  -1  18   5   65.07    2.64
  -1 -18   5   61.18    2.41
  -1 -18   5   61.43    2.10
  -1  18   4   22.62    1.55
  -1  18   4   22.35    1.38
   1  18  -4   26.92    1.60
  -1  18   4   24.39    1.73
  -1 -18   4   25.76    1.55
  -1 -18   4   26.86    1.27
  -1  18   3    1.08    0.83
  -1  18   3    2.54    1.06
  -1  18   3    1.54    1.21
  -1  18   2  327.50    7.84
  -1  18   2  319.45    8.08
   1  18  -1   72.76    2.58
  -1  18   1   78.95    2.77
  -1  18   1   74.30    2.48
   1  18   0   37.69    1.76
  -1  18   0   40.00    1.93
  -1  18   0   38.87    1.71
   1  18   1    3.30    0.90
  -1  18  -1    3.55    0.90
  -1  18  -1    4.70    1.13
  -1  18  -2   50.66    2.28
  -1  18  -2   53.49    2.00
   1 -18   2   50.21    2.95
   1  18   2   55.23    2.25
  -1  18  -3    7.03    0.99
   1 -18   3    6.46    1.90
   1  18   3    6.27    1.16
   1 -18   3    6.41    0.81
   1 -18   4   31.23    2.63
   1  18   4   28.18    1.72
   1 -18   4   26.46    1.33
  -1  18  -4   27.70    1.49
   1  18   5   21.41    1.60
   1 -18   5   22.31    2.54
   1 -18   5   23.45    1.28
  -1  18  -5   24.77    1.73
  -1  18  -5   20.05    1.36
   1  18   6   48.36    2.25
   1 -18   6   49.64    3.32
  -1  18  -6   42.09    1.92
  -1  18  -6   50.87    2.32
   1 -18   6   46.55    1.90
   1  18   6   50.07    1.99
   1  18   7  327.60    8.39
  -1  18  -7  340.39    8.45
   1  18   7  312.71    8.01
   1 -18   7  331.84    8.03
   1 -18   7  330.49    9.64
   1  18   8   42.01    2.27
  -1  18  -8   40.83    2.26
   1 -18   8   44.52    1.96
   1  18   8   39.73    1.84
   1 -18   8   45.66    3.46
   1 -18   9    4.61    2.44
   1  18   9    3.90    0.93
   1 -18   9    4.69    1.04
   1 -18  10   -0.49    2.48
   1  18  10    0.83    0.85
   1 -18  10    1.06    1.01
   1 -18  11    2.23    2.57
  -1  18 -11    0.77    1.38
   1  18  11    0.24    0.83
   1 -18  11   -0.20    1.07
  -1  18 -12   42.40    2.35
   1 -18  12   41.04    2.04
   1 -18  12   35.37    3.50
  -1  18 -13   71.98    3.08
   1 -18  13   62.98    4.26
  -1  18 -14    2.68    1.34
   1 -18  14    3.03    2.56
   1 -18  14    0.86    1.08
  -1  18 -15    0.95    1.23
   1 -18  15    2.14    2.45
   1 -18  15    0.08    1.05
  -1  18 -16    5.96    1.35
   1 -18  16    6.52    1.14
  -1  18 -17   10.58    1.36
   1 -18  17    6.99    2.35
   1  19 -18    0.17    1.08
  -1 -19  18    1.65    0.93
   1  19 -17    2.10    1.19
  -1 -19  17   -0.62    2.36
  -1 -19  17    2.23    1.02
   1  19 -16   12.64    1.59
  -1 -19  16   12.98    2.74
  -1 -19  15   37.29    3.60
  -1 -19  15   46.53    2.12
  -1 -19  14    3.40    2.61
  -1 -19  14    3.68    1.13
  -1 -19  13    4.76    2.73
  -1 -19  13    4.18    1.15
   1  19 -12    1.81    1.36
  -1 -19  12   -0.76    2.62
  -1 -19  12    1.26    1.03
   1  19 -11    1.22    1.34
  -1 -19  11    0.21    2.65
  -1 -19  11    1.19    1.04
   1  19 -10  173.12    5.18
  -1 -19  10  162.46    6.61
  -1  19  10  165.59    5.31
  -1 -19  10  178.28    4.84
   1  19  -9   33.39    2.06
  -1 -19   9   32.23    3.44
  -1  19   9   30.56    2.17
  -1 -19   9   34.13    1.73
  -1  19   8   22.67    1.93
  -1 -19   8   23.69    3.04
   1  19  -8   21.25    1.72
  -1  19   8   21.78    1.31
  -1 -19   8   25.42    1.48
  -1 -19   7   25.80    3.10
  -1  19   7   23.49    1.92
   1  19  -7   26.39    1.79
  -1  19   7   25.51    1.40
  -1 -19   7   26.05    1.45
   1  19  -6   35.78    1.98
  -1 -19   6   32.34    3.17
  -1  19   6   37.19    2.21
  -1 -19   6   37.39    1.66
   1  19  -5    1.57    1.06
  -1  19   5    0.75    0.97
  -1  19   5    1.86    1.29
  -1 -19   5    1.20    2.20
  -1 -19   5    1.28    0.78
  -1 -19   4   15.87    1.33
  -1  19   4   13.50    1.57
  -1 -19   4   16.33    2.53
  -1  19   4   15.64    1.40
  -1  19   3   43.47    2.19
  -1  19   3   40.09    2.01
  -1  19   2    9.40    1.30
   1  19  -2   11.29    1.26
   1  19  -1   50.29    2.13
  -1  19   1   49.59    2.24
  -1  19   0  102.75    3.40
   1  19   0   97.52    3.15
   1  19   1   77.08    2.65
  -1  19  -1   81.72    2.92
   1  19   2   12.34    1.34
  -1  19  -2    9.73    1.33
   1 -19   3   72.14    3.60
   1  19   3   75.59    2.81
   1 -19   4   28.07    2.66
   1  19   4   33.82    1.88
   1 -19   4   29.52    1.43
   1  19   5    0.86    1.17
   1 -19   5    3.07    2.13
   1 -19   5    0.37    0.77
   1  19   6    3.60    1.22
   1 -19   6    2.00    2.15
  -1  19  -6    3.33    1.31
   1  19   6    4.09    0.97
   1 -19   6    3.97    0.94
   1 -19   7   11.92    2.55
   1  19   7   10.62    1.47
  -1  19  -7   13.07    1.57
   1 -19   7   12.46    1.16
   1  19   7   10.41    1.15
   1  19   8    2.98    1.32
   1 -19   8    4.04    2.41
  -1  19  -8    3.79    1.42
   1  19   8    3.97    1.02
   1 -19   8    3.74    1.05
  -1  19  -9  288.90    7.61
   1 -19   9  304.14    7.24
   1 -19   9  283.05    8.91
   1 -19  10   10.50    2.75
   1 -19  10   10.26    1.25
   1  19  10    6.93    1.04
   1 -19  11    1.21    2.54
   1 -19  11   -0.94    1.06
  -1  19 -12    9.77    1.60
   1 -19  12   11.13    2.84
   1 -19  12    9.16    1.27
  -1  19 -13   24.31    1.93
   1 -19  13   22.76    3.11
  -1  19 -14    2.43    1.33
   1 -19  14    0.78    2.42
   1 -19  14   -0.20    1.05
  -1  19 -15    0.19    1.21
   1 -19  15    0.56    2.32
   1 -19  15    1.86    1.08
  -1  19 -16    1.87    1.18
   1 -19  16    3.34    2.26
   1 -19  16    0.04    0.95
   1 -19  17    1.58    0.97
   1 -19  17   -0.08    1.95
   1  20 -18    1.70    1.04
  -1 -20  18    3.71    0.96
   1  20 -17   15.89    1.51
  -1 -20  17   19.20    1.38
  -1 -20  16    7.09    2.50
  -1 -20  16   21.92    1.49
  -1 -20  15   15.55    2.86
  -1 -20  15   25.40    1.60
  -1 -20  14   -0.31    2.59
  -1 -20  14    1.97    1.05
   1  20 -13    1.55    1.32
  -1 -20  13    2.74    2.64
  -1 -20  13    0.79    1.02
   1  20 -12   28.90    2.02
  -1 -20  12   26.19    3.32
  -1 -20  12   28.31    1.71
   1  20 -11   51.57    2.54
  -1 -20  11   49.54    2.16
   1  20 -10   24.41    1.90
  -1  20  10   22.37    2.00
  -1 -20  10   25.47    1.56
   1  20  -9   16.42    1.67
  -1  20   9   19.38    1.89
  -1 -20   9   20.03    2.99
  -1 -20   9   16.58    1.36
  -1  20   8   20.02    1.90
  -1 -20   8   20.32    3.03
   1  20  -8   19.91    1.72
  -1  20   8   18.11    1.23
  -1 -20   8   18.34    1.38
  -1 -20   7    0.77    2.42
  -1  20   7    2.35    1.45
   1  20  -7    3.44    1.28
  -1  20   7    1.68    0.82
  -1 -20   7    2.28    0.93
   1  20  -6   37.87    2.04
  -1 -20   6   40.07    3.32
  -1  20   6   39.15    2.27
  -1 -20   6   35.83    1.66
  -1 -20   5  241.38    7.89
  -1  20   5  249.33    6.81
  -1 -20   5  246.13    6.15
  -1  20   4   12.25    1.36
  -1 -20   4   17.08    2.59
  -1  20   4   15.38    1.65
  -1  20   3   26.93    1.74
  -1  20   3   31.61    2.00
  -1 -20   3   27.49    2.75
  -1  20   2    5.07    1.20
   1  20  -2    5.89    1.15
  -1  20   2    7.42    1.40
  -1  20   1    2.80    1.18
   1  20  -1    4.26    1.09
  -1  20   0   37.45    2.02
   1  20   0   37.30    1.83
  -1  20  -1    9.13    1.33
   1  20   1   11.64    1.39
  -1  20  -2  105.17    3.59
   1  20   2  105.06    3.52
  -1  20  -3    2.86    1.27
   1  20   3    3.22    1.24
   1 -20   3    1.07    1.85
   1  20   4   41.50    2.15
   1 -20   4   38.84    2.94
   1  20   5    1.59    1.24
   1 -20   5    0.89    0.83
   1  20   6   92.14    3.37
   1 -20   6   94.29    2.95
   1  20   6   90.88    3.06
   1 -20   6   91.50    4.43
   1 -20   7   13.67    2.62
   1  20   7   13.70    1.61
   1 -20   7   16.52    1.30
   1  20   7   16.65    1.30
   1 -20   8   14.70    2.65
   1  20   8   16.93    1.69
   1  20   8   15.43    1.30
   1 -20   8   16.25    1.35
  -1  20  -9   53.91    2.63
   1 -20   9   55.05    2.23
   1  20   9   49.23    2.11
   1 -20   9   46.13    3.63
   1  20  10   20.31    1.41
   1 -20  10   28.21    3.09
   1 -20  10   25.61    1.60
   1 -20  11   -1.69    2.49
   1 -20  11   -1.33    1.11
   1 -20  12    7.51    2.59
   1 -20  12   10.98    1.30
  -1  20 -13    0.82    1.24
   1 -20  13   -1.07    2.43
   1 -20  13    0.28    1.00
   1 -20  14    3.61    2.39
   1 -20  14    9.60    1.23
   1 -20  15    1.82    2.24
   1 -20  15    1.84    0.99
   1 -20  16    0.80    0.96
   1 -20  16    0.24    2.03
   1 -20  17    4.82    0.96
   1 -20  17    2.50    1.89
  -1 -21  17    1.92    1.97
  -1 -21  17    0.87    0.88
  -1 -21  16    1.91    2.13
  -1 -21  16    4.69    1.03
  -1 -21  15   -1.64    2.34
  -1 -21  15    3.24    1.06
   1  21 -14   20.27    1.75
  -1 -21  14   19.38    2.96
  -1 -21  14   24.33    1.56
   1  21 -13   26.73    1.89
  -1 -21  13   26.24    1.61
   1  21 -12   32.34    2.08
  -1 -21  12   31.54    1.75
   1  21 -11   60.47    2.71
  -1 -21  11   58.70    2.33
   1  21 -10    2.28    1.34
  -1  21  10    2.68    1.51
  -1 -21  10    2.20    1.01
  -1  21   9   50.56    2.73
  -1 -21   9   54.59    3.91
  -1 -21   9   57.39    2.28
   1  21  -8   32.98    2.03
  -1  21   8   28.92    2.20
  -1 -21   8   27.28    3.22
  -1 -21   8   31.80    1.64
  -1  21   7    7.20    1.56
   1  21  -7    6.47    1.32
  -1  21   7    5.31    0.97
  -1 -21   7    4.74    0.98
  -1 -21   6  122.08    5.35
  -1  21   6  129.54    4.28
  -1 -21   6  124.07    3.62
  -1  21   5    2.73    1.42
  -1 -21   5    0.63    2.32
  -1 -21   4   24.83    2.81
  -1  21   4   26.04    1.96
  -1  21   3    5.65    1.22
   1  21  -3    5.29    1.21
  -1 -21   3    5.97    2.21
  -1  21   3    6.88    1.48
   1  21  -2    7.96    1.21
  -1  21   2    8.73    1.28
  -1 -21   2    5.95    2.16
  -1  21   2    8.49    1.47
   1  21  -1   16.60    1.45
  -1  21   1   17.94    1.61
  -1  21   0   71.72    2.81
   1  21   0   63.56    2.51
  -1  21  -1    1.57    1.25
   1  21   1    1.14    1.20
  -1  21  -2   77.20    3.04
   1  21   2   77.62    2.98
  -1  21  -3  489.85   12.01
   1  21   3  491.59   11.92
  -1  21  -4   30.52    2.05
   1  21   4   29.88    1.95
   1 -21   4   29.36    2.74
   1  21   5    7.26    1.42
   1 -21   5    9.67    2.38
  -1  21  -5    6.79    1.46
   1  21   5    9.32    1.15
   1  21   6   31.87    2.01
   1  21   6   32.46    1.73
   1 -21   6   29.96    2.96
   1 -21   6   34.34    1.64
   1 -21   7    0.09    2.26
   1  21   7    2.09    1.29
   1  21   7    1.83    0.96
   1 -21   7    0.98    0.89
   1  21   8   40.72    2.26
   1  21   8   36.22    1.84
   1 -21   8   43.45    1.91
   1 -21   8   37.82    3.29
   1 -21   9    0.28    2.37
   1  21   9   -0.04    0.86
   1 -21   9   -0.04    0.92
   1 -21  10   14.83    2.75
   1 -21  10   17.53    1.39
   1 -21  11    1.15    2.37
   1 -21  11    1.61    1.03
   1 -21  12    4.44    2.44
   1 -21  12    1.37    1.00
   1 -21  13   -1.18    2.23
   1 -21  13    0.34    0.99
   1 -21  14   -1.29    2.29
   1 -21  14    0.47    0.94
   1 -21  15    1.50    2.10
   1 -21  15    6.75    1.08
   1 -21  16   -0.57    1.88
   1 -21  16   -0.13    0.87
  -1 -22  16   -1.20    2.00
  -1 -22  16    0.29    0.87
  -1 -22  15    0.25    2.15
  -1 -22  15    1.17    0.94
  -1 -22  14    2.25    2.30
  -1 -22  14   -0.25    0.93
   1  22 -13    0.82    1.21
  -1 -22  13   -0.67    2.37
  -1 -22  13    1.26    0.97
   1  22 -12    6.02    1.39
  -1 -22  12    6.91    1.11
   1  22 -11   13.81    1.59
  -1 -22  11   10.51    2.66
  -1 -22  11   14.73    1.32
  -1 -22  10   21.97    3.09
  -1 -22  10   26.25    1.58
  -1 -22   9   12.50    2.82
  -1  22   9   13.43    1.75
  -1 -22   9   14.12    1.26
  -1  22   8    2.67    1.46
  -1 -22   8    5.02    2.57
  -1 -22   8    2.09    0.96
  -1 -22   7   49.09    3.64
  -1  22   7   51.74    2.63
  -1  22   7   42.69    1.90
  -1 -22   7   47.41    1.95
  -1 -22   6  159.70    6.15
  -1  22   6  154.71    4.47
   1  22  -5    2.90    1.20
  -1  22   5    1.82    1.39
  -1 -22   5    1.44    2.29
   1  22  -4   34.12    1.99
  -1 -22   4   33.60    3.09
  -1  22   4   39.39    2.27
   1  22  -3   57.12    2.45
  -1  22   3   51.80    2.39
  -1  22   3   59.69    2.70
  -1 -22   3   53.06    3.46
  -1  22   2    0.90    1.18
   1  22  -2    2.00    1.12
  -1  22   2    0.86    1.35
   1  22  -1   23.98    1.66
  -1  22   1   25.53    1.80
  -1  22   0   73.99    3.00
   1  22   0   82.85    3.05
  -1  22  -1    6.35    1.38
   1  22   1    4.77    1.30
  -1  22  -2   14.34    1.61
   1  22   2   17.09    1.60
  -1  22  -3   17.02    1.68
   1  22   3   18.27    1.66
  -1  22  -4    6.20    1.41
   1  22   4    7.14    1.40
   1  22   5   42.69    2.26
  -1  22  -5   43.99    2.33
   1  22   5   43.76    2.02
   1 -22   5   37.73    3.04
   1 -22   6    1.94    2.17
   1  22   6    0.63    1.22
  -1  22  -6    1.25    1.33
   1  22   6    1.25    0.97
   1  22   7    6.28    1.38
   1 -22   7    4.46    2.33
  -1  22  -7    7.01    1.50
   1  22   7    6.39    1.08
   1 -22   7    5.25    0.98
   1 -22   8   19.48    2.75
   1  22   8   22.65    1.82
   1  22   8   23.12    1.49
   1 -22   9    6.15    2.39
   1  22   9    5.77    1.01
   1 -22   9    7.64    1.13
   1 -22  10   14.20    2.72
   1 -22  10   15.78    1.35
   1 -22  11   22.56    2.94
   1 -22  11   36.56    1.79
   1 -22  12    1.50    2.26
   1 -22  12    1.66    0.96
   1 -22  13    3.60    2.23
   1 -22  13    9.82    1.15
   1 -22  14    6.66    2.24
   1 -22  14   12.31    1.19
  -1  22 -15    0.51    1.09
   1 -22  15    0.35    0.87
   1 -22  15    0.07    1.85
  -1 -23  15    9.65    2.23
  -1 -23  15   26.89    1.46
  -1 -23  14    4.40    2.25
  -1 -23  14   10.14    1.13
  -1 -23  13   -1.84    2.31
  -1 -23  13    0.24    0.91
  -1 -23  12    1.37    2.37
  -1 -23  12    0.78    0.91
  -1 -23  11   12.91    2.74
  -1 -23  11   24.53    1.50
  -1 -23  10   13.65    2.74
  -1 -23  10   14.45    1.28
  -1  23   9    3.59    1.44
  -1 -23   9    2.46    0.93
  -1  23   8    8.28    1.58
  -1 -23   8    5.32    2.49
  -1 -23   8    9.48    1.09
  -1  23   7   36.22    2.28
   1  23  -7   37.05    2.14
  -1  23   7   32.33    1.61
  -1 -23   7   31.43    3.18
  -1 -23   6   51.21    3.60
  -1  23   6   57.78    2.72
  -1  23   6   48.27    2.05
   1  23  -6   53.25    2.45
  -1 -23   5   25.00    2.93
  -1  23   5   30.46    2.10
   1  23  -5   28.49    1.88
  -1  23   4   74.74    3.07
   1  23  -4   63.94    2.73
  -1  23   3   81.68    3.25
   1  23  -3   78.61    2.99
  -1  23   2   18.96    1.61
   1  23  -2   20.00    1.58
   1  23  -1   74.34    2.97
  -1  23   1   80.75    3.15
  -1  23   1   71.58    2.90
   1  23   0   22.92    1.74
  -1  23   0   20.50    1.82
  -1  23   0   19.05    1.69
   1  23   1    0.05    1.16
  -1  23  -1    0.99    1.25
   1  23   2    2.38    1.24
  -1  23  -2    2.21    1.34
   1  23   3    1.34    1.20
  -1  23  -3    1.27    1.30
   1  23   4    0.97    1.26
  -1  23  -4    0.83    1.23
   1  23   5    6.61    1.37
   1  23   5    5.73    1.06
  -1  23  -5    6.35    1.41
   1  23   6    2.52    1.28
   1 -23   6    1.38    2.09
   1  23   6    2.77    1.01
  -1  23  -6    2.01    1.34
   1 -23   7    1.60    2.18
   1  23   7    3.45    1.30
  -1  23  -7    4.58    1.40
   1  23   7    2.79    0.97
   1 -23   8    1.11    2.24
  -1  23  -8    2.23    1.35
   1  23   8    0.77    0.88
   1 -23   8    1.23    0.87
  -1  23  -9   59.81    2.72
   1 -23   9   58.80    2.19
  -1  23 -10   10.24    1.56
   1 -23  10    5.05    2.28
   1 -23  10    6.16    1.05
  -1  23 -11   34.50    2.10
   1 -23  11   33.88    1.65
  -1  23 -12    7.16    1.41
   1 -23  12    7.65    1.07
   1 -23  13   -0.68    1.96
   1 -23  13    0.75    0.90
   1 -23  14   -0.27    1.81
   1 -23  14    0.09    0.84
   1  24 -14    9.85    1.31
  -1 -24  14    9.72    1.05
   1  24 -13    5.07    1.23
  -1 -24  13    2.64    2.10
  -1 -24  13    6.31    0.99
  -1 -24  12   10.45    2.43
  -1 -24  12   24.96    1.43
  -1 -24  11    5.18    2.34
  -1 -24  11    4.21    0.95
   1  24 -10    4.09    1.30
  -1 -24  10    3.01    2.28
  -1 -24  10    3.79    0.97
   1  24  -9   37.38    2.09
  -1 -24   9   26.33    2.97
  -1 -24   8    8.32    2.38
  -1  24   8    8.77    1.59
   1  24  -8   11.93    1.55
  -1  24   7   10.02    1.61
  -1 -24   7    6.54    2.40
   1  24  -7    6.73    1.36
  -1  24   6    5.60    1.45
  -1 -24   6    4.16    2.30
  -1  24   6    1.65    0.86
   1  24  -6    2.68    1.25
  -1  24   5    7.17    1.48
  -1  24   5    7.58    1.05
   1  24  -5    5.02    1.27
  -1  24   4   13.80    1.70
   1  24  -4   15.12    1.52
  -1  24   3   20.36    1.84
   1  24  -3   19.46    1.62
  -1  24   2    1.43    1.31
   1  24  -2    1.66    1.23
  -1  24   1    9.61    1.53
   1  24  -1    9.06    1.40
  -1  24   1    7.02    1.35
  -1  24   0    2.19    1.36
   1  24   0    2.32    1.22
  -1  24   0    1.62    1.20
   1  24   1    1.91    1.23
  -1  24  -1    2.92    1.36
  -1  24  -1    2.21    1.21
   1  24   2   13.68    1.53
  -1  24  -2   14.37    1.61
   1  24   3    4.69    1.32
  -1  24  -3    3.99    1.35
   1  24   4   23.29    1.81
   1  24   4   24.17    1.56
  -1  24  -4   23.09    1.86
   1  24   5    4.23    1.29
   1  24   5    3.39    1.00
  -1  24  -5    3.71    1.34
   1  24   6   36.10    2.09
   1  24   6   37.38    1.84
  -1  24  -6   34.55    2.17
   1  24   7    0.46    1.18
   1  24   7    1.15    0.91
  -1  24  -7    1.73    1.29
   1 -24   8   -0.64    2.14
  -1  24  -8    1.51    1.23
   1  24   8    1.19    0.86
  -1  24  -9    2.61    1.31
   1 -24   9    0.55    2.09
   1 -24   9    2.60    0.89
  -1  24 -10    3.65    1.32
   1 -24  10    0.39    1.97
   1 -24  10    4.05    0.95
  -1  24 -11   11.65    1.54
   1 -24  11   12.68    1.14
  -1  24 -12    1.60    1.20
   1 -24  12   -0.57    1.88
   1 -24  12    2.46    0.88
  -1  24 -13    0.43    1.07
   1 -24  13    0.76    0.83
   1  25 -12    3.17    1.15
  -1 -25  12    1.45    1.95
  -1 -25  12    4.11    0.89
  -1 -25  11    7.16    2.19
   1  25 -11   17.96    1.57
  -1 -25  10   21.84    2.73
   1  25 -10   46.76    2.19
  -1 -25   9    1.38    2.09
   1  25  -9    1.98    1.19
  -1  25   8   33.55    2.09
   1  25  -8   30.51    1.92
  -1  25   7   14.84    1.70
   1  25  -7   14.54    1.54
  -1  25   6   27.72    2.03
   1  25  -6   26.13    1.79
  -1  25   5    0.11    1.33
  -1  25   5    0.80    0.84
   1  25  -5    0.27    1.10
  -1  25   4   14.17    1.69
   1  25  -4   11.96    1.41
  -1  25   3    0.79    1.30
   1  25  -3    2.11    1.22
   1  25  -2   36.48    2.08
  -1  25   2   38.04    2.23
  -1  25   1   14.25    1.62
   1  25  -1   11.16    1.49
   1  25   0   55.02    2.50
  -1  25   0   54.61    2.60
  -1  25   0   50.47    2.42
  -1  25  -1    0.10    1.31
   1  25   1    0.66    1.20
  -1  25  -1   -0.76    1.18
  -1  25  -2   29.18    1.98
   1  25   2   28.42    1.90
  -1  25  -2   24.81    1.84
   1  25   3    3.28    1.28
   1  25   3    5.97    1.11
  -1  25  -3    5.45    1.36
   1  25   4   11.62    1.48
   1  25   4   11.17    1.23
  -1  25  -4   11.96    1.56
   1  25   5   31.63    1.95
   1  25   5   31.79    1.70
  -1  25  -5   27.37    2.00
   1  25   6    2.13    1.17
   1  25   6    1.70    0.90
  -1  25  -6    1.67    1.22
   1  25   7   16.56    1.27
  -1  25  -7   16.71    1.69
  -1  25  -8    0.84    1.23
  -1  25  -9   15.25    1.59
  -1  25 -10    0.37    1.22
  -1  25 -11    7.74    1.35
  -1  25 -12   20.45    1.62
   1  26 -11    0.24    1.01
  -1 -26  10    1.73    1.86
   1  26 -10    1.92    1.08
   1  26  -9   31.26    1.85
   1  26  -8    1.29    1.07
  -1  26   7   29.16    1.93
   1  26  -7   22.99    1.70
  -1  26   6    8.27    1.46
   1  26  -6    8.33    1.29
  -1  26   5    1.56    1.27
   1  26  -4   -0.53    1.12
  -1  26   4    0.36    1.29
  -1  26   4    0.65    0.82
  -1  26   3   16.58    1.71
   1  26  -3   15.95    1.55
   1  26  -2   14.46    1.51
  -1  26   2   14.01    1.61
  -1  26   1    0.30    1.26
   1  26  -1   -0.63    1.16
   1  26   0    6.56    1.30
  -1  26   0    9.24    1.50
   1  26   1    9.69    1.42
  -1  26  -1   12.44    1.54
   1  26   2   12.09    1.47
  -1  26  -2   15.05    1.61
  -1  26  -2   11.60    1.47
  -1  26  -3    2.36    1.26
   1  26   3   -0.49    1.14
   1  26   3    2.13    0.96
  -1  26  -3    1.75    1.17
   1  26   4    7.09    1.06
  -1  26  -4    5.41    1.31
   1  26   5    0.98    0.89
  -1  26  -5    0.43    1.22
   1  26   6    5.53    0.98
  -1  26  -6    5.33    1.34
  -1  26  -7    8.90    1.38
  -1  26  -8    0.55    1.18
  -1  26  -9    1.07    1.15
  -1  26 -10    2.89    1.14
  -1  27   7   13.77    1.52
   1  27  -6   17.87    1.51
  -1  27   6   16.80    1.63
  -1  27   5    2.37    1.26
   1  27  -5    2.45    1.11
  -1  27   4   47.76    2.37
   1  27  -4   44.35    2.15
  -1  27   3    3.07    1.30
   1  27  -3    2.00    1.15
  -1  27   3    2.20    0.87
  -1  27   2    0.24    1.23
   1  27  -2    0.38    1.10
  -1  27   1    9.33    1.44
   1  27  -1    8.88    1.34
  -1  27   0   13.02    1.55
   1  27   0   10.73    1.38
   1  27   1    0.04    1.09
  -1  27  -1   -0.85    1.16
  -1  27  -2   14.11    1.55
   1  27   2   14.18    1.25
  -1  27  -3    9.98    1.42
   1  27   3    6.97    1.06
   1  27   4   21.18    1.39
  -1  27  -4   19.72    1.64
  -1  27  -5    0.27    1.15
   1  27   5   -0.66    0.84
  -1  27  -5    1.05    1.11
  -1  27  -6    1.13    1.16
  -1  27  -7    2.44    1.15
  -1  27  -8    4.66    1.20
  -1  28   5   25.42    1.74
  -1  28   4    4.53    1.24
  -1  28   3   58.74    2.54
  -1  28   2    5.69    1.30
  -1  28   2    5.69    0.93
  -1  28   1    4.03    1.26
  -1  28   0    8.93    1.42
  -1  28  -1    8.93    1.36
   1  28   1    8.76    1.08
  -1  28  -2    5.56    1.28
   1  28   2    5.04    0.97
  -1  28  -3    3.89    1.22
   1  28   3    4.92    0.95
  -1  28  -4   24.79    1.67
   1  28   4   22.92    1.36
  -1  28  -5    4.72    1.20
  -1  28  -6    9.62    1.27
   1  29  -1    3.92    0.93
   1  29   0    4.47    0.91
   1  29   1   24.96    1.41
  -2   0  24   63.49    2.46
  -2   0  23    1.08    1.14
  -2   0  22   96.07    3.33
  -2   0  21    0.21    1.16
  -2   0  20   15.83    1.61
  -2   0  19    0.44    1.22
  -2   0  18  136.28    4.13
  -2   0  17    0.07    1.77
  -2   0  17   -0.04    1.05
  -2   0  16   41.51    2.76
  -2   0  16   48.05    2.02
  -2   0  15    1.02    1.58
  -2   0  15    0.05    1.42
  -2   0  15   -0.16    0.55
  -2   0  15    0.06    0.90
  -2   0  14   21.57    1.99
  -2   0  14   18.75    1.76
  -2   0  14   17.88    0.96
  -2   0  14   22.07    1.33
  -2   0  13    0.60    1.33
  -2   0  13   -2.20    1.42
  -2   0  13    0.18    0.51
  -2   0  13    0.96    0.81
   2   0 -12  399.90    9.85
  -2   0  12  411.18   10.14
  -2   0  12  419.59    9.61
  -2   0  12  412.85    9.38
  -2   0  11    0.10    1.19
  -2   0  11    0.69    1.16
   2   0 -11   -0.39    0.57
  -2   0  11    1.01    0.48
  -2   0  11    0.36    0.67
  -2   0  10  163.67    4.59
   2   0 -10  168.61    4.86
  -2   0  10  163.26    4.12
   2   0 -10  179.01    4.82
  -2   0   9    1.80    1.03
   2   0  -9    1.87    0.99
   2   0  -9    0.97    0.86
  -2   0   9    1.89    0.64
   2   0  -8  421.31   10.05
   2   0  -8  423.73    9.98
   2   0  -7    1.61    0.94
   2   0  -6 1327.46   29.17
   2   0  -5    1.08    0.89
   2   0  -4  173.58    4.24
  -2   0   4  169.94    4.24
   2   0  -3    0.07    0.61
  -2   0   3   -0.38    0.64
   2   0  -2   90.57    2.30
  -2   0   2   87.15    2.31
  -2   0   0  208.05    4.63
   2   0   0  201.47    4.62
   2   0   1    0.25    0.31
  -2   0  -1   -0.12    0.32
  -2   0  -2  186.23    4.09
   2   0   2  178.95    4.08
   2   0   3    0.36    0.29
  -2   0  -3    0.09    0.31
  -2   0  -4  945.51   20.42
  -2   0  -5    0.62    0.31
   2   0   5   -0.31    0.80
  -2   0  -6   96.43    2.30
   2   0   6  100.34    2.98
  -2   0  -7    0.62    0.32
   2   0   7    0.22    0.79
   2   0   7    0.38    0.71
  -2   0  -8    2.71    0.35
   2   0   8    2.28    0.58
   2   0   8    3.59    0.90
   2   0   8    2.62    1.28
   2   0   8    2.86    0.81
   2   0   9    1.05    0.63
   2   0   9   -0.08    1.24
   2   0   9   -0.47    0.79
   2   0   9    0.82    0.87
   2   0  10 1118.46   24.76
   2   0  10 1120.13   24.86
   2   0  10 1143.26   25.44
   2   0  11    0.46    0.69
   2   0  11    2.06    0.97
   2   0  11    1.21    1.46
   2   0  12   18.73    1.89
   2   0  12   18.69    1.33
   2   0  13    0.30    0.56
   2   0  13   -0.10    0.94
   2   0  14    1.53    1.07
   2   0  14    0.70    1.55
   2   0  15    0.37    1.66
   2   0  15    0.34    1.11
   2   0  16   49.30    2.28
   2   0  16   42.44    2.76
   2   0  17    0.26    1.74
   2   0  17   -0.42    1.24
   2   0  18   48.07    2.33
   2   0  19    2.38    1.25
   2   0  20    1.39    1.21
   2   0  21    0.04    1.12
   2   0  22    3.32    1.13
   2   0  23    0.26    0.97
  -2  -1  24   40.15    1.96
  -2  -1  23    5.78    1.29
  -2  -1  22    5.98    1.32
  -2  -1  21    3.83    1.28
   2   1 -20   20.72    1.52
  -2  -1  20   27.76    1.84
   2   1 -19    3.04    1.05
  -2  -1  19    1.80    1.21
  -2  -1  18    4.95    1.31
  -2  -1  17   16.64    2.24
  -2  -1  17   16.81    1.46
  -2  -1  16   11.92    2.03
  -2  -1  16    8.69    0.85
  -2  -1  16    8.52    1.71
  -2  -1  16   10.89    1.20
  -2  -1  15   20.44    2.03
  -2  -1  15   18.04    1.96
  -2  -1  15   19.33    1.07
  -2  -1  15   19.93    1.37
  -2  -1  14   97.67    3.61
  -2  -1  14   98.02    2.87
  -2  -1  14   91.12    2.59
  -2   1  13    3.84    1.23
  -2  -1  13    4.65    1.51
  -2  -1  13    3.86    1.42
  -2  -1  13    3.38    0.62
  -2  -1  13    3.40    0.85
  -2   1  13    3.28    0.55
  -2  -1  12  904.64   19.72
   2  -1 -12  819.80   19.26
  -2  -1  12  880.44   19.04
  -2  -1  12  874.87   19.72
  -2   1  12  858.04   19.45
  -2   1  12  827.57   18.77
  -2  -1  12  870.72   18.87
  -2  -1  11  190.52    4.70
  -2  -1  11  192.88    5.20
   2  -1 -11  175.88    4.79
  -2  -1  11  184.99    4.61
  -2  -1  11  188.79    4.47
  -2  -1  11  185.55    5.24
  -2  -1  10   19.56    1.51
  -2  -1  10   18.54    1.10
   2  -1 -10   21.35    1.54
   2  -1 -10   18.51    1.06
  -2  -1  10   19.27    1.00
   2  -1 -10   19.21    1.43
  -2  -1   9   43.23    1.89
   2  -1  -9   44.01    2.00
   2  -1  -9   43.58    1.61
   2  -1  -9   41.64    1.85
  -2  -1   9   40.86    1.41
   2  -1  -8    9.73    1.13
   2  -1  -8    8.82    0.81
   2  -1  -8    7.31    0.98
   2  -1  -7    8.40    0.83
   2  -1  -7    8.24    1.08
   2  -1  -7    8.97    1.00
   2  -1  -6 2047.77   44.18
   2  -1  -6 2012.78   43.98
   2  -1  -5 1010.52   22.38
   2  -1  -5 1037.54   22.54
   2  -1  -4    4.12    0.66
  -2  -1   4    5.33    0.85
   2  -1  -4    5.25    0.83
  -2  -1   3  962.13   20.95
   2  -1  -3  945.35   20.86
   2  -1  -3  963.94   20.91
   2  -1  -2   28.70    1.03
  -2  -1   2   29.79    1.08
  -2   1   2   28.63    1.00
   2  -1  -2   27.00    0.99
  -2  -1   1  144.67    3.49
  -2   1   1  149.65    3.46
  -2   1   0   65.24    1.68
   2   1   1    3.14    0.35
  -2   1  -1    2.41    0.42
   2  -1   1    1.75    0.40
   2  -1   2  247.67    5.56
  -2   1  -2  252.01    5.57
   2   1   2  247.71    5.44
  -2   1  -3  210.94    4.76
   2  -1   3  210.46    4.77
  -2   1  -4  970.52   21.04
  -2   1  -5  328.55    7.42
   2  -1   5  347.23    7.93
  -2   1  -6  150.54    3.59
   2  -1   6  160.87    4.19
   2  -1   7    7.62    1.38
  -2   1  -7    7.50    0.52
   2  -1   7    6.25    0.84
   2  -1   7    6.71    0.99
  -2   1  -8   81.36    2.19
   2   1   8   84.39    2.36
   2  -1   8   86.65    2.41
   2  -1   8   86.06    3.04
   2   1   8   87.22    2.91
   2  -1   8   87.12    2.53
   2  -1   9   61.32    1.92
   2   1   9   61.80    1.88
  -2   1  -9   54.12    1.64
   2  -1   9   63.29    2.46
   2  -1   9   63.82    2.65
   2  -1   9   61.04    2.04
   2   1   9   64.23    2.51
  -2   1 -10  212.21    5.26
   2  -1  10  219.48    5.47
   2   1  10  221.17    5.44
   2  -1  10  234.94    5.60
   2   1  10  236.94    6.11
   2  -1  10  227.62    6.22
  -2   1 -11  344.58    8.24
   2   1  11  354.01    8.42
   2  -1  11  380.66    9.31
   2   1  11  367.16    9.10
   2  -1  11  369.99    8.57
   2   1  12   28.87    1.39
   2   1  12   29.11    2.08
   2  -1  12   27.60    2.16
   2  -1  12   31.28    1.59
   2  -1  13   38.96    1.82
   2   1  13   38.83    2.36
   2  -1  13   37.61    2.50
   2  -1  14    7.56    0.85
   2  -1  14   11.55    1.32
   2  -1  14   10.19    1.93
   2   1  14   10.90    1.76
   2  -1  15    2.62    0.72
   2  -1  15    2.09    1.14
   2  -1  15    2.32    1.79
   2   1  15    1.57    1.56
   2   1  16   11.68    1.96
   2  -1  16   12.50    2.08
   2  -1  16   15.83    1.52
   2  -1  17    0.82    1.79
   2  -1  17    1.42    1.24
   2  -1  18    6.37    1.93
   2  -1  18   10.50    1.52
   2  -1  19   -0.17    1.19
   2  -1  20   10.31    1.44
   2  -1  21    3.71    1.20
   2  -1  22    4.70    1.16
   2  -1  23    2.90    1.03
  -2  -2  24   10.10    1.26
  -2  -2  23   74.00    2.78
  -2  -2  22    1.21    1.18
  -2  -2  21    2.52    1.25
   2   2 -20    2.57    1.06
  -2  -2  20    2.22    1.24
   2   2 -19   21.03    1.56
  -2  -2  19   22.88    1.70
  -2  -2  18  126.37    3.91
  -2  -2  17  150.62    5.13
  -2   2  17  143.04    5.09
  -2  -2  17  123.28    4.71
  -2  -2  17  154.51    4.19
  -2  -2  17  131.69    3.75
  -2  -2  16   -0.12    1.76
  -2   2  16    0.06    1.79
  -2  -2  16    1.63    1.79
  -2  -2  16    2.56    1.06
  -2  -2  16    0.68    0.71
  -2   2  15  137.01    4.73
  -2  -2  15  140.13    4.74
  -2  -2  15  144.64    3.97
  -2  -2  15  136.31    3.67
  -2  -2  15  136.62    4.72
  -2  -2  14  165.01    5.10
  -2   2  14  165.58    5.11
  -2  -2  14  161.80    4.15
  -2  -2  14  157.18    5.15
  -2  -2  14  166.18    4.37
  -2  -2  13    3.40    1.39
  -2  -2  13    1.06    1.52
  -2   2  13    3.80    1.42
  -2  -2  13    3.14    0.66
  -2  -2  13    4.18    0.85
  -2  -2  12   29.18    1.40
  -2   2  12   27.37    1.90
  -2  -2  12   26.09    1.86
  -2  -2  12   24.01    1.99
  -2  -2  12   26.04    1.31
  -2  -2  12   23.53    1.13
  -2  -2  11    5.00    0.92
  -2   2  11    5.68    1.35
  -2  -2  11    4.06    1.46
  -2  -2  11    2.76    1.31
   2  -2 -11    4.05    0.71
  -2  -2  11    3.99    0.62
  -2  -2  11    3.75    0.79
  -2   2  11    4.30    0.84
  -2  -2  10    6.80    1.23
  -2   2  10    7.25    1.24
  -2  -2  10    8.32    1.47
  -2  -2  10    7.63    0.95
   2  -2 -10    8.91    1.20
  -2  -2  10    8.47    0.64
   2  -2 -10    6.19    0.71
   2   2 -10    8.81    1.22
   2  -2 -10    8.93    1.12
   2   2 -10    6.82    1.05
  -2   2  10    7.61    0.78
  -2  -2  10    6.57    0.75
  -2  -2   9   38.57    1.80
  -2   2   9   39.73    1.81
   2   2  -9   38.15    1.91
   2  -2  -9   40.99    1.91
   2  -2  -9   39.17    1.48
  -2   2   9   38.22    1.34
  -2  -2   9   36.26    1.32
   2  -2  -9   40.10    1.80
   2   2  -9   39.62    1.78
   2  -2  -8    3.94    1.03
   2  -2  -8    1.83    0.65
   2   2  -8    3.31    0.92
   2  -2  -8    1.89    0.89
   2  -2  -7 1128.51   25.09
   2  -2  -7 1147.61   25.35
   2   2  -7 1146.25   25.27
   2  -2  -7 1155.14   25.29
   2  -2  -6   18.35    1.25
   2  -2  -6   16.32    0.98
   2  -2  -5  168.79    4.22
   2  -2  -5  178.68    4.41
   2  -2  -4  686.81   14.95
   2  -2  -4  702.23   15.04
  -2  -2   4  679.82   15.04
   2  -2  -3   59.27    1.70
   2  -2  -3   57.13    1.72
  -2  -2   3   56.72    1.76
   2  -2  -2   41.19    1.29
   2  -2  -2   44.36    1.31
  -2  -2   2   43.61    1.36
  -2  -2   1   71.88    1.92
  -2   2   1   74.51    1.93
  -2   2   0  497.33   10.96
  -2   2  -1  158.48    3.70
   2  -2   1  158.37    3.70
   2   2   2    9.92    0.40
   2  -2   2    8.80    0.62
  -2   2  -2    9.88    0.63
  -2   2  -3 1137.31   24.59
   2  -2   3 1129.64   24.60
  -2   2  -4   44.38    1.32
  -2   2  -5 1154.05   25.34
   2  -2   5 1192.88   25.75
  -2   2  -6   28.06    1.03
   2  -2   6   32.63    1.50
  -2   2  -7   20.08    0.89
   2  -2   7   21.14    1.06
   2  -2   7   24.56    1.39
   2  -2   7   20.53    1.73
   2  -2   7   21.50    1.13
   2   2   7   21.48    1.11
   2   2   8   15.08    0.87
   2  -2   8   14.63    0.99
  -2   2  -8   12.01    0.73
   2  -2   8   14.96    0.91
   2  -2   8   13.70    1.02
   2   2   8   12.36    1.02
   2  -2   8   13.59    1.18
   2   2   8   14.32    1.39
   2   2   8   14.65    1.23
   2  -2   8   14.59    1.64
  -2   2  -9   89.53    2.42
   2   2   9   88.99    2.50
   2  -2   9   93.09    3.34
   2  -2   9   93.16    2.68
   2   2   9   91.12    3.03
   2  -2   9   96.80    3.13
   2   2   9   94.80    3.13
   2  -2  10    5.12    1.58
  -2   2 -10    6.56    0.68
   2   2  10    5.48    0.75
   2   2  10    6.89    1.35
   2  -2  10    5.39    0.94
  -2   2 -11   12.48    0.90
   2   2  11   14.14    1.02
   2  -2  11   13.32    1.17
   2   2  11   14.11    1.59
   2  -2  11   16.80    1.91
  -2   2 -12   30.80    1.34
   2   2  12   29.73    1.45
   2   2  12   31.96    2.05
   2  -2  12   37.21    2.41
   2  -2  12   35.34    1.67
   2   2  13   16.14    1.14
   2   2  13   15.43    1.76
   2  -2  13   18.38    1.37
   2  -2  13   17.00    2.08
   2  -2  14   24.30    1.30
   2   2  14   27.28    2.12
   2  -2  14   29.19    2.42
   2  -2  14   31.74    1.71
   2  -2  15   44.96    1.77
   2  -2  15   50.54    3.02
   2  -2  15   52.73    2.26
   2  -2  16   77.41    2.80
   2  -2  16   73.49    3.59
   2  -2  17    1.35    1.82
   2  -2  17   -0.58    1.20
   2  -2  18    4.38    1.95
   2  -2  18    2.43    1.28
   2  -2  19   -0.30    1.22
   2  -2  20    0.58    1.20
   2  -2  21    1.70    1.13
   2  -2  22    6.57    1.19
   2  -2  23   -0.32    0.96
  -2  -3  24    3.64    1.09
  -2   3  24    2.84    1.07
  -2  -3  23   28.41    1.75
  -2   3  23   26.70    1.73
  -2  -3  22   10.66    1.42
  -2   3  22    9.40    1.36
   2   3 -21   13.83    1.38
  -2   3  21   16.91    1.59
  -2  -3  21   16.96    1.55
   2   3 -20    0.37    1.01
  -2  -3  20    2.16    1.23
  -2   3  20    0.70    1.17
   2   3 -19    2.05    1.09
  -2   3  19    1.12    1.17
  -2  -3  19    0.83    1.19
   2   3 -18    1.39    1.05
  -2  -3  18    1.69    1.82
  -2  -3  18    0.29    0.77
  -2  -3  18    1.18    1.13
  -2   3  18    1.86    1.14
  -2   3  17    5.59    1.95
  -2  -3  17    1.70    1.83
  -2  -3  17    0.48    1.89
  -2  -3  17    3.00    1.19
  -2  -3  17    2.86    0.84
  -2   3  17    3.18    1.17
  -2  -3  16   39.43    2.78
  -2   3  16   43.39    2.79
  -2  -3  16   40.89    1.70
  -2  -3  16   41.34    2.80
  -2   3  16   45.66    1.99
  -2  -3  16   43.69    1.95
  -2  -3  15   -1.57    1.88
  -2  -3  15    2.28    1.66
  -2   3  15    3.36    1.66
  -2   3  15    1.71    0.98
  -2  -3  15    0.18    0.97
  -2  -3  15    2.60    0.73
  -2  -3  14    6.26    1.60
  -2   3  14    5.12    1.60
  -2  -3  14    6.95    1.79
  -2  -3  14    7.16    1.01
  -2  -3  14    5.88    0.79
  -2   3  14    7.68    1.01
  -2  -3  13  156.46    4.75
  -2   3  13  154.98    4.73
  -2  -3  13  152.66    4.96
  -2  -3  13  156.86    4.07
  -2  -3  13  145.54    3.90
  -2   3  13  156.66    4.07
  -2  -3  12   23.64    1.39
  -2   3  12   22.46    1.75
  -2  -3  12   21.89    1.80
  -2  -3  12   23.91    1.11
  -2  -3  12   22.97    1.22
  -2   3  12   23.23    1.24
  -2  -3  12   25.22    2.05
  -2  -3  11   76.54    3.10
  -2   3  11   77.40    2.82
  -2  -3  11   74.85    2.44
  -2  -3  11   69.88    2.76
   2  -3 -11   75.60    2.36
  -2  -3  11   76.81    2.16
  -2   3  11   73.24    2.24
  -2  -3  11   75.02    2.25
  -2  -3  10  210.24    5.73
  -2  -3  10  209.63    5.43
  -2  -3  10  205.51    5.13
  -2   3  10  197.28    5.37
   2  -3 -10  194.94    5.07
   2   3 -10  210.17    5.64
  -2  -3  10  202.94    4.83
   2  -3 -10  206.36    5.62
  -2   3  10  193.11    4.86
   2  -3 -10  214.19    5.57
   2   3 -10  206.73    5.54
  -2  -3  10  198.50    4.87
  -2   3   9  223.03    5.60
  -2  -3   9  218.33    5.40
  -2  -3   9  222.22    5.91
  -2  -3   9  215.46    5.58
  -2  -3   9  215.35    5.09
   2   3  -9  225.76    5.84
   2  -3  -9  226.34    5.83
   2  -3  -9  221.68    5.39
  -2  -3   9  209.40    5.13
  -2   3   9  209.83    5.13
   2   3  -9  227.83    5.75
   2  -3  -9  225.69    5.74
  -2   3   8   78.11    2.27
   2  -3  -8   80.37    2.65
   2   3  -8   77.52    2.64
   2  -3  -8   75.21    2.29
   2  -3  -8   74.29    2.52
   2   3  -8   76.08    2.54
   2  -3  -7    9.50    1.09
   2  -3  -7   10.58    0.82
   2   3  -7    8.79    1.08
   2  -3  -7    9.22    0.91
   2   3  -7   11.37    1.00
   2  -3  -6   69.23    2.07
   2  -3  -6   70.49    2.25
   2   3  -6   69.90    2.30
   2   3  -5  509.52   11.54
   2  -3  -5  503.21   11.51
   2  -3  -5  509.49   11.39
  -2   3   4  352.06    8.09
  -2   3   4  353.76    8.16
  -2  -3   4  350.15    8.16
   2  -3  -4  353.13    8.08
   2  -3  -4  360.29    8.15
   2   3  -4  362.97    8.16
   2   3  -3    2.72    0.70
  -2   3   3    2.33    0.70
   2  -3  -3    2.66    0.58
   2  -3  -3    2.80    0.68
  -2  -3   3    2.31    0.71
  -2   3   2   35.99    1.26
   2   3  -2   36.65    1.22
   2  -3  -2   31.91    1.19
   2  -3  -2   34.95    1.15
  -2  -3   2   35.62    1.30
  -2   3   1 1337.50   28.99
  -2  -3   1 1319.65   28.94
   2  -3  -1 1356.03   29.00
  -2   3   1 1335.12   28.94
  -2   3   0    4.34    0.56
  -2   3  -1   42.03    1.30
   2  -3   1   40.28    1.30
   2  -3   2   29.40    1.11
  -2   3  -2   29.81    1.08
  -2   3  -3 1557.63   33.33
   2  -3   3 1517.90   33.34
  -2   3  -4  124.68    3.10
  -2   3  -5   29.40    1.11
   2  -3   5   29.06    1.39
   2   3   5   31.31    1.42
  -2   3  -6   78.95    2.17
   2  -3   6   77.57    2.53
   2   3   6   80.42    2.56
  -2   3  -7   76.30    2.11
   2   3   7   78.47    2.56
   2   3   7   68.85    2.17
   2  -3   7   69.32    2.16
   2  -3   7   74.71    2.51
  -2   3  -8  257.79    6.11
  -2   3  -8  254.46    6.16
   2  -3   8  260.39    6.31
   2   3   8  262.38    6.29
   2   3   8  269.41    6.59
   2  -3   8  280.55    6.79
   2   3   8  281.04    6.81
   2  -3   8  272.88    7.00
   2  -3   8  253.38    6.27
   2  -3   9   10.54    1.70
  -2   3  -9   11.56    0.80
  -2   3  -9    9.37    0.74
   2   3   9    9.39    0.78
   2   3   9    9.05    1.15
   2  -3   9   10.16    0.99
   2   3   9    9.33    0.99
   2   3   9   12.61    1.38
   2  -3   9    9.86    1.14
  -2   3 -10   52.07    1.77
   2   3  10   57.68    1.86
   2   3  10   53.94    2.00
   2  -3  10   55.78    2.00
   2   3  10   58.68    2.40
   2  -3  10   58.71    2.77
   2  -3  11    1.58    1.54
  -2   3 -11    1.53    0.67
   2   3  11    0.86    0.68
   2  -3  11    1.20    0.85
   2   3  11    1.74    0.92
   2   3  11    2.62    1.27
  -2   3 -12   21.49    1.16
   2   3  12   18.81    1.19
   2   3  12   23.05    1.39
   2  -3  12   24.73    1.44
   2  -3  12   21.12    2.21
   2   3  12   21.03    1.77
  -2   3 -13    4.63    0.81
   2   3  13    4.12    0.83
   2  -3  13    6.22    1.10
   2   3  13    7.34    1.12
   2  -3  13    4.91    1.82
  -2   3 -14   89.25    2.81
   2  -3  14   88.89    2.81
   2  -3  14   89.47    3.96
   2   3  14  103.64    3.15
   2  -3  14   98.76    3.13
   2  -3  15    0.65    1.88
   2  -3  15    1.59    0.79
   2   3  15    0.56    1.11
   2  -3  15    0.89    1.12
   2   3  16    3.85    1.27
   2  -3  16    5.12    2.08
   2  -3  16    4.34    0.86
   2  -3  16    3.00    1.25
   2  -3  17   59.69    2.21
   2  -3  17   58.14    3.42
   2   3  17   71.93    2.75
   2  -3  17   76.26    2.77
   2  -3  18    3.31    1.95
   2   3  18   -0.43    1.23
   2  -3  18    0.85    1.22
   2  -3  19    2.83    1.89
   2   3  19    0.85    1.20
   2  -3  19    0.76    1.17
   2  -3  20    0.90    1.16
   2   3  20    0.92    1.18
   2  -3  21   -0.12    1.09
   2   3  21    2.00    1.15
   2   3  22    2.52    1.11
   2  -3  22    3.31    1.11
   2   3  23    0.03    0.95
   2  -3  23   -0.12    0.93
  -2   4  24   -0.77    1.00
  -2  -4  24    0.63    1.02
  -2   4  23   20.54    1.55
  -2  -4  23   19.86    1.54
  -2  -4  22    1.34    1.13
  -2   4  22    1.58    1.16
   2   4 -21    2.64    1.08
  -2   4  21    4.72    1.23
  -2  -4  21    5.17    1.23
   2   4 -20    1.79    1.08
  -2  -4  20    3.03    1.23
  -2   4  20    2.85    1.22
   2   4 -19    9.23    1.32
  -2   4  19   10.20    1.38
  -2  -4  19    9.92    1.36
  -2  -4  19    7.58    1.00
   2   4 -18   33.17    1.87
  -2  -4  18   39.96    1.96
  -2   4  18   38.85    1.95
  -2  -4  18   26.13    2.63
  -2  -4  18   31.23    1.60
   2   4 -17  183.40    5.10
  -2  -4  17  180.96    5.97
  -2   4  17  191.00    6.06
  -2  -4  17  187.55    5.05
  -2  -4  17  174.19    4.77
  -2  -4  17  169.36    6.01
  -2   4  17  192.97    5.08
  -2  -4  16   35.48    2.56
  -2   4  16   36.40    2.63
  -2   4  16   36.77    1.80
  -2  -4  16   34.07    1.57
  -2  -4  16   39.33    1.84
  -2  -4  15   22.98    2.15
  -2   4  15   23.45    2.14
  -2  -4  15   23.86    1.45
  -2  -4  15   21.58    2.41
  -2  -4  15   21.76    1.24
  -2   4  15   23.17    1.43
  -2   4  14    9.13    1.65
  -2  -4  14    7.37    2.00
  -2  -4  14    9.01    1.63
  -2   4  14    9.07    1.06
  -2  -4  14   10.53    1.06
  -2  -4  14    9.64    0.86
  -2   4  13    8.17    1.53
  -2  -4  13    7.86    1.83
  -2  -4  13    8.48    1.59
  -2  -4  13    6.86    0.80
  -2   4  13    8.66    0.95
  -2  -4  13    8.08    0.98
  -2  -4  12   17.79    1.28
  -2   4  12   18.56    1.65
  -2  -4  12   17.26    1.62
  -2  -4  12   17.90    0.99
  -2  -4  12   18.61    2.02
  -2   4  12   17.61    1.10
  -2  -4  12   18.51    1.12
  -2   4  11   15.54    1.47
  -2  -4  11   15.82    1.49
  -2  -4  11   17.55    1.28
  -2  -4  11   16.75    1.93
   2  -4 -11   14.62    0.98
  -2  -4  11   16.22    0.92
  -2   4  11   15.61    0.99
  -2  -4  11   14.88    0.98
  -2  -4  10  127.75    3.57
  -2   4  10  126.31    3.75
  -2  -4  10  126.16    4.18
  -2  -4  10  124.40    3.75
   2  -4 -10  131.85    3.97
   2  -4 -10  127.00    3.43
  -2  -4  10  125.94    3.22
   2   4 -10  127.44    3.96
   2   4 -10  129.75    3.89
   2  -4 -10  132.89    3.90
  -2  -4  10  120.35    3.24
  -2   4  10  123.87    3.25
  -2  -4   9    7.93    1.02
  -2  -4   9    7.00    1.15
  -2  -4   9    9.27    1.63
  -2   4   9    6.39    1.13
   2   4  -9    7.99    1.15
   2  -4  -9    6.90    1.08
   2  -4  -9    6.06    0.70
  -2  -4   9    7.50    0.68
   2   4  -9    7.85    1.06
  -2   4   9    7.58    0.73
   2  -4  -9    7.68    0.97
  -2  -4   9    6.99    0.75
  -2  -4   8  698.26   16.18
   2  -4  -8  720.87   16.14
   2   4  -8  734.09   16.52
   2  -4  -8  731.85   16.49
   2  -4  -8  728.07   16.40
   2   4  -8  732.55   16.40
   2  -4  -7   85.44    2.63
   2  -4  -7   83.88    2.40
   2   4  -7   82.41    2.68
   2  -4  -7   83.57    2.54
   2   4  -7   82.24    2.57
   2  -4  -6  179.13    4.42
   2   4  -6  177.43    4.62
   2  -4  -6  182.02    4.61
   2  -4  -5  263.18    6.17
  -2   4   5  259.19    6.20
   2  -4  -5  261.46    6.27
   2   4  -5  265.54    6.30
   2  -4  -4  118.42    3.08
   2  -4  -4  122.21    3.12
   2   4  -4  118.13    3.13
  -2   4   4  118.01    3.09
  -2  -4   3  198.98    4.74
  -2   4   3  191.39    4.74
  -2   4   3  202.12    4.75
   2  -4  -3  193.54    4.74
   2  -4  -3  205.79    4.71
   2   4  -3  202.38    4.72
   2   4  -2  401.11    8.86
  -2  -4   2  389.11    8.89
  -2   4   2  404.63    8.90
   2  -4  -2  391.82    8.95
   2  -4  -1  117.58    3.02
  -2   4   1  118.75    3.03
  -2   4   1  121.02    2.95
  -2  -4   1  120.49    2.95
  -2   4   0  423.42    9.51
  -2   4  -1    2.82    0.62
  -2   4  -2    4.41    0.65
   2  -4   2    4.00    0.67
   2   4   2    5.17    0.39
  -2   4  -3 1509.22   32.02
   2   4   3 1464.20   31.64
   2  -4   3 1481.33   32.05
  -2   4  -4  512.30   11.51
   2  -4   4  516.93   11.66
  -2   4  -5   34.49    1.28
   2   4   5   37.69    1.56
   2  -4   5   35.39    1.53
  -2   4  -6   60.48    1.89
   2   4   6   63.20    2.19
   2  -4   6   63.64    2.17
  -2   4  -7  138.57    3.57
   2  -4   7  141.43    3.93
   2   4   7  138.92    3.56
   2  -4   7  132.02    3.54
   2   4   7  144.97    3.97
  -2   4  -8  326.18    7.60
  -2   4  -8  324.03    7.70
   2   4   8  332.66    7.72
   2  -4   8  340.65    8.21
   2  -4   8  319.37    7.69
   2   4   8  352.27    8.25
  -2   4  -9  226.64    5.44
  -2   4  -9  210.27    5.48
   2  -4   9  240.44    6.13
   2   4   9  231.07    6.09
   2  -4   9  227.01    5.57
   2   4   9  229.16    5.58
   2  -4   9  229.51    6.39
  -2   4 -10   37.49    1.47
   2   4  10   36.72    1.48
   2  -4  10   40.75    1.64
   2   4  10   42.02    1.69
   2  -4  10   42.78    2.51
  -2   4 -11   78.04    2.45
   2   4  11   76.82    2.44
   2  -4  11   84.52    2.60
   2   4  11   86.40    2.63
   2  -4  11   90.30    3.59
   2  -4  12    1.56    1.77
  -2   4 -12    1.08    0.71
   2   4  12    1.26    0.69
   2  -4  12    1.86    0.93
   2   4  12    1.48    0.92
  -2   4 -13    5.05    0.90
   2   4  13    6.89    0.91
   2   4  13    7.17    1.14
   2  -4  13    7.82    1.14
   2  -4  13    7.57    2.05
  -2   4 -14  103.02    3.15
   2  -4  14  102.89    3.12
   2   4  14   95.39    3.11
   2   4  14  117.63    3.42
   2  -4  14  114.49    3.38
   2  -4  14  106.60    4.38
  -2   4 -15    1.50    0.86
   2  -4  15    1.65    1.99
   2  -4  15    0.71    0.77
   2  -4  15    0.04    1.10
   2   4  15    0.86    1.15
   2  -4  16   15.11    1.17
   2   4  16   15.12    1.52
   2  -4  16   15.84    1.54
   2  -4  16   15.75    2.41
   2  -4  17    6.21    2.16
   2   4  17    4.75    1.31
   2  -4  17    5.62    1.29
   2  -4  17    4.81    0.90
   2  -4  18    6.18    0.95
   2  -4  18    6.29    2.16
   2  -4  18    7.43    1.33
   2   4  18    5.68    1.31
   2   4  19    6.65    1.32
   2  -4  19    8.25    1.37
   2  -4  19    4.98    1.98
   2   4  20   10.46    1.39
   2  -4  20    9.31    1.33
   2  -4  21   21.62    1.58
   2   4  21   21.04    1.60
   2   4  22    0.95    1.04
   2  -4  22   -0.73    1.03
   2   4  23   -1.28    0.97
   2  -4  23   -2.19    0.96
  -2  -5  24    3.96    1.04
  -2   5  24    4.14    1.07
  -2  -5  23   44.61    2.06
  -2   5  23   45.50    2.08
   2   5 -22    0.55    0.98
  -2   5  22    0.43    1.11
  -2  -5  22    1.31    1.13
   2   5 -21    2.49    1.10
  -2   5  21    3.32    1.21
  -2  -5  21    2.38    1.21
   2   5 -20    3.24    1.16
  -2  -5  20    3.56    0.95
  -2  -5  20    1.56    1.86
  -2  -5  20    4.03    1.25
  -2   5  20    2.29    1.23
   2   5 -19    7.21    1.26
  -2  -5  19    5.24    0.96
  -2  -5  19    8.24    1.30
  -2   5  19    6.40    1.28
   2   5 -18   21.30    1.62
  -2  -5  18   17.10    2.58
  -2   5  18   26.46    1.69
  -2  -5  18   21.46    1.36
  -2  -5  18   26.27    1.66
   2   5 -17   11.21    1.35
  -2  -5  17    8.13    2.28
  -2  -5  17   12.14    1.30
  -2   5  17   11.44    1.27
  -2  -5  17   12.03    1.09
  -2  -5  16    1.74    2.10
  -2  -5  16    3.01    1.77
  -2   5  16    2.31    1.70
  -2   5  16    4.19    1.07
  -2  -5  16    2.37    1.05
  -2  -5  16    2.94    0.89
  -2  -5  15   60.61    3.04
  -2   5  15   63.71    3.04
  -2  -5  15   65.82    2.33
  -2  -5  15   55.45    3.40
  -2  -5  15   62.53    2.19
  -2   5  15   65.83    2.33
  -2   5  14   19.40    1.90
  -2  -5  14   20.55    1.91
  -2  -5  14   19.78    1.27
  -2  -5  14   23.98    2.46
  -2   5  14   19.31    1.28
  -2  -5  14   19.60    1.17
  -2  -5  13   47.72    2.44
  -2   5  13   51.08    2.50
  -2  -5  13   53.62    2.15
  -2  -5  13   46.56    1.75
  -2  -5  13   49.28    2.90
  -2  -5  13   51.82    1.87
  -2   5  13   51.26    1.86
  -2  -5  12  176.15    5.62
  -2   5  12  175.73    5.08
  -2  -5  12  177.44    5.11
  -2  -5  12  176.81    4.79
  -2  -5  12  177.00    4.45
  -2  -5  12  176.52    4.48
  -2   5  12  178.50    4.49
  -2  -5  11    8.11    1.13
  -2   5  11    7.29    1.29
  -2  -5  11   10.10    1.91
  -2  -5  11    8.30    1.32
  -2  -5  11    7.52    0.77
   2  -5 -11    5.22    0.70
  -2  -5  11    8.31    0.84
  -2   5  11    6.15    0.80
  -2  -5  10  157.54    4.43
  -2   5  10  153.32    4.41
  -2  -5  10  166.62    5.01
  -2  -5  10  157.77    4.30
  -2  -5  10  159.00    3.93
   2  -5 -10  149.52    4.07
   2   5 -10  155.19    4.62
   2  -5 -10  163.80    4.63
  -2  -5  10  148.84    3.91
  -2   5  10  156.21    3.93
   2  -5 -10  173.93    4.61
   2   5 -10  166.79    4.60
  -2  -5   9  315.25    8.09
  -2  -5   9  311.57    7.51
  -2   5   9  311.18    7.58
  -2  -5   9  299.96    7.55
   2   5  -9  322.97    7.86
   2  -5  -9  312.95    7.37
   2  -5  -9  325.08    7.84
  -2  -5   9  308.96    7.15
  -2   5   9  303.60    7.12
   2  -5  -9  322.80    7.75
   2   5  -9  311.85    7.72
  -2  -5   9  304.84    7.12
  -2  -5   8  218.06    5.47
   2   5  -8  219.08    5.68
  -2  -5   8  209.73    5.09
   2  -5  -8  214.14    5.31
   2  -5  -8  221.95    5.66
   2  -5  -8  224.54    5.59
   2   5  -8  223.93    5.59
  -2   5   7   15.98    1.13
   2   5  -7   19.50    1.28
   2  -5  -7   18.31    1.01
   2  -5  -7   18.94    1.21
   2  -5  -7   16.37    1.08
   2   5  -7   16.34    1.13
   2  -5  -6   59.43    2.01
  -2   5   6   57.57    1.89
   2  -5  -6   55.96    1.82
   2   5  -6   58.67    2.04
   2  -5  -6   56.65    1.90
   2   5  -5  305.72    7.05
   2  -5  -5  293.18    6.95
  -2   5   5  290.86    6.97
   2  -5  -5  300.44    7.02
  -2   5   4 2238.96   48.87
   2  -5  -4 2215.88   48.84
   2  -5  -4 2287.96   48.82
   2   5  -4 2277.74   48.83
  -2  -5   3    2.15    0.65
   2   5  -3    2.14    0.62
   2  -5  -3    2.23    0.58
  -2   5   3    1.68    0.66
  -2   5   3    1.70    0.65
   2  -5  -3    3.64    0.66
  -2   5   2  146.15    3.66
  -2  -5   2  148.58    3.67
  -2  -5   1  560.19   12.58
   2  -5  -1  576.46   12.75
  -2   5   1  581.07   12.60
  -2   5   0   64.92    1.92
  -2   5  -1    2.88    0.65
   2  -5   2   50.01    1.65
  -2   5  -2   49.85    1.61
   2   5   2   50.59    1.36
  -2   5  -3    7.66    0.75
   2  -5   3    6.75    0.78
   2   5   3    8.91    0.45
  -2   5  -4  535.39   12.29
   2   5   4  552.87   12.37
   2  -5   4  553.92   12.36
  -2   5  -5   21.15    1.10
   2  -5   5   21.92    1.23
   2   5   5   23.91    1.26
   2  -5   6    9.43    1.55
  -2   5  -6   10.16    0.83
   2  -5   6   10.45    0.83
   2  -5   6   10.76    0.98
   2   5   6   10.44    0.98
  -2   5  -7   90.59    2.55
   2   5   7   88.91    2.53
  -2   5  -7   91.52    2.67
   2  -5   7   97.80    2.71
   2   5   7   94.08    2.62
   2  -5   7   93.40    2.61
   2  -5   7  103.68    3.01
   2   5   7   99.77    3.00
  -2   5  -8   55.84    1.82
  -2   5  -8   56.64    1.91
   2  -5   8   58.92    1.99
   2   5   8   58.47    1.91
   2  -5   8   55.75    1.89
   2   5   8   56.82    2.24
   2  -5   8   58.96    2.25
  -2   5  -9  622.25   13.92
  -2   5  -9  587.14   14.02
   2  -5   9  620.81   13.97
   2   5   9  635.33   14.00
   2   5   9  643.31   14.61
  -2   5 -10   10.52    0.93
   2  -5  10    9.26    1.87
   2   5  10   12.10    1.06
   2  -5  10   10.85    1.03
  -2   5 -11   27.43    1.35
   2   5  11   29.15    1.33
   2  -5  11   34.67    2.51
   2   5  11   28.21    1.47
   2  -5  11   32.30    1.52
  -2   5 -12   16.61    1.14
   2   5  12   18.29    1.12
   2  -5  12   20.06    2.28
   2  -5  12   18.44    1.28
   2   5  12   18.72    1.29
   2  -5  13    3.84    2.01
  -2   5 -13    2.88    0.89
   2   5  13    0.96    0.80
   2   5  13    1.98    1.01
   2  -5  13    3.74    1.04
  -2   5 -14    2.25    0.89
   2   5  14    0.72    0.80
   2  -5  14    1.17    0.79
   2  -5  14    2.41    1.08
   2   5  14    1.86    1.05
  -2   5 -15    0.13    0.85
   2   5  15   -0.63    0.81
   2  -5  15   -0.09    0.83
   2  -5  15    0.69    1.10
   2   5  15    0.74    1.05
   2  -5  15    2.37    2.08
  -2   5 -16    3.58    0.99
   2  -5  16    3.65    2.23
   2  -5  16    4.07    0.91
   2  -5  16    3.93    1.24
   2   5  16    3.84    1.24
   2  -5  17    0.55    0.82
   2  -5  17    1.88    2.15
   2   5  17    0.69    1.15
   2  -5  17    1.73    1.18
   2  -5  18    3.59    2.10
   2  -5  18    3.51    0.89
   2  -5  18    5.17    1.27
   2   5  18    4.25    1.29
   2  -5  19    3.19    1.97
   2   5  19    1.90    1.18
   2  -5  19    4.65    1.24
   2  -5  19    4.27    0.89
   2   5  20   41.76    2.06
   2  -5  20   45.57    2.08
   2   5  21    2.52    1.13
   2  -5  21    3.33    1.14
   2   5  22    1.56    1.03
   2  -5  22    2.03    1.02
  -2   6  24    4.84    1.07
  -2  -6  24    5.18    1.04
  -2  -6  23    7.33    1.19
  -2   6  23    8.68    1.23
   2   6 -22    2.33    1.03
  -2   6  22    2.60    1.11
  -2  -6  22    2.91    1.13
   2   6 -21   13.66    1.41
  -2  -6  21   12.57    1.16
  -2   6  21   16.32    1.51
  -2  -6  21   15.50    1.49
   2   6 -20    1.07    1.12
  -2  -6  20    1.01    0.87
  -2  -6  20    1.65    1.11
  -2   6  20    1.42    1.14
  -2  -6  20   -0.15    1.89
   2   6 -19    2.92    1.19
  -2  -6  19    1.43    0.90
  -2   6  19    2.56    1.18
  -2  -6  19    0.40    2.05
  -2  -6  19    2.31    1.18
   2   6 -18    1.80    1.16
  -2  -6  18   -0.25    2.20
  -2  -6  18    0.37    0.89
  -2   6  18   -1.30    1.13
  -2  -6  18   -0.22    1.12
   2   6 -17    1.80    1.11
  -2   6  17    1.23    1.02
  -2  -6  17    1.08    1.06
  -2  -6  17   -0.03    0.87
   2   6 -16    8.55    1.29
  -2  -6  16    9.02    1.85
  -2  -6  16   10.04    2.37
  -2   6  16    8.46    1.88
  -2  -6  16    8.97    1.03
  -2  -6  16    9.27    1.17
  -2   6  16    9.14    1.18
  -2  -6  15   15.41    2.46
  -2   6  15   18.05    2.01
  -2  -6  15   16.98    2.01
  -2  -6  15   18.04    1.21
  -2  -6  15   19.97    1.32
  -2   6  15   20.37    1.34
  -2  -6  14    1.60    1.45
  -2  -6  14    1.50    1.99
  -2   6  14    2.36    1.49
  -2  -6  14    2.78    0.81
  -2   6  14    2.34    0.90
  -2  -6  14    2.60    0.91
  -2  -6  13   63.24    2.43
  -2   6  13   58.05    2.68
  -2  -6  13   61.31    2.73
  -2  -6  13   58.72    2.05
  -2  -6  13   61.45    2.06
  -2   6  13   62.08    2.09
  -2  -6  13   61.93    3.31
  -2   6  12    2.38    1.26
  -2  -6  12    0.70    1.22
  -2  -6  12    1.73    1.79
  -2  -6  12    2.49    1.06
  -2  -6  12    1.11    0.66
  -2  -6  12    1.70    0.74
  -2   6  12    1.06    0.73
  -2  -6  11   20.75    1.59
  -2   6  11   21.90    1.61
  -2  -6  11   21.01    1.45
  -2  -6  11   22.79    2.28
  -2  -6  11   20.11    1.08
  -2   6  11   20.56    1.08
  -2  -6  11   21.61    1.11
  -2  -6  10  200.16    5.27
  -2  -6  10  199.93    5.34
  -2  -6  10  202.65    6.00
  -2   6  10  200.80    5.34
   2  -6 -10  211.30    5.61
  -2  -6  10  206.31    4.91
   2   6 -10  200.82    5.61
   2  -6 -10  190.26    5.01
  -2   6  10  199.70    4.85
   2   6 -10  202.47    5.51
   2  -6 -10  209.52    5.53
  -2  -6  10  196.64    4.85
  -2  -6   9   31.16    1.63
  -2  -6   9   30.99    1.61
  -2   6   9   30.38    1.61
  -2   6   9   34.05    1.48
   2  -6  -9   33.16    1.69
   2   6  -9   30.80    1.71
  -2  -6   9   30.08    1.21
   2  -6  -9   30.07    1.30
  -2   6   9   30.81    1.18
   2  -6  -9   31.51    1.58
   2   6  -9   31.13    1.61
  -2  -6   9   30.75    1.19
  -2  -6   8    5.95    1.04
  -2   6   8    6.65    0.91
   2  -6  -8    6.34    0.72
   2  -6  -8    6.11    0.99
   2   6  -8    6.48    1.02
   2  -6  -8    5.73    0.86
   2   6  -8    7.08    0.93
  -2   6   7    2.54    0.79
   2   6  -7    1.38    0.86
   2  -6  -7    0.79    0.79
   2  -6  -7    1.45    0.62
   2   6  -7    1.41    0.73
   2  -6  -7    2.13    0.71
   2  -6  -6   14.05    0.89
   2   6  -6   13.09    1.08
  -2   6   6   11.63    0.92
   2  -6  -6   13.14    1.03
   2   6  -6   11.92    0.93
   2  -6  -6   13.47    0.94
  -2   6   5   79.27    2.35
   2  -6  -5   80.39    2.35
   2  -6  -5   77.26    2.30
   2   6  -5   78.80    2.38
   2  -6  -4    5.67    0.70
   2  -6  -4    4.84    0.69
   2   6  -4    4.63    0.74
  -2   6   4    4.89    0.74
   2  -6  -3  239.74    5.50
  -2   6   3  233.64    5.52
  -2  -6   3  222.79    5.34
  -2   6   3  222.22    5.34
   2   6  -3  229.35    5.34
   2  -6  -3  228.19    5.32
  -2  -6   2  113.62    2.87
   2  -6  -2  112.78    3.04
  -2   6   2  117.28    2.88
  -2   6   1  245.69    5.73
  -2  -6   1  246.42    5.73
  -2   6   0  439.21   10.01
   2  -6   0  441.46   10.01
   2   6   1   29.17    1.03
  -2   6  -1   26.03    1.20
   2  -6   2 1215.21   27.49
   2   6   2 1265.89   27.19
  -2   6  -2 1270.92   27.47
   2   6   3  150.65    3.51
   2  -6   3  151.71    3.90
  -2   6  -3  149.70    3.86
   2   6   4  997.52   22.14
  -2   6  -4 1049.76   22.63
   2  -6   4 1058.01   22.61
   2   6   4 1065.35   22.64
  -2   6  -5   36.10    1.46
   2  -6   5   37.89    2.07
   2   6   5   35.52    1.52
   2  -6   5   34.23    1.47
  -2   6  -6   17.97    0.96
   2  -6   6   22.05    1.06
  -2   6  -6   18.06    1.06
   2  -6   6   17.50    1.76
   2  -6   6   19.32    1.16
   2   6   6   17.90    1.17
  -2   6  -7   14.53    0.92
  -2   6  -7   12.67    0.95
   2   6   7   14.07    0.87
   2  -6   7   14.49    1.00
   2   6   7   14.84    0.96
   2  -6   7   14.09    1.78
   2  -6   7   15.31    1.16
   2  -6   7   14.81    0.94
   2   6   7   15.70    1.17
  -2   6  -8  167.44    4.18
  -2   6  -8  159.24    4.32
   2  -6   8  168.76    4.32
   2   6   8  161.45    4.13
   2  -6   8  159.67    4.14
   2   6   8  166.66    4.18
   2  -6   8  163.69    4.59
   2   6   8  170.56    4.65
  -2   6  -9   61.63    2.00
   2  -6   9   62.64    2.16
   2   6   9   57.23    1.98
   2  -6   9   60.43    1.99
  -2   6 -10   19.18    1.14
   2   6  10   19.87    1.21
   2  -6  10   18.69    1.19
  -2   6 -11  117.19    3.37
   2   6  11  119.43    3.31
   2   6  11  122.68    3.42
   2  -6  11  119.18    3.41
   2  -6  11  124.77    4.61
  -2   6 -12    2.32    0.84
   2   6  12    1.31    0.69
   2   6  12    1.83    0.92
   2  -6  12    1.24    0.88
   2  -6  13   12.45    2.27
  -2   6 -13    9.73    1.09
   2   6  13    9.11    0.98
   2   6  13    9.77    1.16
   2  -6  13   11.93    1.20
   2  -6  14    3.06    2.11
  -2   6 -14    1.69    0.92
   2   6  14    0.85    0.79
   2  -6  14    1.76    0.85
   2   6  14    1.51    1.05
   2  -6  14    2.06    1.03
  -2   6 -15    1.01    0.95
   2   6  15    1.11    0.86
   2  -6  15    3.46    2.19
   2   6  15    0.88    1.11
   2  -6  15    0.51    1.07
   2  -6  15    0.73    0.89
  -2   6 -16   15.96    1.32
   2  -6  16   18.61    1.33
   2   6  16   18.93    1.55
   2  -6  16   14.19    2.53
   2  -6  16   17.89    1.50
   2  -6  17   16.42    1.27
   2  -6  17   14.69    2.52
   2  -6  17   16.95    1.52
   2   6  17   18.31    1.56
   2  -6  18   -1.57    2.09
   2   6  18    1.23    1.15
   2  -6  18    2.85    1.17
   2  -6  18    0.94    0.85
   2  -6  19    2.18    2.05
   2  -6  19    0.03    0.83
   2  -6  19    0.60    1.11
   2   6  19    1.73    1.15
   2  -6  20    3.47    1.18
   2  -6  20    2.34    1.91
   2   6  20    4.43    1.20
   2   6  21    5.02    1.14
   2  -6  21    2.82    1.11
   2   6  22    2.61    1.04
   2  -6  22    1.53    0.97
  -2   7  23   12.25    1.28
  -2  -7  23   10.43    1.22
   2   7 -22    5.27    1.14
  -2   7  22    7.64    1.23
  -2  -7  22    8.32    1.25
   2   7 -21    6.58    1.27
  -2   7  21    7.26    1.25
  -2  -7  21    7.17    1.25
  -2  -7  21    7.21    1.06
   2   7 -20    2.96    1.18
  -2  -7  20    1.29    0.90
  -2   7  20    2.74    1.14
  -2  -7  20   -0.24    1.98
  -2  -7  20    1.38    1.09
   2   7 -19    2.86    1.20
  -2  -7  19    1.18    2.10
  -2   7  19    2.29    1.13
  -2  -7  19    2.86    0.97
  -2  -7  19    2.50    1.14
   2   7 -18    8.63    1.39
  -2  -7  18    7.68    2.40
  -2   7  18    7.92    1.29
  -2  -7  18   10.78    1.33
  -2  -7  18    9.35    1.15
   2   7 -17   15.23    1.50
  -2  -7  17   15.06    1.26
  -2   7  17   14.22    1.35
  -2  -7  17   14.03    1.37
   2   7 -16    7.00    1.27
  -2  -7  16    5.41    0.98
  -2  -7  16    6.07    1.08
  -2   7  16    4.48    1.06
   2   7 -15   70.38    2.69
  -2   7  15   69.81    3.21
  -2  -7  15   69.19    3.18
  -2  -7  15   74.59    2.51
  -2  -7  15   66.48    3.79
  -2  -7  15   75.04    2.49
  -2   7  15   74.12    2.50
   2   7 -14    3.26    1.08
  -2  -7  14    3.26    2.07
  -2   7  14    0.72    1.40
  -2  -7  14    0.67    1.46
  -2  -7  14    1.82    0.83
  -2  -7  14    3.34    0.90
  -2   7  14    1.46    0.86
  -2   7  13   15.85    1.65
  -2  -7  13   15.48    2.31
  -2  -7  13   14.15    1.65
  -2  -7  13   16.88    1.46
  -2  -7  13   14.78    1.09
  -2  -7  13   15.44    1.08
  -2   7  13   14.92    1.08
  -2  -7  12    3.06    1.12
  -2   7  12    1.48    1.28
  -2  -7  12    2.52    1.96
  -2  -7  12    1.83    1.25
  -2   7  12    2.39    0.75
  -2  -7  12    1.13    0.73
  -2  -7  12    2.94    0.77
  -2   7  11   10.56    1.36
  -2  -7  11    9.89    2.03
  -2  -7  11    9.52    1.27
  -2  -7  11   11.20    1.36
  -2  -7  11   10.72    0.89
  -2   7  11   10.44    0.87
  -2  -7  11   10.91    0.86
  -2   7  10    2.76    1.13
  -2  -7  10    1.39    1.03
  -2  -7  10    1.80    1.77
  -2  -7  10    2.96    1.09
   2  -7 -10    1.11    0.55
   2  -7 -10    2.55    0.96
   2   7 -10    1.82    1.05
   2   7 -10    2.01    0.90
  -2   7  10    2.01    0.63
   2  -7 -10    1.50    0.83
  -2  -7  10    1.65    0.66
  -2  -7  10    2.27    0.67
  -2  -7   9  325.61    8.10
  -2   7   9  326.81    8.09
  -2   7   9  349.96    8.02
   2  -7  -9  345.39    8.40
   2   7  -9  340.41    8.40
   2  -7  -9  330.60    7.94
   2  -7  -9  354.53    8.34
  -2  -7   9  328.51    7.67
  -2   7   9  335.91    7.68
   2   7  -9  338.80    8.28
  -2  -7   8   12.21    1.14
  -2   7   8   13.03    1.03
   2  -7  -8   14.24    0.91
   2  -7  -8   11.65    1.11
   2   7  -8   12.55    1.18
   2  -7  -8   11.43    1.02
   2   7  -8   14.38    1.10
  -2  -7   7   99.96    3.03
  -2   7   7  105.96    2.87
   2  -7  -7   99.06    3.01
  -2  -7   7   94.61    2.61
  -2   7   7   99.07    2.91
   2  -7  -7  102.42    2.85
   2   7  -7  103.62    3.06
   2  -7  -7  102.89    2.95
   2   7  -7  102.89    2.94
  -2  -7   6  155.71    4.29
  -2   7   6  159.26    4.07
   2  -7  -6  170.26    4.26
  -2  -7   6  155.19    3.89
  -2   7   6  161.40    4.23
   2   7  -6  165.14    4.26
   2  -7  -6  169.86    4.19
   2   7  -6  164.97    4.17
   2  -7  -6  165.88    4.17
   2   7  -5  100.38    2.79
   2  -7  -5  102.57    2.77
   2  -7  -5  100.08    2.80
  -2   7   5   97.83    2.84
   2  -7  -5   98.10    2.70
   2  -7  -4   14.85    0.88
  -2   7   4   13.95    0.99
   2  -7  -4   15.38    0.97
   2   7  -4   14.67    0.90
  -2   7   3  227.99    5.56
   2  -7  -3  227.56    5.53
   2   7  -3  228.21    5.31
  -2   7   2  998.40   22.06
  -2   7   2  997.32   21.75
  -2  -7   2 1002.44   21.76
   2  -7  -2  997.80   22.04
  -2   7   1   36.78    1.16
  -2  -7   1   34.60    1.14
   2  -7  -1   34.27    1.39
  -2   7   0   30.32    1.03
   2  -7   0   30.03    1.31
  -2  -7   0   28.11    1.02
   2   7   0   31.15    1.18
  -2   7   0   29.76    1.28
   2   7   1  131.97    3.26
  -2   7  -1  128.44    3.45
  -2   7  -2  208.06    5.16
   2   7   2  209.54    4.88
  -2   7  -3  589.96   13.31
   2   7   3  588.47   12.94
   2   7   3  598.14   13.14
   2  -7   3  575.46   13.11
   2   7   4   37.15    1.13
  -2   7  -4   38.57    1.51
   2   7   4   38.61    1.47
   2  -7   4   39.93    1.45
   2  -7   5    6.13    1.54
  -2   7  -5    4.63    0.72
  -2   7  -5    5.49    0.78
   2  -7   5    5.83    0.74
   2   7   5    4.56    0.36
   2   7   5    6.03    0.80
   2  -7   5    5.25    0.77
  -2   7  -6   51.11    1.73
   2   7   6   51.72    1.65
  -2   7  -6   51.52    1.91
   2  -7   6   53.96    1.80
   2   7   6   57.68    1.99
   2  -7   6   53.91    2.54
   2  -7   6   54.76    1.93
  -2   7  -7  304.97    7.04
   2   7   7  291.61    6.95
   2  -7   7  306.34    7.13
  -2   7  -7  284.89    7.22
   2   7   7  298.13    6.95
   2  -7   7  291.11    6.92
   2  -7   7  302.03    7.90
   2   7   7  301.63    7.38
   2  -7   7  305.29    7.36
   2  -7   8    7.67    1.82
  -2   7  -8    7.02    0.87
  -2   7  -8    5.48    0.84
   2   7   8    7.42    0.78
   2  -7   8    7.56    0.98
   2   7   8    7.87    0.88
   2  -7   8    6.54    0.85
   2   7   8    6.68    1.03
  -2   7  -9   69.84    2.23
  -2   7  -9   61.47    2.28
   2  -7   9   70.22    2.37
   2   7   9   69.79    2.18
   2  -7   9   69.15    2.17
  -2   7 -10    4.86    0.87
   2   7  10    4.80    0.87
   2  -7  10    3.77    0.85
  -2   7 -11   21.57    1.31
   2   7  11   23.55    1.32
   2  -7  11   25.21    1.33
  -2   7 -12   27.97    1.51
   2   7  12   24.84    1.32
   2  -7  12   31.03    2.76
   2   7  12   27.39    1.46
   2  -7  12   28.45    1.47
  -2   7 -13   61.82    2.30
   2   7  13   57.12    2.13
   2  -7  13   64.93    3.60
   2  -7  13   59.31    2.26
   2   7  13   68.24    2.35
  -2   7 -14   26.95    1.56
   2   7  14   22.99    1.36
   2  -7  14   26.81    1.51
   2  -7  14   28.51    1.59
   2   7  14   27.36    1.61
   2  -7  14   29.07    2.91
  -2   7 -15    3.43    1.05
   2   7  15    2.41    0.85
   2  -7  15    2.09    0.92
   2  -7  15    4.45    2.28
   2   7  15    2.89    1.10
   2  -7  15    1.77    1.07
  -2   7 -16    0.11    0.96
   2  -7  16    0.26    2.17
   2  -7  16    1.16    1.08
   2   7  16   -0.53    1.09
   2  -7  16    1.06    0.92
  -2   7 -17    3.67    1.05
   2   7  17    6.05    1.25
   2  -7  17    3.79    0.98
   2  -7  17    5.55    1.20
   2  -7  17    1.75    2.23
   2  -7  18    1.70    2.12
   2   7  18    1.67    1.13
   2  -7  18    1.15    0.90
   2  -7  18    2.10    1.14
   2  -7  19    9.13    2.26
   2   7  19   14.20    1.40
   2  -7  19   10.09    1.13
   2  -7  19   16.54    1.45
   2   7  20   18.21    1.50
   2  -7  20   17.00    1.44
   2  -7  21   -0.68    1.01
   2   7  21    0.80    1.03
   2  -7  21    0.82    1.66
   2   7  22    6.66    1.10
   2  -7  22    7.07    1.07
  -2   8  23    2.27    0.98
  -2  -8  23    2.32    0.97
   2   8 -22    0.04    1.01
  -2   8  22    1.98    1.06
  -2  -8  22   -0.03    1.01
   2   8 -21    1.80    1.10
  -2  -8  21   -1.97    1.99
  -2   8  21    2.54    1.11
  -2  -8  21    0.36    1.03
  -2  -8  21    0.92    0.90
   2   8 -20    4.95    1.28
  -2   8  20    5.01    1.18
  -2  -8  20    2.30    2.08
  -2  -8  20    5.04    1.20
  -2  -8  20    4.57    1.03
   2   8 -19    3.06    1.24
  -2  -8  19    2.92    2.32
  -2   8  19    2.06    1.15
  -2  -8  19    2.56    1.12
  -2  -8  19    2.55    1.00
   2   8 -18    1.49    1.22
  -2  -8  18    1.82    2.34
  -2  -8  18    0.07    1.08
  -2  -8  18    0.76    0.96
  -2   8  18    0.40    1.08
   2   8 -17    7.86    1.36
  -2  -8  17    6.57    2.42
  -2  -8  17    9.63    1.14
  -2  -8  17    9.56    1.21
  -2   8  17    8.88    1.21
   2   8 -16   21.78    1.67
  -2  -8  16   16.44    2.75
  -2  -8  16   21.48    1.43
  -2  -8  16   20.12    1.37
  -2   8  16   22.79    1.46
   2   8 -15   22.29    1.64
  -2   8  15   23.52    2.05
  -2  -8  15   19.86    2.02
  -2  -8  15   22.36    1.39
  -2  -8  15   21.49    2.77
  -2   8  15   24.35    1.40
  -2  -8  15   21.10    1.38
   2   8 -14    0.29    1.01
  -2   8  14    0.10    1.37
  -2  -8  14   -1.19    1.41
  -2  -8  14   -0.08    2.08
  -2  -8  14    0.71    0.80
  -2   8  14   -0.11    0.83
  -2  -8  14    0.59    0.82
   2   8 -13    0.61    0.96
  -2  -8  13    1.91    1.27
  -2  -8  13    3.78    2.07
  -2  -8  13    2.61    1.13
  -2   8  13    3.12    1.33
  -2   8  13    1.41    0.79
  -2  -8  13    1.29    0.78
  -2  -8  13    2.11    0.80
   2   8 -12    0.15    0.90
  -2  -8  12   -0.04    1.10
  -2   8  12   -0.33    1.28
  -2  -8  12    0.85    2.00
  -2  -8  12   -0.79    1.31
  -2  -8  12   -0.65    0.74
  -2   8  12    0.31    0.70
  -2  -8  12   -0.76    0.75
  -2  -8  11    2.37    1.98
  -2  -8  11    1.37    1.04
  -2  -8  11    0.66    1.09
  -2   8  11    1.23    1.14
  -2   8  11    0.66    0.66
  -2  -8  11    1.17    0.65
  -2  -8  11    1.33    0.69
  -2  -8  10  330.85    8.50
  -2   8  10  345.83    8.52
  -2  -8  10  357.27    9.46
   2   8 -10  349.47    8.85
   2  -8 -10  357.29    8.84
  -2  -8  10  348.00    8.06
  -2   8  10  361.99    8.07
   2  -8 -10  358.86    8.75
   2   8 -10  342.98    8.69
  -2  -8   9   15.57    1.29
  -2   8   9   16.58    1.27
  -2   8   9   17.46    1.20
   2  -8  -9   13.50    1.26
   2   8  -9   16.33    1.34
   2  -8  -9   16.63    1.00
  -2  -8   9   16.66    0.89
   2  -8  -9   14.25    1.18
  -2   8   9   16.19    0.88
   2   8  -9   16.95    1.23
  -2  -8   8  128.09    3.63
  -2  -8   8  130.52    3.82
  -2   8   8  137.58    3.65
  -2  -8   8  129.97    3.40
   2   8  -8  133.95    3.87
   2  -8  -8  131.66    3.58
   2  -8  -8  137.80    3.86
   2   8  -8  133.59    3.75
   2  -8  -8  137.20    3.78
  -2  -8   7    4.94    1.08
  -2   8   7    5.71    0.86
   2   8  -7    4.52    0.90
  -2  -8   7    5.15    0.63
  -2   8   7    5.16    0.81
   2  -8  -7    5.00    0.72
   2  -8  -7    4.59    0.87
   2  -8  -7    4.85    0.77
   2   8  -7    5.25    0.78
  -2  -8   6    1.22    0.98
  -2   8   6    1.37    0.71
  -2   8   6    1.24    0.69
   2   8  -6    1.32    0.73
   2  -8  -6    0.84    0.68
   2  -8  -6    1.44    0.61
   2  -8  -6    0.49    0.59
  -2  -8   6    0.91    0.53
   2   8  -6    0.86    0.59
  -2  -8   5   54.56    2.05
  -2   8   5   56.58    1.98
   2  -8  -5   56.67    1.91
   2   8  -5   57.43    1.85
   2  -8  -5   55.22    1.80
   2  -8  -5   54.71    1.76
   2   8  -5   59.23    1.78
   2   8  -4   39.50    1.34
  -2   8   4   35.58    1.50
   2  -8  -4   37.25    1.47
   2  -8  -4   37.38    1.30
   2  -8  -4   34.18    1.24
   2  -8  -3   36.64    1.46
  -2   8   3   35.82    1.48
   2   8  -2   90.67    2.60
   2  -8  -2   91.41    2.61
  -2   8   2   83.36    2.60
   2  -8  -1    1.76    0.70
   2   8  -1    1.22    0.60
  -2   8   1    0.97    0.48
  -2  -8   1    1.53    0.49
   2   8   0   75.12    2.02
   2  -8   0   74.95    2.18
  -2   8  -1  205.09    5.18
   2  -8   1  198.80    5.17
   2   8   1  214.10    4.99
  -2   8  -2  105.90    3.06
   2   8   2  109.87    2.80
   2  -8   2  106.48    2.72
  -2   8  -3   42.55    1.49
   2   8   3   45.69    1.40
  -2   8  -3   41.86    1.69
   2  -8   3   45.32    1.47
   2   8   3   47.40    1.52
   2  -8   4  103.16    3.45
  -2   8  -4  100.76    2.81
   2   8   4  102.22    2.72
  -2   8  -4  104.95    3.06
   2   8   4  107.66    2.65
   2  -8   4  107.83    2.87
   2   8   4  108.11    2.90
  -2   8  -5  474.63   10.51
   2   8   5  438.80   10.18
  -2   8  -5  483.42   10.82
   2  -8   5  468.81   10.53
   2   8   5  468.44   10.41
   2  -8   5  458.34   10.61
   2   8   5  478.28   10.67
   2  -8   5  459.29   11.19
  -2   8  -6  110.76    2.99
  -2   8  -6  108.93    3.22
   2  -8   6  109.74    3.04
   2   8   6  107.13    2.89
   2   8   6  109.23    3.18
   2  -8   6  107.12    3.80
   2  -8   6  110.28    3.16
  -2   8  -7  162.07    4.08
  -2   8  -7  151.28    4.28
   2  -8   7  163.37    4.15
   2   8   7  154.42    3.96
   2   8   7  155.18    3.91
   2  -8   7  159.71    4.97
   2   8   7  158.51    4.33
   2  -8   7  151.84    3.88
  -2   8  -8   21.78    1.24
  -2   8  -8   18.88    1.26
   2   8   8   20.96    1.10
   2  -8   8   25.77    1.34
   2   8   8   23.54    1.14
   2  -8   8   23.69    1.13
   2  -8   8   23.76    2.24
  -2   8  -9   91.63    2.75
   2   8   9   91.23    2.64
   2  -8   9   88.43    2.83
   2  -8   9   95.90    3.87
   2  -8   9   84.45    2.57
   2   8   9   89.27    2.60
  -2   8 -10    2.91    0.89
   2  -8  10    4.43    0.98
   2  -8  10    4.49    0.84
   2   8  10    2.44    0.82
  -2   8 -11  325.82    7.81
   2   8  11  318.98    7.67
   2  -8  11  314.80    7.64
  -2   8 -12  110.49    3.33
   2   8  12  104.88    3.13
   2   8  12  107.39    3.19
   2  -8  12  108.35    3.19
  -2   8 -13   21.46    1.50
   2   8  13   22.58    1.31
   2   8  13   24.10    1.45
   2  -8  13   23.83    1.45
   2  -8  13   24.86    2.81
   2  -8  14    1.11    2.16
  -2   8 -14    0.82    0.98
   2   8  14    0.12    0.77
   2   8  14    1.08    1.00
   2  -8  14    0.90    0.93
   2  -8  14   -0.55    0.96
  -2   8 -15    3.42    1.07
   2   8  15    0.29    0.79
   2  -8  15    2.51    1.08
   2  -8  15    2.66    2.33
   2  -8  15    3.44    1.01
   2   8  15    2.10    1.06
  -2   8 -16    0.40    1.03
   2  -8  16    2.89    2.37
   2  -8  16   -0.58    1.03
   2  -8  16   -0.33    0.89
   2   8  16   -0.19    1.06
  -2   8 -17   11.31    1.31
   2  -8  17   13.99    1.26
   2   8  17   13.56    1.39
   2  -8  17   13.43    1.36
   2  -8  17   11.88    2.54
   2  -8  18    2.55    0.94
   2  -8  18    3.95    1.13
   2  -8  18    0.69    2.20
   2   8  18    2.70    1.12
   2  -8  19   18.95    1.36
   2  -8  19   19.60    1.49
   2   8  19   18.60    1.49
   2   8  20    4.35    1.12
   2  -8  20    1.67    0.85
   2  -8  20    2.70    1.91
   2  -8  20    3.99    1.10
   2   8  21    0.79    1.00
   2  -8  21    2.08    1.69
   2  -8  21    2.04    1.00
   2   8  22   -0.03    0.89
   2   9 -23    0.90    0.92
  -2   9  23   -0.82    0.92
  -2  -9  23    0.63    0.88
   2   9 -22    0.76    1.02
  -2   9  22    0.69    1.02
  -2  -9  22    0.39    0.96
   2   9 -21   15.79    1.48
  -2  -9  21   13.00    1.31
  -2  -9  21   14.57    1.24
  -2   9  21   14.41    1.37
   2   9 -20    4.92    1.27
  -2  -9  20    3.30    1.08
  -2   9  20    5.09    1.16
  -2  -9  20    2.62    2.16
  -2  -9  20    5.04    1.07
   2   9 -19    7.90    1.42
  -2  -9  19    3.75    2.31
  -2   9  19    9.23    1.25
  -2  -9  19    6.84    1.19
  -2  -9  19    5.58    1.10
   2   9 -18    8.40    1.45
  -2  -9  18    6.15    2.55
  -2  -9  18    7.38    1.15
  -2   9  18    3.94    1.18
  -2  -9  18    5.55    1.17
   2   9 -17    0.42    1.22
  -2  -9  17    2.00    2.36
  -2   9  17   -0.17    1.00
  -2  -9  17    0.94    1.01
  -2  -9  17    0.44    0.93
   2   9 -16    2.03    1.22
  -2  -9  16    2.33    2.39
  -2   9  16    3.37    1.01
  -2  -9  16    2.31    0.99
  -2  -9  16    3.06    0.98
   2   9 -15   94.42    3.23
  -2   9  15   88.23    2.85
  -2  -9  15   90.33    2.93
  -2  -9  15   91.60    4.51
  -2  -9  15   87.99    2.84
   2   9 -14   73.56    2.72
  -2  -9  14   67.81    3.03
  -2   9  14   68.29    3.01
  -2  -9  14   72.60    2.48
  -2   9  14   73.35    2.40
  -2  -9  14   75.34    4.02
  -2  -9  14   68.35    2.36
   2   9 -13   31.83    1.74
  -2   9  13   28.85    1.97
  -2  -9  13   32.19    2.93
  -2  -9  13   30.07    2.01
  -2  -9  13   32.09    1.92
  -2   9  13   28.91    1.41
  -2  -9  13   30.15    1.43
  -2  -9  13   32.28    1.53
  -2  -9  12   36.99    1.98
  -2  -9  12   40.12    2.98
  -2  -9  12   35.54    2.00
  -2   9  12   34.39    1.98
   2   9 -12   37.82    1.78
  -2  -9  12   35.76    1.58
  -2   9  12   36.98    1.50
  -2  -9  12   37.01    1.49
   2   9 -11    4.73    0.98
  -2  -9  11    6.03    2.16
  -2  -9  11    2.99    1.17
  -2   9  11    3.30    1.14
  -2   9  11    4.66    0.74
  -2  -9  11    4.17    0.73
  -2   9  10   32.47    1.71
  -2   9  10   34.66    1.84
  -2  -9  10   32.28    1.72
  -2  -9  10   35.44    2.68
   2   9 -10   34.63    1.60
  -2   9  10   37.94    1.71
   2  -9 -10   32.93    1.79
   2   9 -10   34.20    1.85
  -2  -9  10   33.21    1.30
  -2   9  10   36.47    1.32
  -2  -9   9  116.60    3.53
  -2  -9   9  107.14    3.31
  -2   9   9  115.73    3.44
  -2   9   9  109.12    3.30
  -2   9   9  116.02    3.30
   2   9  -9  116.53    3.55
  -2  -9   9  113.84    3.07
   2  -9  -9  117.65    3.53
   2  -9  -9  110.00    3.18
  -2  -9   9  111.39    2.91
  -2   9   9  111.56    2.90
   2   9  -9  110.96    3.40
  -2  -9   8   72.74    2.59
  -2  -9   8   69.33    2.31
  -2   9   8   78.70    2.42
  -2   9   8   66.82    2.35
  -2  -9   8   71.23    2.12
   2  -9  -8   69.39    2.45
   2   9  -8   72.45    2.50
   2  -9  -8   70.87    2.28
   2  -9  -8   70.23    2.39
   2   9  -8   71.05    2.40
  -2  -9   7   14.49    1.35
  -2   9   7   15.88    1.13
   2   9  -7   20.23    1.11
  -2  -9   7   17.78    0.94
   2  -9  -7   21.50    1.13
   2  -9  -7   16.42    1.14
   2   9  -7   15.08    1.12
  -2   9   7   16.57    1.14
   2  -9  -7   17.57    1.10
   2   9  -7   18.04    1.09
  -2  -9   6  227.07    5.80
  -2   9   6  231.30    5.57
  -2   9   6  216.19    5.55
   2   9  -6  224.20    5.48
   2  -9  -6  234.74    5.61
   2  -9  -6  232.87    5.68
  -2   9   6  229.98    5.77
   2   9  -6  232.22    5.62
  -2  -9   6  223.33    5.37
   2  -9  -6  231.42    5.56
   2   9  -6  228.09    5.54
  -2  -9   5   44.33    1.87
  -2   9   5   44.46    1.62
   2   9  -5   45.16    1.53
  -2   9   5   45.64    1.76
   2  -9  -5   46.18    1.70
   2   9  -5   44.60    1.55
  -2  -9   5   42.09    1.40
   2  -9  -5   45.65    1.55
   2  -9  -5   45.09    1.50
   2   9  -5   44.12    1.48
  -2  -9   4   56.01    2.07
  -2   9   4   57.00    2.01
   2  -9  -4   58.76    1.97
   2   9  -4   57.14    1.69
   2  -9  -4   55.48    1.64
   2   9  -4   54.42    1.63
   2   9  -3  134.19    3.77
   2  -9  -3  142.14    3.76
  -2   9   3  139.62    3.80
   2  -9  -3  139.98    3.32
   2   9  -2  332.77    7.78
   2  -9  -2  332.24    7.80
  -2   9   2  314.81    7.80
  -2   9   1   31.51    0.94
   2  -9  -1   31.88    1.43
  -2   9   1   29.41    1.42
   2   9  -1   29.04    1.32
  -2  -9   1   30.69    0.95
  -2   9   0   73.22    1.81
   2  -9   0   72.90    2.32
   2   9   0   70.74    2.18
  -2  -9   0   68.04    1.81
  -2  -9  -1   85.14    2.19
   2  -9   1   90.01    2.70
   2   9   1   84.63    2.45
  -2   9  -1   85.50    2.65
   2  -9   1   88.53    2.15
  -2   9  -2    9.35    0.91
   2   9   2   10.32    0.77
   2   9   2    9.55    0.66
   2  -9   2    8.93    0.62
  -2   9  -3   73.47    2.19
   2   9   3   77.10    2.12
  -2   9  -3   74.26    2.43
   2  -9   3   71.05    2.04
   2   9   3   74.89    2.10
   2  -9   4  122.45    3.96
  -2   9  -4  123.92    3.33
   2   9   4  128.30    3.17
  -2   9  -4  127.01    3.60
   2   9   4  124.87    3.30
   2  -9   4  124.84    3.26
   2  -9   5    4.46    1.54
  -2   9  -5    4.85    0.78
   2   9   5    4.77    0.49
   2  -9   5    4.49    0.74
  -2   9  -5    4.86    0.82
   2   9   5    5.33    0.66
   2  -9   5    5.64    0.70
   2   9   5    4.99    0.72
   2   9   6   23.67    1.20
  -2   9  -6   22.87    1.21
   2  -9   6   23.37    1.21
   2   9   6   22.78    1.06
   2   9   6   18.72    0.73
  -2   9  -6   23.00    1.35
   2  -9   6   20.96    1.99
   2   9   6   23.24    1.24
   2  -9   7    7.35    1.75
  -2   9  -7    6.38    0.91
   2   9   7    6.75    0.73
   2  -9   7    8.02    0.90
   2  -9   7    7.51    0.73
   2   9   7    6.76    0.73
  -2   9  -8   47.77    1.79
   2   9   8   43.39    1.62
   2  -9   8   47.64    1.84
   2   9   8   41.32    1.55
   2  -9   8   41.37    1.53
   2  -9   8   44.12    2.78
  -2   9  -9  249.36    6.10
   2  -9   9  248.68    6.20
   2   9   9  239.50    5.94
   2   9   9  243.48    5.87
   2  -9   9  232.73    5.82
   2  -9   9  252.99    7.24
  -2   9 -10   29.03    1.51
   2  -9  10   26.58    1.55
   2   9  10   27.30    1.33
   2  -9  10   25.00    1.28
   2  -9  10   25.02    2.57
  -2   9 -11   14.33    1.23
   2   9  11   14.36    1.10
   2  -9  11   14.66    1.10
  -2   9 -12    1.66    1.00
   2  -9  12    1.37    0.84
   2   9  12    2.65    0.88
  -2   9 -13    0.78    1.01
   2   9  13    1.14    0.78
   2  -9  13    1.06    0.90
   2   9  13    2.02    0.96
   2  -9  13    1.55    0.88
  -2   9 -14   17.51    1.43
   2   9  14   14.70    1.16
   2  -9  14   19.27    1.40
   2   9  14   16.78    1.36
   2  -9  14   15.11    1.29
  -2   9 -15   82.22    2.93
   2  -9  15   83.89    2.84
   2   9  15   76.82    2.77
   2  -9  15   78.84    2.77
   2  -9  15   78.22    4.31
  -2   9 -16    1.96    1.09
   2  -9  16    2.57    1.00
   2  -9  16    3.25    2.44
   2   9  16    3.20    1.10
   2  -9  16    3.19    1.08
  -2   9 -17    2.63    1.12
   2  -9  17    5.13    1.05
   2   9  17    2.97    1.10
   2  -9  17    4.42    2.41
   2  -9  17    4.44    1.12
  -2   9 -18    0.85    1.00
   2  -9  18    3.38    1.09
   2  -9  18    4.04    2.28
   2   9  18    2.11    1.09
   2  -9  18    2.10    0.98
   2  -9  19   14.19    1.25
   2  -9  19   14.15    1.34
   2   9  19   14.00    1.33
   2   9  20    8.42    1.19
   2  -9  20    8.77    1.18
   2  -9  20    8.88    1.06
   2  -9  20    6.21    2.10
   2   9  21   -0.67    0.94
   2  -9  21   -0.80    0.93
   2  -9  21    0.69    1.68
   2  10 -22    5.04    1.12
  -2  10  22    4.14    1.01
  -2 -10  22    4.91    0.97
   2  10 -21    1.72    1.11
  -2  10  21    1.69    1.01
  -2 -10  21   -0.23    1.92
  -2 -10  21    1.30    0.98
  -2 -10  21    1.65    0.93
   2  10 -20   -0.38    1.13
  -2 -10  20    3.36    2.24
  -2  10  20   -0.45    0.98
  -2 -10  20    0.07    1.00
  -2 -10  20    0.07    0.98
   2  10 -19    5.39    1.33
  -2 -10  19    3.54    2.40
  -2  10  19    4.99    1.13
  -2 -10  19    5.29    1.10
  -2 -10  19    5.97    1.13
   2  10 -18   10.08    1.47
  -2 -10  18    7.23    2.59
  -2  10  18    7.67    1.21
  -2 -10  18    8.25    1.18
  -2 -10  18    5.21    1.17
   2  10 -17    0.86    1.29
  -2 -10  17   -0.59    2.51
  -2 -10  17    0.68    0.97
  -2 -10  17    0.40    0.98
  -2  10  17    0.93    0.98
   2  10 -16   51.08    2.40
  -2 -10  16   51.15    2.13
  -2 -10  16   41.75    3.59
  -2 -10  16   45.42    1.96
  -2  10  16   45.77    1.96
   2  10 -15    3.73    1.28
  -2 -10  15    1.69    2.40
  -2 -10  15    2.76    1.02
  -2  10  15    2.15    0.93
  -2 -10  15    1.65    0.94
   2  10 -14   40.60    2.06
  -2 -10  14   39.60    1.79
  -2 -10  14   34.92    1.63
  -2  10  14   38.28    1.66
   2  10 -13    3.17    1.12
  -2 -10  13    1.02    1.31
  -2  10  13    1.77    1.29
  -2 -10  13    3.16    1.34
  -2 -10  13    0.08    2.29
  -2 -10  13    2.24    0.79
  -2 -10  13    1.33    0.86
  -2  10  13    2.35    0.80
   2  10 -12    0.70    1.00
  -2 -10  12    1.24    1.20
  -2 -10  12    2.24    2.18
  -2  10  12    0.20    1.14
  -2 -10  12   -0.13    0.69
  -2  10  12    0.80    0.71
   2  10 -11    0.19    0.89
  -2 -10  11    0.97    2.10
  -2 -10  11   -0.40    1.05
  -2  10  11    0.22    1.08
  -2  10  11    0.12    0.64
  -2 -10  11    0.41    0.63
  -2  10  10    0.22    0.96
  -2  10  10    2.86    1.11
  -2 -10  10    1.30    1.01
  -2 -10  10    1.39    1.16
  -2  10  10    2.31    0.96
   2  10 -10    2.63    0.91
  -2  10  10    2.28    0.63
  -2 -10  10    1.07    0.69
  -2  10   9   35.76    1.68
  -2 -10   9   41.72    2.03
  -2  10   9   42.21    1.94
  -2 -10   9   37.54    1.76
  -2  10   9   44.77    1.82
   2  10  -9   43.41    1.90
  -2 -10   9   43.55    1.59
  -2  10   9   40.04    1.36
  -2  10   8   12.59    1.23
  -2 -10   8   12.68    1.35
  -2  10   8   13.85    1.19
   2  10  -8   12.65    1.07
   2 -10  -8   11.40    1.06
  -2  10   8   12.39    1.06
  -2 -10   8   12.84    0.90
   2 -10  -8   11.90    0.95
   2  10  -8   11.23    1.08
  -2 -10   7    2.47    1.08
   2  10  -7    1.46    0.71
  -2  10   7    1.45    0.79
   2 -10  -7    1.45    0.71
   2  10  -7    0.46    0.70
   2 -10  -7    0.82    0.63
  -2  10   7    1.20    0.72
  -2 -10   7    1.27    0.60
   2  10  -7    0.85    0.59
   2 -10  -7    1.15    0.64
  -2 -10   6  152.52    4.29
  -2  10   6  158.18    4.06
   2  10  -6  153.24    3.99
  -2  10   6  153.52    4.07
   2  10  -6  157.29    4.03
   2 -10  -6  159.36    4.18
  -2 -10   6  153.69    3.87
  -2  10   6  155.75    4.27
   2 -10  -6  155.63    4.00
   2  10  -6  151.60    4.38
   2  10  -6  158.94    3.98
   2 -10  -6  153.81    3.97
  -2 -10   5    6.09    1.08
  -2  10   5    6.79    0.87
   2  10  -5    6.58    0.77
  -2  10   5    5.89    0.87
  -2  10   5    6.12    0.88
   2  10  -5    6.66    0.70
   2 -10  -5    7.55    0.84
  -2 -10   5    5.95    0.65
   2 -10  -5    6.08    0.66
   2 -10  -5    5.85    0.65
   2  10  -5    6.40    0.62
  -2 -10   4   91.64    2.82
  -2  10   4   95.04    2.60
  -2  10   4   87.67    2.58
   2  10  -4   86.57    2.47
   2 -10  -4   94.95    2.76
  -2  10   4   89.77    2.79
  -2 -10   4   88.76    2.37
   2  10  -4   92.13    2.87
   2  10  -4   86.70    2.31
   2 -10  -4   89.24    2.32
  -2 -10   3    1.65    0.92
  -2  10   3    1.56    0.75
  -2  10   3    0.56    0.71
   2  10  -3    1.22    0.67
  -2  10   3    1.21    0.71
   2 -10  -3    0.42    0.68
   2 -10  -3    0.99    0.36
   2  10  -3    1.02    0.35
  -2  10   2   29.77    1.25
   2 -10  -2   34.10    1.44
  -2  10   2   31.65    1.46
   2  10  -2   35.48    1.45
  -2  10   1    9.30    0.86
   2 -10  -1    9.34    0.95
  -2  10   1    9.34    0.96
   2  10  -1   10.04    0.90
  -2  10   0   14.47    0.51
   2  10   0   15.72    0.99
  -2 -10   0   15.09    0.54
   2 -10   0   16.28    1.11
   2  10   0   15.94    0.56
  -2  10  -1  154.99    3.82
  -2  10  -1  146.79    3.45
   2  10   1  164.22    3.95
   2 -10   1  165.31    4.20
  -2 -10  -1  145.21    3.44
   2  10   1  148.43    3.45
   2 -10   1  143.92    3.37
  -2  10  -2    5.68    0.86
   2  10   2    6.66    0.71
   2  10   2    5.66    0.51
   2 -10   2    4.97    0.47
   2 -10   3   91.38    3.28
  -2  10  -3   96.76    3.00
   2  10   3   99.82    2.67
   2  10   3   93.90    2.52
   2 -10   4    4.31    1.53
  -2  10  -4    5.35    0.86
  -2  10  -4    4.66    0.85
   2  10   4    6.03    0.62
   2  10   4    4.97    0.63
   2 -10   5  228.80    6.39
   2  10   5  232.41    5.55
  -2  10  -5  241.77    5.66
   2  10   5  215.45    5.36
  -2  10  -5  229.07    5.96
   2  10   5  233.30    5.50
   2 -10   5  224.96    5.60
   2  10   6   66.40    2.10
  -2  10  -6   68.06    2.14
   2  10   6   62.16    1.95
   2 -10   6   67.03    2.12
   2 -10   6   66.40    2.99
   2 -10   7    1.00    1.66
   2  10   7    1.01    0.81
  -2  10  -7    2.32    0.83
   2  10   7    1.94    0.66
   2 -10   7    1.79    0.78
   2  10   7    1.33    0.59
  -2  10  -8  123.39    3.47
   2  10   8  120.85    3.30
   2 -10   8  117.82    3.48
   2  10   8  115.56    3.13
   2 -10   8  122.41    4.47
  -2  10  -9   62.76    2.26
   2  10   9   58.52    2.06
   2 -10   9   64.45    2.33
   2  10   9   61.25    1.98
   2 -10   9   63.28    1.97
   2 -10   9   60.35    3.28
  -2  10 -10   71.14    2.47
   2  10  10   68.78    2.27
   2 -10  10   71.46    2.55
   2 -10  10   76.50    3.70
   2  10  10   66.42    2.18
   2 -10  10   63.74    2.15
  -2  10 -11   90.77    2.96
   2 -10  11   94.76    4.28
   2  10  11   89.99    2.69
   2 -10  11   84.18    2.65
  -2  10 -12   42.01    1.97
   2 -10  12   41.44    1.72
   2  10  12   38.60    1.69
  -2  10 -13   39.33    1.96
   2  10  13   37.94    1.69
   2 -10  13   36.27    1.82
   2  10  13   37.02    1.71
   2 -10  13   37.33    1.70
  -2  10 -14    0.41    1.08
   2  10  14    0.94    0.81
   2 -10  14    0.34    0.96
   2 -10  14    0.40    0.92
   2  10  14    0.57    0.94
   2 -10  15   14.04    2.78
  -2  10 -15   13.06    1.45
   2 -10  15   13.63    1.33
   2 -10  15   14.60    1.29
   2  10  15   12.15    1.28
  -2  10 -16   11.76    1.41
   2 -10  16   13.92    1.36
   2 -10  16   12.22    1.24
   2  10  16   12.09    1.30
   2 -10  16   12.01    2.68
  -2  10 -17   16.76    1.52
   2 -10  17   21.14    1.50
   2 -10  17   16.51    2.76
   2  10  17   19.90    1.48
   2 -10  17   17.23    1.39
  -2  10 -18    1.36    1.06
   2  10  18    2.96    1.09
   2 -10  18    3.48    1.06
   2 -10  18    2.85    1.01
   2 -10  18    2.84    2.28
   2 -10  19    1.16    0.95
   2  10  19    0.48    0.98
   2 -10  19    1.12    0.97
   2 -10  19    0.33    2.10
   2 -10  20    1.96    1.98
   2  10  20    4.22    1.05
   2 -10  20    5.34    0.97
   2 -10  21   -2.45    1.71
   2  11 -22    1.79    1.05
  -2 -11  22    2.08    0.90
   2  11 -21   25.84    1.74
  -2 -11  21   24.87    1.51
   2  11 -20    2.02    1.19
  -2 -11  20    4.54    2.35
  -2 -11  20    3.02    1.02
  -2  11  20    2.51    1.00
   2  11 -19    1.81    1.26
  -2 -11  19    0.95    2.29
  -2  11  19    1.67    1.01
  -2 -11  19    0.74    0.97
   2  11 -18    6.84    1.43
  -2 -11  18    9.37    2.65
  -2  11  18    7.22    1.14
  -2 -11  18    8.17    1.21
  -2 -11  18    8.21    1.14
   2  11 -17   19.33    1.77
  -2  11  17   17.40    1.33
  -2 -11  17   19.49    1.46
  -2 -11  17   16.41    1.31
   2  11 -16   -0.24    1.21
  -2 -11  16   -1.71    2.62
  -2  11  16   -0.28    0.90
  -2 -11  16    0.64    0.93
  -2 -11  16    1.69    1.02
   2  11 -15    1.76    1.27
  -2 -11  15    4.40    2.49
  -2  11  15    1.60    0.90
  -2 -11  15    1.05    0.89
  -2 -11  15    2.58    1.00
   2  11 -14   15.90    1.56
  -2 -11  14   15.05    2.80
  -2 -11  14   12.76    1.13
  -2 -11  14   15.07    1.29
  -2  11  14   13.26    1.12
   2  11 -13   51.40    2.29
  -2 -11  13   50.89    3.61
  -2  11  13   48.20    1.82
   2  11 -12   15.14    1.45
  -2 -11  12   12.86    1.49
  -2 -11  12   11.08    2.47
  -2  11  12   12.50    0.98
  -2  11  11  202.74    5.59
  -2 -11  11  211.12    5.86
  -2 -11  11  216.88    5.41
  -2  11  11  212.25    5.14
  -2 -11  10   28.80    1.85
  -2  11  10   29.38    1.81
  -2  11  10   30.21    1.61
  -2  11  10   28.86    1.60
  -2 -11  10   29.75    1.41
  -2  11  10   29.94    1.20
  -2 -11   9   20.63    1.60
  -2  11   9   19.02    1.46
  -2 -11   9   21.02    1.17
   2  11  -9   16.50    1.30
  -2  11   9   20.34    1.36
  -2 -11   8  152.79    4.42
  -2  11   8  153.23    4.31
   2 -11  -8  150.81    4.15
  -2  11   8  143.86    4.24
  -2 -11   8  154.48    3.96
   2  11  -8  145.62    4.15
   2  11  -8  156.72    4.14
  -2  11   8  165.04    4.28
  -2 -11   7   59.97    2.38
  -2  11   7   62.48    2.27
  -2 -11   7   62.19    1.96
  -2  11   7   61.04    2.26
   2 -11  -7   62.50    2.17
   2  11  -7   62.29    2.08
   2  11  -7   61.37    2.11
  -2  11   7   64.73    2.19
  -2 -11   6   46.22    2.01
   2 -11  -6   44.55    1.77
  -2  11   6   43.88    1.85
   2  11  -6   44.65    1.58
  -2 -11   6   40.66    1.50
  -2  11   6   47.45    1.75
  -2  11   6   45.86    1.74
   2  11  -6   43.43    1.66
  -2 -11   5   67.41    2.42
  -2  11   5   67.85    2.19
   2  11  -5   66.66    2.10
  -2  11   5   63.26    2.17
  -2  11   5   68.01    2.39
  -2 -11   5   67.08    1.97
   2 -11  -5   68.65    2.31
  -2 -11   4    8.23    1.14
  -2  11   4   12.10    0.98
  -2  11   4    9.34    0.93
   2  11  -4    9.15    0.83
  -2  11   4    8.99    0.98
   2 -11  -4   10.25    0.96
   2  11  -4    9.93    1.01
  -2 -11   4    9.67    0.71
  -2 -11   3  259.54    6.55
  -2  11   3  262.37    6.35
   2  11  -3  264.10    6.25
  -2  11   3  262.40    6.39
   2 -11  -3  288.52    6.73
  -2  11   3  268.65    6.70
   2  11  -3  269.50    6.72
  -2 -11   3  262.35    6.13
  -2 -11   2  117.92    3.40
  -2  11   2  119.48    3.53
   2 -11  -2  128.55    3.55
   2  11  -2  123.00    3.50
  -2  11   2  117.93    3.23
  -2  11   2  116.16    3.24
  -2  11   1    6.87    0.93
   2  11  -1    6.43    0.83
   2 -11  -1    6.76    0.89
  -2  11   1    4.96    0.80
  -2  11   1    5.57    0.82
   2 -11   0  282.83    6.83
   2  11   0  279.55    6.64
  -2  11   0  261.28    6.76
  -2  11   0  260.61    6.40
   2  11   1    9.72    0.89
   2 -11   1   10.35    1.02
  -2  11  -1    7.68    0.88
   2 -11   2   21.10    1.66
  -2  11  -2   18.39    0.73
   2  11   2   19.90    1.07
  -2 -11  -2   17.84    0.72
  -2  11  -2   20.53    1.28
   2  11   3   23.28    1.16
   2 -11   3   25.69    1.92
   2  11   3   28.92    1.24
  -2  11  -3   26.45    1.50
   2 -11   4   55.63    2.64
   2  11   4   56.32    1.88
   2  11   4   54.20    1.80
  -2  11  -4   57.31    1.97
   2 -11   5   35.24    2.39
   2  11   5   39.88    1.57
  -2  11  -5   38.61    1.62
   2  11   5   40.69    1.47
   2 -11   5   37.96    1.56
   2  11   5   35.30    1.34
   2  11   6  298.63    7.25
  -2  11  -6  308.59    7.34
   2 -11   6  305.10    7.31
   2  11   6  299.16    7.16
   2 -11   6  302.09    8.19
   2 -11   7   15.22    2.10
   2  11   7   14.09    1.14
  -2  11  -7   14.42    1.17
   2 -11   7   13.50    1.10
   2  11   7   16.76    1.01
  -2  11  -8  129.74    3.67
   2 -11   8  132.98    3.70
   2  11   8  122.69    3.46
   2 -11   8  132.59    4.72
   2  11   8  121.20    3.24
   2 -11   9   14.10    2.26
  -2  11  -9   13.19    1.23
   2 -11   9   13.67    1.19
   2  11   9   11.33    0.98
   2  11   9   10.68    0.86
   2 -11  10    4.02    2.18
  -2  11 -10    4.75    1.09
   2  11  10    2.87    0.81
   2 -11  10    4.91    1.07
   2  11  10    3.19    0.76
  -2  11 -11   58.29    2.34
   2  11  11   53.89    1.95
   2 -11  11   61.62    3.69
  -2  11 -12    6.83    1.24
   2 -11  12    6.00    2.47
   2  11  12    5.31    0.94
  -2  11 -13   20.26    1.61
   2 -11  13   21.17    1.51
   2  11  13   20.35    1.30
   2  11  13   21.63    1.34
   2 -11  13   21.63    1.31
  -2  11 -14   11.83    1.44
   2 -11  14   12.17    1.29
   2  11  14    7.99    1.01
   2  11  14   10.18    1.16
   2 -11  14    9.37    1.10
  -2  11 -15  105.03    3.59
   2 -11  15  114.41    3.50
   2 -11  15  101.16    3.20
   2  11  15  104.55    3.26
  -2  11 -16    3.58    1.22
   2 -11  16    4.69    1.04
   2 -11  16    5.99    2.57
   2 -11  16    6.37    1.16
   2  11  16    5.20    1.08
  -2  11 -17    5.32    1.20
   2 -11  17    5.51    1.13
   2  11  17    5.54    1.12
   2 -11  17    6.31    2.48
  -2  11 -18    8.87    1.28
   2 -11  18   13.08    1.28
   2  11  18   11.43    1.22
   2 -11  19   -0.04    0.92
   2  11  19   -0.60    0.96
   2 -11  19    1.14    2.03
   2 -11  20    1.64    1.89
   2 -11  20    0.63    0.85
   2  12 -22    1.33    1.02
  -2 -12  22    1.28    0.87
   2  12 -21    0.47    1.11
  -2 -12  21    2.68    0.95
  -2 -12  21    1.58    1.96
   2  12 -20   29.34    1.87
  -2 -12  20   29.23    1.66
   2  12 -19    0.34    1.17
  -2 -12  19    1.62    2.37
  -2 -12  19    3.32    1.07
  -2  12  19    2.19    0.94
   2  12 -18    3.72    1.35
  -2 -12  18    5.86    2.61
  -2  12  18    1.76    0.95
  -2 -12  18    3.40    1.11
   2  12 -17    9.41    1.54
  -2 -12  17    9.34    2.77
  -2  12  17    5.31    1.04
  -2 -12  17    6.51    1.19
   2  12 -16    4.00    1.38
  -2 -12  16    4.87    2.66
  -2  12  16    3.55    0.97
  -2 -12  16    6.31    1.17
   2  12 -15    0.38    1.27
  -2 -12  15    3.96    2.58
  -2  12  15    1.23    0.83
  -2 -12  15    0.97    1.01
   2  12 -14    5.34    1.38
  -2 -12  14    7.27    2.71
  -2  12  14    4.99    0.89
  -2 -12  13   22.46    3.03
  -2  12  13   22.62    1.24
  -2 -12  12    3.29    1.37
  -2 -12  12    0.62    0.89
  -2 -12  11    4.31    1.34
  -2 -12  11    4.14    0.87
  -2  12  10   35.71    2.05
  -2 -12  10   42.09    2.14
  -2 -12  10   38.55    1.64
  -2  12  10   39.14    1.86
  -2 -12   9   44.21    2.17
  -2  12   9   42.08    2.05
  -2 -12   9   43.28    1.71
   2  12  -9   44.45    1.90
  -2  12   9   46.02    1.94
  -2  12   8    6.63    1.15
  -2 -12   8    9.15    1.33
  -2 -12   8    8.32    0.87
  -2  12   8    6.52    0.97
   2  12  -8    9.90    1.07
  -2  12   8    8.53    1.12
  -2 -12   7  201.13    5.52
  -2  12   7  203.54    5.38
   2 -12  -7  202.59    5.34
  -2 -12   7  204.95    5.03
  -2  12   7  190.93    5.40
  -2  12   7  211.74    5.28
   2  12  -7  204.58    5.20
  -2 -12   6   74.54    2.62
  -2  12   6   68.16    2.40
  -2  12   6   67.74    2.48
  -2 -12   6   68.02    2.09
   2 -12  -6   74.57    2.45
  -2  12   6   71.89    2.33
   2  12  -6   66.33    2.23
  -2  12   6   64.81    2.29
  -2 -12   5  143.72    4.11
  -2  12   5  136.85    3.86
  -2  12   5  147.63    3.87
   2  12  -5  144.10    3.81
  -2 -12   5  145.29    3.66
   2 -12  -5  148.39    4.10
  -2  12   5  139.21    4.12
  -2 -12   4    8.16    1.18
  -2  12   4    7.14    0.92
   2  12  -4    5.91    0.79
  -2  12   4    6.63    0.90
   2 -12  -4    6.86    0.91
  -2  12   4    6.86    0.97
  -2 -12   4    6.89    0.67
  -2 -12   3   20.18    1.34
  -2  12   3   19.18    1.14
   2  12  -3   18.91    1.04
  -2  12   3   20.73    1.23
   2 -12  -3   22.10    1.32
   2  12  -3   19.13    1.34
  -2  12   3   18.48    1.31
  -2 -12   3   20.63    0.92
  -2 -12   2    5.69    1.04
   2  12  -2    6.28    0.73
  -2  12   2    4.26    0.86
  -2  12   2    5.97    0.90
  -2  12   2    5.13    0.96
   2  12  -2    6.07    0.90
   2 -12  -2    7.15    0.95
  -2 -12   2    5.91    0.60
  -2 -12   1    3.10    0.92
   2 -12  -1    1.86    0.81
   2  12  -1    2.89    0.75
  -2  12   1    3.20    0.86
  -2  12   1    2.33    0.80
   2  12  -1    2.41    0.61
  -2  12   1    2.00    0.82
  -2  12   0    7.32    0.96
   2  12   0    7.11    0.87
   2 -12   0    7.64    1.00
  -2  12   0    7.76    0.88
   2 -12   1   29.52    1.84
   2  12   1   33.30    1.48
  -2  12  -1   30.77    1.39
   2 -12   2    4.00    1.40
   2  12   2    4.57    0.73
  -2  12  -2    5.69    0.90
   2  12   3   83.65    2.43
   2 -12   3   80.95    3.16
   2  12   3   80.27    2.49
   2  12   4  119.41    3.21
   2 -12   4  113.51    4.00
   2  12   4  112.65    3.18
   2 -12   4  116.32    3.21
   2 -12   5  118.33    4.26
   2  12   5  118.80    3.36
  -2  12  -5  124.72    3.49
   2 -12   5  118.95    3.38
   2  12   5  123.23    3.30
   2  12   6   30.17    1.46
  -2  12  -6   31.13    1.54
   2 -12   6   30.35    1.46
   2  12   6   29.43    1.32
   2 -12   6   29.47    2.35
   2  12   7   49.58    2.00
  -2  12  -7   54.63    2.09
   2  12   7   55.42    1.90
   2 -12   7   51.04    2.00
   2 -12   7   50.58    2.94
   2 -12   8    6.13    2.00
  -2  12  -8    4.26    1.02
   2 -12   8    3.77    0.93
   2  12   8    3.12    0.75
  -2  12  -9  272.08    6.69
   2 -12   9  255.69    6.62
   2  12   9  247.41    6.37
   2 -12   9  264.35    7.84
   2 -12  10   11.68    2.50
  -2  12 -10   10.42    1.30
   2  12  10    8.35    0.97
   2 -12  10    9.58    1.21
  -2  12 -11    9.84    1.32
   2 -12  11   10.15    2.50
   2  12  11    6.18    0.86
  -2  12 -12   -0.04    1.12
   2 -12  12    2.07    2.36
   2  12  12   -0.51    0.81
  -2  12 -13    5.31    1.27
   2 -12  13    2.83    2.57
   2  12  13    2.80    0.92
  -2  12 -14   38.24    2.05
   2 -12  14   36.62    1.89
  -2  12 -15   48.80    2.36
   2  12  15   45.58    1.95
  -2  12 -16   14.91    1.54
   2 -12  16   14.83    1.42
   2 -12  16   12.76    2.85
   2  12  16   11.68    1.20
  -2  12 -17   51.32    2.36
   2  12  17   51.42    2.06
  -2  12 -18    1.65    1.09
   2 -12  18    3.62    2.32
   2 -12  18    3.20    1.04
  -2  12 -19    0.50    0.98
   2 -12  19    0.92    0.92
   2 -12  19   -1.35    2.13
   2 -12  20    5.74    2.00
   2 -12  20   21.21    1.34
   2  13 -22    5.41    1.08
  -2 -13  22    6.08    0.98
   2  13 -21   -0.84    1.09
  -2 -13  21   -0.44    1.93
  -2 -13  21    0.93    0.90
   2  13 -20    0.51    1.15
  -2 -13  20    0.60    2.15
  -2 -13  20   -0.38    0.95
   2  13 -19   -0.15    1.19
  -2 -13  19   -0.29    2.33
  -2 -13  19    0.91    0.98
   2  13 -18   12.22    1.56
  -2 -13  18   12.51    2.74
  -2 -13  18   12.22    1.37
   2  13 -17  103.43    3.71
  -2 -13  17  109.30    3.47
   2  13 -16    0.95    1.34
  -2 -13  16    1.49    2.70
  -2 -13  16    2.11    1.11
   2  13 -15    9.60    1.55
  -2 -13  15   10.18    2.83
   2  13 -14   10.15    1.54
  -2 -13  14   10.44    2.93
   2  13 -13    1.01    1.25
  -2 -13  13    0.56    0.96
  -2 -13  12    1.21    1.37
  -2 -13  12    0.86    0.92
  -2 -13  11   41.60    2.26
  -2 -13  11   41.02    1.77
   2  13 -10    5.62    1.16
  -2  13  10    5.85    1.14
  -2 -13  10    4.53    1.33
  -2  13  10    2.77    1.35
  -2 -13  10    6.39    2.40
  -2 -13  10    4.66    0.94
  -2 -13   9  717.67   16.86
  -2  13   9  697.02   16.78
  -2 -13   9  740.81   18.03
   2  13  -9  732.35   16.61
  -2  13   9  731.82   16.60
  -2 -13   9  732.76   16.38
   2  13  -8    1.11    0.91
  -2  13   8    0.91    0.95
  -2 -13   8    2.69    1.23
  -2  13   8    1.23    1.09
  -2 -13   8    1.88    0.74
  -2  13   7   10.83    1.25
  -2 -13   7   12.59    1.36
   2  13  -7   12.63    1.13
  -2  13   7    9.72    1.07
  -2  13   7   11.85    1.15
  -2 -13   7   12.90    0.95
  -2  13   6    1.02    0.85
   2  13  -6    1.39    0.81
  -2  13   6    0.91    0.83
  -2 -13   6    1.63    1.09
  -2  13   6    0.38    0.95
  -2 -13   6    0.75    0.61
  -2  13   5   97.22    2.87
  -2  13   5   91.32    2.87
   2  13  -5   97.26    2.83
  -2  13   5   93.01    2.96
  -2 -13   5   92.89    3.07
  -2 -13   5   95.74    2.65
  -2 -13   4   16.01    1.32
   2  13  -4   14.66    1.02
  -2  13   4   16.27    1.10
  -2  13   4   15.59    1.15
   2 -13  -4   14.88    1.19
  -2 -13   4   14.89    0.87
   2  13  -3   43.43    1.61
  -2  13   3   44.89    1.73
  -2  13   3   43.27    1.76
  -2 -13   3   41.48    1.85
  -2 -13   3   44.40    1.46
  -2  13   2    5.76    0.92
   2  13  -2   10.64    0.84
  -2  13   2    8.56    0.98
  -2 -13   2    6.91    1.04
  -2 -13   2    9.49    0.68
  -2 -13   1    7.28    1.01
   2  13  -1    6.14    0.89
  -2  13   1    6.40    0.92
  -2  13   1    7.87    0.94
   2  13  -1    7.67    0.75
   2 -13   0  170.96    4.91
  -2 -13   0  181.55    4.64
   2  13   0  173.22    4.80
   2  13   0  172.60    4.35
  -2  13   0  184.11    4.65
  -2  13   0  187.50    4.61
   2 -13   1  150.93    4.59
   2  13   1  159.88    4.33
  -2  13  -1  157.35    4.12
   2 -13   2   13.25    1.65
   2  13   2   13.04    1.01
  -2  13  -2   14.36    1.10
   2  13   3   96.51    2.77
   2 -13   3   93.19    3.50
   2  13   3   92.90    2.86
   2  13   4   14.28    1.06
   2 -13   4   13.69    1.84
   2  13   4   12.93    0.95
   2 -13   4   14.73    1.00
   2 -13   5   19.34    2.02
   2  13   5   16.63    1.18
   2 -13   5   16.62    1.12
   2  13   6   12.76    1.17
  -2  13  -6   16.75    1.29
   2 -13   6   13.68    1.11
   2  13   6   16.90    1.05
   2 -13   6   16.56    2.13
   2 -13   7    8.85    2.07
   2  13   7    9.68    1.12
   2  13   7    8.98    0.90
   2 -13   7    8.00    1.03
  -2  13  -7    8.39    1.14
   2 -13   8    1.37    1.93
  -2  13  -8    3.07    1.05
   2 -13   8    3.19    0.93
   2  13   8    4.03    0.81
  -2  13  -9   70.20    2.57
   2  13   9   61.62    2.23
   2 -13   9   60.61    2.44
   2 -13   9   64.01    3.60
  -2  13 -10  172.23    4.66
   2 -13  10  160.74    5.88
   2 -13  11   19.97    2.83
   2 -13  11   22.27    1.49
   2  13  11   18.51    1.30
  -2  13 -11   23.60    1.70
  -2  13 -12    3.24    1.25
   2 -13  12    4.01    2.52
  -2  13 -13   20.72    1.71
   2 -13  13   16.66    3.05
  -2  13 -14    0.09    1.20
   2 -13  14   -0.40    2.56
  -2  13 -15    1.60    1.21
   2 -13  15    2.22    1.11
  -2  13 -16    2.15    1.24
   2 -13  16    2.74    1.14
  -2  13 -17    0.59    1.13
   2 -13  17    1.69    2.41
   2 -13  17    0.96    1.01
  -2  13 -18    9.75    1.30
   2 -13  18   13.73    1.31
  -2  13 -19    8.40    1.21
   2 -13  19   10.51    1.16
   2 -13  20    0.80    1.79
   2 -13  20   -0.31    0.83
   2  14 -21   29.13    1.75
  -2 -14  21   33.09    1.63
   2  14 -20    0.90    1.16
  -2 -14  20   -0.08    2.12
  -2 -14  20    0.66    0.96
   2  14 -19    4.11    1.28
  -2 -14  19    2.25    2.38
  -2 -14  19    4.91    1.15
   2  14 -18    4.44    1.39
  -2 -14  18    2.64    2.58
  -2 -14  18    6.74    1.22
   2  14 -17    8.54    1.53
  -2 -14  17    8.40    2.85
  -2 -14  17   10.95    1.36
   2  14 -16   50.36    2.53
  -2 -14  16   48.69    3.96
   2  14 -15    3.39    1.40
  -2 -14  15    7.33    2.86
   2  14 -14   10.00    1.57
  -2 -14  14   10.86    1.31
  -2 -14  13    0.44    1.02
  -2 -14  12   71.80    3.01
  -2 -14  12   71.68    2.58
  -2  14  11   98.36    3.68
  -2 -14  11  105.08    4.90
  -2 -14  11  104.37    3.66
  -2 -14  11  106.53    3.24
  -2  14  10   41.93    2.03
   2  14 -10   46.66    2.14
  -2 -14  10   42.02    3.40
  -2 -14  10   40.34    2.23
  -2  14  10   37.77    2.25
  -2 -14  10   46.43    1.87
   2  14  -9    9.40    1.24
  -2  14   9    8.53    1.19
  -2 -14   9    9.36    2.46
  -2 -14   9    7.73    1.43
  -2  14   9    7.02    1.39
  -2 -14   9    8.81    0.99
  -2  14   8   61.42    2.35
   2  14  -8   59.68    2.32
  -2 -14   8   59.88    2.54
  -2  14   8   59.29    2.52
  -2 -14   8   63.28    2.13
   2  14  -7    3.25    0.95
  -2  14   7    2.53    0.95
  -2  14   7    1.24    0.88
  -2  14   7    2.08    1.10
  -2 -14   7    2.63    1.16
  -2 -14   7    1.81    0.71
  -2  14   6    1.28    0.91
  -2  14   6    0.96    0.86
   2  14  -6    1.24    0.84
  -2 -14   6    1.84    1.07
  -2  14   6    1.01    1.01
  -2 -14   6    0.76    0.64
  -2  14   5   22.00    1.31
   2  14  -5   21.63    1.30
  -2  14   5   20.85    1.37
  -2  14   5   21.28    1.41
  -2 -14   5   19.70    1.50
  -2 -14   5   22.24    1.10
  -2  14   4   27.25    1.37
  -2  14   4   25.33    1.43
   2  14  -4   23.86    1.27
  -2  14   4   25.25    1.48
  -2 -14   4   25.88    1.54
  -2 -14   4   25.50    1.13
   2  14  -3   80.15    2.43
  -2  14   3   76.84    2.49
  -2  14   3   73.43    2.53
  -2 -14   3   70.43    2.59
  -2 -14   3   81.31    2.23
   2  14  -2  123.37    3.39
  -2  14   2  127.40    3.53
  -2  14   2  130.08    3.61
  -2 -14   2  128.69    3.66
  -2 -14   2  124.81    3.21
  -2 -14   1   36.56    1.68
   2  14  -1   35.99    1.43
  -2  14   1   37.34    1.63
  -2  14   1   38.94    1.68
  -2  14   0    1.99    0.82
  -2  14   0    2.43    0.87
   2 -14   1   24.39    1.88
   2  14   1   25.58    1.12
  -2  14  -1   24.61    1.32
   2 -14   2    6.20    1.55
   2  14   2    7.21    0.89
   2  14   2    5.91    0.86
  -2  14  -2    7.00    0.95
   2 -14   3  133.76    4.42
   2  14   3  134.66    3.64
   2  14   3  126.18    3.74
  -2  14  -3  134.56    3.77
   2 -14   4   26.46    2.22
   2  14   4   26.39    1.39
   2 -14   4   29.38    1.37
   2 -14   5   35.32    2.56
   2  14   5   37.48    1.69
   2 -14   5   36.31    1.62
   2 -14   6   15.32    2.18
   2  14   6   13.61    1.23
   2 -14   6   12.76    1.12
   2  14   6   14.66    1.06
   2  14   7  184.26    5.08
  -2  14  -7  199.64    5.24
   2  14   7  190.92    4.95
   2 -14   7  184.17    5.06
   2 -14   7  190.34    6.20
  -2  14  -8   70.03    2.62
   2  14   8   63.52    2.28
   2 -14   8   65.23    2.45
   2 -14   8   69.79    3.72
  -2  14  -9  156.16    4.40
   2 -14   9  143.82    4.25
   2 -14   9  150.38    5.61
  -2  14 -10   34.10    1.97
   2 -14  10   32.37    1.71
   2  14  10   29.93    1.58
   2 -14  10   33.50    3.12
  -2  14 -11   35.04    1.99
   2  14  11   29.85    1.60
   2 -14  11   33.99    1.79
   2 -14  11   37.47    3.32
  -2  14 -12    7.02    1.37
   2 -14  12    5.38    2.63
   2 -14  12    4.67    1.17
  -2  14 -13   10.59    1.50
   2 -14  13    5.44    2.68
  -2  14 -14   11.99    1.53
   2 -14  14   12.12    2.86
  -2  14 -15    2.13    1.26
   2 -14  15    4.12    2.61
  -2  14 -16    1.33    1.23
   2 -14  16    1.93    1.07
  -2  14 -17   12.78    1.48
   2 -14  17   19.14    1.48
  -2  14 -18    1.92    1.06
   2 -14  18   -1.10    2.12
   2 -14  18    1.71    0.97
  -2  14 -19    3.54    1.06
   2 -14  19    4.12    1.00
   2 -14  20    0.13    1.71
   2 -14  20   -0.03    0.83
   2  15 -21    3.54    1.10
  -2 -15  21    5.03    0.99
   2  15 -20    0.70    1.12
  -2 -15  20    2.27    2.13
  -2 -15  20    2.12    1.00
   2  15 -19    0.57    1.18
  -2 -15  19    0.64    2.29
  -2 -15  19    0.04    1.00
   2  15 -18   12.21    1.55
  -2 -15  18   13.41    1.37
   2  15 -17   11.35    1.57
  -2 -15  17    9.46    2.88
   2  15 -16    1.50    1.30
  -2 -15  16    0.33    2.66
   2  15 -15    3.92    1.42
  -2 -15  15    5.18    1.24
  -2 -15  14   90.43    3.13
  -2 -15  13  119.59    3.71
  -2 -15  12   31.39    3.54
  -2 -15  12   33.22    1.77
   2  15 -11    7.21    1.33
  -2  15  11    6.73    1.56
  -2 -15  11   10.76    1.58
  -2 -15  11    9.56    2.78
  -2 -15  11    7.94    1.09
  -2  15  10   16.52    1.43
   2  15 -10   13.41    1.46
  -2 -15  10   15.16    1.65
  -2 -15  10   12.40    2.74
  -2  15  10   12.68    1.66
  -2 -15  10   15.26    1.23
  -2  15   9   21.58    1.53
   2  15  -9   23.52    1.61
  -2 -15   9   23.42    2.94
  -2  15   9   21.77    1.86
  -2 -15   9   20.87    1.78
  -2 -15   9   25.33    1.38
  -2  15   8  218.07    5.65
   2  15  -8  205.58    5.60
  -2 -15   8  207.57    5.85
  -2  15   8  207.18    5.84
  -2 -15   8  212.58    5.39
   2  15  -7  121.78    3.65
  -2  15   7  126.98    3.71
  -2 -15   7  122.57    3.90
  -2  15   7  117.37    3.84
  -2 -15   7  125.30    3.45
  -2  15   6   24.11    1.54
  -2  15   6   28.50    1.58
   2  15  -6   33.27    1.63
  -2  15   6   27.89    1.74
  -2 -15   6   26.90    1.77
  -2 -15   6   30.70    1.38
  -2  15   5   50.51    2.00
  -2  15   5   49.64    2.06
   2  15  -5   53.09    2.01
  -2  15   5   53.91    2.19
  -2 -15   5   49.63    2.21
  -2 -15   5   52.59    1.79
   2  15  -4  315.06    7.83
  -2  15   4  327.61    8.00
  -2  15   4  337.31    7.92
  -2 -15   4  325.69    8.09
  -2  15   4  329.14    8.07
  -2 -15   4  325.49    7.63
  -2  15   3   74.83    2.51
   2  15  -3   77.27    2.48
  -2  15   3   75.71    2.61
  -2 -15   3   77.52    2.68
  -2 -15   3   80.07    2.26
  -2 -15   2    1.18    0.91
  -2  15   2    1.21    0.85
   2  15  -2    1.92    0.74
  -2  15   2    1.19    0.95
  -2 -15   1    5.39    0.98
  -2  15   1    6.62    1.01
   2  15  -1    5.00    0.76
  -2  15   1    5.66    0.94
  -2  15   0   16.98    1.19
  -2  15   0   17.32    1.28
   2 -15   1  129.35    4.23
  -2  15  -1  135.53    3.74
   2 -15   2    1.55    1.46
   2  15   2    4.41    0.90
  -2  15  -2    4.13    0.92
   2  15   3  124.31    3.50
   2 -15   3  121.65    4.29
   2 -15   3  119.22    3.41
  -2  15  -3  126.40    3.65
  -2  15  -3  120.04    3.52
   2 -15   4  127.15    4.59
   2  15   4  129.92    3.73
   2 -15   4  129.82    3.65
  -2  15  -4  137.22    3.90
   2  15   5    2.90    0.97
   2 -15   5    4.92    1.90
   2 -15   5    3.69    0.86
   2  15   6   53.65    2.18
   2 -15   6   51.65    2.09
   2  15   6   57.48    2.05
   2 -15   6   57.99    3.22
   2  15   7   34.16    1.80
  -2  15  -7   40.17    1.96
   2  15   7   32.99    1.58
   2 -15   7   34.29    1.70
   2 -15   7   36.76    2.88
   2 -15   8   10.17    2.30
   2  15   8    4.85    1.21
  -2  15  -8   11.28    1.40
   2  15   8    9.22    1.05
   2 -15   8    8.04    1.13
  -2  15  -9   52.08    2.35
   2 -15   9   46.03    2.12
   2  15   9   45.62    1.94
   2 -15   9   45.46    2.02
   2 -15   9   49.58    3.46
   2 -15  10    3.16    2.38
  -2  15 -10    1.96    1.26
   2  15  10    1.96    0.87
   2 -15  10    1.58    1.03
   2 -15  11    8.33    2.56
   2  15  11    8.28    1.07
   2 -15  11   11.20    1.30
  -2  15 -11   10.60    1.50
   2 -15  12   18.51    2.97
  -2  15 -12   18.42    1.70
   2 -15  12   16.63    1.45
  -2  15 -13    2.06    1.30
   2 -15  13    4.12    2.67
   2 -15  13    3.04    1.14
  -2  15 -14   16.48    1.64
   2 -15  14   14.74    2.87
  -2  15 -15    5.69    1.40
   2 -15  15    3.38    2.47
  -2  15 -16    0.43    1.18
   2 -15  16    1.72    2.40
   2 -15  16    0.81    1.05
  -2  15 -17    2.73    1.19
   2 -15  17    3.64    1.10
  -2  15 -18    6.53    1.19
   2 -15  18    8.52    1.15
   2 -15  19    0.57    1.93
   2 -15  19    4.21    0.95
   2  16 -20    2.20    1.10
  -2 -16  20    1.91    2.02
  -2 -16  20    4.51    1.02
   2  16 -19    4.12    1.28
  -2 -16  19    2.29    2.26
  -2 -16  19    4.27    1.09
   2  16 -18    2.45    1.24
  -2 -16  18    1.27    2.44
   2  16 -17    1.02    1.28
  -2 -16  17    1.99    2.57
   2  16 -16    1.61    1.31
  -2 -16  16   -0.58    1.11
  -2 -16  15    4.48    1.18
  -2 -16  14    0.12    1.11
  -2 -16  13   44.05    3.92
  -2 -16  13   42.32    2.04
   2  16 -12    4.02    1.39
  -2 -16  12    4.68    2.86
  -2 -16  12    4.89    1.13
   2  16 -11    2.21    1.29
  -2 -16  11    6.98    2.80
  -2  16  11    1.81    1.47
  -2 -16  11    2.58    1.45
  -2 -16  11    2.46    0.97
   2  16 -10   32.56    1.93
  -2 -16  10   31.81    3.36
  -2 -16  10   34.55    2.12
  -2  16  10   28.99    2.11
  -2 -16  10   33.45    1.68
   2  16  -9    4.40    1.22
  -2  16   9    3.69    1.10
  -2 -16   9    4.43    1.36
  -2 -16   9    2.62    2.40
  -2  16   9    3.09    1.39
  -2 -16   9    4.09    0.94
  -2  16   8   19.40    1.47
   2  16  -8   18.49    1.50
  -2 -16   8   18.30    1.68
  -2 -16   8   16.03    2.77
  -2  16   8   18.99    1.72
  -2 -16   8   17.97    1.24
   2  16  -7  108.17    3.42
  -2  16   7  115.80    3.48
  -2  16   7  105.02    3.63
  -2 -16   7  106.21    3.64
  -2 -16   7  109.12    3.18
   2  16  -6    3.41    1.00
  -2  16   6    2.33    1.04
  -2  16   6    3.28    1.01
  -2  16   6    3.38    1.23
  -2 -16   6    3.56    1.22
  -2 -16   6    4.25    0.82
  -2  16   5  247.25    6.16
  -2  16   5  234.64    6.22
   2  16  -5  236.32    6.13
  -2  16   5  240.32    6.35
  -2 -16   5  237.12    6.35
  -2 -16   5  242.80    5.89
  -2  16   4  139.01    3.88
   2  16  -4  133.15    3.82
  -2  16   4  133.20    3.96
  -2  16   4  138.89    4.06
  -2 -16   4  132.40    4.01
  -2 -16   4  137.30    3.59
  -2  16   3   22.90    1.40
  -2  16   3   24.65    1.56
   2  16  -3   23.72    1.35
  -2 -16   3   23.23    1.52
  -2 -16   3   26.70    1.16
  -2 -16   2    0.84    0.92
  -2  16   2    1.71    0.93
   2  16  -2    1.40    0.76
  -2  16   2    1.29    0.87
  -2  16   1   17.53    1.25
  -2  16   1   18.29    1.40
  -2  16   0   18.53    1.37
  -2  16   0   17.77    1.25
   2  16   0   15.12    1.04
  -2  16  -1  241.03    6.11
  -2  16  -1  242.62    6.28
   2 -16   2   -0.32    1.54
   2  16   2    1.62    0.86
  -2  16  -2    0.84    0.91
   2  16   3   32.35    1.61
   2 -16   3   33.48    2.39
   2 -16   3   31.73    1.47
  -2  16  -3   34.52    1.64
   2 -16   4    2.88    1.79
   2  16   4    2.13    0.95
   2 -16   4    2.18    0.82
  -2  16  -4    1.39    1.05
   2  16   5   15.18    1.29
   2 -16   5   15.31    2.20
   2 -16   5   13.84    1.13
   2  16   6  206.23    5.62
   2  16   6  217.63    5.53
   2 -16   6  209.30    5.56
   2 -16   6  213.45    6.75
   2  16   7  117.13    3.64
   2 -16   7  112.23    3.52
   2  16   7  114.25    3.44
   2 -16   7  117.04    3.47
   2 -16   7  121.53    4.83
   2 -16   8    2.49    2.17
   2  16   8    0.04    1.16
  -2  16  -8    2.03    1.26
   2  16   8    2.01    0.88
   2 -16   8    2.33    1.00
   2 -16   8    1.57    0.87
  -2  16  -9   61.17    2.60
   2 -16   9   54.74    2.26
   2  16   9   53.22    2.16
   2 -16   9   56.31    3.70
   2 -16  10    2.41    2.45
  -2  16 -10    2.91    1.34
   2  16  10    0.93    0.88
   2 -16  10    2.50    1.06
  -2  16 -11   62.82    2.73
   2 -16  11   62.28    2.43
   2 -16  11   59.43    3.90
  -2  16 -12   96.05    3.51
   2 -16  12   94.96    3.26
   2 -16  12   95.09    4.85
  -2  16 -13    2.82    1.32
   2 -16  13    2.03    2.52
   2 -16  13    3.03    1.13
   2 -16  14   18.13    3.02
   2 -16  14   19.95    1.59
  -2  16 -14   20.86    1.82
  -2  16 -15    4.04    1.31
   2 -16  15    2.75    2.49
  -2  16 -16    6.73    1.32
   2 -16  16    6.04    2.42
  -2  16 -17    8.35    1.33
   2 -16  17    7.77    1.19
   2 -16  18    1.81    0.94
   2 -16  19    0.99    1.88
   2 -16  19    2.37    0.90
   2  17 -20   20.47    1.53
  -2 -17  20   24.12    1.43
   2  17 -19    3.19    1.19
  -2 -17  19    1.93    2.21
  -2 -17  19    4.21    1.05
   2  17 -18    3.32    1.28
  -2 -17  18    4.05    2.41
   2  17 -17    2.45    1.30
  -2 -17  17    1.93    2.57
   2  17 -16   11.81    1.62
  -2 -17  16   10.07    1.33
  -2 -17  15    1.16    1.12
  -2 -17  14   59.43    2.45
  -2 -17  14   49.99    4.10
   2  17 -13  133.32    4.45
  -2 -17  13  127.78    5.96
  -2 -17  13  144.94    4.20
   2  17 -12    0.24    1.31
  -2 -17  12    2.18    1.06
   2  17 -11    4.66    1.38
  -2  17  11    1.49    1.45
  -2 -17  11    3.68    1.07
   2  17 -10   19.25    1.65
  -2 -17  10   22.46    3.13
  -2 -17  10   19.67    1.77
  -2  17  10   20.70    1.97
  -2 -17  10   19.30    1.38
   2  17  -9    3.33    1.20
  -2  17   9    4.91    1.16
  -2  17   9    4.48    1.51
  -2 -17   9    4.10    1.37
  -2 -17   9    6.78    2.66
  -2 -17   9    3.78    0.97
  -2  17   8  110.95    3.57
   2  17  -8  112.45    3.67
  -2 -17   8  116.31    5.18
  -2 -17   8  110.04    3.80
  -2  17   8  118.23    3.96
  -2 -17   8  117.87    3.44
  -2  17   7   60.28    2.36
   2  17  -7   52.92    2.31
  -2  17   7   59.19    2.61
  -2 -17   7   51.74    2.42
  -2 -17   7   56.35    2.06
  -2  17   6   99.28    3.14
  -2  17   6   90.69    3.16
   2  17  -6   93.37    3.13
  -2 -17   6   94.24    3.29
  -2  17   6   94.51    3.36
  -2 -17   6   96.88    2.87
  -2  17   5    6.25    1.16
   2  17  -5    7.97    1.12
  -2  17   5    8.73    1.12
  -2  17   5    8.44    1.35
  -2 -17   5    8.34    1.24
  -2 -17   5    6.27    0.83
  -2  17   4    8.89    1.09
  -2  17   4    9.22    1.23
   2  17  -4   10.35    1.14
  -2  17   4   10.80    1.38
  -2 -17   4    8.04    1.21
  -2 -17   4   10.12    0.90
  -2 -17   3   31.53    1.74
  -2  17   3   33.79    1.81
  -2  17   3   32.96    1.67
   2  17  -3   34.35    1.63
  -2  17   2  428.08    9.95
  -2  17   2  406.75   10.10
  -2  17   1    6.35    1.12
  -2  17   1    4.28    1.00
  -2  17   0   51.13    2.17
  -2  17   0   52.56    2.04
   2  17   0   46.47    1.82
  -2  17  -1   18.19    1.47
  -2  17  -1   18.35    1.32
   2  17   2  151.20    4.22
   2 -17   2  149.05    4.91
  -2  17  -2  155.21    4.23
  -2  17  -2  155.34    4.44
   2 -17   2  144.59    3.90
   2  17   3   20.18    1.43
  -2  17  -3   21.57    1.44
   2 -17   3   22.65    1.29
   2 -17   3   23.57    1.23
   2 -17   3   24.16    2.22
   2  17   4   70.46    2.56
  -2  17  -4   73.41    2.54
   2 -17   4   68.84    2.39
   2 -17   4   68.30    2.31
   2 -17   4   75.62    3.51
   2  17   5   99.06    3.21
  -2  17  -5   96.11    3.14
  -2  17  -5  101.91    3.38
   2 -17   5   95.07    3.04
   2 -17   5   93.94    2.97
   2  17   5  103.55    3.12
   2 -17   5   97.61    4.16
   2  17   6   42.21    2.01
   2 -17   6   42.03    1.81
   2 -17   6   39.76    1.85
   2  17   6   40.63    1.80
   2 -17   6   39.60    3.00
   2  17   7  133.74    4.07
   2 -17   7  133.76    3.86
   2 -17   7  129.08    3.92
   2  17   7  133.03    3.89
   2 -17   7  131.32    5.22
   2  17   8  149.24    4.55
   2 -17   8  166.01    4.47
   2 -17   8  152.16    4.50
   2  17   8  152.51    4.40
   2 -17   8  166.35    5.99
   2 -17   9   17.27    2.84
   2  17   9   17.26    1.35
   2 -17   9   20.22    1.48
  -2  17  -9   19.59    1.79
   2 -17  10   13.09    2.77
  -2  17 -10   19.59    1.75
   2  17  10   10.61    1.20
   2 -17  10   16.14    1.42
  -2  17 -11   50.46    2.51
   2  17  11   39.47    1.92
   2 -17  11   50.94    2.19
   2 -17  11   41.77    3.60
  -2  17 -12   32.16    2.10
   2 -17  12   31.96    1.82
   2 -17  12   26.01    3.24
  -2  17 -13    0.41    1.31
   2 -17  13   -1.00    2.52
   2 -17  13   -0.58    1.09
  -2  17 -14   26.45    1.91
   2 -17  14   28.72    1.74
  -2  17 -15    6.58    1.38
   2 -17  15    5.41    2.52
   2 -17  15    5.69    1.20
  -2  17 -16    7.36    1.36
   2 -17  16    3.82    2.31
   2 -17  17   -0.16    2.09
   2 -17  18    8.42    1.12
   2  18 -19    5.21    1.19
  -2 -18  19    1.80    2.10
   2  18 -18    7.29    1.34
  -2 -18  18    4.46    2.41
   2  18 -17    0.92    1.27
  -2 -18  17    4.52    1.15
  -2 -18  16    8.32    1.23
  -2 -18  15   14.27    3.10
  -2 -18  15   14.65    1.42
   2  18 -14    5.97    1.52
  -2 -18  14    5.66    2.83
  -2 -18  14   10.37    1.30
   2  18 -13    0.82    1.30
  -2 -18  13    1.78    2.73
  -2 -18  13    2.53    1.09
   2  18 -12    4.92    1.46
  -2 -18  12    9.28    2.96
  -2 -18  12    6.48    1.20
   2  18 -11  211.05    5.95
  -2 -18  11  204.03    7.54
  -2  18  11  196.14    6.13
  -2 -18  11  214.59    5.64
   2  18 -10   11.09    1.51
  -2 -18  10    9.91    2.91
  -2  18  10   10.35    1.72
  -2 -18  10   12.52    1.25
  -2  18   9    5.38    1.16
   2  18  -9    5.24    1.29
  -2 -18   9    4.32    1.38
  -2 -18   9    7.55    2.77
  -2  18   9    2.88    1.50
  -2 -18   9    4.88    1.01
   2  18  -8   16.36    1.53
  -2  18   8   13.60    1.36
  -2 -18   8   14.37    1.59
  -2 -18   8   14.08    2.90
  -2  18   8   13.34    1.74
  -2 -18   8   15.26    1.24
  -2  18   7   28.27    1.69
   2  18  -7   25.07    1.67
  -2  18   7   23.48    1.94
  -2 -18   7   29.44    3.08
  -2 -18   7   26.97    1.81
  -2 -18   7   26.06    1.42
   2  18  -6   86.33    3.00
  -2  18   6   82.18    3.02
  -2  18   6   91.40    3.01
  -2 -18   6   85.97    3.13
  -2  18   6   85.36    3.25
  -2 -18   6   88.90    2.74
   2  18  -5   32.31    1.76
  -2  18   5   30.64    1.85
  -2  18   5   32.16    1.73
  -2 -18   5   34.52    1.90
  -2  18   5   31.90    2.01
  -2 -18   5   36.94    1.55
  -2  18   4    8.06    1.24
   2  18  -4    8.69    1.14
  -2  18   4    6.30    1.10
  -2  18   4    8.14    1.39
  -2 -18   4    8.58    1.25
  -2 -18   4    7.82    0.88
  -2  18   3  132.51    3.99
  -2 -18   3  121.86    3.75
   2  18  -3  124.58    3.66
  -2  18   3  123.16    3.88
  -2  18   3  120.26    3.66
  -2  18   2   73.54    2.59
  -2  18   2   76.29    2.81
  -2  18   1    2.84    1.13
  -2  18   1    0.16    0.96
   2  18  -1    1.48    0.83
  -2  18   0   29.61    1.60
  -2  18   0   30.15    1.80
   2  18   1  123.73    3.66
  -2  18  -1  120.36    3.83
  -2  18  -1  118.92    3.59
   2  18   2   48.75    2.08
  -2  18  -2   47.84    2.26
  -2  18  -2   49.68    2.06
   2 -18   3   15.28    2.09
   2  18   3   19.01    1.43
  -2  18  -3   17.51    1.35
   2 -18   3   16.34    1.09
  -2  18  -4    2.23    1.00
   2  18   4    2.77    1.06
   2 -18   4    1.99    1.92
   2 -18   4    1.71    0.78
   2  18   5  106.73    3.46
  -2  18  -5  108.62    3.39
   2 -18   5  105.07    3.27
   2  18   5  106.46    3.32
   2 -18   5  109.69    3.21
   2 -18   5   99.43    4.43
   2  18   6  132.88    4.03
  -2  18  -6  128.16    3.89
   2  18   6  131.95    3.86
   2 -18   6  127.05    3.82
   2 -18   6  129.60    3.77
   2 -18   6  128.48    5.09
   2  18   7   13.58    1.47
   2 -18   7   12.70    2.46
   2  18   7   15.65    1.29
   2 -18   7   13.87    1.24
   2 -18   7   14.14    1.28
   2  18   8  103.17    3.38
   2 -18   8  115.18    3.45
   2 -18   8  104.55    4.82
   2 -18   9    3.16    2.38
   2  18   9    4.12    1.02
   2 -18   9    4.92    1.11
   2 -18  10    0.48    2.49
  -2  18 -10    3.29    1.48
   2  18  10    0.87    0.93
   2 -18  10    3.55    1.13
   2 -18  11    4.43    2.66
  -2  18 -11    5.70    1.48
   2  18  11    4.08    0.99
   2 -18  11    5.67    1.20
  -2  18 -12    9.50    1.55
   2 -18  12    6.97    2.65
   2 -18  12    5.82    1.18
  -2  18 -13    1.64    1.30
   2 -18  13   -1.57    2.46
   2 -18  13    1.93    1.07
  -2  18 -14    3.76    1.33
   2 -18  14    1.82    2.48
   2 -18  14    4.75    1.15
   2 -18  15    1.71    1.06
   2 -18  15   -0.27    2.24
   2 -18  16    1.42    2.22
   2 -18  16    1.09    1.00
   2 -18  17   -1.36    1.98
   2  19 -19   10.76    1.26
   2  19 -18   -0.43    1.14
  -2 -19  18    1.38    0.98
  -2 -19  17    3.35    1.07
  -2 -19  16    2.11    2.55
  -2 -19  16    3.06    1.11
  -2 -19  15    3.80    2.70
  -2 -19  15    6.21    1.21
   2  19 -14    5.14    1.43
  -2 -19  14    2.62    2.75
  -2 -19  14    4.89    1.17
   2  19 -13    4.12    1.43
  -2 -19  13    2.54    2.70
  -2 -19  13    3.55    1.14
   2  19 -12   23.86    1.90
  -2 -19  12   21.28    3.27
  -2 -19  12   22.15    1.58
   2  19 -11   21.52    1.81
  -2  19  11   18.61    1.94
  -2 -19  11   17.36    3.17
  -2 -19  11   20.41    1.51
   2  19 -10    1.01    1.24
  -2 -19  10    2.37    2.69
  -2  19  10   -0.06    1.50
  -2 -19  10   -0.15    1.01
   2  19  -9   24.56    1.80
  -2  19   9   25.60    2.10
  -2 -19   9   28.24    3.37
  -2 -19   9   21.15    1.47
  -2  19   8   13.79    1.39
   2  19  -8   16.05    1.56
  -2 -19   8   15.88    1.64
  -2 -19   8   14.17    2.92
  -2  19   8   14.15    1.79
  -2 -19   8   15.70    1.25
   2  19  -7  127.85    4.05
  -2  19   7  125.79    3.91
  -2 -19   7  130.64    5.57
  -2 -19   7  132.87    4.17
  -2  19   7  131.83    4.37
  -2 -19   7  128.91    3.74
   2  19  -6  410.92   10.13
  -2  19   6  440.58   10.15
  -2 -19   6  423.37   11.75
  -2 -19   6  411.58   10.20
  -2  19   6  421.90   10.43
  -2 -19   6  414.40    9.80
   2  19  -5   46.82    2.12
  -2  19   5   47.58    2.24
  -2  19   5   50.03    2.13
  -2  19   5   52.10    2.47
  -2 -19   5   47.44    2.19
  -2 -19   5   46.02    1.82
  -2  19   4   24.66    1.52
  -2  19   4   24.89    1.73
   2  19  -4   27.06    1.57
  -2  19   4   25.87    1.88
  -2 -19   4   23.63    1.62
  -2  19   3   21.39    1.45
  -2  19   3   24.44    1.71
  -2  19   3   24.29    1.80
  -2  19   2   20.92    1.44
  -2  19   2   22.87    1.67
  -2  19   1    0.30    0.98
  -2  19   1    2.37    1.15
   2  19  -1    1.00    0.88
  -2  19   0  101.12    3.47
  -2  19   0  102.57    3.23
  -2  19  -1   19.83    1.40
  -2  19  -1   21.24    1.70
   2  19   1   18.76    1.47
  -2  19  -2   28.17    1.60
  -2  19  -2   28.38    1.87
   2  19   2   28.97    1.70
  -2  19  -3  126.51    3.80
  -2  19  -3  125.57    4.07
   2  19   3  131.64    3.90
   2 -19   3  118.49    4.60
  -2  19  -4    3.82    1.06
   2  19   4    4.53    1.16
   2 -19   4    3.19    1.92
   2 -19   4    3.30    0.84
   2  19   5   44.31    2.09
  -2  19  -5   41.30    1.96
   2 -19   5   41.11    1.77
   2  19   5   43.23    1.94
   2 -19   5   41.12    3.02
   2  19   6   13.70    1.44
   2 -19   6   15.23    2.48
  -2  19  -6   16.06    1.39
   2  19   6   13.55    1.27
   2 -19   6   13.74    1.19
   2  19   7  188.35    5.50
  -2  19  -7  200.63    5.43
   2 -19   7  203.01    5.31
   2  19   7  197.00    5.38
   2 -19   7  194.37    5.35
   2 -19   7  203.58    6.84
  -2  19  -8    1.24    1.12
   2  19   8    2.60    0.97
   2 -19   8    2.32    1.01
   2 -19   9    3.45    2.42
   2  19   9    2.44    0.97
   2 -19   9    3.18    1.04
   2 -19  10    1.44    2.44
  -2  19 -10    2.23    1.39
   2  19  10    1.86    0.94
   2 -19  10   -0.47    1.00
   2 -19  11    1.36    2.46
  -2  19 -11    0.47    1.34
   2  19  11    0.11    0.87
   2 -19  11   -0.36    0.99
  -2  19 -12    6.81    1.50
   2 -19  12    3.00    2.49
   2 -19  12    5.06    1.17
   2 -19  13    1.43    2.35
   2 -19  13    2.45    1.08
   2 -19  14   39.22    1.94
   2 -19  14   24.82    2.99
   2 -19  15    3.55    1.05
   2 -19  15    4.52    2.25
   2 -19  16   19.14    1.40
   2 -19  16    7.55    2.25
   2 -19  17    0.41    1.93
   2 -19  17    7.86    1.06
  -2 -20  18    3.25    0.99
  -2 -20  17    5.24    2.44
  -2 -20  17   20.20    1.40
  -2 -20  16    0.19    2.37
  -2 -20  16   -0.11    1.01
   2  20 -15    2.89    1.37
  -2 -20  15    3.94    2.58
  -2 -20  15    4.69    1.14
   2  20 -14    4.43    1.33
  -2 -20  14    4.32    2.69
  -2 -20  14    7.26    1.19
   2  20 -13    8.26    1.49
  -2 -20  13    4.97    2.74
  -2 -20  13    7.86    1.22
   2  20 -12   68.73    2.94
  -2 -20  12   68.94    2.62
  -2 -20  12   66.44    4.38
   2  20 -11   16.03    1.71
  -2 -20  11   20.03    3.16
  -2 -20  11   17.70    1.47
   2  20 -10   30.84    1.99
  -2  20  10   28.87    2.22
  -2 -20  10   29.26    3.56
  -2 -20  10   28.68    1.68
   2  20  -9   82.41    3.16
  -2 -20   9   83.16    4.71
  -2  20   9   87.63    3.50
  -2 -20   9   83.99    2.87
  -2  20   8   78.74    2.78
   2  20  -8   80.21    3.02
  -2 -20   8   78.68    4.50
  -2  20   8   77.26    3.28
  -2 -20   8   75.42    2.66
   2  20  -7    9.77    1.41
  -2  20   7   13.80    1.33
  -2 -20   7   13.31    2.90
  -2  20   7   14.65    1.79
  -2 -20   7   10.23    1.12
  -2  20   6   18.41    1.46
  -2  20   6   17.01    1.52
   2  20  -6   19.73    1.57
  -2 -20   6   19.25    1.60
  -2 -20   6   24.39    3.07
  -2  20   6   23.64    1.97
  -2 -20   6   17.88    1.28
  -2 -20   5    3.41    1.18
  -2  20   5    0.96    1.42
  -2 -20   5    3.95    2.39
   2  20  -5    1.45    1.02
  -2  20   5    3.65    1.21
  -2  20   5    1.76    1.04
  -2  20   4  131.18    4.24
  -2  20   4  126.26    4.05
  -2  20   4  127.86    3.82
  -2  20   3   24.35    1.86
  -2  20   3   21.43    1.70
  -2  20   3   20.63    1.44
  -2  20   2    6.93    1.45
   2  20  -2    5.54    1.07
  -2  20   2    3.73    1.04
  -2  20   2    6.45    1.31
  -2  20   1   23.40    1.77
  -2  20   1   22.79    1.49
  -2  20   0   14.27    1.30
  -2  20   0   18.37    1.63
   2  20   1    0.75    1.04
  -2  20  -1    0.76    0.99
  -2  20  -1    3.07    1.25
   2  20   2   11.51    1.35
  -2  20  -2   13.84    1.54
  -2  20  -2   13.08    1.25
   2  20   3    3.29    1.16
  -2  20  -3    1.06    1.31
  -2  20  -3    1.11    0.98
   2 -20   4   17.73    2.39
   2  20   4   16.23    1.50
  -2  20  -4   13.63    1.30
  -2  20  -4   18.33    1.73
   2 -20   4   15.05    1.14
   2  20   5   -0.93    1.12
   2 -20   5   -0.85    2.11
  -2  20  -5    0.85    1.31
  -2  20  -5   -0.30    1.00
   2  20   5    1.86    0.97
   2 -20   5    0.06    0.83
   2 -20   6    4.92    2.28
   2  20   6    6.22    1.28
  -2  20  -6    6.21    1.14
   2  20   6    9.31    1.20
   2 -20   6    9.31    1.08
   2  20   7    8.70    1.36
   2 -20   7   10.51    2.40
  -2  20  -7    6.87    1.19
   2  20   7    8.53    1.17
   2 -20   7    7.31    1.10
  -2  20  -8   27.25    1.72
   2 -20   8   33.80    1.74
   2  20   8   31.09    1.72
   2 -20   8   25.56    2.97
   2 -20   9    0.74    2.28
  -2  20  -9   -0.04    1.01
   2  20   9    2.10    0.96
   2 -20   9    0.38    0.94
   2 -20  10    6.04    2.47
   2  20  10    6.25    1.08
   2 -20  10    7.56    1.18
   2 -20  11    2.54    2.43
   2  20  11    0.53    0.84
   2 -20  11    1.02    1.05
   2 -20  12   17.88    2.79
   2 -20  12   31.28    1.74
   2 -20  13    9.15    2.45
   2 -20  13   19.52    1.48
   2 -20  14   12.76    2.59
   2 -20  14   26.63    1.62
   2 -20  15    0.07    0.91
   2 -20  15    2.29    2.05
  -2  20 -16    3.63    1.19
   2 -20  16    2.20    1.95
   2 -20  16    3.69    0.95
  -2 -21  17    1.87    2.08
  -2 -21  17    8.59    1.10
   2  21 -16    1.84    1.17
  -2 -21  16    2.10    2.28
  -2 -21  16    3.04    1.02
   2  21 -15   32.94    2.00
  -2 -21  15   40.11    1.88
   2  21 -14    1.79    1.26
  -2 -21  14    0.10    2.54
  -2 -21  14    2.05    1.05
   2  21 -13    1.14    1.23
  -2 -21  13    0.83    2.49
  -2 -21  13    1.18    1.04
   2  21 -12   18.06    1.71
  -2 -21  12   13.53    2.92
  -2 -21  12   16.16    1.43
   2  21 -11    1.40    1.28
  -2 -21  11    4.40    2.74
  -2 -21  11    3.30    1.07
   2  21 -10    1.97    1.24
  -2  21  10    0.59    1.45
  -2 -21  10    2.25    2.72
  -2 -21  10    0.19    0.94
   2  21  -9    0.92    1.24
  -2  21   9    1.86    1.53
  -2 -21   9    2.87    2.70
  -2 -21   9   -0.18    0.93
   2  21  -8    9.11    1.37
  -2  21   8    7.21    1.62
  -2 -21   8    8.42    2.80
  -2 -21   8    7.44    1.08
   2  21  -7    5.51    1.25
  -2  21   7    5.83    1.59
  -2 -21   7    3.65    2.55
  -2 -21   7    5.89    1.01
  -2 -21   6  110.60    5.17
  -2  21   6  116.10    4.08
  -2  21   5   33.51    2.24
  -2 -21   5   34.10    3.24
  -2  21   5   32.98    1.96
  -2  21   4   48.79    2.55
  -2 -21   4   50.31    3.53
  -2  21   4   50.18    2.36
  -2  21   3   10.01    1.45
   2  21  -3   10.13    1.28
   2  21  -2   39.71    1.96
  -2  21   2   41.63    2.25
  -2  21   1  252.01    6.87
   2  21   0   55.52    2.38
  -2  21   0   55.72    2.60
   2  21   1   48.67    2.27
  -2  21  -1   48.59    2.46
   2  21   2   81.43    3.00
  -2  21  -2   84.32    3.23
   2  21   3    2.25    1.15
  -2  21  -3    1.82    1.29
   2  21   4    5.69    1.28
   2  21   4    7.59    1.19
  -2  21  -4    7.14    1.51
   2 -21   5   21.13    2.57
   2  21   5   21.05    1.69
   2 -21   5   22.99    1.39
   2  21   5   27.92    1.64
  -2  21  -5   25.61    1.96
   2  21   6   21.59    1.67
   2 -21   6   19.22    2.62
   2 -21   6   20.33    1.36
   2  21   6   22.49    1.51
  -2  21  -6   23.00    1.89
   2 -21   7   17.90    2.61
   2  21   7   14.51    1.54
  -2  21  -7   19.97    1.85
   2 -21   7   19.60    1.36
   2  21   7   20.47    1.47
   2 -21   8    0.35    2.21
   2  21   8    3.36    1.01
   2 -21   8    2.27    0.98
   2 -21   9    0.99    2.27
   2  21   9    0.66    0.91
   2 -21   9    0.45    0.94
   2 -21  10    2.09    2.28
   2  21  10    2.78    0.93
   2 -21  10    4.81    1.10
   2 -21  11    4.87    2.31
   2 -21  11    5.65    1.12
   2 -21  12   -0.88    2.27
   2 -21  12    0.57    0.96
   2 -21  13   21.34    2.75
   2 -21  13   46.18    1.98
  -2  21 -14    5.00    1.32
   2 -21  14    3.87    1.05
  -2  21 -15   -0.30    1.12
   2 -21  15    0.72    0.87
   2 -21  15    1.28    1.93
   2 -21  16    0.06    0.84
   2  22 -16   10.18    1.31
  -2 -22  16   13.45    1.21
   2  22 -15    8.19    1.29
  -2 -22  15    6.49    1.10
   2  22 -14    2.70    1.23
  -2 -22  14    3.09    2.35
  -2 -22  14    2.44    1.02
   2  22 -13    2.22    1.24
  -2 -22  13    0.79    2.45
  -2 -22  13    2.58    1.03
   2  22 -12    1.02    1.23
  -2 -22  12    2.75    2.55
  -2 -22  12    1.74    1.01
   2  22 -11   14.59    1.58
  -2 -22  11   14.46    2.86
  -2 -22  11   15.76    1.37
   2  22 -10   19.77    1.69
  -2 -22  10   22.31    3.12
  -2  22  10   22.02    1.97
  -2 -22  10   18.05    1.41
   2  22  -9   40.52    2.19
  -2  22   9   42.86    2.52
  -2 -22   9   37.62    3.55
  -2 -22   9   38.78    1.87
  -2  22   8   84.29    3.45
  -2 -22   8   81.51    4.60
  -2 -22   8   84.56    2.82
  -2 -22   7   55.43    3.96
  -2  22   7   62.17    2.93
  -2 -22   6  100.69    4.95
  -2  22   6  104.15    3.86
  -2  22   5   20.89    1.91
  -2 -22   5   17.44    2.93
  -2 -22   4   53.27    3.64
  -2  22   4   51.19    2.45
   2  22  -4   51.64    2.31
  -2 -22   3   12.88    2.55
  -2  22   3   18.46    1.78
   2  22  -3   13.85    1.38
  -2  22   3   16.82    1.59
  -2  22   2   26.05    1.94
  -2  22   2   23.04    1.80
   2  22  -1    5.63    1.24
  -2  22   1    7.61    1.51
  -2  22   1    5.65    1.37
   2  22   0   39.39    2.03
  -2  22   0   36.59    2.20
   2  22   1   29.66    1.87
  -2  22  -1   31.90    2.10
   2  22   2   14.36    1.48
  -2  22  -2   16.14    1.71
   2  22   3    6.00    1.29
  -2  22  -3    7.92    1.53
   2  22   4    4.80    1.25
   2  22   4    5.70    1.15
  -2  22  -4    3.24    1.39
   2  22   5   39.03    2.13
  -2  22  -5   44.72    2.42
   2  22   5   39.62    1.96
   2  22   6    2.79    1.21
   2 -22   6    1.52    2.02
  -2  22  -6    3.09    1.46
   2  22   6    3.53    1.04
   2 -22   6    2.36    0.89
   2 -22   7    1.16    2.15
  -2  22  -7    4.90    1.47
   2  22   7    1.78    1.00
   2 -22   7    2.88    0.93
   2 -22   8    6.12    2.29
  -2  22  -8    4.90    1.47
   2  22   8    4.83    1.05
   2 -22   8    5.41    1.03
   2 -22   9   -0.17    2.17
  -2  22  -9   -0.16    1.31
   2  22   9    0.27    0.90
   2 -22   9   -0.04    0.94
   2 -22  10    4.02    2.21
   2  22  10    1.20    0.88
   2 -22  10    1.86    0.97
   2 -22  11    0.50    2.16
   2 -22  11    0.18    0.93
   2 -22  12    0.24    2.09
   2 -22  12    0.89    0.94
  -2  22 -13    1.33    1.19
   2 -22  13   -0.53    1.95
   2 -22  13    1.47    0.91
  -2  22 -14    5.32    1.24
   2 -22  14    2.02    1.89
   2 -22  14    4.46    0.97
  -2  22 -15    0.12    1.04
   2 -22  15   -0.12    0.84
  -2 -23  15    0.78    2.08
  -2 -23  15    7.90    1.08
  -2 -23  14    3.33    2.32
  -2 -23  14    5.44    1.04
  -2 -23  13   19.01    2.84
  -2 -23  13   37.24    1.75
  -2 -23  12    4.45    2.45
  -2 -23  12    5.87    1.07
  -2 -23  11    0.49    2.39
  -2 -23  11    1.04    0.97
  -2 -23  10    4.67    2.61
  -2 -23  10    3.37    1.00
  -2  23   9   15.87    1.85
  -2 -23   9   18.99    1.35
  -2  23   8    0.46    1.40
  -2 -23   8   -0.50    2.45
  -2  23   7    4.13    1.55
  -2 -23   7    3.53    2.47
  -2  23   6    2.05    1.49
  -2 -23   6    0.19    2.39
  -2  23   6    1.31    0.83
   2  23  -6    0.95    1.12
  -2 -23   5   11.34    2.64
  -2  23   5   15.82    1.76
   2  23  -5   13.27    1.44
  -2 -23   4   12.57    2.61
  -2  23   4   16.41    1.76
   2  23  -4   13.52    1.40
  -2  23   4   11.73    1.46
  -2  23   3    6.60    1.52
  -2  23   3    5.48    1.34
  -2  23   2   11.53    1.64
  -2  23   2    9.43    1.43
   2  23  -1    7.38    1.32
  -2  23   1    8.17    1.54
  -2  23   1   10.21    1.51
  -2  23   0   19.18    1.82
   2  23   0   13.89    1.49
  -2  23   0   16.83    1.69
   2  23   1    0.83    1.13
  -2  23  -1    0.84    1.27
   2  23   2   36.16    2.04
  -2  23  -2   40.90    2.29
   2  23   3   28.58    1.85
  -2  23  -3   29.58    2.05
   2  23   4   12.53    1.44
   2  23   4   14.87    1.37
  -2  23  -4   12.72    1.70
   2  23   5    0.53    1.15
  -2  23  -5    1.47    1.38
   2  23   5    2.40    1.04
  -2  23  -6    3.05    1.47
   2  23   6    0.57    1.00
  -2  23  -7   62.09    2.84
   2  23   7   55.74    2.34
   2 -23   7   59.70    2.20
   2 -23   8    3.65    2.12
  -2  23  -8    3.90    1.42
   2  23   8    3.88    1.00
   2 -23   8    3.06    0.93
   2 -23   9    1.52    2.08
  -2  23  -9    0.53    1.32
   2  23   9    0.14    0.86
   2 -23   9   -0.31    0.89
  -2  23 -10    2.03    1.33
   2 -23  10    2.05    2.05
   2 -23  10    5.61    1.00
   2 -23  11   -3.36    2.11
   2 -23  11    0.91    0.88
   2 -23  12   -1.02    1.94
   2 -23  12    0.29    0.85
  -2  23 -13    0.27    1.13
   2 -23  13   -0.87    1.77
   2 -23  13    0.34    0.83
  -2  23 -14   15.39    1.44
   2 -23  14   15.40    1.19
  -2 -24  14    1.06    1.99
  -2 -24  14    2.13    0.88
  -2 -24  13    5.47    2.30
  -2 -24  13   10.09    1.10
  -2 -24  12    2.42    2.32
  -2 -24  12    4.84    0.99
  -2 -24  11    0.27    2.30
  -2 -24  11    2.94    0.95
  -2 -24  10    5.07    2.40
  -2 -24  10    5.19    1.00
  -2 -24   9    4.96    2.38
  -2  24   9    8.90    1.57
  -2  24   8    1.01    1.41
  -2 -24   8    0.66    2.27
   2  24  -8    0.14    1.13
  -2 -24   7    2.60    2.27
  -2  24   7    2.54    1.44
   2  24  -7    1.23    1.14
  -2  24   6    0.06    1.41
  -2 -24   6   -0.09    2.25
   2  24  -6    1.02    1.12
  -2  24   5   48.36    2.53
   2  24  -5   44.24    2.15
  -2  24   4    6.47    1.55
  -2  24   3    2.31    1.42
  -2  24   3    1.89    1.21
  -2  24   2   44.10    2.42
   2  24  -2   38.92    2.09
  -2  24   2   39.85    2.21
  -2  24   1   58.24    2.72
   2  24  -1   55.91    2.45
  -2  24   1   50.78    2.52
   2  24   0    2.02    1.17
  -2  24   0    3.92    1.44
  -2  24   0    2.15    1.31
   2  24   1    1.97    1.17
  -2  24  -1    2.76    1.34
   2  24   2    0.22    1.14
  -2  24  -2   -2.23    1.41
   2  24   3    0.44    1.14
  -2  24  -3    0.97    1.33
   2  24   3    0.97    1.03
  -2  24  -4    0.91    1.33
   2  24   4    2.74    1.05
  -2  24  -5    3.55    1.40
   2  24   5    3.60    1.03
  -2  24  -6    6.13    1.48
   2  24   6    4.80    1.06
  -2  24  -7    4.32    1.40
   2  24   7    3.31    1.00
  -2  24  -8    2.21    1.34
   2  24   8    2.14    0.92
  -2  24  -9   -0.82    1.28
   2 -24   9    0.09    0.81
  -2  24 -10   -0.84    1.21
   2 -24  10    0.07    1.85
   2 -24  10   -0.53    0.80
  -2  24 -11    0.47    1.22
   2 -24  11    0.53    1.75
   2 -24  11    1.31    0.84
   2 -24  12    0.64    0.79
  -2 -25  12   -0.46    2.02
   2  25 -12    1.00    1.07
  -2 -25  11    2.58    2.13
   2  25 -11    4.90    1.19
  -2 -25  10   -1.17    2.20
   2  25 -10    0.43    1.08
  -2  25   9   -0.57    1.31
  -2 -25   9    1.28    2.10
   2  25  -9   -0.13    1.08
  -2 -25   8    3.61    2.19
  -2  25   8    3.47    1.43
   2  25  -8    2.66    1.16
  -2  25   7    7.39    1.52
  -2 -25   7    3.34    2.21
   2  25  -7    3.85    1.17
  -2  25   6    1.10    1.37
  -2 -25   6    1.43    2.19
   2  25  -6   -0.55    1.06
  -2  25   5    6.81    1.50
  -2  25   5    2.56    0.88
  -2  25   4    1.76    1.39
  -2  25   3   46.95    2.47
   2  25  -3   42.92    2.17
   2  25  -2    0.30    1.08
  -2  25   2    1.30    1.37
  -2  25   2   -0.47    1.19
   2  25  -1    4.02    1.21
  -2  25   1    6.43    1.52
  -2  25   1    4.23    1.30
  -2  25   0   47.61    2.45
   2  25   0   40.94    2.11
  -2  25   0   41.95    2.29
  -2  25  -1    8.19    1.53
   2  25   1    5.31    1.23
  -2  25  -1    5.38    1.39
  -2  25  -2   -0.05    1.27
   2  25   2    1.09    1.00
  -2  25  -2    1.29    1.30
   2  25   3   53.91    2.26
  -2  25  -3   49.75    2.55
   2  25   4    9.77    1.22
  -2  25  -4    9.62    1.54
   2  25   5    1.70    0.98
  -2  25  -5    1.21    1.26
   2  25   6    4.23    0.99
  -2  25  -6    5.30    1.39
   2  25   7    5.23    1.00
  -2  25  -7    7.57    1.46
  -2  25  -8    6.54    1.40
  -2  25  -9    1.11    1.21
  -2  25 -10    6.41    1.33
  -2  25 -11   -0.22    1.12
  -2 -26  10    4.01    2.05
   2  26 -10   11.52    1.28
  -2 -26   9    0.52    2.01
  -2  26   8   14.18    1.62
  -2  26   7   13.76    1.63
  -2  26   6    3.42    1.39
  -2  26   5    1.84    1.35
   2  26  -5    2.32    1.09
  -2  26   4    7.02    1.50
   2  26  -4    5.50    1.20
  -2  26   3    1.90    1.32
   2  26  -3    1.89    1.09
   2  26  -2    1.73    1.11
  -2  26   2    4.46    1.39
  -2  26   1    5.48    1.42
   2  26  -1    3.66    1.14
  -2  26   0    5.84    1.44
  -2  26   0    3.64    1.24
  -2  26  -1   90.06    3.34
   2  26   1   84.58    2.97
  -2  26  -1   79.44    3.13
  -2  26  -2    1.67    1.27
   2  26   2    1.01    1.01
  -2  26  -2   -0.74    1.23
  -2  26  -3    2.69    1.31
   2  26   3    2.40    0.99
  -2  26  -3    1.34    1.24
   2  26   4    8.09    1.14
  -2  26  -4    8.90    1.42
   2  26   5   10.33    1.17
  -2  26  -5   10.26    1.50
   2  26   6   11.96    1.17
  -2  26  -6   14.58    1.58
  -2  26  -7    1.63    1.24
  -2  26  -8    4.40    1.32
  -2  26  -9   17.02    1.58
  -2  26 -10    2.23    1.15
  -2  27   7    2.18    1.25
  -2  27   6   29.05    1.96
  -2  27   5    1.56    1.30
  -2  27   4    0.15    1.25
  -2  27   3    2.44    1.34
  -2  27   2   53.82    2.57
  -2  27   1    2.13    1.29
  -2  27   0    0.05    1.23
  -2  27  -1   12.38    1.54
   2  27   1   12.44    1.23
  -2  27  -2    5.23    1.33
   2  27   2    5.74    1.05
  -2  27  -2    4.93    1.27
  -2  27  -3    4.49    1.31
   2  27   3    3.06    0.94
  -2  27  -3    4.09    1.25
  -2  27  -4    5.66    1.32
   2  27   4    3.63    0.97
  -2  27  -4    2.55    1.23
  -2  27  -5    1.38    1.20
   2  27   5   -0.24    0.83
  -2  27  -5    0.77    1.17
  -2  27  -6   19.15    1.63
  -2  27  -7    0.39    1.11
  -2  27  -8    0.29    1.08
  -2  28   6   -0.04    1.14
  -2  28   5   -0.92    1.17
  -2  28   4   10.46    1.44
  -2  28   3   11.22    1.49
  -2  28   2    8.51    1.41
  -2  28   1    3.56    1.28
   2  28  -1    5.10    1.01
  -2  28   0    3.16    1.27
   2  28   0    2.76    0.94
  -2  28  -1    9.74    1.39
   2  28   1    8.86    1.08
  -2  28  -2    5.85    1.29
   2  28   2    3.92    0.95
  -2  28  -3   -0.73    1.13
   2  28   3    1.61    0.87
  -2  28  -4    2.62    1.18
   2  28   4    1.62    0.83
  -2  28  -5   47.30    2.18
  -2  28  -6    0.58    1.05
   2  29  -2    7.87    1.02
  -2  29   1   -0.69    1.13
   2  29  -1    0.78    0.84
  -2  29   0   14.54    1.48
   2  29   0   17.30    1.22
   2  29   1    1.66    0.84
  -3   0  25    0.89    0.99
  -3   0  24   10.66    1.33
  -3   0  23    2.51    1.18
  -3   0  22    5.77    1.33
   3   0 -21   -0.62    0.95
  -3   0  21    0.17    1.17
  -3   0  20   56.93    2.52
  -3   0  19    2.01    2.00
  -3   0  19    0.40    1.17
  -3   0  18   98.64    4.26
  -3   0  18  100.16    3.32
  -3   0  17   -0.07    1.79
  -3   0  17    0.17    1.03
  -3   0  16   93.46    3.85
  -3   0  16   90.58    2.96
  -3   0  15   -0.57    1.54
  -3   0  15    0.47    0.89
  -3   0  15    0.61    0.60
  -3   0  14   10.14    1.72
  -3   0  14    8.56    0.78
  -3   0  14    9.14    1.06
  -3   0  13    1.30    1.34
  -3   0  13    0.08    1.22
   3   0 -13    0.24    0.67
  -3   0  13    1.07    0.55
  -3   0  13    0.80    0.80
  -3   0  12  140.05    3.71
  -3   0  12  142.27    4.36
   3   0 -12  135.18    4.03
  -3   0  12  140.02    3.54
  -3   0  12  143.21    3.71
  -3   0  12  136.51    4.16
  -3   0  11    1.15    0.74
  -3   0  11    0.26    1.14
   3   0 -11    0.48    0.73
  -3   0  11    0.90    0.71
  -3   0  11   -0.19    0.50
  -3   0  10  234.11    6.11
   3   0 -10  232.26    5.98
   3   0 -10  244.54    6.38
  -3   0  10  231.51    5.56
   3   0 -10  235.93    6.24
  -3   0   9    0.81    1.08
   3   0  -9    0.49    0.97
   3   0  -9   -0.07    0.82
  -3   0   9    0.30    0.59
  -3   0   8  697.37   15.93
   3   0  -8  717.01   16.19
   3   0  -7    2.03    0.92
   3   0  -6  238.54    5.94
  -3   0   5    1.27    0.94
   3   0  -5    0.88    0.86
  -3   0   4  225.30    5.62
   3   0  -4  234.88    5.57
   3   0  -3    0.71    0.76
  -3   0   3    1.29    0.84
   3   0  -3    0.43    0.64
  -3   0   2   45.18    1.56
   3   0  -1    4.19    0.64
   3   0   0  417.75    9.30
  -3   0  -1    2.23    0.53
   3   0   1    1.86    0.51
  -3   0  -2 1393.47   29.71
   3   0   2 1356.79   29.70
  -3   0  -3    3.14    0.46
   3   0   3    3.46    0.43
  -3   0  -4  381.15    8.41
  -3   0  -5    6.42    0.48
   3   0   6   15.58    1.25
   3   0   6   13.52    1.05
  -3   0  -7    1.14    0.28
   3   0   7    2.36    0.66
   3   0   7    1.72    0.61
   3   0   7    1.28    0.86
   3   0   7    2.65    1.25
   3   0   7    1.83    0.93
   3   0   8    6.92    0.77
   3   0   8    7.93    1.01
   3   0   8    7.56    1.15
   3   0   8    6.90    1.40
   3   0   9    0.61    0.65
   3   0   9   -1.12    0.93
   3   0   9    0.67    1.30
   3   0  10  181.39    4.75
   3   0  10  186.70    5.45
   3   0  10  189.20    4.92
   3   0  11    0.87    0.77
   3   0  11    1.25    1.46
   3   0  11    2.34    1.02
   3   0  12   11.63    1.76
   3   0  12   11.60    1.25
   3   0  13    0.86    1.06
   3   0  13    0.88    1.59
   3   0  14    4.42    1.78
   3   0  14    0.11    1.14
   3   0  15    0.91    1.78
   3   0  15    3.60    1.26
   3   0  16   15.10    1.63
   3   0  17    0.31    1.27
   3   0  18    1.28    1.28
   3   0  19    1.35    1.18
   3   0  20   12.77    1.45
   3   0  21    1.69    1.12
   3   0  22   14.69    1.35
  -3  -1  25    3.61    1.04
  -3  -1  24    4.52    1.18
  -3  -1  23   18.09    1.56
  -3  -1  22   55.37    2.46
   3   1 -21    5.47    1.15
  -3  -1  21    7.43    1.38
  -3  -1  20   19.87    1.66
  -3  -1  19    2.71    2.01
  -3  -1  19    2.38    1.18
  -3  -1  18    4.10    2.05
  -3  -1  18    2.10    1.24
  -3  -1  17    0.89    1.87
  -3  -1  17    0.38    1.07
  -3  -1  17    0.53    0.68
  -3  -1  16    7.19    1.91
  -3  -1  16    8.53    0.89
  -3  -1  16    9.96    1.23
  -3  -1  15    2.97    1.59
  -3  -1  15   -0.81    1.51
  -3  -1  15    1.32    0.92
  -3  -1  15    2.02    0.66
  -3  -1  14    7.63    1.62
  -3  -1  14    6.10    1.58
  -3  -1  14    9.34    0.81
  -3  -1  14    9.76    1.04
  -3  -1  13   36.33    2.17
  -3  -1  13   37.23    1.60
  -3   1  13   33.89    1.27
  -3  -1  13   37.36    1.37
  -3  -1  13   35.42    1.56
  -3  -1  13   32.78    2.12
  -3  -1  12  118.25    3.30
  -3  -1  12  126.87    3.92
  -3   1  12  119.17    3.14
   3  -1 -12  115.83    3.51
  -3  -1  12  121.03    3.83
  -3  -1  12  122.71    3.23
  -3  -1  12  115.30    3.03
  -3  -1  11    3.85    0.89
  -3  -1  11    4.12    1.32
  -3  -1  11    4.52    1.30
   3  -1 -11    2.80    0.82
  -3  -1  11    2.23    0.74
  -3  -1  11    3.61    0.59
  -3   1  11    3.09    0.53
  -3  -1  10  160.25    4.19
  -3  -1  10  162.62    4.55
   3  -1 -10  159.93    4.39
   3  -1 -10  166.98    4.77
  -3  -1  10  159.84    3.91
  -3  -1  10  160.82    4.02
   3  -1 -10  168.95    4.69
  -3  -1   9   67.16    2.41
   3  -1  -9   68.11    2.26
   3  -1  -9   68.18    2.54
  -3  -1   9   61.03    1.88
   3  -1  -9   68.14    2.44
  -3  -1   8    2.96    1.05
   3  -1  -8    2.60    1.00
   3  -1  -8    2.33    0.80
   3  -1  -7  387.71    9.15
   3  -1  -7  381.13    8.98
   3  -1  -6  116.96    3.20
   3  -1  -6  117.19    3.35
  -3  -1   5  848.31   18.71
   3  -1  -5  822.55   18.55
   3  -1  -5  844.81   18.64
   3  -1  -4   97.01    2.69
   3  -1  -4   98.43    2.76
  -3  -1   4   98.34    2.85
   3  -1  -3  334.57    7.82
   3  -1  -3  347.22    7.87
  -3  -1   3  343.51    7.92
  -3  -1   2   44.99    1.55
   3   1  -1  278.06    6.38
  -3   1   1  280.57    6.41
   3   1   0   33.50    1.16
  -3   1   0   35.09    1.18
   3  -1   0   33.21    1.16
  -3   1  -1   99.57    2.49
   3   1   1   98.41    2.41
   3  -1   1   94.98    2.47
   3  -1   2   28.91    1.02
  -3   1  -2   30.90    1.04
   3   1   2   29.21    0.92
  -3   1  -3   36.79    1.15
   3   1   3   36.33    0.99
   3  -1   3   35.64    1.14
  -3   1  -4   78.79    2.01
   3  -1   4   76.54    2.00
  -3   1  -5   21.90    0.85
   3  -1   6   35.60    1.31
  -3   1  -6   33.42    1.09
   3  -1   6   33.13    1.42
   3  -1   6   35.30    1.70
   3  -1   7   89.41    2.51
   3  -1   7   95.69    2.58
  -3   1  -7   85.58    2.25
   3   1   7   90.74    2.50
   3  -1   7   91.04    2.65
   3   1   7   85.94    2.97
   3  -1   7   89.15    3.10
   3  -1   8   83.39    2.41
   3  -1   8   82.25    2.36
   3   1   8   84.51    2.33
   3  -1   8   80.91    2.47
   3   1   8   86.76    2.92
   3  -1   8   79.96    3.01
   3  -1   8   79.83    2.86
   3  -1   9   10.39    0.91
   3   1   9    9.20    0.85
   3   1   9   10.06    1.50
   3  -1   9   10.97    1.60
   3  -1   9   11.11    1.10
   3   1  10   56.54    2.00
   3  -1  10   57.46    2.03
   3  -1  10   58.81    2.15
   3   1  10   56.43    2.59
   3  -1  10   57.64    2.76
   3   1  11   19.64    1.22
   3  -1  11   19.02    1.97
   3  -1  11   16.23    1.35
   3   1  11   19.76    1.86
   3   1  12   13.60    1.11
   3   1  12   14.42    1.83
   3  -1  12   11.69    1.29
   3  -1  12   11.87    1.92
   3  -1  13   70.90    3.30
   3  -1  13   67.40    2.56
   3   1  13   67.24    3.12
   3  -1  14  231.15    6.05
   3  -1  14  219.20    6.77
   3   1  14  224.47    6.67
   3  -1  15    8.90    0.92
   3  -1  15    8.73    1.42
   3  -1  16   45.60    2.24
   3  -1  16   39.34    2.85
   3  -1  17    0.61    1.29
   3  -1  18    4.28    1.36
   3  -1  19    3.46    1.31
   3  -1  20   16.78    1.55
   3  -1  21    2.98    1.15
   3  -1  22    5.21    1.12
  -3  -2  25    0.25    0.96
  -3  -2  24    0.60    1.06
  -3  -2  23   13.63    1.47
   3   2 -22    2.99    1.06
  -3  -2  22    4.04    1.26
   3   2 -21    2.36    1.09
  -3  -2  21    1.70    1.22
   3   2 -20    2.45    1.12
  -3  -2  20    2.95    1.28
  -3  -2  19   47.71    3.18
  -3   2  19   43.36    3.09
  -3  -2  19   46.03    2.23
  -3  -2  18  105.31    4.34
  -3   2  18  100.39    4.28
  -3  -2  18  108.63    3.37
  -3   2  17   -0.48    1.96
  -3  -2  17    1.70    1.92
  -3  -2  17    0.08    0.74
  -3  -2  17    2.37    1.09
  -3  -2  16  192.59    5.84
  -3   2  16  184.78    5.80
  -3  -2  16  193.91    4.91
  -3  -2  16  164.47    4.56
  -3  -2  16  173.71    5.56
  -3  -2  15    1.37    1.56
  -3   2  15    1.14    1.60
  -3  -2  15    1.12    1.63
  -3  -2  15    0.50    0.99
  -3  -2  15    1.20    0.71
  -3   2  14   26.03    2.09
  -3  -2  14   26.23    2.06
  -3  -2  14   26.02    1.22
  -3  -2  14   28.29    1.44
  -3  -2  14   23.83    2.14
  -3  -2  13    2.28    1.42
  -3  -2  13    2.30    1.48
  -3  -2  13    4.21    0.94
  -3   2  13    1.95    1.39
  -3  -2  13    2.52    0.81
  -3  -2  13    2.44    0.65
  -3  -2  12  227.54    6.11
  -3  -2  12  222.95    5.64
  -3   2  12  237.50    6.17
  -3  -2  12  219.06    6.19
   3  -2 -12  218.01    5.78
  -3  -2  12  224.49    5.46
  -3  -2  12  216.68    5.32
  -3  -2  11  625.05   14.65
  -3  -2  11  621.75   14.14
  -3   2  11  636.28   14.53
  -3  -2  11  640.17   14.53
   3  -2 -11  605.99   14.29
  -3   2  11  624.92   13.93
  -3  -2  11  623.47   13.83
  -3  -2  11  608.51   13.91
  -3  -2  10   24.38    1.87
  -3  -2  10   21.73    1.62
  -3  -2  10   26.49    1.36
  -3   2  10   25.97    1.64
   3  -2 -10   23.93    1.32
   3   2 -10   23.59    1.64
   3  -2 -10   25.90    1.66
  -3  -2  10   24.17    1.01
  -3  -2  10   21.83    1.11
   3  -2 -10   24.87    1.57
   3   2 -10   25.87    1.56
  -3   2  10   24.47    1.10
  -3  -2   9  104.02    3.26
  -3   2   9  106.25    3.26
   3  -2  -9  104.30    3.11
   3   2  -9  105.00    3.42
   3  -2  -9  110.95    3.45
  -3  -2   9  108.66    2.73
  -3   2   9  104.45    2.78
  -3  -2   9  101.63    2.77
   3  -2  -9  112.83    3.36
   3   2  -9  114.26    3.37
  -3  -2   8   41.29    1.77
  -3   2   8   39.67    1.77
  -3   2   8   38.47    1.47
   3  -2  -8   39.28    1.83
   3  -2  -8   37.75    1.60
   3  -2  -7  239.46    5.95
   3  -2  -7  247.53    6.14
   3  -2  -6   48.39    1.73
   3  -2  -6   47.82    1.87
  -3   2   5   29.24    1.54
   3  -2  -5   32.68    1.40
  -3  -2   5   33.84    1.57
   3  -2  -5   33.53    1.49
   3  -2  -4 2491.83   54.02
   3  -2  -4 2522.94   54.06
  -3   2   4 2433.27   54.11
  -3  -2   4 2536.92   54.13
   3  -2  -3   23.15    1.15
  -3  -2   3   24.33    1.29
  -3   2   3   20.40    1.07
  -3   2   3   21.68    1.20
   3  -2  -3   21.20    1.10
  -3  -2   2  131.92    3.47
  -3   2   2  141.55    3.47
  -3   2   1 1217.06   26.51
  -3   2   0  310.99    7.04
   3  -2   0  305.85    7.04
   3   2   1   96.04    2.34
   3  -2   1   92.02    2.46
  -3   2  -1   96.23    2.47
   3  -2   2 1375.23   30.41
  -3   2  -2 1432.61   30.42
   3   2   2 1400.80   30.22
  -3   2  -3   38.28    1.18
   3  -2   3   37.86    1.21
   3  -2   4   69.28    1.92
  -3   2  -4   70.57    1.91
  -3   2  -5   93.71    2.43
   3  -2   6   81.99    2.30
  -3   2  -6   80.12    2.17
   3   2   6   76.00    2.37
   3  -2   6   86.69    2.76
   3   2   6   91.81    2.77
   3  -2   6   75.99    2.36
   3  -2   7   24.29    1.16
   3  -2   7   23.50    1.12
  -3   2  -7   22.76    0.94
   3   2   7   25.19    1.28
   3   2   7   26.12    1.62
   3  -2   7   25.45    1.27
   3  -2   7   26.42    1.52
   3   2   7   26.01    1.54
  -3   2  -8   31.15    1.16
   3  -2   8   34.68    1.42
   3   2   8   35.44    1.37
   3  -2   8   35.90    1.47
   3  -2   8   34.70    1.80
   3  -2   8   33.24    1.51
   3   2   8   37.72    1.90
   3  -2   8   35.47    2.10
   3   2   8   37.41    1.88
  -3   2  -9  115.46    3.08
   3  -2   9  120.29    3.33
   3   2   9  122.66    3.28
   3  -2   9  124.50    3.43
   3  -2   9  123.11    4.08
   3   2   9  121.72    3.83
   3   2  10  232.05    5.85
   3  -2  10  239.05    6.00
   3   2  10  242.55    6.44
   3  -2  10  240.40    6.68
   3   2  11   11.72    1.03
   3  -2  11   12.36    1.20
   3  -2  11   13.76    1.92
   3   2  11   12.52    1.64
   3   2  12    5.51    0.95
   3   2  12    9.98    1.62
   3  -2  12    5.87    1.11
   3  -2  12    7.48    1.83
   3   2  13    5.24    0.95
   3  -2  13    5.10    1.82
   3   2  13    5.83    1.64
   3  -2  13    8.52    1.22
   3  -2  14   11.21    1.38
   3  -2  14    9.02    2.06
   3  -2  15   51.80    3.08
   3  -2  15   47.37    2.21
   3  -2  16    2.73    0.79
   3  -2  16    1.77    1.31
   3  -2  17    4.70    2.02
   3  -2  17    1.52    1.31
   3  -2  18    1.48    1.27
   3  -2  19    0.04    1.17
   3  -2  20    0.70    1.14
   3  -2  21    2.95    1.13
   3  -2  22    2.74    1.04
  -3   3  25    1.27    0.97
  -3  -3  24    2.30    1.11
  -3   3  24    2.32    1.10
  -3   3  23    3.11    1.20
  -3  -3  23    3.06    1.18
   3   3 -22    5.04    1.14
  -3   3  22    5.55    1.33
  -3  -3  22    5.89    1.30
   3   3 -21   17.22    1.53
  -3   3  21   17.18    1.63
  -3  -3  21   16.74    1.59
   3   3 -20    5.27    1.21
  -3   3  20    8.09    1.34
  -3  -3  20    6.85    1.31
  -3  -3  19   10.68    1.39
  -3  -3  19    8.31    1.01
  -3   3  18    2.62    1.89
  -3  -3  18    2.92    1.96
  -3   3  18    2.66    1.22
  -3  -3  18    4.44    1.20
  -3  -3  18    3.15    0.87
  -3  -3  17   11.56    2.01
  -3  -3  17   15.46    2.19
  -3   3  17   18.13    2.21
  -3   3  17   15.37    1.45
  -3  -3  17   15.42    1.38
  -3  -3  17   15.33    1.14
  -3  -3  16  217.48    6.61
  -3   3  16  223.88    6.63
  -3  -3  16  206.05    5.47
  -3   3  16  231.71    5.75
  -3  -3  16  199.55    6.51
  -3  -3  16  229.80    5.74
  -3  -3  15    8.17    1.95
  -3  -3  15   10.38    1.78
  -3   3  15    8.02    1.73
  -3  -3  15    7.48    0.87
  -3  -3  15    6.56    1.09
  -3   3  15    9.48    1.11
  -3   3  14   19.40    1.92
  -3  -3  14   21.65    1.43
  -3  -3  14   19.04    1.88
  -3  -3  14   17.10    2.05
  -3   3  14   19.06    1.23
  -3  -3  14   18.77    1.07
  -3  -3  14   20.05    1.26
  -3  -3  13  150.57    4.18
  -3   3  13  157.92    4.71
  -3  -3  13  146.39    4.64
  -3  -3  13  140.54    3.83
  -3  -3  13  148.66    4.84
  -3   3  13  156.84    4.00
  -3  -3  13  150.47    3.99
  -3   3  12    1.16    1.27
  -3  -3  12    2.16    1.33
  -3  -3  12    1.19    1.53
  -3  -3  12    1.21    0.96
   3  -3 -12   -0.14    0.66
  -3   3  12    1.34    0.75
  -3  -3  12    1.64    0.76
  -3  -3  12    0.91    0.59
  -3  -3  11  274.83    7.36
  -3  -3  11  279.06    6.81
  -3  -3  11  270.75    7.09
  -3   3  11  278.42    7.11
   3  -3 -11  259.23    6.82
  -3  -3  11  282.58    6.47
  -3   3  11  271.26    6.52
  -3  -3  11  282.15    6.54
  -3  -3  10   53.14    2.24
  -3  -3  10   53.11    2.50
  -3   3  10   51.36    2.21
  -3  -3  10   56.04    2.03
   3   3 -10   54.35    2.37
   3  -3 -10   56.39    2.36
   3  -3 -10   48.81    1.94
   3  -3 -10   57.09    2.28
  -3  -3  10   53.93    1.65
  -3   3  10   50.09    1.70
  -3  -3  10   52.09    1.71
   3   3 -10   51.29    2.21
  -3  -3   9   21.27    1.50
  -3  -3   9   20.76    1.34
  -3   3   9   21.60    1.49
  -3   3   9   22.27    1.22
   3   3  -9   20.76    1.54
   3  -3  -9   22.05    1.26
   3  -3  -9   24.22    1.56
  -3  -3   9   21.92    0.96
  -3   3   9   22.39    1.04
  -3  -3   9   19.72    1.00
   3  -3  -9   22.20    1.41
   3   3  -9   22.13    1.43
  -3  -3   8  118.86    3.46
  -3   3   8  123.27    3.49
  -3   3   8  119.30    3.24
   3  -3  -8  126.71    3.67
   3  -3  -8  120.49    3.40
   3   3  -8  125.65    3.67
   3  -3  -7  103.66    3.08
   3   3  -7  102.25    3.10
   3  -3  -7   96.38    2.88
   3  -3  -6   52.70    1.93
   3  -3  -6   49.29    1.80
   3   3  -6   53.11    1.97
  -3  -3   5   21.43    1.29
   3   3  -5   21.94    1.24
   3  -3  -5   22.26    1.25
  -3   3   5   21.28    1.30
   3  -3  -5   25.19    1.19
   3  -3  -4  734.71   16.30
  -3   3   4  745.91   16.40
  -3  -3   4  719.03   16.37
   3   3  -4  722.65   16.30
   3  -3  -4  741.23   16.32
  -3  -3   3 2516.29   55.22
  -3   3   3 2519.42   55.21
   3   3  -3 2601.30   55.17
   3  -3  -3 2549.14   55.18
   3  -3  -3 2564.78   55.16
  -3  -3   2   13.20    0.99
   3  -3  -2   10.34    0.85
  -3   3   2   10.06    0.84
  -3   3   2   11.39    0.93
  -3   3   1   27.44    1.17
   3  -3   0  631.13   14.23
  -3   3   0  655.00   14.25
  -3   3  -1  476.25   10.50
   3  -3   1  460.50   10.50
   3  -3   2  142.99    3.61
   3   3   2  145.18    3.34
  -3   3  -2  150.48    3.61
   3  -3   3  251.86    5.31
  -3   3  -3  250.66    5.28
   3  -3   4    7.90    0.68
  -3   3  -4    7.63    0.65
  -3   3  -5    1.27    0.51
   3  -3   6   40.17    1.47
  -3   3  -6   38.99    1.36
   3   3   6   37.91    1.51
   3  -3   6   37.78    1.50
   3   3   6   43.42    1.84
   3  -3   6   43.86    1.83
   3  -3   7  115.81    3.18
  -3   3  -7  113.56    3.02
   3   3   7  129.60    3.59
   3   3   7  114.45    3.19
   3   3   7  120.71    3.62
   3  -3   7  110.79    3.18
   3  -3   7  122.49    3.63
  -3   3  -8    2.29    0.60
   3  -3   8    2.29    0.74
  -3   3  -8    1.93    0.53
   3   3   8    2.61    0.96
   3  -3   8    2.29    0.95
   3   3   8    2.92    0.89
   3  -3   8    2.37    0.87
   3   3   8    3.90    1.27
   3   3   9  205.99    5.10
   3  -3   9  214.17    5.27
   3   3   9  210.91    5.25
   3  -3   9  204.71    5.24
   3  -3   9  207.97    5.95
   3   3   9  223.11    5.68
  -3   3 -10   46.48    1.68
   3   3  10   51.25    1.85
   3   3  10   57.42    2.47
   3   3  10   51.66    2.02
   3  -3  10   49.58    1.99
   3  -3  10   55.18    2.79
  -3   3 -11   18.19    1.03
   3   3  11   19.66    1.19
   3   3  11   21.34    1.42
   3  -3  11   18.44    1.36
   3  -3  11   21.11    2.14
   3   3  12    0.03    0.76
   3  -3  12    2.68    1.76
   3   3  12    0.33    1.01
   3  -3  12   -0.13    0.97
   3   3  13    7.12    0.99
   3   3  13   11.84    1.32
   3  -3  13    7.37    1.96
   3  -3  13    8.40    1.21
   3   3  14   -0.76    0.91
   3  -3  14    2.28    1.94
   3  -3  14    1.13    1.13
   3   3  14    0.27    1.09
   3   3  15    3.70    1.24
   3  -3  15    2.77    0.85
   3  -3  15    2.63    1.23
   3  -3  15    4.00    1.98
   3  -3  16    2.65    2.04
   3  -3  16    1.08    0.81
   3   3  16    1.39    1.29
   3  -3  16    0.79    1.24
   3  -3  17   20.17    1.27
   3  -3  17   21.42    1.73
   3   3  17   22.31    1.78
   3  -3  17   20.09    2.45
   3   3  18   22.68    1.76
   3  -3  18   22.72    1.75
   3   3  19   -1.29    1.23
   3  -3  19    0.38    1.16
   3   3  20   14.78    1.51
   3  -3  20   16.98    1.54
   3  -3  21    3.56    1.12
   3   3  21    3.60    1.12
   3   3  22    5.70    1.09
   3  -3  22    6.36    1.12
  -3  -4  24    9.06    1.21
  -3   4  24    8.71    1.19
  -3  -4  23   14.79    1.45
  -3   4  23   16.54    1.48
   3   4 -22   12.14    1.36
  -3  -4  22   10.72    1.42
   3   4 -21    4.98    1.21
  -3   4  21    7.53    1.30
  -3  -4  21    6.64    1.31
   3   4 -20    6.47    1.28
  -3  -4  20    2.64    0.90
  -3   4  20    4.30    1.29
  -3  -4  20    3.19    1.24
   3   4 -19    5.22    1.25
  -3   4  19    6.76    1.29
  -3  -4  19    6.07    1.31
  -3  -4  19    5.46    0.98
  -3  -4  18   -0.43    1.90
  -3   4  18    4.27    1.99
  -3  -4  18    3.05    2.02
  -3   4  18    3.77    1.18
  -3  -4  18    1.84    0.90
  -3  -4  18    3.24    1.19
  -3   4  17   -0.95    1.89
  -3  -4  17    1.15    1.87
  -3  -4  17    1.28    1.89
  -3   4  17    0.73    1.08
  -3  -4  17    1.29    1.07
  -3  -4  17    0.42    0.82
  -3   4  16   23.83    2.32
  -3  -4  16   23.92    2.25
  -3  -4  16   23.17    1.32
  -3  -4  16   23.19    1.50
  -3  -4  16   22.82    2.47
  -3   4  16   24.46    1.53
  -3   4  15   82.34    3.49
  -3  -4  15   85.80    3.52
  -3  -4  15   82.16    2.60
  -3   4  15   90.06    2.80
  -3  -4  15   86.28    2.78
  -3  -4  15   79.10    3.77
  -3  -4  14   20.70    1.94
  -3  -4  14   18.64    1.41
  -3   4  14   18.13    1.86
  -3  -4  14   16.77    2.13
  -3  -4  14   17.94    1.08
  -3  -4  14   19.63    1.24
  -3   4  14   19.11    1.24
  -3  -4  13   45.44    2.73
  -3   4  13   51.11    2.43
  -3  -4  13   46.95    2.42
  -3  -4  13   44.95    2.02
  -3  -4  13   48.92    1.79
  -3  -4  13   45.11    1.65
  -3   4  13   49.57    1.82
  -3  -4  12    2.30    1.63
  -3   4  12    5.69    1.39
  -3  -4  12    3.88    1.32
  -3  -4  12    4.47    1.06
   3  -4 -12    2.38    0.70
  -3  -4  12    5.26    0.85
  -3  -4  12    5.26    0.73
  -3   4  12    5.51    0.86
  -3  -4  11   49.25    2.21
  -3   4  11   46.36    2.16
  -3  -4  11   46.65    1.95
  -3  -4  11   43.70    2.55
   3  -4 -11   43.45    1.81
  -3  -4  11   45.46    1.64
  -3  -4  11   48.47    1.60
  -3   4  11   45.42    1.64
  -3  -4  10   85.14    2.71
  -3   4  10   81.85    2.82
  -3  -4  10   80.56    2.83
   3   4 -10   85.48    3.02
   3  -4 -10   85.69    3.00
   3  -4 -10   83.18    2.61
  -3   4  10   78.21    2.31
  -3  -4  10   77.06    2.27
   3  -4 -10   90.15    2.94
   3   4 -10   84.30    2.89
  -3  -4  10   79.11    2.32
  -3   4   9  727.55   16.68
  -3  -4   9  721.56   16.67
  -3  -4   9  733.27   16.61
  -3   4   9  741.61   16.46
   3   4  -9  770.59   17.00
   3  -4  -9  727.52   16.59
   3  -4  -9  781.10   17.00
   3  -4  -9  766.53   16.87
  -3  -4   9  722.25   16.21
  -3   4   9  717.71   16.21
  -3  -4   9  719.64   16.22
   3   4  -9  764.73   16.87
  -3   4   8  279.24    6.80
  -3  -4   8  277.62    6.79
  -3  -4   8  266.60    6.75
  -3   4   8  283.73    6.64
   3  -4  -8  279.08    6.77
   3   4  -8  288.31    7.03
   3  -4  -8  293.09    7.03
  -3  -4   8  268.64    6.39
   3  -4  -7    7.48    0.93
   3  -4  -7    5.32    0.84
   3   4  -7    5.95    1.05
   3   4  -6   75.01    2.40
   3  -4  -6   72.71    2.34
   3  -4  -6   71.35    2.27
  -3   4   5  152.52    4.04
   3   4  -5  159.86    4.03
   3  -4  -5  152.65    3.97
  -3   4   5  151.28    3.97
  -3  -4   5  152.49    4.05
   3  -4  -5  149.60    3.94
  -3  -4   4   41.20    1.64
  -3   4   4   39.23    1.55
   3   4  -4   44.20    1.60
   3  -4  -4   39.71    1.53
   3  -4  -4   42.62    1.51
  -3   4   4   40.84    1.64
  -3   4   3  332.79    7.64
  -3  -4   3  330.10    7.64
   3  -4  -3  320.55    7.61
  -3  -4   2  757.92   17.19
  -3   4   2  782.52   17.20
  -3   4   2  785.30   17.24
   3  -4  -2  787.78   17.24
  -3   4   1 1285.31   28.37
  -3   4   1 1337.96   28.44
  -3  -4   1 1286.55   28.37
  -3   4   0  553.68   12.40
   3  -4   1    2.59    0.63
  -3   4  -1    2.54    0.61
  -3   4  -2   37.73    1.36
   3  -4   2   36.67    1.36
   3  -4   3  477.23   10.10
   3   4   3  447.51    9.59
  -3   4  -3  474.73   10.06
   3  -4   4    1.72    0.59
  -3   4  -4    2.04    0.59
  -3   4  -5  142.85    3.62
   3  -4   5  140.11    4.15
  -3   4  -6   13.88    0.88
   3   4   6   14.19    0.85
   3   4   6   15.41    1.04
   3  -4   6   16.25    1.04
   3  -4   6   16.53    1.23
   3  -4   6   18.61    1.69
   3   4   6   15.97    1.22
  -3   4  -7    1.95    0.59
  -3   4  -7    2.80    0.61
   3   4   7    2.34    0.91
   3  -4   7    2.82    0.94
   3  -4   7    2.94    0.83
   3   4   7    2.91    0.84
  -3   4  -8    4.50    0.68
   3  -4   8    3.45    0.82
  -3   4  -8    3.34    0.67
   3   4   8    3.25    1.01
   3   4   8    4.32    0.95
   3  -4   8    2.86    0.91
   3  -4   8    2.98    0.99
  -3   4  -9   19.33    1.05
   3  -4   9   21.03    1.27
   3   4   9   20.34    1.31
   3  -4   9   19.76    1.27
  -3   4 -10   10.72    0.87
   3   4  10   12.36    0.98
   3   4  10   12.86    1.15
   3  -4  10   11.13    1.13
   3  -4  10   14.77    2.01
  -3   4 -11   21.41    1.17
   3   4  11   22.08    1.26
   3   4  11   24.14    1.47
   3  -4  11   23.95    2.26
   3  -4  11   23.84    1.46
  -3   4 -12   30.12    1.40
   3   4  12   28.69    1.49
   3   4  12   33.94    1.72
   3  -4  12   34.71    1.71
   3  -4  12   34.37    2.58
   3   4  13    1.29    0.88
   3  -4  13    1.65    1.10
   3   4  13    1.53    1.08
   3   4  14   14.47    1.26
   3  -4  14   19.08    2.43
   3   4  14   17.42    1.52
   3  -4  14   16.78    1.49
   3  -4  15    3.70    2.10
   3  -4  15    1.92    0.86
   3   4  15    1.63    1.16
   3  -4  15    0.55    1.12
   3  -4  16   42.20    1.84
   3  -4  16   45.43    3.14
   3   4  16   47.33    2.28
   3  -4  16   44.89    2.25
   3  -4  17    1.72    0.83
   3   4  17   -0.04    1.18
   3  -4  17    0.31    2.02
   3  -4  17    0.30    1.18
   3  -4  18    2.55    1.20
   3   4  18    1.85    1.26
   3  -4  18   -0.31    1.94
   3   4  19   -0.89    1.19
   3  -4  19    2.38    1.21
   3   4  20    0.64    1.13
   3  -4  20    1.26    1.16
   3   4  21    2.79    1.10
   3  -4  21    2.60    1.07
   3   4  22    2.97    1.03
   3  -4  22    1.38    0.98
  -3   5  24    2.76    1.05
  -3  -5  24    3.82    1.07
   3   5 -23   -1.39    0.98
  -3   5  23    0.85    1.10
  -3  -5  23   -0.66    1.07
   3   5 -22    5.78    1.20
  -3   5  22    7.36    1.30
  -3  -5  22    7.26    1.31
   3   5 -21    6.28    1.29
  -3   5  21    7.69    1.32
  -3  -5  21    8.73    1.35
   3   5 -20   17.74    1.61
  -3  -5  20   16.49    1.30
  -3   5  20   21.57    1.65
  -3  -5  20   20.47    1.59
   3   5 -19   63.49    2.64
  -3  -5  19   59.68    2.28
  -3  -5  19   70.41    2.62
  -3   5  19   67.98    2.61
   3   5 -18    1.74    1.16
  -3  -5  18    1.95    1.89
  -3   5  18    1.80    1.87
  -3  -5  18   -3.45    2.20
  -3  -5  18    1.80    0.88
  -3   5  18    2.08    1.12
  -3  -5  18    2.44    1.15
  -3  -5  17    1.91    2.15
  -3   5  17    6.39    1.91
  -3  -5  17    4.94    1.95
  -3   5  17    5.01    1.18
  -3  -5  17    5.90    1.18
  -3  -5  17    5.08    0.96
  -3   5  16   23.59    2.26
  -3  -5  16   25.08    2.27
  -3  -5  16   20.53    1.29
  -3  -5  16   21.24    1.43
  -3   5  16   23.56    1.50
  -3   5  15    3.80    1.64
  -3  -5  15    7.54    2.12
  -3  -5  15    3.43    1.67
  -3   5  15    7.50    1.07
  -3  -5  15    5.59    1.02
  -3  -5  15    5.73    0.91
  -3  -5  14    6.65    1.61
  -3   5  14    6.15    1.56
  -3  -5  14    7.61    1.98
  -3  -5  14    6.76    1.19
  -3   5  14    6.03    0.95
  -3  -5  14    6.75    0.97
  -3  -5  14    6.21    0.83
  -3   5  13   42.24    2.33
  -3  -5  13   38.53    1.99
  -3  -5  13   38.23    2.70
  -3  -5  13   41.01    2.32
  -3  -5  13   45.04    1.67
  -3   5  13   45.63    1.75
  -3  -5  13   44.28    1.74
  -3  -5  12  152.67    5.08
  -3   5  12  154.25    4.61
  -3  -5  12  150.93    4.61
  -3  -5  12  152.69    4.37
  -3  -5  12  154.73    3.96
  -3  -5  12  150.49    3.97
  -3   5  12  156.33    4.00
  -3  -5  11   17.66    1.58
  -3  -5  11   16.22    2.02
  -3  -5  11   17.38    1.37
  -3   5  11   15.49    1.55
   3  -5 -11   13.16    1.05
  -3  -5  11   18.29    1.00
  -3   5  11   16.38    1.02
  -3  -5  11   16.89    1.04
  -3   5  10    2.30    1.13
  -3  -5  10    2.92    1.16
  -3  -5  10    2.10    1.02
  -3   5  10    3.23    0.90
   3  -5 -10    1.67    0.68
   3  -5 -10    2.82    0.94
   3   5 -10    2.88    1.06
   3  -5 -10    2.50    0.74
   3   5 -10    1.16    0.87
  -3   5  10    2.26    0.68
  -3  -5  10    1.39    0.66
  -3  -5  10    2.46    0.61
  -3   5   9   13.90    1.32
  -3  -5   9   16.92    1.32
  -3  -5   9   13.50    1.34
  -3   5   9   15.12    1.14
   3  -5  -9   15.80    1.21
   3   5  -9   15.98    1.38
   3  -5  -9   15.52    1.06
  -3  -5   9   15.85    0.86
   3   5  -9   14.78    1.21
   3  -5  -9   14.60    1.13
  -3   5   9   14.37    0.88
  -3  -5   9   14.83    0.87
  -3   5   8    6.87    1.10
  -3   5   8    5.46    0.95
  -3  -5   8    6.31    1.09
  -3  -5   8    6.07    1.11
  -3   5   8    6.67    0.91
   3   5  -8    5.72    1.06
   3  -5  -8    4.68    0.80
   3  -5  -8    4.69    0.85
  -3  -5   8    6.21    0.65
  -3  -5   7   29.30    1.51
  -3   5   7   27.44    1.35
  -3   5   7   28.21    1.30
   3  -5  -7   29.72    1.44
   3  -5  -7   28.76    1.37
   3   5  -7   30.92    1.55
   3  -5  -6  100.72    2.94
   3  -5  -6  102.10    2.93
   3   5  -6  103.30    3.00
  -3   5   6  101.85    2.97
  -3   5   5  305.26    7.28
   3   5  -5  311.75    7.26
  -3   5   5  297.91    7.26
   3  -5  -5  303.36    7.23
  -3  -5   5  301.54    7.28
   3  -5  -5  308.91    7.23
  -3   5   4  440.53   10.25
   3  -5  -4  451.07   10.26
   3  -5  -4  452.03   10.18
  -3   5   4  443.82   10.26
  -3  -5   4  443.07   10.26
   3   5  -4  449.06   10.20
   3  -5  -3    3.87    0.74
  -3   5   3    3.57    0.83
  -3  -5   3    4.83    0.82
  -3  -5   2   56.33    1.85
  -3   5   2   59.69    1.85
  -3   5   2   57.11    1.89
  -3   5   1    4.97    0.78
  -3   5   1    7.28    0.81
  -3  -5   1    6.45    0.77
  -3   5   0   21.15    1.05
   3  -5   1  838.95   18.68
  -3   5  -1  848.55   18.68
   3  -5   2   63.69    2.04
  -3   5  -2   66.97    2.03
   3   5   3   52.50    1.33
  -3   5  -3   55.59    1.78
   3  -5   3   55.63    1.80
   3  -5   4  968.56   21.23
  -3   5  -4  951.65   21.18
   3   5   5  126.69    3.38
  -3   5  -5  138.13    3.54
   3  -5   5  129.90    4.04
   3   5   5  140.21    3.80
   3  -5   5  140.92    3.79
  -3   5  -6   34.35    1.30
   3   5   6   36.12    1.34
  -3   5  -6   34.23    1.40
   3  -5   6   34.86    1.43
   3   5   6   35.08    1.44
   3  -5   6   36.46    2.16
   3   5   6   40.31    1.77
   3  -5   6   38.86    1.72
  -3   5  -7   39.80    1.43
  -3   5  -7   40.27    1.52
   3   5   7   41.98    1.49
   3  -5   7   38.08    1.83
   3   5   7   39.27    1.57
   3   5   7   40.76    1.87
   3  -5   7   39.22    2.27
   3  -5   7   35.91    1.52
  -3   5  -8    1.92    0.65
  -3   5  -8    2.17    0.65
   3  -5   8    2.93    0.89
   3   5   8    1.85    0.83
   3  -5   8    2.67    0.86
   3   5   8    3.34    0.98
  -3   5  -9  106.55    2.95
   3  -5   9  107.13    3.13
   3   5   9  105.04    3.12
  -3   5 -10   45.11    1.72
   3   5  10   48.52    1.79
   3   5  10   48.62    1.94
   3  -5  10   47.00    1.92
  -3   5 -11   77.78    2.51
   3   5  11   81.09    2.59
   3   5  11   87.58    2.78
   3  -5  11   86.42    2.75
   3  -5  11   83.67    3.66
  -3   5 -12   46.66    1.84
   3   5  12   47.95    1.93
   3   5  12   49.63    2.08
   3  -5  12   53.98    2.13
   3  -5  12   51.01    3.07
  -3   5 -13   22.40    1.32
   3   5  13   20.55    1.37
   3   5  13   22.50    1.57
   3  -5  13   22.51    1.53
   3  -5  13   24.94    2.59
  -3   5 -14    1.39    0.85
   3   5  14    0.03    0.87
   3   5  14    1.51    1.10
   3  -5  14    2.63    2.16
   3  -5  14    0.78    1.10
   3  -5  15  100.21    3.14
   3   5  15   92.77    3.17
   3  -5  15   99.37    4.46
   3   5  15  107.88    3.44
   3  -5  15  103.91    3.39
   3  -5  16    0.86    1.16
   3  -5  16    1.39    2.17
   3  -5  16    1.74    0.85
   3   5  16    1.70    1.18
   3  -5  17    5.45    2.20
   3  -5  17    4.78    1.26
   3  -5  17    5.34    0.96
   3   5  17    5.33    1.31
   3  -5  18    1.39    0.83
   3  -5  18    1.67    1.18
   3  -5  18    1.65    1.98
   3   5  18    3.06    1.26
   3  -5  19    1.11    1.93
   3   5  19   -0.12    1.17
   3  -5  19    1.10    1.14
   3  -5  20    5.92    1.22
   3   5  20    5.73    1.25
   3  -5  21    1.29    1.06
   3   5  21    0.82    1.03
   3   5  22    0.66    0.97
   3  -5  22    0.46    0.94
  -3   6  24    2.49    1.03
  -3  -6  24    3.19    1.03
   3   6 -23    0.68    0.97
  -3   6  23    0.89    1.04
  -3  -6  23    0.32    1.03
   3   6 -22    9.40    1.30
  -3   6  22   10.14    1.35
  -3  -6  22   10.05    1.33
   3   6 -21   28.09    1.82
  -3   6  21   30.70    1.83
  -3  -6  21   28.77    1.80
   3   6 -20    1.77    1.20
  -3  -6  20   -0.59    1.92
  -3   6  20    2.26    1.18
  -3  -6  20    2.25    1.16
  -3  -6  20    0.49    0.87
   3   6 -19   75.52    2.88
  -3  -6  19   67.15    2.50
  -3   6  19   76.45    2.76
  -3  -6  19   74.26    2.75
   3   6 -18   21.50    1.72
  -3  -6  18   21.25    2.41
  -3  -6  18   25.13    1.63
  -3  -6  18   22.97    1.44
  -3   6  18   23.83    1.63
   3   6 -17    3.97    1.19
  -3  -6  17    3.26    2.22
  -3   6  17    1.14    1.75
  -3  -6  17    2.42    1.79
  -3   6  17    2.11    1.06
  -3  -6  17    3.21    1.07
  -3  -6  17    1.85    0.92
  -3   6  16   -0.06    1.62
  -3  -6  16   -1.26    2.13
  -3  -6  16    3.18    1.68
  -3   6  16    0.80    0.99
  -3  -6  16    2.18    1.00
  -3  -6  16    1.41    0.86
  -3   6  15   21.66    2.11
  -3  -6  15   21.02    2.07
  -3  -6  15   25.32    1.37
  -3   6  15   26.89    1.47
  -3  -6  15   25.67    1.47
  -3  -6  15   25.53    2.62
  -3  -6  14   33.39    2.68
  -3  -6  14   31.37    2.19
  -3  -6  14   34.13    1.87
  -3   6  14   30.97    2.15
  -3  -6  14   32.69    1.50
  -3   6  14   32.81    1.53
  -3  -6  14   32.20    1.52
  -3  -6  13    8.95    1.29
  -3  -6  13   10.55    1.59
  -3  -6  13    8.22    2.01
  -3   6  13   11.02    1.59
  -3  -6  13   10.84    0.96
  -3   6  13   10.59    0.99
  -3  -6  13   10.74    0.99
  -3  -6  12   54.30    2.43
  -3  -6  12   51.44    3.00
  -3  -6  12   51.22    2.26
  -3   6  12   55.87    2.46
  -3   6  12   54.05    1.85
  -3  -6  12   52.55    1.83
  -3  -6  12   53.10    1.85
  -3  -6  11    2.01    1.78
  -3  -6  11    2.94    1.10
  -3  -6  11    1.80    1.21
  -3   6  11    1.67    1.18
   3  -6 -11    1.28    0.66
  -3  -6  11    2.08    0.73
  -3  -6  11    2.53    0.70
  -3   6  11    1.82    0.70
  -3  -6  10    6.91    1.18
  -3  -6  10    6.77    1.22
  -3   6  10    7.52    1.25
   3   6 -10    6.59    1.19
   3  -6 -10    7.27    1.03
   3  -6 -10    6.14    0.84
   3  -6 -10    8.21    1.02
  -3  -6  10    5.81    0.72
  -3   6  10    8.05    0.78
  -3  -6  10    7.87    0.80
   3   6 -10    9.84    1.11
  -3   6   9  315.65    7.67
  -3   6   9  322.09    7.76
  -3  -6   9  323.25    7.81
  -3  -6   9  303.44    7.72
   3   6  -9  320.32    7.99
   3  -6  -9  325.97    7.99
   3  -6  -9  310.04    7.66
   3   6  -9  321.22    7.89
  -3  -6   9  314.33    7.35
  -3   6   9  317.07    7.29
  -3  -6   9  315.11    7.29
   3  -6  -9  332.76    7.92
  -3   6   8  328.64    7.88
  -3  -6   8  314.70    7.85
  -3   6   8  323.25    7.80
  -3  -6   8  319.54    7.97
   3   6  -8  338.10    8.12
   3  -6  -8  338.96    8.10
   3  -6  -8  321.26    7.87
   3  -6  -8  341.53    8.02
   3   6  -8  339.44    8.02
  -3   6   7    1.20    0.85
   3  -6  -7    2.79    0.79
   3   6  -7    1.59    0.86
   3  -6  -7    1.04    0.69
  -3   6   6   10.42    0.97
  -3   6   6   10.76    1.00
   3   6  -6   12.84    1.07
   3  -6  -6   12.51    0.98
  -3   6   5   30.46    1.45
   3   6  -5   36.07    1.47
   3  -6  -5   32.50    1.46
   3  -6  -5   38.76    1.44
  -3   6   4    8.70    0.93
  -3  -6   4    9.27    0.94
  -3   6   4    8.40    0.94
   3   6  -4    8.06    0.88
   3  -6  -4    8.63    0.88
   3  -6  -4    8.15    0.80
  -3   6   3   46.42    1.63
  -3  -6   3   44.02    1.63
   3  -6  -3   46.24    1.66
   3  -6  -2  270.43    6.23
  -3   6   2  256.07    6.06
  -3  -6   2  249.19    6.05
  -3  -6   1   98.36    2.68
   3  -6  -1  102.59    2.84
  -3   6   1  102.51    2.85
  -3   6   1   97.02    2.69
  -3   6   0  189.39    4.72
  -3   6  -1    2.85    0.71
   3  -6   1    3.52    0.76
   3   6   2  345.81    7.69
   3  -6   2  345.95    8.07
  -3   6  -2  336.57    8.03
   3  -6   3   45.12    1.65
  -3   6  -3   45.85    1.63
   3   6   3   42.98    1.20
  -3   6  -4  384.02    8.95
   3  -6   4  387.13    9.00
   3  -6   4  378.68    9.31
  -3   6  -5   16.84    0.94
   3   6   5   14.85    0.90
  -3   6  -5   15.46    1.01
   3  -6   5   16.77    1.01
   3  -6   5   16.38    1.70
   3   6   5   16.20    1.20
   3  -6   5   18.01    1.19
  -3   6  -6  225.88    5.40
   3   6   6  223.46    5.42
  -3   6  -6  210.87    5.56
   3  -6   6  229.06    5.54
   3   6   6  227.16    5.45
   3  -6   6  224.18    5.44
   3  -6   6  221.07    6.19
   3   6   6  236.90    5.91
   3  -6   6  232.24    5.85
  -3   6  -7  314.28    7.39
   3   6   7  319.81    7.44
  -3   6  -7  303.70    7.56
   3  -6   7  324.16    7.58
   3  -6   7  316.05    8.27
   3   6   7  316.22    7.46
   3  -6   7  306.20    7.43
   3  -6   7  323.44    7.93
   3   6   7  330.96    7.97
   3  -6   8    3.24    1.72
  -3   6  -8    1.89    0.69
  -3   6  -8    1.04    0.67
   3   6   8    3.34    0.95
   3   6   8    2.63    0.86
   3  -6   8    1.70    0.84
   3  -6   8    1.53    0.93
  -3   6  -9  128.21    3.53
   3   6   9  135.15    3.67
   3  -6   9  131.23    3.64
  -3   6 -10   51.29    1.90
   3  -6  10   56.73    2.06
   3   6  10   55.01    2.04
  -3   6 -11    5.09    0.89
   3   6  11    5.49    0.86
   3   6  11    5.56    1.02
   3  -6  11    6.91    1.04
  -3   6 -12   44.18    1.82
   3   6  12   43.01    1.83
   3   6  12   44.67    1.98
   3  -6  12   44.46    1.93
   3  -6  12   46.61    3.02
  -3   6 -13   10.13    1.09
   3   6  13    9.56    1.10
   3  -6  13   11.47    2.30
   3  -6  13   12.94    1.30
   3   6  13   11.31    1.27
  -3   6 -14   46.05    1.98
   3   6  14   46.45    2.01
   3   6  14   54.04    2.26
   3  -6  14   51.73    2.19
   3  -6  14   56.17    3.41
   3   6  15    9.36    1.17
   3  -6  15    9.07    1.11
   3  -6  15   12.34    2.44
   3  -6  15   10.96    1.40
   3   6  15   10.02    1.34
   3  -6  16    4.47    0.97
   3   6  16    5.54    1.30
   3  -6  16    6.53    2.28
   3  -6  16    3.63    1.18
   3  -6  17    9.93    1.12
   3  -6  17    9.43    2.40
   3   6  17   10.31    1.37
   3  -6  17   10.99    1.43
   3  -6  18   13.61    1.19
   3   6  18   17.97    1.56
   3  -6  18   16.41    1.51
   3  -6  18   11.98    2.36
   3  -6  19    0.30    1.93
   3  -6  19   -0.12    0.80
   3  -6  19    3.49    1.16
   3   6  19    0.24    1.13
   3  -6  20    1.99    1.06
   3   6  20    2.63    1.12
   3   6  21   -0.27    1.03
   3  -6  21    1.37    1.03
   3   6  22   16.70    1.30
  -3   7  24    1.12    0.95
  -3  -7  24    1.88    0.96
   3   7 -23    1.48    1.01
  -3  -7  23    0.98    1.00
  -3   7  23    1.37    1.06
   3   7 -22    1.75    1.11
  -3   7  22    1.99    1.11
  -3  -7  22    1.09    1.08
   3   7 -21   16.88    1.58
  -3   7  21   18.82    1.54
  -3  -7  21   14.49    1.28
  -3  -7  21   17.55    1.50
   3   7 -20    2.70    1.24
  -3  -7  20    3.06    2.07
  -3   7  20    3.92    1.18
  -3  -7  20    1.70    1.15
  -3  -7  20    0.39    0.94
   3   7 -19    2.55    1.25
  -3  -7  19    2.27    2.18
  -3   7  19    0.50    1.09
  -3  -7  19    0.68    1.13
  -3  -7  19    0.76    0.90
   3   7 -18   37.24    2.09
  -3  -7  18   35.64    1.78
  -3  -7  18   34.23    1.87
  -3   7  18   37.98    1.92
   3   7 -17   57.66    2.48
  -3   7  17   50.71    2.99
  -3  -7  17   48.74    2.97
  -3  -7  17   44.44    3.41
  -3   7  17   55.14    2.22
  -3  -7  17   54.75    2.15
  -3  -7  17   52.21    2.19
   3   7 -16    3.44    1.21
  -3  -7  16   -0.12    1.70
  -3   7  16    1.35    1.63
  -3  -7  16    3.17    2.22
  -3   7  16    1.76    0.99
  -3  -7  16    1.85    1.01
  -3  -7  16    2.60    0.91
  -3   7  15   85.59    3.52
  -3  -7  15   84.42    3.49
  -3  -7  15   81.75    2.70
  -3  -7  15   83.72    4.09
  -3   7  15   85.77    2.75
  -3  -7  15   85.81    2.75
  -3  -7  14   66.66    3.64
  -3  -7  14   67.73    2.69
  -3  -7  14   63.86    2.93
  -3   7  14   63.83    2.91
  -3   7  14   67.85    2.29
  -3  -7  14   67.40    2.29
  -3  -7  14   64.44    2.26
  -3  -7  13    2.77    1.37
  -3  -7  13    2.18    1.17
  -3   7  13    2.28    1.33
  -3  -7  13    2.07    1.99
  -3  -7  13    0.87    0.77
  -3   7  13    1.55    0.80
  -3  -7  13    0.85    0.73
  -3   7  12   52.14    2.42
  -3  -7  12   52.43    2.30
  -3  -7  12   53.15    3.11
  -3  -7  12   49.44    2.37
  -3  -7  12   52.33    1.84
  -3   7  12   52.20    1.83
  -3  -7  12   48.30    1.79
  -3  -7  11   57.10    2.36
  -3  -7  11   53.01    3.01
  -3  -7  11   55.26    2.36
  -3   7  11   51.85    2.32
  -3  -7  11   56.51    1.87
  -3   7  11   53.60    1.80
  -3  -7  11   54.41    1.81
  -3  -7  10   11.00    1.28
  -3   7  10   10.66    1.26
  -3  -7  10   10.07    1.26
   3  -7 -10    9.75    1.13
   3  -7 -10    8.60    0.90
   3   7 -10    8.76    1.21
  -3  -7  10    9.80    0.84
   3   7 -10    9.57    1.15
   3  -7 -10    8.86    1.10
  -3  -7  10    9.40    0.82
  -3   7  10    9.48    0.81
  -3   7   9    7.86    1.12
  -3  -7   9    7.06    1.14
  -3   7   9    6.68    1.04
   3   7  -9    7.18    1.08
   3  -7  -9    9.45    0.90
   3  -7  -9    5.51    1.03
  -3   7   9    8.27    0.73
   3  -7  -9    8.64    1.00
  -3  -7   9    7.77    0.72
   3   7  -9    7.82    1.03
  -3   7   8   17.76    1.28
  -3  -7   8   17.26    1.31
  -3   7   8   18.82    1.32
   3  -7  -8   18.95    1.16
   3  -7  -8   22.66    1.33
   3   7  -8   18.58    1.34
  -3   7   8   20.88    0.93
   3  -7  -8   21.17    1.28
   3   7  -8   19.22    1.25
  -3   7   7   41.81    1.66
  -3   7   7   38.93    1.71
   3  -7  -7   42.58    1.72
   3   7  -7   40.70    1.77
   3  -7  -7   44.17    1.70
  -3  -7   7   41.35    1.39
  -3   7   6   76.77    2.38
  -3  -7   6   75.95    2.63
  -3   7   6   77.09    2.42
   3  -7  -6   84.15    2.53
   3   7  -6   84.93    2.54
   3  -7  -6   84.01    2.50
  -3   7   6   81.70    2.58
  -3  -7   6   78.84    2.18
  -3   7   5    2.51    0.80
   3  -7  -5    3.41    0.70
   3   7  -5    3.77    0.78
  -3   7   5    3.78    0.82
   3  -7  -5    2.45    0.73
  -3  -7   4   74.77    2.25
  -3   7   4   70.23    2.22
  -3   7   4   73.63    2.37
   3  -7  -4   75.12    2.34
  -3  -7   3    9.85    0.88
  -3   7   3    9.51    0.87
  -3   7   3    8.50    0.92
   3  -7  -3   10.00    0.94
  -3  -7   2  328.22    7.73
   3  -7  -2  330.92    7.93
  -3   7   2  346.96    7.76
  -3  -7   1  623.98   14.37
   3  -7  -1  669.49   14.64
  -3   7   1  651.91   14.62
  -3   7   1  653.73   14.39
  -3   7   0  442.58   10.23
  -3   7  -1    6.83    0.83
   3   7   1    8.71    0.67
   3  -7   2   14.07    1.02
   3   7   2   15.88    0.76
  -3   7  -2   14.46    1.01
  -3   7  -3    9.58    0.80
   3   7   3    8.60    0.54
  -3   7  -3    9.47    0.89
   3  -7   3    8.68    0.91
  -3   7  -4   62.24    1.83
  -3   7  -4   61.30    2.02
   3   7   4   54.54    1.44
   3   7   4   58.36    1.75
   3  -7   4   63.70    2.03
   3  -7   4   56.60    2.48
  -3   7  -5  210.89    5.17
  -3   7  -5  213.67    5.42
   3   7   5  215.28    5.16
   3  -7   5  204.82    5.86
   3   7   5  222.36    5.53
   3  -7   5  213.88    5.47
  -3   7  -6   29.22    1.28
  -3   7  -6   28.89    1.41
   3   7   6   31.18    1.26
   3  -7   6   28.19    1.35
   3  -7   6   29.25    2.10
   3   7   6   26.75    1.25
   3   7   6   29.09    1.53
   3  -7   6   27.23    1.49
   3  -7   6   24.94    1.22
  -3   7  -7   56.85    1.87
   3  -7   7   56.51    2.00
   3   7   7   51.73    1.82
  -3   7  -7   50.72    1.94
   3   7   7   54.20    1.86
   3  -7   7   54.52    2.14
   3  -7   7   54.81    1.85
   3   7   7   57.02    2.23
   3  -7   7   54.90    2.76
  -3   7  -8   78.00    2.40
   3   7   8   77.50    2.39
   3  -7   8   82.79    2.60
  -3   7  -8   70.52    2.48
   3  -7   8   79.12    3.35
   3   7   8   78.71    2.43
   3  -7   8   77.12    2.40
   3  -7   8   79.44    2.83
  -3   7  -9   27.04    1.34
   3  -7   9   27.80    1.51
   3   7   9   27.20    1.41
   3  -7   9   26.39    1.38
   3  -7   9   25.94    2.30
  -3   7 -10   21.03    1.26
   3  -7  10   23.17    1.50
   3   7  10   19.38    1.29
   3  -7  10   19.78    1.27
  -3   7 -11   13.34    1.13
   3   7  11   11.27    1.03
   3   7  11   12.47    1.20
   3  -7  11   11.20    1.14
  -3   7 -12    1.06    0.85
   3   7  12    1.27    0.81
   3  -7  12    1.90    0.99
   3   7  12    0.78    0.99
  -3   7 -13  168.33    4.76
   3   7  13  167.05    4.72
   3   7  13  180.76    4.85
   3  -7  13  182.85    4.84
   3  -7  13  188.26    6.24
  -3   7 -14   53.54    2.18
   3   7  14   49.47    2.11
   3   7  14   55.35    2.29
[truncated: 1,448,796 more chars]
