# Supplementary material for: Counteranion-mediated efficient iodine capture in a hexacationic imidazolium organic cage enabled by multiple non-covalent interactions
Source: Nat Commun. 2023 Sep 28;14:6082. doi: 10.1038/s41467-023-41866-7 (PMC10539326; doi:10.1038/s41467-023-41866-7)
Supplement: Supplementary file 4 — Supplementary Data 1 [file 41467_2023_41866_MOESM4_ESM.zip › CIF/cageI.cif]

data_cageI
_audit_creation_date               2023-01-04
_audit_creation_method
;
Olex2 1.5
(compiled 2022.04.07 svn.rca3783a0 for OlexSys, GUI svn.r6498)
;
_shelx_SHELXL_version_number       '2016/6'
# end Validation Reply Form
_audit_contact_author_address      ?
_audit_contact_author_email        ?
_audit_contact_author_name         ''
_audit_contact_author_phone        ?
_publ_contact_author_id_orcid      ?
_chemical_name_common              ?
_chemical_name_systematic          ?
_chemical_formula_moiety           '6(I), C54 H48 N12, H2 O, C2 H6 O S'
_chemical_formula_sum              'C56 H56 I6 N12 O2 S'
_chemical_formula_weight           1722.58
_chemical_melting_point            ?
loop_
  _atom_type_symbol
  _atom_type_description
  _atom_type_scat_dispersion_real
  _atom_type_scat_dispersion_imag
  _atom_type_scat_source
 'C' 'C' 0.0147 0.0070 'International Tables Vol C Tables 4.2.6.8 and 6.1.1.4'
 'H' 'H' 0.0000 0.0000 'International Tables Vol C Tables 4.2.6.8 and 6.1.1.4'
 'I' 'I' 0.0976 5.4914 'International Tables Vol C Tables 4.2.6.8 and 6.1.1.4'
 'N' 'N' 0.0253 0.0135 'International Tables Vol C Tables 4.2.6.8 and 6.1.1.4'
 'O' 'O' 0.0412 0.0250 'International Tables Vol C Tables 4.2.6.8 and 6.1.1.4'
 'S' 'S' 0.2925 0.4295 'International Tables Vol C Tables 4.2.6.8 and 6.1.1.4'

_shelx_space_group_comment
;
The symmetry employed for this shelxl refinement is uniquely defined
by the following loop, which should always be used as a source of
symmetry information in preference to the above space-group names.
They are only intended as comments.
;
_space_group_crystal_system        'triclinic'
_space_group_IT_number             2
_space_group_name_H-M_alt          'P -1'
_space_group_name_Hall             '-P 1'
loop_
  _space_group_symop_operation_xyz
 'x, y, z'
 '-x, -y, -z'

_cell_length_a                     14.03844(17)
_cell_length_b                     21.1682(2)
_cell_length_c                     22.3833(2)
_cell_angle_alpha                  75.0123(10)
_cell_angle_beta                   85.6441(9)
_cell_angle_gamma                  86.4936(9)
_cell_volume                       6400.84(13)
_cell_formula_units_Z              4
_cell_measurement_reflns_used      61299
_cell_measurement_temperature      150.00(10)
_cell_measurement_theta_max        60.5950
_cell_measurement_theta_min        2.7680
_shelx_estimated_absorpt_T_max     ?
_shelx_estimated_absorpt_T_min     ?
_exptl_absorpt_coefficient_mu      16.171
_exptl_absorpt_correction_T_max    1.00000
_exptl_absorpt_correction_T_min    0.46454
_exptl_absorpt_correction_type     multi-scan
_exptl_absorpt_process_details     ?
_exptl_absorpt_special_details     ?
_exptl_crystal_colour              ?
_exptl_crystal_density_diffrn      1.788
_exptl_crystal_density_meas        ?
_exptl_crystal_density_method      ?
_exptl_crystal_description         block
_exptl_crystal_F_000               3304
_exptl_crystal_size_max            0.04
_exptl_crystal_size_mid            0.03
_exptl_crystal_size_min            0.02
_exptl_transmission_factor_max     ?
_exptl_transmission_factor_min     ?
_diffrn_reflns_av_R_equivalents    0.0488
_diffrn_reflns_av_unetI/netI       0.0365
_diffrn_reflns_Laue_measured_fraction_full  0.999
_diffrn_reflns_Laue_measured_fraction_max  0.999
_diffrn_reflns_limit_h_max         15
_diffrn_reflns_limit_h_min         -16
_diffrn_reflns_limit_k_max         25
_diffrn_reflns_limit_k_min         -25
_diffrn_reflns_limit_l_max         26
_diffrn_reflns_limit_l_min         -26
_diffrn_reflns_number              88423
_diffrn_reflns_point_group_measured_fraction_full  0.999
_diffrn_reflns_point_group_measured_fraction_max  0.999
_diffrn_reflns_theta_full          52.929
_diffrn_reflns_theta_max           52.929
_diffrn_reflns_theta_min           2.235
_diffrn_ambient_temperature        150.00(10)
_diffrn_detector_area_resol_mean   ?
_diffrn_measured_fraction_theta_full  0.999
_diffrn_measured_fraction_theta_max  0.999
_diffrn_measurement_device_type    'ROD, Synergy Custom system, HyPix'
_diffrn_measurement_method         ?
_diffrn_radiation_type             GaK\a
_diffrn_radiation_wavelength       1.3405
_diffrn_source                     ?
_reflns_Friedel_coverage           0.000
_reflns_Friedel_fraction_full      .
_reflns_Friedel_fraction_max       .
_reflns_number_gt                  19970
_reflns_number_total               22605
_reflns_special_details
;
 Reflections were merged by SHELXL according to the crystal
 class for the calculation of statistics and refinement.
 
 Structure factors included contributions from the .fab file.
 
 _reflns_Friedel_fraction is defined as the number of unique
 Friedel pairs measured divided by the number that would be
 possible theoretically, ignoring centric projections and
 systematic absences.
;
_reflns_threshold_expression       'I > 2\s(I)'
_computing_cell_refinement         ?
_computing_data_collection         ?
_computing_data_reduction          ?
_computing_molecular_graphics      'Olex2 1.5 (Dolomanov et al., 2009)'
_computing_publication_material    'Olex2 1.5 (Dolomanov et al., 2009)'
_computing_structure_refinement    'SHELXL-2016/6 (Sheldrick, 2016)'
_computing_structure_solution      'SHELXT 2014/5 (Sheldrick, 2014)'
_refine_diff_density_max           3.246
_refine_diff_density_min           -5.746
_refine_diff_density_rms           0.224
_refine_ls_extinction_coef         .
_refine_ls_extinction_method       none
_refine_ls_goodness_of_fit_ref     1.036
_refine_ls_hydrogen_treatment      constr
_refine_ls_matrix_type             full
_refine_ls_number_parameters       1461
_refine_ls_number_reflns           22605
_refine_ls_number_restraints       6
_refine_ls_R_factor_all            0.0661
_refine_ls_R_factor_gt             0.0592
_refine_ls_restrained_S_all        1.037
_refine_ls_shift/su_max            0.001
_refine_ls_shift/su_mean           0.000
_refine_ls_structure_factor_coef   Fsqd
_refine_ls_weighting_details      
 'w=1/[\s^2^(Fo^2^)+(0.1162P)^2^+46.9638P] where P=(Fo^2^+2Fc^2^)/3'
_refine_ls_weighting_scheme        calc
_refine_ls_wR_factor_gt            0.1795
_refine_ls_wR_factor_ref           0.1844
_refine_special_details            ?
_olex2_refinement_description
;
1. Rigid bond restraints
 All non-hydrogen atoms
 with sigma for 1-2 distances of 0.01 and sigma for 1-3 distances of 0.01
2. Uiso/Uaniso restraints and constraints
All non-hydrogen atoms have similar U: within 2A with sigma of 0.04 and sigma
for terminal atoms of 0.08 within 2A
Uanis(O1G) \\sim Ueq: with sigma of 0.01 and sigma for terminal atoms of 0.02
3. Others
 Sof(I1B)=Sof(S1B)=Sof(I7B)=Sof(I8B)=Sof(I3B)=Sof(O2B)=Sof(S2B)=1-FVAR(1)
 Sof(I1A)=Sof(S1A)=Sof(I7A)=Sof(I8A)=Sof(I3A)=Sof(O2A)=Sof(S2A)=FVAR(1)
4.a Free rotating group:
 O21(H21A,H21B), O1G(H1GA,H1GB)
4.b Secondary CH2 refined with riding coordinates:
 C2Y(H2YA,H2YB), C31(H31A,H31B), C33(H33A,H33B), C37(H37A,H37B), C3A(H3AA,
 H3AB), C3H(H3HA,H3HB), C3M(H3MA,H3MB), C3N(H3NA,H3NB), C3O(H3OA,H3OB),
 C3P(H3PA,H3PB), C3Y(H3YA,H3YB), C40(H40A,H40B)
4.c Aromatic/amide H refined with riding coordinates:
 C12(H12), C13(H13), C16(H16), C17(H17), C18(H18), C19(H19), C1I(H1I),
 C1K(H1K), C1L(H1L), C1N(H1N), C1O(H1O), C1Q(H1Q), C1R(H1R), C11(H11), C1S(H1S),
  C1T(H1T), C1U(H1U), C1W(H1W), C1X(H1X), C1Y(H1Y), C20(H20), C22(H22),
 C23(H23), C24(H24), C25(H25), C26(H26), C27(H27), C28(H28), C2C(H2C), C2D(H2D),
  C2E(H2E), C2F(H2F), C2G(H2G), C2H(H2H), C2J(H2J), C2K(H2K), C2N(H2N),
 C2P(H2P), C2R(H2R), C2T(H2T), C2U(H2U), C2W(H2W), C2X(H2X), C2(H2), C2Z(H2Z),
 C7(H7), C30(H30), C32(H32), C34(H34), C35(H35), C36(H36), C38(H38), C39(H39),
 C3B(H3B), C3C(H3C), C3D(H3D), C3E(H3E), C3G(H3G), C3I(H3I), C3J(H3J), C3K(H3K),
  C3L(H3L), C3Q(H3Q), C3R(H3R), C3S(H3S), C3T(H3T), C3U(H3U), C3V(H3V),
 C3W(H3W), C3F(H3F), C3Z(H3Z), C42(H42)
4.d Idealised Me refined as rotating group:
 C41(H41A,H41B,H41C), C43(H43A,H43B,H43C), C45(H45A,H45B,H45C), C46(H46A,H46B,
 H46C)
;
_atom_sites_solution_hydrogens     mixed
_atom_sites_solution_primary       ?
_atom_sites_solution_secondary     ?
loop_
  _atom_site_label
  _atom_site_type_symbol
  _atom_site_fract_x
  _atom_site_fract_y
  _atom_site_fract_z
  _atom_site_U_iso_or_equiv
  _atom_site_adp_type
  _atom_site_occupancy
  _atom_site_site_symmetry_order
  _atom_site_calc_flag
  _atom_site_refinement_flags_posn
  _atom_site_refinement_flags_adp
  _atom_site_refinement_flags_occupancy
  _atom_site_disorder_assembly
  _atom_site_disorder_group
 I2 I 0.83800(4) 0.95612(3) 1.04181(2) 0.03678(14) Uani 1 1 d . . . . .
 I4 I 0.45809(4) 0.81405(3) 1.23069(2) 0.03800(14) Uani 1 1 d . . . . .
 I5 I 0.84970(4) 0.47816(3) 1.26134(3) 0.03867(14) Uani 1 1 d . . . . .
 I6 I 0.70741(4) 0.84857(3) 0.48688(3) 0.04417(15) Uani 1 1 d . . . . .
 I9 I 0.80692(5) 0.49157(3) 0.94744(3) 0.05091(17) Uani 1 1 d . . . . .
 I10 I 0.31886(4) 0.91222(4) 0.82699(3) 0.05370(18) Uani 1 1 d . . . . .
 I11 I 0.99328(3) 0.64290(2) 1.32628(2) 0.03093(13) Uani 1 1 d . . . . .
 I12 I 0.89830(5) 0.69499(4) 0.61714(3) 0.06094(19) Uani 1 1 d . . . . .
 N22 N 0.4195(4) 0.6353(3) 1.2703(3) 0.0221(12) Uani 1 1 d . . . . .
 N15 N 0.8568(5) 0.9491(3) 0.8472(3) 0.0306(14) Uani 1 1 d . . . . .
 N3 N 0.7459(4) 0.6897(3) 1.1985(3) 0.0243(12) Uani 1 1 d . . . . .
 N1 N 0.8970(4) 0.5409(3) 0.6080(3) 0.0260(13) Uani 1 1 d . . . . .
 N23 N 0.2839(4) 0.6618(3) 1.2291(3) 0.0237(12) Uani 1 1 d . . . . .
 N4 N 0.9461(4) 0.8402(3) 0.6465(3) 0.0268(13) Uani 1 1 d . . . . .
 N20 N 1.0314(4) 0.8316(3) 0.2880(3) 0.0250(12) Uani 1 1 d . . . . .
 N6 N 1.1660(4) 0.8006(3) 0.3285(3) 0.0255(13) Uani 1 1 d . . . . .
 N9 N 1.0253(4) 0.5648(3) 0.5487(3) 0.0283(13) Uani 1 1 d . . . . .
 N17 N 0.5438(4) 0.9346(3) 0.9568(3) 0.0269(13) Uani 1 1 d . . . . .
 N5 N 1.0783(4) 0.8119(3) 0.6023(3) 0.0272(13) Uani 1 1 d . . . . .
 N13 N 0.8365(4) 0.6549(3) 0.8259(3) 0.0247(12) Uani 1 1 d . . . . .
 O21 O 0.5052(5) 0.6963(4) 1.0920(3) 0.0536(17) Uani 1 1 d G . . . .
 H21A H 0.536335 0.720942 1.061804 0.080 Uiso 1 1 d G U . . .
 H21B H 0.523501 0.656603 1.095024 0.080 Uiso 1 1 d G U . . .
 C6 N 0.9632(4) 0.6474(3) 0.8760(3) 0.0275(13) Uani 1 1 d . . . . .
 N16 N 0.4195(4) 0.9049(3) 1.0189(3) 0.0316(14) Uani 1 1 d . . . . .
 N7 N 0.7109(4) 0.7635(3) 0.3596(3) 0.0305(14) Uani 1 1 d . . . . .
 N8 N 0.4405(5) 0.5731(3) 0.6799(3) 0.0331(15) Uani 1 1 d . . . . .
 N2 N 0.3701(4) 0.6702(4) 0.9446(3) 0.0349(16) Uani 1 1 d . . . . .
 N1B N 0.5008(4) 0.6547(3) 0.8933(3) 0.0291(14) Uani 1 1 d . . . . .
 N11 N 0.8773(4) 0.7167(3) 1.1434(3) 0.0288(14) Uani 1 1 d . . . . .
 N10 N 0.5808(4) 0.5370(3) 0.7122(3) 0.0279(13) Uani 1 1 d . . . . .
 C8 C 0.6793(5) 0.6543(4) 1.2448(3) 0.0246(15) Uani 1 1 d . . . . .
 C12 C 0.5837(5) 0.6601(4) 1.2337(3) 0.0231(14) Uani 1 1 d . . . . .
 H12 H 0.562759 0.685162 1.196063 0.028 Uiso 1 1 calc R U . . .
 C13 C 1.1788(5) 0.6790(4) 0.4515(3) 0.0270(15) Uani 1 1 d . . . . .
 H13 H 1.178982 0.657456 0.420200 0.032 Uiso 1 1 calc R U . . .
 N14 N 0.9944(5) 0.9091(3) 0.8797(3) 0.0352(15) Uani 1 1 d . . . . .
 C15 C 1.2056(5) 0.7427(4) 0.4371(3) 0.0279(16) Uani 1 1 d . . . . .
 C16 C 0.8701(5) 0.5622(4) 0.5477(3) 0.0285(16) Uani 1 1 d . . . . .
 H16 H 0.808172 0.565567 0.534779 0.034 Uiso 1 1 calc R U . . .
 C17 C 0.3785(5) 0.6607(3) 1.2172(3) 0.0228(14) Uani 1 1 d . . . . .
 H17 H 0.410311 0.675181 1.178502 0.027 Uiso 1 1 calc R U . . .
 N19 N 0.5826(5) 0.7223(4) 0.4076(3) 0.0377(16) Uani 1 1 d . . . . .
 C18 C 0.2694(5) 0.7845(3) 1.1113(3) 0.0220(14) Uani 1 1 d . . . . .
 H18 H 0.269577 0.803212 1.144591 0.026 Uiso 1 1 calc R U . . .
 C19 C 1.2031(5) 0.7754(4) 0.4835(3) 0.0259(15) Uani 1 1 d . . . . .
 H19 H 1.220370 0.818755 0.473943 0.031 Uiso 1 1 calc R U . . .
 N1C N 0.6043(5) 0.8411(3) 0.6952(3) 0.0320(14) Uani 1 1 d . . . . .
 C1A C 0.5194(5) 0.6278(4) 1.2796(3) 0.0233(14) Uani 1 1 d . . . . .
 C1B C 0.8671(5) 0.8374(3) 0.6913(3) 0.0268(15) Uani 1 1 d . . . . .
 C1C C 0.5737(5) 0.6622(4) 0.8430(3) 0.0251(15) Uani 1 1 d . . . . .
 N1D N 0.4868(5) 0.8414(4) 0.6376(4) 0.0393(16) Uani 1 1 d . . . . .
 C5 C 0.2425(4) 0.7208(4) 1.1216(3) 0.0224(14) Uani 1 1 d . . . . .
 C1F C 0.8361(5) 0.5259(3) 0.6644(3) 0.0256(15) Uani 1 1 d . . . . .
 C1G C 0.6813(5) 0.5265(4) 0.7148(3) 0.0274(15) Uani 1 1 d . . . . .
 C1H C 0.4530(5) 0.7158(4) 0.4901(4) 0.0334(18) Uani 1 1 d . . . . .
 C1I C 0.6681(5) 0.6546(4) 0.8586(3) 0.0252(15) Uani 1 1 d . . . . .
 H1I H 0.683643 0.644909 0.899697 0.030 Uiso 1 1 calc R U . . .
 C1J C 0.7378(5) 0.6619(3) 0.8111(3) 0.0234(14) Uani 1 1 d . . . . .
 C1K C 0.7129(5) 0.6161(4) 1.3007(3) 0.0284(16) Uani 1 1 d . . . . .
 H1K H 0.777662 0.612875 1.307709 0.034 Uiso 1 1 calc R U . . .
 C1L C 1.0728(5) 0.8035(4) 0.3406(3) 0.0257(15) Uani 1 1 d . . . . .
 H1L H 1.041119 0.788524 0.379331 0.031 Uiso 1 1 calc R U . . .
 C1M C 0.6019(6) 0.9571(4) 0.9006(4) 0.0316(17) Uani 1 1 d . . . . .
 C1N C 1.1491(5) 0.6792(4) 0.5581(3) 0.0263(15) Uani 1 1 d . . . . .
 H1N H 1.130069 0.657943 0.598705 0.032 Uiso 1 1 calc R U . . .
 C1O C 0.8689(5) 0.6582(3) 0.8791(3) 0.0256(15) Uani 1 1 d . . . . .
 H1O H 0.832051 0.666598 0.912717 0.031 Uiso 1 1 calc R U . . .
 C1P C 1.1750(5) 0.7438(4) 0.5439(3) 0.0260(15) Uani 1 1 d . . . . .
 C1Q C 1.1020(5) 0.8467(4) 0.2407(4) 0.0316(17) Uani 1 1 d . . . . .
 H1Q H 1.092912 0.866347 0.199172 0.038 Uiso 1 1 calc R U . . .
 C1R C 0.4481(6) 0.9285(4) 0.9604(4) 0.0322(17) Uani 1 1 d . . . . .
 H1R H 0.409091 0.939124 0.927141 0.039 Uiso 1 1 calc R U . . .
 C11 C 0.7384(5) 0.5379(4) 0.6600(3) 0.0258(15) Uani 1 1 d . . . . .
 H11 H 0.712038 0.553132 0.621734 0.031 Uiso 1 1 calc R U . . .
 C1S C 0.8374(5) 0.6706(4) 1.1892(3) 0.0279(16) Uani 1 1 d . . . . .
 H1S H 0.867636 0.632138 1.210906 0.033 Uiso 1 1 calc R U . . .
 C1T C 0.5474(5) 0.6755(4) 0.7833(4) 0.0281(15) Uani 1 1 d . . . . .
 H1T H 0.483350 0.680260 0.774282 0.034 Uiso 1 1 calc R U . . .
 C1U C 0.9497(6) 0.5771(4) 0.5114(4) 0.0322(17) Uani 1 1 d . . . . .
 H1U H 0.953281 0.592876 0.468473 0.039 Uiso 1 1 calc R U . . .
 C1V C 1.1514(5) 0.6460(4) 0.5118(3) 0.0256(15) Uani 1 1 d . . . . .
 C1W C 1.0393(5) 0.7583(4) 0.9256(4) 0.0292(16) Uani 1 1 d . . . . .
 H1W H 1.052872 0.767303 0.883035 0.035 Uiso 1 1 calc R U . . .
 C1X C 0.7144(5) 0.6751(4) 0.7502(3) 0.0252(15) Uani 1 1 d . . . . .
 H1X H 0.762356 0.679561 0.718512 0.030 Uiso 1 1 calc R U . . .
 C1Y C 1.0204(5) 0.7946(4) 1.0197(4) 0.0324(17) Uani 1 1 d . . . . .
 H1Y H 1.022130 0.827806 1.039735 0.039 Uiso 1 1 calc R U . . .
 C1Z C 0.7563(6) 0.9639(4) 0.8463(4) 0.0300(16) Uani 1 1 d . . . . .
 C20 C 0.9927(5) 0.5435(4) 0.6064(4) 0.0287(16) Uani 1 1 d . . . . .
 H20 H 1.029633 0.531983 0.640654 0.034 Uiso 1 1 calc R U . . .
 C22 C 0.4589(5) 0.7746(5) 0.5060(4) 0.0385(19) Uani 1 1 d . . . . .
 H22 H 0.479247 0.811270 0.475966 0.046 Uiso 1 1 calc R U . . .
 C23 C 0.2971(5) 0.7924(4) 1.0031(3) 0.0285(16) Uani 1 1 d . . . . .
 H23 H 0.314373 0.816619 0.963210 0.034 Uiso 1 1 calc R U . . .
 C24 C 0.8850(6) 0.8274(4) 0.7536(3) 0.0288(16) Uani 1 1 d . . . . .
 H24 H 0.947070 0.824189 0.766323 0.035 Uiso 1 1 calc R U . . .
 C25 C 0.7203(6) 0.5052(4) 0.7724(3) 0.0321(17) Uani 1 1 d . . . . .
 H25 H 0.681586 0.499453 0.808836 0.038 Uiso 1 1 calc R U . . .
 C26 C 0.9021(6) 0.9104(4) 0.8944(4) 0.0331(17) Uani 1 1 d . . . . .
 H26 H 0.872818 0.887882 0.931854 0.040 Uiso 1 1 calc R U . . .
 C27 C 0.6199(5) 0.6817(4) 0.7366(3) 0.0272(15) Uani 1 1 d . . . . .
 H27 H 0.604290 0.690343 0.695531 0.033 Uiso 1 1 calc R U . . .
 C28 C 0.9915(5) 0.6366(4) 0.8197(4) 0.0328(17) Uani 1 1 d . . . . .
 H28 H 1.053864 0.627708 0.805926 0.039 Uiso 1 1 calc R U . . .
 C29 C 0.2960(5) 0.8211(4) 1.0524(3) 0.0260(15) Uani 1 1 d . . . . .
 C2A C 1.0411(5) 0.8072(4) 0.9557(4) 0.0295(16) Uani 1 1 d . . . . .
 C2B C 0.9971(5) 0.7315(4) 1.0531(4) 0.0325(17) Uani 1 1 d . . . . .
 C2C C 0.8695(5) 0.8004(4) 0.3243(3) 0.0248(15) Uani 1 1 d . . . . .
 H2C H 0.893168 0.770499 0.358779 0.030 Uiso 1 1 calc R U . . .
 C2D C 0.2645(5) 0.6371(4) 1.2914(3) 0.0284(16) Uani 1 1 d . . . . .
 H2D H 0.204047 0.632984 1.311694 0.034 Uiso 1 1 calc R U . . .
 C2E C 0.2441(5) 0.6920(4) 1.0722(3) 0.0252(15) Uani 1 1 d . . . . .
 H2E H 0.226169 0.648971 1.078955 0.030 Uiso 1 1 calc R U . . .
 C2F C 0.4220(5) 0.6619(4) 0.5335(4) 0.0328(17) Uani 1 1 d . . . . .
 H2F H 0.417365 0.622757 0.522567 0.039 Uiso 1 1 calc R U . . .
 C2G C 0.3470(5) 0.6201(4) 1.3178(3) 0.0284(16) Uani 1 1 d . . . . .
 H2G H 0.355169 0.601649 1.359642 0.034 Uiso 1 1 calc R U . . .
 C2H C 0.7757(5) 0.8421(3) 0.6712(3) 0.0255(15) Uani 1 1 d . . . . .
 H2H H 0.765410 0.848091 0.629476 0.031 Uiso 1 1 calc R U . . .
 C2I C 0.2723(5) 0.7273(4) 1.0130(3) 0.0275(16) Uani 1 1 d . . . . .
 C2J C 0.7146(6) 0.8276(4) 0.7778(4) 0.0295(16) Uani 1 1 d . . . . .
 H2J H 0.662923 0.824530 0.806871 0.035 Uiso 1 1 calc R U . . .
 C2K C 0.7168(7) 0.9965(5) 0.7922(4) 0.048(2) Uani 1 1 d . . . . .
 H2K H 0.755107 1.009244 0.755753 0.058 Uiso 1 1 calc R U . . .
 C2L C 0.6999(5) 0.8375(4) 0.7154(4) 0.0280(15) Uani 1 1 d . . . . .
 C2M C 0.3970(5) 0.6653(4) 0.5943(4) 0.0311(17) Uani 1 1 d . . . . .
 C2N C 0.9134(5) 0.6412(4) 0.7878(4) 0.0327(17) Uani 1 1 d . . . . .
 H2N H 0.911130 0.636232 0.747841 0.039 Uiso 1 1 calc R U . . .
 C2O C 1.0170(5) 0.6947(4) 0.9593(4) 0.0263(15) Uani 1 1 d . . . . .
 C2P C 1.0263(5) 0.8025(4) 0.6552(3) 0.0282(16) Uani 1 1 d . . . . .
 H2P H 1.042837 0.774201 0.692603 0.034 Uiso 1 1 calc R U . . .
 C2Q C 0.4343(5) 0.7794(4) 0.5670(4) 0.0337(17) Uani 1 1 d . . . . .
 C2R C 0.5751(6) 0.9119(4) 1.0160(4) 0.0329(17) Uani 1 1 d . . . . .
 H2R H 0.638052 0.909502 1.027000 0.040 Uiso 1 1 calc R U . . .
 C2S C 0.9305(5) 0.8400(4) 0.2802(3) 0.0270(15) Uani 1 1 d . . . . .
 C2T C 0.9462(6) 0.8731(4) 0.5839(4) 0.0318(17) Uani 1 1 d . . . . .
 H2T H 0.898234 0.901819 0.564789 0.038 Uiso 1 1 calc R U . . .
 C2U C 0.4184(5) 0.6903(5) 0.8910(4) 0.0340(18) Uani 1 1 d . . . . .
 H2U H 0.398833 0.723316 0.857434 0.041 Uiso 1 1 calc R U . . .
 C2V C 0.7732(5) 0.8068(4) 0.3153(3) 0.0296(16) Uani 1 1 d . . . . .
 C2W C 0.4974(6) 0.8940(4) 1.0547(4) 0.0368(18) Uani 1 1 d . . . . .
 H2W H 0.496639 0.877359 1.097510 0.044 Uiso 1 1 calc R U . . .
 C2X C 0.8760(6) 0.5028(4) 0.7202(4) 0.0324(17) Uani 1 1 d . . . . .
 H2X H 0.941590 0.493939 0.721822 0.039 Uiso 1 1 calc R U . . .
 C2 C 1.1859(6) 0.8277(4) 0.2659(3) 0.0323(17) Uani 1 1 d . . . . .
 H2 H 1.246153 0.831870 0.245204 0.039 Uiso 1 1 calc R U . . .
 C2Y C 1.2420(5) 0.7787(4) 0.3720(3) 0.0313(17) Uani 1 1 d . . . . .
 H2YA H 1.275580 0.816601 0.374458 0.038 Uiso 1 1 calc R U . . .
 H2YB H 1.287573 0.750100 0.355666 0.038 Uiso 1 1 calc R U . . .
 C2Z C 1.0283(6) 0.8556(4) 0.5562(4) 0.0322(17) Uani 1 1 d . . . . .
 H2Z H 1.047971 0.869822 0.514503 0.039 Uiso 1 1 calc R U . . .
 C7 C 0.5344(5) 0.5752(4) 0.6643(4) 0.0319(17) Uani 1 1 d . . . . .
 H7 H 0.562761 0.598802 0.626946 0.038 Uiso 1 1 calc R U . . .
 C30 C 0.5511(5) 0.5883(4) 1.3360(3) 0.0296(16) Uani 1 1 d . . . . .
 H30 H 0.507574 0.566084 1.366394 0.035 Uiso 1 1 calc R U . . .
 C31 C 1.1732(5) 0.7802(4) 0.5937(4) 0.0336(18) Uani 1 1 d . . . . .
 H31A H 1.189519 0.749895 0.632474 0.040 Uiso 1 1 calc R U . . .
 H31B H 1.220850 0.813260 0.582600 0.040 Uiso 1 1 calc R U . . .
 C32 C 1.0101(7) 0.9483(5) 0.8203(4) 0.047(2) Uani 1 1 d . . . . .
 H32 H 1.068932 0.955885 0.798217 0.056 Uiso 1 1 calc R U . . .
 C33 C 0.2076(5) 0.6827(4) 1.1853(3) 0.0284(16) Uani 1 1 d . . . . .
 H33A H 0.159900 0.709532 1.202182 0.034 Uiso 1 1 calc R U . . .
 H33B H 0.176820 0.644221 1.181602 0.034 Uiso 1 1 calc R U . . .
 C34 C 0.9954(5) 0.6824(4) 1.0223(4) 0.0302(16) Uani 1 1 d . . . . .
 H34 H 0.979405 0.640491 1.044594 0.036 Uiso 1 1 calc R U . . .
 C35 C 0.4034(5) 0.7236(4) 0.6098(4) 0.0333(17) Uani 1 1 d . . . . .
 H35 H 0.386427 0.725571 0.650309 0.040 Uiso 1 1 calc R U . . .
 C36 C 0.6158(6) 0.7699(5) 0.3626(4) 0.040(2) Uani 1 1 d . . . . .
 H36 H 0.579356 0.802587 0.337073 0.048 Uiso 1 1 calc R U . . .
 O1G O 1.1182(6) 0.8442(6) 0.7626(7) 0.094(3) Uani 1 1 d G U . . .
 H1GA H 1.145512 0.873284 0.734078 0.141 Uiso 1 1 d G U . . .
 H1GB H 1.159340 0.814663 0.778483 0.141 Uiso 1 1 d G U . . .
 C37 C 0.3197(5) 0.8923(4) 1.0417(5) 0.038(2) Uani 1 1 d . . . . .
 H37A H 0.277648 0.919304 1.011936 0.046 Uiso 1 1 calc R U . . .
 H37B H 0.307665 0.905056 1.080339 0.046 Uiso 1 1 calc R U . . .
 C38 C 0.6991(6) 0.9433(4) 0.9015(4) 0.0301(16) Uani 1 1 d . . . . .
 H38 H 0.726372 0.920799 0.938033 0.036 Uiso 1 1 calc R U . . .
 C39 C 0.9246(7) 0.9731(5) 0.8006(4) 0.045(2) Uani 1 1 d . . . . .
 H39 H 0.913247 1.001516 0.762262 0.054 Uiso 1 1 calc R U . . .
 C3A C 1.1271(5) 0.5750(4) 0.5275(4) 0.0343(18) Uani 1 1 d . . . . .
 H3AA H 1.141466 0.558219 0.491300 0.041 Uiso 1 1 calc R U . . .
 H3AB H 1.166963 0.550306 0.559908 0.041 Uiso 1 1 calc R U . . .
 C3B C 0.5130(6) 0.5096(4) 0.7593(4) 0.0366(18) Uani 1 1 d . . . . .
 H3B H 0.525025 0.481785 0.797749 0.044 Uiso 1 1 calc R U . . .
 C3C C 0.5813(6) 0.8362(4) 0.6398(4) 0.0357(18) Uani 1 1 d . . . . .
 H3C H 0.624441 0.830187 0.607898 0.043 Uiso 1 1 calc R U . . .
 C3D C 0.8062(6) 0.8226(4) 0.7960(3) 0.0321(17) Uani 1 1 d . . . . .
 H3D H 0.816188 0.815661 0.837857 0.039 Uiso 1 1 calc R U . . .
 C3E C 0.6465(6) 0.5830(4) 1.3453(3) 0.0328(17) Uani 1 1 d . . . . .
 H3E H 0.667565 0.556720 1.382444 0.039 Uiso 1 1 calc R U . . .
 C3G C 0.5207(7) 0.8494(5) 0.7296(5) 0.048(2) Uani 1 1 d . . . . .
 H3G H 0.515256 0.854141 0.769889 0.057 Uiso 1 1 calc R U . . .
 C3H C 1.0260(6) 0.6397(4) 0.9274(4) 0.0354(18) Uani 1 1 d . . . . .
 H3HA H 1.091830 0.635968 0.911605 0.042 Uiso 1 1 calc R U . . .
 H3HB H 1.012146 0.599123 0.957970 0.042 Uiso 1 1 calc R U . . .
 C3I C 0.4216(6) 0.6213(5) 0.9834(4) 0.047(2) Uani 1 1 d . . . . .
 H3I H 0.403742 0.599853 1.024071 0.056 Uiso 1 1 calc R U . . .
 C3J C 0.5031(6) 0.6106(5) 0.9509(4) 0.044(2) Uani 1 1 d . . . . .
 H3J H 0.551612 0.579439 0.964620 0.052 Uiso 1 1 calc R U . . .
 C3K C 0.5606(7) 0.9906(5) 0.8463(4) 0.050(2) Uani 1 1 d . . . . .
 H3K H 0.494865 0.999493 0.846360 0.060 Uiso 1 1 calc R U . . .
 C3L C 0.4269(6) 0.5316(5) 0.7380(4) 0.0386(19) Uani 1 1 d . . . . .
 H3L H 0.368125 0.520509 0.759050 0.046 Uiso 1 1 calc R U . . .
 C3M C 0.2726(5) 0.6959(5) 0.9600(4) 0.042(2) Uani 1 1 d . . . . .
 H3MA H 0.229031 0.660321 0.970745 0.050 Uiso 1 1 calc R U . . .
 H3MB H 0.250016 0.727904 0.923888 0.050 Uiso 1 1 calc R U . . .
 C3N C 0.3636(6) 0.6054(5) 0.6411(4) 0.041(2) Uani 1 1 d . . . . .
 H3NA H 0.310689 0.617439 0.666950 0.049 Uiso 1 1 calc R U . . .
 H3NB H 0.340826 0.575207 0.619844 0.049 Uiso 1 1 calc R U . . .
 C3O C 0.4784(6) 0.7122(6) 0.4243(4) 0.051(3) Uani 1 1 d . . . . .
 H3OA H 0.462707 0.669814 0.419770 0.061 Uiso 1 1 calc R U . . .
 H3OB H 0.441097 0.745505 0.396279 0.061 Uiso 1 1 calc R U . . .
 C3P C 0.9801(6) 0.7161(5) 1.1233(4) 0.042(2) Uani 1 1 d . . . . .
 H3PA H 1.009103 0.673306 1.141516 0.050 Uiso 1 1 calc R U . . .
 H3PB H 1.011193 0.748046 1.138487 0.050 Uiso 1 1 calc R U . . .
 C3Q C 0.8959(6) 0.8861(5) 0.2302(4) 0.0377(19) Uani 1 1 d . . . . .
 H3Q H 0.937683 0.912330 0.201441 0.045 Uiso 1 1 calc R U . . .
 C3R C 0.7356(7) 0.8520(5) 0.2652(4) 0.046(2) Uani 1 1 d . . . . .
 H3R H 0.670268 0.855135 0.259869 0.055 Uiso 1 1 calc R U . . .
 C3S C 0.6562(6) 0.6839(5) 0.4358(4) 0.041(2) Uani 1 1 d . . . . .
 H3S H 0.651865 0.647166 0.469159 0.049 Uiso 1 1 calc R U . . .
 C3T C 0.8180(6) 0.4929(4) 0.7739(4) 0.0349(18) Uani 1 1 d . . . . .
 H3T H 0.845032 0.477515 0.811891 0.042 Uiso 1 1 calc R U . . .
 C3U C 0.4472(7) 0.8492(5) 0.6926(5) 0.049(2) Uani 1 1 d . . . . .
 H3U H 0.382226 0.853555 0.703299 0.059 Uiso 1 1 calc R U . . .
 C3V C 0.6172(9) 1.0105(6) 0.7924(5) 0.064(3) Uani 1 1 d . . . . .
 H3V H 0.589777 1.033215 0.756071 0.077 Uiso 1 1 calc R U . . .
 C3W C 0.7370(6) 0.7104(4) 0.4049(4) 0.0383(19) Uani 1 1 d . . . . .
 H3W H 0.799294 0.694992 0.413286 0.046 Uiso 1 1 calc R U . . .
 C3F C 0.8108(6) 0.7658(5) 1.1234(5) 0.050(2) Uani 1 1 d . . . . .
 H3F H 0.819862 0.803838 1.091997 0.060 Uiso 1 1 calc R U . . .
 C3Y C 0.4366(7) 0.8435(5) 0.5816(5) 0.048(2) Uani 1 1 d . . . . .
 H3YA H 0.467636 0.874036 0.546649 0.058 Uiso 1 1 calc R U . . .
 H3YB H 0.371473 0.860098 0.587034 0.058 Uiso 1 1 calc R U . . .
 C3Z C 0.7283(6) 0.7482(4) 1.1586(4) 0.042(2) Uani 1 1 d . . . . .
 H3Z H 0.670443 0.772308 1.155642 0.050 Uiso 1 1 calc R U . . .
 C40 C 1.0697(6) 0.8750(4) 0.9199(4) 0.0385(19) Uani 1 1 d . . . . .
 H40A H 1.082097 0.900236 0.948775 0.046 Uiso 1 1 calc R U . . .
 H40B H 1.128267 0.871544 0.894768 0.046 Uiso 1 1 calc R U . . .
 C41 C 0.6899(8) 0.4667(5) 1.1146(4) 0.049(2) Uani 1 1 d . . . . .
 H41A H 0.720623 0.466014 1.151646 0.073 Uiso 1 1 calc R U . A 1
 H41B H 0.733456 0.448800 1.087389 0.073 Uiso 1 1 calc R U . A 1
 H41C H 0.634185 0.441033 1.125048 0.073 Uiso 1 1 calc R U . A 1
 C42 C 0.7980(7) 0.8929(5) 0.2230(4) 0.047(2) Uani 1 1 d . . . . .
 H42 H 0.773999 0.924637 0.189961 0.056 Uiso 1 1 calc R U . . .
 C43 C 1.1804(10) 1.0133(6) 0.6632(5) 0.064(3) Uani 1 1 d . . . . .
 H43A H 1.113011 1.006460 0.669097 0.096 Uiso 1 1 calc R U . B 1
 H43B H 1.190536 1.059268 0.647405 0.096 Uiso 1 1 calc R U . B 1
 H43C H 1.209358 0.997455 0.702064 0.096 Uiso 1 1 calc R U . B 1
 O44 O 1.2309(10) 0.9055(6) 0.6327(7) 0.135(6) Uani 1 1 d . . . . .
 C45 C 0.7626(8) 0.5857(5) 1.0822(5) 0.057(3) Uani 1 1 d . . . . .
 H45A H 0.754349 0.632457 1.068104 0.086 Uiso 1 1 calc R U . C 1
 H45B H 0.812695 0.570527 1.056998 0.086 Uiso 1 1 calc R U . C 1
 H45C H 0.779330 0.573981 1.124568 0.086 Uiso 1 1 calc R U . C 1
 C46 C 1.1414(9) 0.9977(6) 0.5535(5) 0.064(3) Uani 1 1 d . . . . .
 H46A H 1.160379 0.982142 0.517507 0.096 Uiso 1 1 calc R U . D 1
 H46B H 1.135338 1.044677 0.541791 0.096 Uiso 1 1 calc R U . D 1
 H46C H 1.081136 0.980258 0.571129 0.096 Uiso 1 1 calc R U . D 1
 I1A I 0.7108(2) 0.76337(17) 0.97356(15) 0.0539(5) Uani 0.696(8) 1 d . . P E 1
 S1A S 0.6555(3) 0.54952(18) 1.07648(18) 0.0323(9) Uani 0.696(8) 1 d . . P E 1
 I7A I 0.25385(15) 0.69871(7) 0.77599(9) 0.0339(4) Uani 0.696(8) 1 d . . P E 1
 I8A I 0.88040(19) 1.0440(2) 0.62536(18) 0.0434(7) Uani 0.696(8) 1 d . . P E 1
 I3A I 0.36206(17) 0.50246(15) 1.47584(14) 0.0270(5) Uani 0.696(8) 1 d . . P E
 1
 O2A O 0.5818(10) 0.5708(5) 1.1216(6) 0.062(4) Uani 0.696(8) 1 d . . P E 1
 S2A S 1.2317(3) 0.97135(19) 0.6105(2) 0.0559(12) Uani 0.696(8) 1 d . . P E 1
 I1B I 0.6786(8) 0.7620(4) 0.9627(3) 0.0637(19) Uani 0.304(8) 1 d . . P E 2
 S1B S 0.6577(10) 0.5512(6) 1.1156(12) 0.093(5) Uani 0.304(8) 1 d . . P E 2
 I7B I 0.2406(5) 0.7041(4) 0.7745(3) 0.094(3) Uani 0.304(8) 1 d . . P E 2
 I8B I 0.8709(6) 1.0426(4) 0.6226(4) 0.068(3) Uani 0.304(8) 1 d . . P E 2
 I3B I 0.3723(6) 0.5030(5) 1.4769(5) 0.066(2) Uani 0.304(8) 1 d . . P E 2
 O2B O 0.602(5) 0.561(3) 1.076(3) 0.17(3) Uani 0.304(8) 1 d . . P E 2
 S2B S 1.1591(5) 0.9485(3) 0.6228(3) 0.036(2) Uani 0.304(8) 1 d . . P E 2

loop_
  _atom_site_aniso_label
  _atom_site_aniso_U_11
  _atom_site_aniso_U_22
  _atom_site_aniso_U_33
  _atom_site_aniso_U_23
  _atom_site_aniso_U_13
  _atom_site_aniso_U_12
 I2 0.0400(3) 0.0350(3) 0.0337(3) -0.0035(2) -0.0066(2) -0.0055(2)
 I4 0.0290(3) 0.0481(3) 0.0354(3) -0.0073(2) -0.0049(2) -0.0017(2)
 I5 0.0257(3) 0.0516(3) 0.0403(3) -0.0152(2) 0.0011(2) -0.0028(2)
 I6 0.0422(3) 0.0454(3) 0.0428(3) -0.0064(2) -0.0019(2) -0.0075(2)
 I9 0.0795(4) 0.0430(3) 0.0274(3) -0.0065(2) 0.0091(3) -0.0068(3)
 I10 0.0369(3) 0.0934(5) 0.0324(3) -0.0203(3) 0.0046(2) -0.0048(3)
 I11 0.0208(2) 0.0409(3) 0.0342(3) -0.0161(2) 0.00107(18) -0.00129(19)
 I12 0.0599(4) 0.0651(4) 0.0588(4) -0.0200(3) 0.0094(3) -0.0087(3)
 N22 0.019(3) 0.026(3) 0.019(3) -0.003(2) 0.004(2) -0.001(2)
 N15 0.036(4) 0.026(3) 0.029(3) -0.007(3) 0.009(3) -0.008(3)
 N3 0.015(3) 0.034(3) 0.023(3) -0.006(3) 0.003(2) -0.003(2)
 N1 0.023(3) 0.029(3) 0.024(3) -0.005(2) 0.005(2) -0.002(2)
 N23 0.020(3) 0.028(3) 0.022(3) -0.003(2) 0.002(2) -0.006(2)
 N4 0.024(3) 0.036(3) 0.021(3) -0.009(3) 0.004(2) 0.002(3)
 N20 0.023(3) 0.033(3) 0.019(3) -0.006(2) 0.003(2) -0.004(2)
 N6 0.021(3) 0.035(3) 0.020(3) -0.008(2) 0.003(2) -0.003(2)
 N9 0.021(3) 0.029(3) 0.036(4) -0.011(3) 0.005(3) 0.001(2)
 N17 0.026(3) 0.025(3) 0.026(3) -0.002(2) 0.001(2) -0.002(2)
 N5 0.018(3) 0.039(4) 0.027(3) -0.013(3) -0.003(2) 0.002(3)
 N13 0.018(3) 0.030(3) 0.029(3) -0.013(3) 0.002(2) -0.001(2)
 O21 0.052(4) 0.070(5) 0.034(3) -0.009(3) 0.001(3) 0.016(4)
 C6 0.020(3) 0.026(3) 0.040(4) -0.013(3) -0.007(3) 0.001(2)
 N16 0.023(3) 0.026(3) 0.042(4) -0.002(3) 0.005(3) -0.005(2)
 N7 0.025(3) 0.048(4) 0.023(3) -0.016(3) 0.002(2) -0.008(3)
 N8 0.023(3) 0.038(4) 0.039(4) -0.012(3) 0.008(3) -0.006(3)
 N2 0.019(3) 0.063(5) 0.029(3) -0.023(3) 0.000(3) -0.001(3)
 N1B 0.017(3) 0.051(4) 0.022(3) -0.015(3) 0.001(2) 0.000(3)
 N11 0.015(3) 0.042(4) 0.030(3) -0.010(3) 0.001(2) -0.005(3)
 N10 0.026(3) 0.030(3) 0.028(3) -0.008(3) 0.006(3) -0.002(3)
 C8 0.022(3) 0.035(4) 0.015(3) -0.004(3) 0.001(3) -0.002(3)
 C12 0.022(3) 0.032(4) 0.013(3) -0.001(3) -0.001(3) -0.001(3)
 C13 0.016(3) 0.041(4) 0.029(4) -0.018(3) 0.000(3) 0.000(3)
 N14 0.036(4) 0.029(3) 0.040(4) -0.010(3) 0.013(3) -0.011(3)
 C15 0.016(3) 0.045(4) 0.022(4) -0.007(3) 0.002(3) -0.005(3)
 C16 0.025(4) 0.037(4) 0.023(4) -0.007(3) 0.000(3) -0.001(3)
 C17 0.018(3) 0.029(4) 0.019(3) -0.002(3) 0.004(3) -0.004(3)
 N19 0.022(3) 0.063(5) 0.031(4) -0.017(3) 0.003(3) -0.013(3)
 C18 0.015(3) 0.028(4) 0.024(3) -0.007(3) -0.001(3) 0.001(3)
 C19 0.017(3) 0.038(4) 0.024(4) -0.010(3) -0.002(3) 0.001(3)
 N1C 0.026(3) 0.036(4) 0.039(4) -0.020(3) 0.008(3) -0.001(3)
 C1A 0.017(3) 0.031(4) 0.021(3) -0.005(3) 0.000(3) 0.000(3)
 C1B 0.032(4) 0.022(3) 0.027(4) -0.011(3) 0.009(3) 0.001(3)
 C1C 0.019(3) 0.034(4) 0.026(4) -0.014(3) 0.003(3) 0.000(3)
 N1D 0.026(3) 0.041(4) 0.057(5) -0.023(3) -0.004(3) 0.001(3)
 C5 0.007(3) 0.035(4) 0.023(3) -0.004(3) 0.001(2) 0.001(3)
 C1F 0.025(4) 0.022(3) 0.029(4) -0.006(3) 0.007(3) -0.003(3)
 C1G 0.029(4) 0.025(4) 0.030(4) -0.011(3) 0.006(3) -0.003(3)
 C1H 0.014(3) 0.057(5) 0.031(4) -0.013(4) 0.003(3) -0.009(3)
 C1I 0.021(3) 0.033(4) 0.024(4) -0.012(3) -0.004(3) 0.003(3)
 C1J 0.018(3) 0.021(3) 0.033(4) -0.012(3) -0.001(3) 0.001(3)
 C1K 0.022(4) 0.040(4) 0.022(4) -0.007(3) -0.004(3) 0.004(3)
 C1L 0.020(3) 0.039(4) 0.020(3) -0.011(3) 0.005(3) -0.006(3)
 C1M 0.033(4) 0.026(4) 0.033(4) -0.001(3) -0.001(3) -0.006(3)
 C1N 0.014(3) 0.041(4) 0.023(4) -0.008(3) 0.002(3) 0.001(3)
 C1O 0.020(3) 0.027(4) 0.032(4) -0.010(3) -0.002(3) -0.001(3)
 C1P 0.015(3) 0.043(4) 0.023(4) -0.015(3) -0.003(3) 0.005(3)
 C1Q 0.026(4) 0.045(5) 0.022(4) -0.008(3) 0.005(3) -0.005(3)
 C1R 0.030(4) 0.028(4) 0.035(4) 0.000(3) -0.004(3) -0.004(3)
 C11 0.026(4) 0.026(4) 0.025(4) -0.005(3) -0.001(3) -0.003(3)
 C1S 0.019(3) 0.041(4) 0.023(4) -0.007(3) -0.003(3) 0.000(3)
 C1T 0.021(4) 0.034(4) 0.032(4) -0.013(3) -0.004(3) 0.000(3)
 C1U 0.036(4) 0.033(4) 0.028(4) -0.010(3) 0.007(3) -0.007(3)
 C1V 0.011(3) 0.035(4) 0.032(4) -0.011(3) 0.003(3) 0.000(3)
 C1W 0.015(3) 0.043(4) 0.030(4) -0.012(3) 0.002(3) -0.005(3)
 C1X 0.024(4) 0.031(4) 0.021(3) -0.010(3) 0.005(3) -0.003(3)
 C1Y 0.015(3) 0.048(5) 0.040(4) -0.019(4) 0.000(3) -0.006(3)
 C1Z 0.033(4) 0.023(4) 0.033(4) -0.006(3) 0.007(3) -0.007(3)
 C20 0.027(4) 0.029(4) 0.030(4) -0.007(3) 0.001(3) -0.001(3)
 C22 0.016(4) 0.051(5) 0.044(5) -0.002(4) -0.003(3) -0.008(3)
 C23 0.012(3) 0.048(5) 0.020(3) -0.001(3) 0.001(3) 0.000(3)
 C24 0.031(4) 0.032(4) 0.027(4) -0.015(3) 0.002(3) -0.005(3)
 C25 0.041(5) 0.031(4) 0.022(4) -0.005(3) 0.006(3) -0.005(3)
 C26 0.032(4) 0.032(4) 0.035(4) -0.011(3) 0.010(3) -0.011(3)
 C27 0.026(4) 0.032(4) 0.026(4) -0.013(3) -0.001(3) 0.000(3)
 C28 0.022(4) 0.044(5) 0.035(4) -0.016(4) 0.003(3) 0.000(3)
 C29 0.012(3) 0.030(4) 0.033(4) -0.003(3) 0.002(3) 0.002(3)
 C2A 0.013(3) 0.033(4) 0.043(4) -0.011(3) 0.006(3) -0.004(3)
 C2B 0.012(3) 0.053(5) 0.032(4) -0.010(4) 0.003(3) -0.006(3)
 C2C 0.018(3) 0.034(4) 0.020(3) -0.004(3) -0.001(3) -0.001(3)
 C2D 0.024(4) 0.035(4) 0.022(4) -0.001(3) 0.008(3) -0.006(3)
 C2E 0.014(3) 0.029(4) 0.033(4) -0.010(3) -0.001(3) -0.002(3)
 C2F 0.017(3) 0.046(5) 0.040(4) -0.019(4) 0.001(3) -0.003(3)
 C2G 0.025(4) 0.039(4) 0.017(3) 0.000(3) 0.008(3) -0.008(3)
 C2H 0.027(4) 0.024(3) 0.027(4) -0.011(3) 0.003(3) 0.001(3)
 C2I 0.013(3) 0.049(5) 0.024(4) -0.015(3) 0.001(3) -0.001(3)
 C2J 0.033(4) 0.030(4) 0.029(4) -0.018(3) 0.014(3) -0.007(3)
 C2K 0.044(5) 0.052(5) 0.036(5) 0.011(4) 0.009(4) -0.009(4)
 C2L 0.026(4) 0.026(4) 0.034(4) -0.014(3) 0.006(3) -0.002(3)
 C2M 0.014(3) 0.047(5) 0.032(4) -0.009(3) 0.002(3) -0.003(3)
 C2N 0.020(4) 0.044(4) 0.036(4) -0.015(4) 0.003(3) 0.001(3)
 C2O 0.014(3) 0.033(4) 0.035(4) -0.013(3) -0.005(3) 0.000(3)
 C2P 0.024(4) 0.044(4) 0.020(3) -0.014(3) 0.001(3) 0.003(3)
 C2Q 0.019(4) 0.041(4) 0.044(5) -0.015(4) -0.004(3) 0.001(3)
 C2R 0.025(4) 0.045(5) 0.030(4) -0.011(3) -0.001(3) -0.003(3)
 C2S 0.028(4) 0.033(4) 0.020(3) -0.008(3) 0.001(3) -0.003(3)
 C2T 0.027(4) 0.031(4) 0.032(4) -0.001(3) 0.003(3) 0.001(3)
 C2U 0.022(4) 0.055(5) 0.030(4) -0.020(4) -0.003(3) 0.002(3)
 C2V 0.028(4) 0.041(4) 0.019(3) -0.007(3) 0.001(3) -0.006(3)
 C2W 0.034(4) 0.046(5) 0.027(4) -0.005(3) -0.002(3) 0.000(4)
 C2X 0.029(4) 0.035(4) 0.031(4) -0.005(3) 0.002(3) 0.000(3)
 C2 0.026(4) 0.047(5) 0.022(4) -0.007(3) 0.008(3) -0.008(3)
 C2Y 0.019(3) 0.053(5) 0.021(4) -0.008(3) 0.000(3) -0.005(3)
 C2Z 0.028(4) 0.039(4) 0.027(4) -0.006(3) 0.007(3) -0.003(3)
 C7 0.026(4) 0.035(4) 0.033(4) -0.008(3) 0.008(3) -0.006(3)
 C30 0.029(4) 0.038(4) 0.018(3) 0.000(3) 0.004(3) -0.003(3)
 C31 0.020(4) 0.054(5) 0.033(4) -0.025(4) -0.006(3) 0.009(3)
 C32 0.047(5) 0.041(5) 0.046(5) -0.004(4) 0.021(4) -0.011(4)
 C33 0.016(3) 0.041(4) 0.022(4) 0.003(3) -0.002(3) -0.006(3)
 C34 0.012(3) 0.034(4) 0.043(4) -0.006(3) -0.002(3) -0.005(3)
 C35 0.014(3) 0.052(5) 0.037(4) -0.018(4) 0.000(3) 0.003(3)
 C36 0.020(4) 0.074(6) 0.026(4) -0.009(4) -0.005(3) -0.008(4)
 O1G 0.057(5) 0.102(7) 0.146(9) -0.077(7) -0.001(5) 0.002(5)
 C37 0.018(4) 0.027(4) 0.063(6) -0.003(4) 0.006(4) 0.003(3)
 C38 0.034(4) 0.027(4) 0.027(4) -0.003(3) 0.005(3) -0.008(3)
 C39 0.046(5) 0.047(5) 0.036(5) -0.002(4) 0.017(4) -0.008(4)
 C3A 0.023(4) 0.035(4) 0.043(5) -0.010(4) 0.010(3) 0.001(3)
 C3B 0.032(4) 0.045(5) 0.030(4) -0.007(3) 0.013(3) -0.009(4)
 C3C 0.026(4) 0.038(4) 0.047(5) -0.020(4) 0.002(3) 0.003(3)
 C3D 0.049(5) 0.030(4) 0.021(4) -0.014(3) 0.008(3) -0.006(3)
 C3E 0.035(4) 0.039(4) 0.020(4) 0.000(3) -0.007(3) 0.004(3)
 C3G 0.038(5) 0.063(6) 0.046(5) -0.024(5) 0.015(4) -0.005(4)
 C3H 0.031(4) 0.038(4) 0.042(5) -0.014(4) -0.018(3) 0.004(3)
 C3I 0.031(4) 0.079(7) 0.029(4) -0.012(4) -0.004(3) 0.003(4)
 C3J 0.032(4) 0.068(6) 0.029(4) -0.011(4) 0.000(3) 0.002(4)
 C3K 0.037(5) 0.056(6) 0.043(5) 0.011(4) 0.005(4) -0.004(4)
 C3L 0.029(4) 0.053(5) 0.033(4) -0.012(4) 0.013(3) -0.011(4)
 C3M 0.015(4) 0.082(7) 0.037(5) -0.033(5) 0.001(3) -0.002(4)
 C3N 0.021(4) 0.052(5) 0.047(5) -0.009(4) 0.001(3) -0.007(4)
 C3O 0.023(4) 0.093(8) 0.041(5) -0.021(5) 0.009(4) -0.027(5)
 C3P 0.019(4) 0.077(7) 0.031(4) -0.017(4) 0.003(3) -0.011(4)
 C3Q 0.035(4) 0.050(5) 0.024(4) -0.001(3) -0.001(3) -0.001(4)
 C3R 0.033(5) 0.070(6) 0.031(4) -0.005(4) -0.008(4) -0.004(4)
 C3S 0.028(4) 0.048(5) 0.046(5) -0.011(4) 0.008(4) -0.003(4)
 C3T 0.040(5) 0.034(4) 0.029(4) -0.003(3) -0.007(3) -0.007(3)
 C3U 0.028(4) 0.059(6) 0.065(6) -0.026(5) 0.005(4) 0.001(4)
 C3V 0.065(7) 0.073(7) 0.038(5) 0.016(5) -0.005(5) 0.005(6)
 C3W 0.030(4) 0.039(5) 0.040(5) -0.003(4) 0.005(3) -0.001(3)
 C3F 0.032(5) 0.038(5) 0.064(6) 0.008(4) 0.016(4) -0.001(4)
 C3Y 0.036(5) 0.041(5) 0.071(7) -0.015(5) -0.019(4) 0.008(4)
 C3Z 0.026(4) 0.036(4) 0.051(5) 0.007(4) 0.010(4) 0.004(3)
 C40 0.029(4) 0.038(4) 0.050(5) -0.013(4) 0.008(4) -0.013(3)
 C41 0.069(7) 0.044(5) 0.032(5) -0.008(4) -0.002(4) -0.002(5)
 C42 0.037(5) 0.066(6) 0.030(4) 0.001(4) -0.003(4) -0.003(4)
 C43 0.092(9) 0.050(6) 0.050(6) -0.012(5) -0.005(6) -0.003(6)
 O44 0.142(10) 0.093(8) 0.209(14) -0.096(9) -0.115(10) 0.069(7)
 C45 0.063(7) 0.050(6) 0.062(7) -0.017(5) -0.007(5) -0.011(5)
 C46 0.085(8) 0.060(7) 0.049(6) -0.011(5) -0.009(6) -0.026(6)
 I1A 0.0852(13) 0.0407(7) 0.0352(10) -0.0138(7) 0.0075(7) 0.0047(8)
 S1A 0.0343(19) 0.0434(17) 0.0144(16) -0.0001(13) -0.0016(13) 0.0046(14)
 I7A 0.0283(7) 0.0386(7) 0.0350(8) -0.0086(5) -0.0037(5) -0.0048(5)
 I8A 0.0446(9) 0.0457(14) 0.0388(13) -0.0103(9) -0.0002(8) 0.0017(8)
 I3A 0.0219(6) 0.0362(10) 0.0205(9) -0.0021(7) -0.0001(5) -0.0053(5)
 O2A 0.067(8) 0.049(6) 0.047(6) 0.010(5) 0.035(6) 0.025(5)
 S2A 0.050(2) 0.052(2) 0.069(3) -0.0216(18) -0.0070(18) -0.0015(17)
 I1B 0.129(6) 0.0359(14) 0.023(2) -0.0089(14) 0.023(3) -0.006(3)
 S1B 0.073(9) 0.060(7) 0.138(17) -0.011(8) -0.001(9) 0.000(6)
 I7B 0.048(3) 0.182(6) 0.042(3) 0.004(3) -0.0099(18) -0.047(3)
 I8B 0.130(6) 0.037(3) 0.030(3) -0.006(2) 0.014(3) 0.015(3)
 I3B 0.094(5) 0.060(4) 0.037(3) -0.002(3) 0.012(3) -0.025(3)
 O2B 0.19(6) 0.13(4) 0.16(5) 0.06(4) -0.13(5) -0.11(4)
 S2B 0.038(4) 0.034(4) 0.036(4) -0.011(3) 0.003(3) -0.008(3)

_geom_special_details
;
 All esds (except the esd in the dihedral angle between two l.s. planes)
 are estimated using the full covariance matrix.  The cell esds are taken
 into account individually in the estimation of esds in distances, angles
 and torsion angles; correlations between esds in cell parameters are only
 used when they are defined by crystal symmetry.  An approximate (isotropic)
 treatment of cell esds is used for estimating esds involving l.s. planes.
;
loop_
  _geom_bond_atom_site_label_1
  _geom_bond_atom_site_label_2
  _geom_bond_distance
  _geom_bond_site_symmetry_2
  _geom_bond_publ_flag
 N22 C17 1.329(9) . ?
 N22 C1A 1.427(9) . ?
 N22 C2G 1.404(9) . ?
 N15 C1Z 1.427(11) . ?
 N15 C26 1.334(11) . ?
 N15 C39 1.375(10) . ?
 N3 C8 1.431(9) . ?
 N3 C1S 1.339(9) . ?
 N3 C3Z 1.348(10) . ?
 N1 C16 1.383(10) . ?
 N1 C1F 1.443(9) . ?
 N1 C20 1.344(10) . ?
 N23 C17 1.335(9) . ?
 N23 C2D 1.369(9) . ?
 N23 C33 1.477(9) . ?
 N4 C1B 1.432(9) . ?
 N4 C2P 1.337(10) . ?
 N4 C2T 1.393(10) . ?
 N20 C1L 1.333(10) . ?
 N20 C1Q 1.382(9) . ?
 N20 C2S 1.436(10) . ?
 N6 C1L 1.317(9) . ?
 N6 C2 1.385(9) . ?
 N6 C2Y 1.471(10) . ?
 N9 C1U 1.370(11) . ?
 N9 C20 1.311(10) . ?
 N9 C3A 1.482(9) . ?
 N17 C1M 1.434(10) . ?
 N17 C1R 1.352(10) . ?
 N17 C2R 1.382(10) . ?
 N5 C2P 1.319(9) . ?
 N5 C2Z 1.396(10) . ?
 N5 C31 1.476(9) . ?
 N13 C1J 1.439(9) . ?
 N13 C1O 1.326(10) . ?
 N13 C2N 1.389(10) . ?
 O21 H21A 0.8501 . ?
 O21 H21B 0.8498 . ?
 C6 C1O 1.329(9) . ?
 C6 C28 1.364(10) . ?
 C6 C3H 1.473(10) . ?
 N16 C1R 1.315(10) . ?
 N16 C2W 1.379(11) . ?
 N16 C37 1.470(10) . ?
 N7 C2V 1.445(10) . ?
 N7 C36 1.331(10) . ?
 N7 C3W 1.357(11) . ?
 N8 C7 1.339(10) . ?
 N8 C3L 1.375(11) . ?
 N8 C3N 1.461(11) . ?
 N2 C2U 1.314(11) . ?
 N2 C3I 1.374(12) . ?
 N2 C3M 1.491(10) . ?
 N1B C1C 1.447(9) . ?
 N1B C2U 1.338(10) . ?
 N1B C3J 1.384(11) . ?
 N11 C1S 1.334(10) . ?
 N11 C3P 1.479(10) . ?
 N11 C3F 1.363(11) . ?
 N10 C1G 1.418(10) . ?
 N10 C7 1.349(11) . ?
 N10 C3B 1.397(10) . ?
 C8 C12 1.377(10) . ?
 C8 C1K 1.400(10) . ?
 C12 H12 0.9300 . ?
 C12 C1A 1.382(10) . ?
 C13 H13 0.9300 . ?
 C13 C15 1.371(11) . ?
 C13 C1V 1.386(11) . ?
 N14 C26 1.313(11) . ?
 N14 C32 1.382(11) . ?
 N14 C40 1.472(12) . ?
 C15 C19 1.388(11) . ?
 C15 C2Y 1.525(10) . ?
 C16 H16 0.9300 . ?
 C16 C1U 1.334(11) . ?
 C17 H17 0.9300 . ?
 N19 C36 1.307(12) . ?
 N19 C3O 1.496(10) . ?
 N19 C3S 1.362(12) . ?
 C18 H18 0.9300 . ?
 C18 C5 1.380(10) . ?
 C18 C29 1.382(10) . ?
 C19 H19 0.9300 . ?
 C19 C1P 1.384(10) . ?
 N1C C2L 1.439(10) . ?
 N1C C3C 1.336(11) . ?
 N1C C3G 1.382(11) . ?
 C1A C30 1.407(10) . ?
 C1B C24 1.397(11) . ?
 C1B C2H 1.380(11) . ?
 C1C C1I 1.385(10) . ?
 C1C C1T 1.366(11) . ?
 N1D C3C 1.328(11) . ?
 N1D C3U 1.358(12) . ?
 N1D C3Y 1.472(12) . ?
 C5 C2E 1.393(10) . ?
 C5 C33 1.506(9) . ?
 C1F C11 1.385(11) . ?
 C1F C2X 1.368(11) . ?
 C1G C11 1.388(10) . ?
 C1G C25 1.392(11) . ?
 C1H C22 1.387(13) . ?
 C1H C2F 1.364(12) . ?
 C1H C3O 1.508(12) . ?
 C1I H1I 0.9300 . ?
 C1I C1J 1.373(10) . ?
 C1J C1X 1.381(10) . ?
 C1K H1K 0.9300 . ?
 C1K C3E 1.391(11) . ?
 C1L H1L 0.9300 . ?
 C1M C38 1.378(12) . ?
 C1M C3K 1.388(13) . ?
 C1N H1N 0.9300 . ?
 C1N C1P 1.387(11) . ?
 C1N C1V 1.393(10) . ?
 C1O H1O 0.9300 . ?
 C1P C31 1.508(10) . ?
 C1Q H1Q 0.9300 . ?
 C1Q C2 1.339(12) . ?
 C1R H1R 0.9300 . ?
 C11 H11 0.9300 . ?
 C1S H1S 0.9300 . ?
 C1T H1T 0.9300 . ?
 C1T C27 1.390(11) . ?
 C1U H1U 0.9300 . ?
 C1V C3A 1.506(11) . ?
 C1W H1W 0.9300 . ?
 C1W C2A 1.375(11) . ?
 C1W C2O 1.403(11) . ?
 C1X H1X 0.9300 . ?
 C1X C27 1.374(10) . ?
 C1Y H1Y 0.9300 . ?
 C1Y C2A 1.398(11) . ?
 C1Y C2B 1.395(12) . ?
 C1Z C2K 1.368(13) . ?
 C1Z C38 1.406(10) . ?
 C20 H20 0.9300 . ?
 C22 H22 0.9300 . ?
 C22 C2Q 1.411(12) . ?
 C23 H23 0.9300 . ?
 C23 C29 1.389(11) . ?
 C23 C2I 1.400(11) . ?
 C24 H24 0.9300 . ?
 C24 C3D 1.392(11) . ?
 C25 H25 0.9300 . ?
 C25 C3T 1.382(12) . ?
 C26 H26 0.9300 . ?
 C27 H27 0.9300 . ?
 C28 H28 0.9300 . ?
 C28 C2N 1.339(11) . ?
 C29 C37 1.519(11) . ?
 C2A C40 1.513(11) . ?
 C2B C34 1.389(12) . ?
 C2B C3P 1.524(11) . ?
 C2C H2C 0.9300 . ?
 C2C C2S 1.394(10) . ?
 C2C C2V 1.376(10) . ?
 C2D H2D 0.9300 . ?
 C2D C2G 1.328(11) . ?
 C2E H2E 0.9300 . ?
 C2E C2I 1.383(11) . ?
 C2F H2F 0.9300 . ?
 C2F C2M 1.399(11) . ?
 C2G H2G 0.9300 . ?
 C2H H2H 0.9300 . ?
 C2H C2L 1.388(10) . ?
 C2I C3M 1.501(11) . ?
 C2J H2J 0.9300 . ?
 C2J C2L 1.388(11) . ?
 C2J C3D 1.369(12) . ?
 C2K H2K 0.9300 . ?
 C2K C3V 1.411(15) . ?
 C2M C35 1.375(12) . ?
 C2M C3N 1.494(12) . ?
 C2N H2N 0.9300 . ?
 C2O C34 1.379(11) . ?
 C2O C3H 1.508(11) . ?
 C2P H2P 0.9300 . ?
 C2Q C35 1.385(12) . ?
 C2Q C3Y 1.479(12) . ?
 C2R H2R 0.9300 . ?
 C2R C2W 1.351(12) . ?
 C2S C3Q 1.379(11) . ?
 C2T H2T 0.9300 . ?
 C2T C2Z 1.344(11) . ?
 C2U H2U 0.9300 . ?
 C2V C3R 1.387(12) . ?
 C2W H2W 0.9300 . ?
 C2X H2X 0.9300 . ?
 C2X C3T 1.376(12) . ?
 C2 H2 0.9300 . ?
 C2Y H2YA 0.9700 . ?
 C2Y H2YB 0.9700 . ?
 C2Z H2Z 0.9300 . ?
 C7 H7 0.9300 . ?
 C30 H30 0.9300 . ?
 C30 C3E 1.365(11) . ?
 C31 H31A 0.9700 . ?
 C31 H31B 0.9700 . ?
 C32 H32 0.9300 . ?
 C32 C39 1.340(14) . ?
 C33 H33A 0.9700 . ?
 C33 H33B 0.9700 . ?
 C34 H34 0.9300 . ?
 C35 H35 0.9300 . ?
 C36 H36 0.9300 . ?
 O1G H1GA 0.8504 . ?
 O1G H1GB 0.8499 . ?
 C37 H37A 0.9700 . ?
 C37 H37B 0.9700 . ?
 C38 H38 0.9300 . ?
 C39 H39 0.9300 . ?
 C3A H3AA 0.9700 . ?
 C3A H3AB 0.9700 . ?
 C3B H3B 0.9300 . ?
 C3B C3L 1.344(13) . ?
 C3C H3C 0.9300 . ?
 C3D H3D 0.9300 . ?
 C3E H3E 0.9300 . ?
 C3G H3G 0.9300 . ?
 C3G C3U 1.371(14) . ?
 C3H H3HA 0.9700 . ?
 C3H H3HB 0.9700 . ?
 C3I H3I 0.9300 . ?
 C3I C3J 1.347(13) . ?
 C3J H3J 0.9300 . ?
 C3K H3K 0.9300 . ?
 C3K C3V 1.378(14) . ?
 C3L H3L 0.9300 . ?
 C3M H3MA 0.9700 . ?
 C3M H3MB 0.9700 . ?
 C3N H3NA 0.9700 . ?
 C3N H3NB 0.9700 . ?
 C3O H3OA 0.9700 . ?
 C3O H3OB 0.9700 . ?
 C3P H3PA 0.9700 . ?
 C3P H3PB 0.9700 . ?
 C3Q H3Q 0.9300 . ?
 C3Q C42 1.390(13) . ?
 C3R H3R 0.9300 . ?
 C3R C42 1.397(13) . ?
 C3S H3S 0.9300 . ?
 C3S C3W 1.356(12) . ?
 C3T H3T 0.9300 . ?
 C3U H3U 0.9300 . ?
 C3V H3V 0.9300 . ?
 C3W H3W 0.9300 . ?
 C3F H3F 0.9300 . ?
 C3F C3Z 1.365(12) . ?
 C3Y H3YA 0.9700 . ?
 C3Y H3YB 0.9700 . ?
 C3Z H3Z 0.9300 . ?
 C40 H40A 0.9700 . ?
 C40 H40B 0.9700 . ?
 C41 H41A 0.9600 . ?
 C41 H41B 0.9600 . ?
 C41 H41C 0.9600 . ?
 C41 S1A 1.794(10) . ?
 C41 S1B 1.823(17) . ?
 C42 H42 0.9300 . ?
 C43 H43A 0.9600 . ?
 C43 H43B 0.9600 . ?
 C43 H43C 0.9600 . ?
 C43 S2A 1.742(12) . ?
 C43 S2B 1.877(13) . ?
 O44 S2A 1.354(13) . ?
 O44 S2B 1.308(12) . ?
 C45 H45A 0.9600 . ?
 C45 H45B 0.9600 . ?
 C45 H45C 0.9600 . ?
 C45 S1A 1.756(11) . ?
 C45 S1B 1.716(18) . ?
 C46 H46A 0.9600 . ?
 C46 H46B 0.9600 . ?
 C46 H46C 0.9600 . ?
 C46 S2A 1.827(12) . ?
 C46 S2B 1.658(13) . ?
 S1A O2A 1.521(10) . ?
 S1B O2B 1.19(4) . ?

loop_
  _geom_angle_atom_site_label_1
  _geom_angle_atom_site_label_2
  _geom_angle_atom_site_label_3
  _geom_angle
  _geom_angle_site_symmetry_1
  _geom_angle_site_symmetry_3
  _geom_angle_publ_flag
 C17 N22 C1A 127.3(6) . . ?
 C17 N22 C2G 108.1(6) . . ?
 C2G N22 C1A 124.5(6) . . ?
 C26 N15 C1Z 125.9(6) . . ?
 C26 N15 C39 107.6(7) . . ?
 C39 N15 C1Z 126.4(7) . . ?
 C1S N3 C8 125.1(6) . . ?
 C1S N3 C3Z 108.9(6) . . ?
 C3Z N3 C8 126.0(6) . . ?
 C16 N1 C1F 128.1(6) . . ?
 C20 N1 C16 107.4(6) . . ?
 C20 N1 C1F 124.1(6) . . ?
 C17 N23 C2D 108.8(6) . . ?
 C17 N23 C33 128.9(6) . . ?
 C2D N23 C33 122.3(6) . . ?
 C2P N4 C1B 125.0(6) . . ?
 C2P N4 C2T 108.1(6) . . ?
 C2T N4 C1B 126.0(6) . . ?
 C1L N20 C1Q 108.5(6) . . ?
 C1L N20 C2S 126.1(6) . . ?
 C1Q N20 C2S 125.2(6) . . ?
 C1L N6 C2 109.0(6) . . ?
 C1L N6 C2Y 128.8(6) . . ?
 C2 N6 C2Y 122.0(6) . . ?
 C1U N9 C3A 125.8(7) . . ?
 C20 N9 C1U 108.8(6) . . ?
 C20 N9 C3A 125.4(7) . . ?
 C1R N17 C1M 125.2(7) . . ?
 C1R N17 C2R 107.9(6) . . ?
 C2R N17 C1M 126.8(7) . . ?
 C2P N5 C2Z 108.9(6) . . ?
 C2P N5 C31 125.0(7) . . ?
 C2Z N5 C31 126.1(6) . . ?
 C1O N13 C1J 125.7(6) . . ?
 C1O N13 C2N 108.5(6) . . ?
 C2N N13 C1J 125.8(6) . . ?
 H21A O21 H21B 109.5 . . ?
 C1O C6 C28 109.0(6) . . ?
 C1O C6 C3H 125.8(7) . . ?
 C28 C6 C3H 124.7(7) . . ?
 C1R N16 C2W 109.4(7) . . ?
 C1R N16 C37 124.8(7) . . ?
 C2W N16 C37 125.9(7) . . ?
 C36 N7 C2V 124.6(7) . . ?
 C36 N7 C3W 108.2(7) . . ?
 C3W N7 C2V 127.2(7) . . ?
 C7 N8 C3L 108.6(7) . . ?
 C7 N8 C3N 126.6(7) . . ?
 C3L N8 C3N 124.7(7) . . ?
 C2U N2 C3I 110.1(7) . . ?
 C2U N2 C3M 124.6(8) . . ?
 C3I N2 C3M 125.3(7) . . ?
 C2U N1B C1C 124.4(7) . . ?
 C2U N1B C3J 108.6(7) . . ?
 C3J N1B C1C 127.0(7) . . ?
 C1S N11 C3P 124.0(7) . . ?
 C1S N11 C3F 109.0(6) . . ?
 C3F N11 C3P 126.7(7) . . ?
 C7 N10 C1G 126.1(6) . . ?
 C7 N10 C3B 108.4(7) . . ?
 C3B N10 C1G 125.5(7) . . ?
 C12 C8 N3 118.9(6) . . ?
 C12 C8 C1K 121.9(6) . . ?
 C1K C8 N3 119.2(6) . . ?
 C8 C12 H12 120.7 . . ?
 C8 C12 C1A 118.6(6) . . ?
 C1A C12 H12 120.7 . . ?
 C15 C13 H13 119.2 . . ?
 C15 C13 C1V 121.6(7) . . ?
 C1V C13 H13 119.2 . . ?
 C26 N14 C32 108.2(8) . . ?
 C26 N14 C40 126.6(7) . . ?
 C32 N14 C40 125.1(7) . . ?
 C13 C15 C19 119.3(7) . . ?
 C13 C15 C2Y 122.6(7) . . ?
 C19 C15 C2Y 118.0(7) . . ?
 N1 C16 H16 126.4 . . ?
 C1U C16 N1 107.2(7) . . ?
 C1U C16 H16 126.4 . . ?
 N22 C17 N23 108.3(6) . . ?
 N22 C17 H17 125.9 . . ?
 N23 C17 H17 125.9 . . ?
 C36 N19 C3O 123.9(8) . . ?
 C36 N19 C3S 110.1(7) . . ?
 C3S N19 C3O 126.0(8) . . ?
 C5 C18 H18 119.4 . . ?
 C5 C18 C29 121.2(7) . . ?
 C29 C18 H18 119.4 . . ?
 C15 C19 H19 119.8 . . ?
 C1P C19 C15 120.3(7) . . ?
 C1P C19 H19 119.8 . . ?
 C3C N1C C2L 125.5(6) . . ?
 C3C N1C C3G 108.1(7) . . ?
 C3G N1C C2L 126.3(7) . . ?
 C12 C1A N22 119.6(6) . . ?
 C12 C1A C30 120.9(6) . . ?
 C30 C1A N22 119.5(6) . . ?
 C24 C1B N4 119.1(7) . . ?
 C2H C1B N4 118.3(7) . . ?
 C2H C1B C24 122.6(7) . . ?
 C1I C1C N1B 117.1(6) . . ?
 C1T C1C N1B 119.7(6) . . ?
 C1T C1C C1I 123.2(7) . . ?
 C3C N1D C3U 109.1(8) . . ?
 C3C N1D C3Y 123.7(8) . . ?
 C3U N1D C3Y 127.1(8) . . ?
 C18 C5 C2E 119.8(6) . . ?
 C18 C5 C33 120.8(7) . . ?
 C2E C5 C33 119.4(7) . . ?
 C11 C1F N1 118.3(7) . . ?
 C2X C1F N1 119.6(7) . . ?
 C2X C1F C11 122.0(7) . . ?
 C11 C1G N10 119.2(7) . . ?
 C11 C1G C25 121.7(7) . . ?
 C25 C1G N10 119.1(7) . . ?
 C22 C1H C3O 119.9(8) . . ?
 C2F C1H C22 120.0(7) . . ?
 C2F C1H C3O 120.1(8) . . ?
 C1C C1I H1I 121.2 . . ?
 C1J C1I C1C 117.6(7) . . ?
 C1J C1I H1I 121.2 . . ?
 C1I C1J N13 118.9(6) . . ?
 C1I C1J C1X 121.0(6) . . ?
 C1X C1J N13 120.1(6) . . ?
 C8 C1K H1K 121.0 . . ?
 C3E C1K C8 118.0(7) . . ?
 C3E C1K H1K 121.0 . . ?
 N20 C1L H1L 125.8 . . ?
 N6 C1L N20 108.4(6) . . ?
 N6 C1L H1L 125.8 . . ?
 C38 C1M N17 118.5(7) . . ?
 C38 C1M C3K 121.0(8) . . ?
 C3K C1M N17 120.5(7) . . ?
 C1P C1N H1N 119.9 . . ?
 C1P C1N C1V 120.2(7) . . ?
 C1V C1N H1N 119.9 . . ?
 N13 C1O C6 108.2(6) . . ?
 N13 C1O H1O 125.9 . . ?
 C6 C1O H1O 125.9 . . ?
 C19 C1P C1N 119.8(7) . . ?
 C19 C1P C31 119.5(7) . . ?
 C1N C1P C31 120.7(7) . . ?
 N20 C1Q H1Q 126.4 . . ?
 C2 C1Q N20 107.1(7) . . ?
 C2 C1Q H1Q 126.4 . . ?
 N17 C1R H1R 125.8 . . ?
 N16 C1R N17 108.4(7) . . ?
 N16 C1R H1R 125.8 . . ?
 C1F C11 C1G 117.6(7) . . ?
 C1F C11 H11 121.2 . . ?
 C1G C11 H11 121.2 . . ?
 N3 C1S H1S 126.1 . . ?
 N11 C1S N3 107.9(7) . . ?
 N11 C1S H1S 126.1 . . ?
 C1C C1T H1T 121.2 . . ?
 C1C C1T C27 117.5(7) . . ?
 C27 C1T H1T 121.2 . . ?
 N9 C1U H1U 126.1 . . ?
 C16 C1U N9 107.7(7) . . ?
 C16 C1U H1U 126.1 . . ?
 C13 C1V C1N 118.8(7) . . ?
 C13 C1V C3A 121.0(7) . . ?
 C1N C1V C3A 120.2(7) . . ?
 C2A C1W H1W 120.0 . . ?
 C2A C1W C2O 119.9(7) . . ?
 C2O C1W H1W 120.0 . . ?
 C1J C1X H1X 120.2 . . ?
 C27 C1X C1J 119.6(6) . . ?
 C27 C1X H1X 120.2 . . ?
 C2A C1Y H1Y 120.4 . . ?
 C2B C1Y H1Y 120.4 . . ?
 C2B C1Y C2A 119.2(7) . . ?
 C2K C1Z N15 120.2(7) . . ?
 C2K C1Z C38 121.1(8) . . ?
 C38 C1Z N15 118.7(7) . . ?
 N1 C20 H20 125.6 . . ?
 N9 C20 N1 108.9(7) . . ?
 N9 C20 H20 125.6 . . ?
 C1H C22 H22 119.5 . . ?
 C1H C22 C2Q 121.0(8) . . ?
 C2Q C22 H22 119.5 . . ?
 C29 C23 H23 119.8 . . ?
 C29 C23 C2I 120.5(7) . . ?
 C2I C23 H23 119.8 . . ?
 C1B C24 H24 121.3 . . ?
 C3D C24 C1B 117.3(7) . . ?
 C3D C24 H24 121.3 . . ?
 C1G C25 H25 120.9 . . ?
 C3T C25 C1G 118.2(7) . . ?
 C3T C25 H25 120.9 . . ?
 N15 C26 H26 125.3 . . ?
 N14 C26 N15 109.5(7) . . ?
 N14 C26 H26 125.3 . . ?
 C1T C27 H27 119.5 . . ?
 C1X C27 C1T 121.0(7) . . ?
 C1X C27 H27 119.5 . . ?
 C6 C28 H28 126.2 . . ?
 C2N C28 C6 107.6(7) . . ?
 C2N C28 H28 126.2 . . ?
 C18 C29 C23 119.0(7) . . ?
 C18 C29 C37 120.1(7) . . ?
 C23 C29 C37 120.8(7) . . ?
 C1W C2A C1Y 120.8(7) . . ?
 C1W C2A C40 120.0(7) . . ?
 C1Y C2A C40 119.2(7) . . ?
 C1Y C2B C3P 119.8(8) . . ?
 C34 C2B C1Y 119.5(7) . . ?
 C34 C2B C3P 120.6(8) . . ?
 C2S C2C H2C 121.1 . . ?
 C2V C2C H2C 121.1 . . ?
 C2V C2C C2S 117.8(7) . . ?
 N23 C2D H2D 125.9 . . ?
 C2G C2D N23 108.2(6) . . ?
 C2G C2D H2D 125.9 . . ?
 C5 C2E H2E 120.0 . . ?
 C2I C2E C5 120.0(7) . . ?
 C2I C2E H2E 120.0 . . ?
 C1H C2F H2F 119.9 . . ?
 C1H C2F C2M 120.3(8) . . ?
 C2M C2F H2F 119.9 . . ?
 N22 C2G H2G 126.6 . . ?
 C2D C2G N22 106.7(6) . . ?
 C2D C2G H2G 126.6 . . ?
 C1B C2H H2H 121.2 . . ?
 C1B C2H C2L 117.6(7) . . ?
 C2L C2H H2H 121.2 . . ?
 C23 C2I C3M 120.9(7) . . ?
 C2E C2I C23 119.5(7) . . ?
 C2E C2I C3M 119.5(8) . . ?
 C2L C2J H2J 120.5 . . ?
 C3D C2J H2J 120.5 . . ?
 C3D C2J C2L 119.0(7) . . ?
 C1Z C2K H2K 120.4 . . ?
 C1Z C2K C3V 119.2(8) . . ?
 C3V C2K H2K 120.4 . . ?
 C2H C2L N1C 118.2(7) . . ?
 C2H C2L C2J 121.6(7) . . ?
 C2J C2L N1C 120.2(6) . . ?
 C2F C2M C3N 119.2(8) . . ?
 C35 C2M C2F 119.4(8) . . ?
 C35 C2M C3N 121.4(8) . . ?
 N13 C2N H2N 126.7 . . ?
 C28 C2N N13 106.6(7) . . ?
 C28 C2N H2N 126.7 . . ?
 C1W C2O C3H 119.6(7) . . ?
 C34 C2O C1W 119.3(7) . . ?
 C34 C2O C3H 120.9(7) . . ?
 N4 C2P H2P 125.5 . . ?
 N5 C2P N4 108.9(7) . . ?
 N5 C2P H2P 125.5 . . ?
 C22 C2Q C3Y 119.6(8) . . ?
 C35 C2Q C22 117.4(8) . . ?
 C35 C2Q C3Y 122.9(8) . . ?
 N17 C2R H2R 126.4 . . ?
 C2W C2R N17 107.3(7) . . ?
 C2W C2R H2R 126.4 . . ?
 C2C C2S N20 118.1(6) . . ?
 C3Q C2S N20 120.3(7) . . ?
 C3Q C2S C2C 121.6(7) . . ?
 N4 C2T H2T 126.3 . . ?
 C2Z C2T N4 107.4(7) . . ?
 C2Z C2T H2T 126.3 . . ?
 N2 C2U N1B 107.8(8) . . ?
 N2 C2U H2U 126.1 . . ?
 N1B C2U H2U 126.1 . . ?
 C2C C2V N7 117.6(7) . . ?
 C2C C2V C3R 122.4(7) . . ?
 C3R C2V N7 120.1(7) . . ?
 N16 C2W H2W 126.5 . . ?
 C2R C2W N16 107.0(7) . . ?
 C2R C2W H2W 126.5 . . ?
 C1F C2X H2X 120.4 . . ?
 C1F C2X C3T 119.2(8) . . ?
 C3T C2X H2X 120.4 . . ?
 N6 C2 H2 126.5 . . ?
 C1Q C2 N6 106.9(6) . . ?
 C1Q C2 H2 126.5 . . ?
 N6 C2Y C15 113.7(6) . . ?
 N6 C2Y H2YA 108.8 . . ?
 N6 C2Y H2YB 108.8 . . ?
 C15 C2Y H2YA 108.8 . . ?
 C15 C2Y H2YB 108.8 . . ?
 H2YA C2Y H2YB 107.7 . . ?
 N5 C2Z H2Z 126.7 . . ?
 C2T C2Z N5 106.7(7) . . ?
 C2T C2Z H2Z 126.7 . . ?
 N8 C7 N10 108.0(7) . . ?
 N8 C7 H7 126.0 . . ?
 N10 C7 H7 126.0 . . ?
 C1A C30 H30 120.4 . . ?
 C3E C30 C1A 119.2(7) . . ?
 C3E C30 H30 120.4 . . ?
 N5 C31 C1P 111.6(6) . . ?
 N5 C31 H31A 109.3 . . ?
 N5 C31 H31B 109.3 . . ?
 C1P C31 H31A 109.3 . . ?
 C1P C31 H31B 109.3 . . ?
 H31A C31 H31B 108.0 . . ?
 N14 C32 H32 126.5 . . ?
 C39 C32 N14 107.0(8) . . ?
 C39 C32 H32 126.5 . . ?
 N23 C33 C5 113.9(6) . . ?
 N23 C33 H33A 108.8 . . ?
 N23 C33 H33B 108.8 . . ?
 C5 C33 H33A 108.8 . . ?
 C5 C33 H33B 108.8 . . ?
 H33A C33 H33B 107.7 . . ?
 C2B C34 H34 119.4 . . ?
 C2O C34 C2B 121.2(7) . . ?
 C2O C34 H34 119.4 . . ?
 C2M C35 C2Q 122.0(8) . . ?
 C2M C35 H35 119.0 . . ?
 C2Q C35 H35 119.0 . . ?
 N7 C36 H36 125.9 . . ?
 N19 C36 N7 108.3(8) . . ?
 N19 C36 H36 125.9 . . ?
 H1GA O1G H1GB 109.5 . . ?
 N16 C37 C29 113.0(6) . . ?
 N16 C37 H37A 109.0 . . ?
 N16 C37 H37B 109.0 . . ?
 C29 C37 H37A 109.0 . . ?
 C29 C37 H37B 109.0 . . ?
 H37A C37 H37B 107.8 . . ?
 C1M C38 C1Z 118.8(7) . . ?
 C1M C38 H38 120.6 . . ?
 C1Z C38 H38 120.6 . . ?
 N15 C39 H39 126.2 . . ?
 C32 C39 N15 107.6(8) . . ?
 C32 C39 H39 126.2 . . ?
 N9 C3A C1V 112.7(6) . . ?
 N9 C3A H3AA 109.1 . . ?
 N9 C3A H3AB 109.1 . . ?
 C1V C3A H3AA 109.1 . . ?
 C1V C3A H3AB 109.1 . . ?
 H3AA C3A H3AB 107.8 . . ?
 N10 C3B H3B 126.8 . . ?
 C3L C3B N10 106.4(7) . . ?
 C3L C3B H3B 126.8 . . ?
 N1C C3C H3C 125.5 . . ?
 N1D C3C N1C 109.0(7) . . ?
 N1D C3C H3C 125.5 . . ?
 C24 C3D H3D 119.1 . . ?
 C2J C3D C24 121.9(7) . . ?
 C2J C3D H3D 119.1 . . ?
 C1K C3E H3E 119.3 . . ?
 C30 C3E C1K 121.5(7) . . ?
 C30 C3E H3E 119.3 . . ?
 N1C C3G H3G 126.8 . . ?
 C3U C3G N1C 106.5(8) . . ?
 C3U C3G H3G 126.8 . . ?
 C6 C3H C2O 115.0(6) . . ?
 C6 C3H H3HA 108.5 . . ?
 C6 C3H H3HB 108.5 . . ?
 C2O C3H H3HA 108.5 . . ?
 C2O C3H H3HB 108.5 . . ?
 H3HA C3H H3HB 107.5 . . ?
 N2 C3I H3I 126.7 . . ?
 C3J C3I N2 106.6(8) . . ?
 C3J C3I H3I 126.7 . . ?
 N1B C3J H3J 126.5 . . ?
 C3I C3J N1B 106.9(8) . . ?
 C3I C3J H3J 126.5 . . ?
 C1M C3K H3K 120.1 . . ?
 C3V C3K C1M 119.7(9) . . ?
 C3V C3K H3K 120.1 . . ?
 N8 C3L H3L 125.8 . . ?
 C3B C3L N8 108.5(7) . . ?
 C3B C3L H3L 125.8 . . ?
 N2 C3M C2I 111.6(6) . . ?
 N2 C3M H3MA 109.3 . . ?
 N2 C3M H3MB 109.3 . . ?
 C2I C3M H3MA 109.3 . . ?
 C2I C3M H3MB 109.3 . . ?
 H3MA C3M H3MB 108.0 . . ?
 N8 C3N C2M 111.3(6) . . ?
 N8 C3N H3NA 109.4 . . ?
 N8 C3N H3NB 109.4 . . ?
 C2M C3N H3NA 109.4 . . ?
 C2M C3N H3NB 109.4 . . ?
 H3NA C3N H3NB 108.0 . . ?
 N19 C3O C1H 110.9(7) . . ?
 N19 C3O H3OA 109.5 . . ?
 N19 C3O H3OB 109.5 . . ?
 C1H C3O H3OA 109.5 . . ?
 C1H C3O H3OB 109.5 . . ?
 H3OA C3O H3OB 108.0 . . ?
 N11 C3P C2B 112.5(6) . . ?
 N11 C3P H3PA 109.1 . . ?
 N11 C3P H3PB 109.1 . . ?
 C2B C3P H3PA 109.1 . . ?
 C2B C3P H3PB 109.1 . . ?
 H3PA C3P H3PB 107.8 . . ?
 C2S C3Q H3Q 120.3 . . ?
 C2S C3Q C42 119.4(8) . . ?
 C42 C3Q H3Q 120.3 . . ?
 C2V C3R H3R 120.7 . . ?
 C2V C3R C42 118.6(8) . . ?
 C42 C3R H3R 120.7 . . ?
 N19 C3S H3S 127.2 . . ?
 C3W C3S N19 105.6(8) . . ?
 C3W C3S H3S 127.2 . . ?
 C25 C3T H3T 119.4 . . ?
 C2X C3T C25 121.3(8) . . ?
 C2X C3T H3T 119.4 . . ?
 N1D C3U C3G 107.3(8) . . ?
 N1D C3U H3U 126.3 . . ?
 C3G C3U H3U 126.3 . . ?
 C2K C3V H3V 119.9 . . ?
 C3K C3V C2K 120.2(9) . . ?
 C3K C3V H3V 119.9 . . ?
 N7 C3W H3W 126.1 . . ?
 C3S C3W N7 107.9(8) . . ?
 C3S C3W H3W 126.1 . . ?
 N11 C3F H3F 126.7 . . ?
 N11 C3F C3Z 106.5(8) . . ?
 C3Z C3F H3F 126.7 . . ?
 N1D C3Y C2Q 114.1(8) . . ?
 N1D C3Y H3YA 108.7 . . ?
 N1D C3Y H3YB 108.7 . . ?
 C2Q C3Y H3YA 108.7 . . ?
 C2Q C3Y H3YB 108.7 . . ?
 H3YA C3Y H3YB 107.6 . . ?
 N3 C3Z C3F 107.7(7) . . ?
 N3 C3Z H3Z 126.2 . . ?
 C3F C3Z H3Z 126.2 . . ?
 N14 C40 C2A 111.4(6) . . ?
 N14 C40 H40A 109.4 . . ?
 N14 C40 H40B 109.4 . . ?
 C2A C40 H40A 109.4 . . ?
 C2A C40 H40B 109.4 . . ?
 H40A C40 H40B 108.0 . . ?
 H41A C41 H41B 109.5 . . ?
 H41A C41 H41C 109.5 . . ?
 H41B C41 H41C 109.5 . . ?
 S1A C41 H41A 109.5 . . ?
 S1A C41 H41B 109.5 . . ?
 S1A C41 H41C 109.5 . . ?
 C3Q C42 C3R 120.1(8) . . ?
 C3Q C42 H42 119.9 . . ?
 C3R C42 H42 119.9 . . ?
 H43A C43 H43B 109.5 . . ?
 H43A C43 H43C 109.5 . . ?
 H43B C43 H43C 109.5 . . ?
 S2A C43 H43A 109.5 . . ?
 S2A C43 H43B 109.5 . . ?
 S2A C43 H43C 109.5 . . ?
 H45A C45 H45B 109.5 . . ?
 H45A C45 H45C 109.5 . . ?
 H45B C45 H45C 109.5 . . ?
 S1A C45 H45A 109.5 . . ?
 S1A C45 H45B 109.5 . . ?
 S1A C45 H45C 109.5 . . ?
 H46A C46 H46B 109.5 . . ?
 H46A C46 H46C 109.5 . . ?
 H46B C46 H46C 109.5 . . ?
 S2A C46 H46A 109.5 . . ?
 S2A C46 H46B 109.5 . . ?
 S2A C46 H46C 109.5 . . ?
 C45 S1A C41 97.9(6) . . ?
 O2A S1A C41 104.7(5) . . ?
 O2A S1A C45 106.7(8) . . ?
 C43 S2A C46 96.4(6) . . ?
 O44 S2A C43 113.0(8) . . ?
 O44 S2A C46 109.0(6) . . ?
 C45 S1B C41 98.3(10) . . ?
 O2B S1B C41 96(4) . . ?
 O2B S1B C45 108(4) . . ?
 O44 S2B C43 107.5(7) . . ?
 O44 S2B C46 122.4(10) . . ?
 C46 S2B C43 97.5(6) . . ?

loop_
  _geom_torsion_atom_site_label_1
  _geom_torsion_atom_site_label_2
  _geom_torsion_atom_site_label_3
  _geom_torsion_atom_site_label_4
  _geom_torsion
  _geom_torsion_site_symmetry_1
  _geom_torsion_site_symmetry_2
  _geom_torsion_site_symmetry_3
  _geom_torsion_site_symmetry_4
  _geom_torsion_publ_flag
 N22 C1A C30 C3E -177.9(7) . . . . ?
 N15 C1Z C2K C3V 179.9(9) . . . . ?
 N15 C1Z C38 C1M -179.5(7) . . . . ?
 N3 C8 C12 C1A -177.6(7) . . . . ?
 N3 C8 C1K C3E 179.0(7) . . . . ?
 N1 C16 C1U N9 0.3(9) . . . . ?
 N1 C1F C11 C1G -176.7(6) . . . . ?
 N1 C1F C2X C3T 175.6(7) . . . . ?
 N23 C2D C2G N22 0.5(9) . . . . ?
 N4 C1B C24 C3D -177.6(7) . . . . ?
 N4 C1B C2H C2L 178.3(6) . . . . ?
 N4 C2T C2Z N5 0.0(9) . . . . ?
 N20 C1Q C2 N6 0.4(9) . . . . ?
 N20 C2S C3Q C42 179.1(8) . . . . ?
 N17 C1M C38 C1Z 178.5(7) . . . . ?
 N17 C1M C3K C3V -178.5(10) . . . . ?
 N17 C2R C2W N16 0.8(10) . . . . ?
 N13 C1J C1X C27 -180.0(7) . . . . ?
 C6 C28 C2N N13 -0.1(9) . . . . ?
 N7 C2V C3R C42 -179.5(8) . . . . ?
 N2 C3I C3J N1B 1.8(11) . . . . ?
 N1B C1C C1I C1J -179.8(7) . . . . ?
 N1B C1C C1T C27 -179.4(7) . . . . ?
 N11 C3F C3Z N3 -0.2(12) . . . . ?
 N10 C1G C11 C1F -178.8(6) . . . . ?
 N10 C1G C25 C3T 177.6(7) . . . . ?
 N10 C3B C3L N8 -1.8(10) . . . . ?
 C8 N3 C1S N11 -178.3(6) . . . . ?
 C8 N3 C3Z C3F 178.2(8) . . . . ?
 C8 C12 C1A N22 177.3(7) . . . . ?
 C8 C12 C1A C30 -1.8(11) . . . . ?
 C8 C1K C3E C30 -1.2(12) . . . . ?
 C12 C8 C1K C3E 0.5(12) . . . . ?
 C12 C1A C30 C3E 1.1(12) . . . . ?
 C13 C15 C19 C1P 0.9(11) . . . . ?
 C13 C15 C2Y N6 76.7(10) . . . . ?
 C13 C1V C3A N9 -114.5(8) . . . . ?
 N14 C32 C39 N15 -0.5(11) . . . . ?
 C15 C13 C1V C1N 1.6(10) . . . . ?
 C15 C13 C1V C3A -176.8(7) . . . . ?
 C15 C19 C1P C1N -0.1(10) . . . . ?
 C15 C19 C1P C31 179.7(6) . . . . ?
 C16 N1 C1F C11 -5.0(11) . . . . ?
 C16 N1 C1F C2X 177.4(7) . . . . ?
 C16 N1 C20 N9 -0.2(8) . . . . ?
 C17 N22 C1A C12 13.6(11) . . . . ?
 C17 N22 C1A C30 -167.3(7) . . . . ?
 C17 N22 C2G C2D -0.1(9) . . . . ?
 C17 N23 C2D C2G -0.7(9) . . . . ?
 C17 N23 C33 C5 -14.4(11) . . . . ?
 N19 C3S C3W N7 0.1(10) . . . . ?
 C18 C5 C2E C2I -0.1(10) . . . . ?
 C18 C5 C33 N23 -73.3(9) . . . . ?
 C18 C29 C37 N16 116.8(8) . . . . ?
 C19 C15 C2Y N6 -105.6(8) . . . . ?
 C19 C1P C31 N5 92.2(8) . . . . ?
 N1C C3G C3U N1D -0.4(11) . . . . ?
 C1A N22 C17 N23 -176.8(6) . . . . ?
 C1A N22 C2G C2D 176.5(7) . . . . ?
 C1A C30 C3E C1K 0.4(12) . . . . ?
 C1B N4 C2P N5 171.9(7) . . . . ?
 C1B N4 C2T C2Z -170.8(7) . . . . ?
 C1B C24 C3D C2J -0.4(11) . . . . ?
 C1B C2H C2L N1C -178.9(6) . . . . ?
 C1B C2H C2L C2J -0.9(11) . . . . ?
 C1C N1B C2U N2 179.9(7) . . . . ?
 C1C N1B C3J C3I 179.0(8) . . . . ?
 C1C C1I C1J N13 179.3(6) . . . . ?
 C1C C1I C1J C1X -1.2(11) . . . . ?
 C1C C1T C27 C1X -0.5(11) . . . . ?
 C5 C18 C29 C23 -1.1(10) . . . . ?
 C5 C18 C29 C37 176.5(6) . . . . ?
 C5 C2E C2I C23 -1.4(10) . . . . ?
 C5 C2E C2I C3M -179.3(6) . . . . ?
 C1F N1 C16 C1U 172.9(7) . . . . ?
 C1F N1 C20 N9 -173.5(6) . . . . ?
 C1F C2X C3T C25 0.6(12) . . . . ?
 C1G N10 C7 N8 -179.1(7) . . . . ?
 C1G N10 C3B C3L -179.6(7) . . . . ?
 C1G C25 C3T C2X 1.7(12) . . . . ?
 C1H C22 C2Q C35 -0.6(11) . . . . ?
 C1H C22 C2Q C3Y -177.0(7) . . . . ?
 C1H C2F C2M C35 0.5(11) . . . . ?
 C1H C2F C2M C3N -179.7(7) . . . . ?
 C1I C1C C1T C27 -0.2(11) . . . . ?
 C1I C1J C1X C27 0.5(11) . . . . ?
 C1J N13 C1O C6 178.1(6) . . . . ?
 C1J N13 C2N C28 -177.9(7) . . . . ?
 C1J C1X C27 C1T 0.3(11) . . . . ?
 C1K C8 C12 C1A 1.0(11) . . . . ?
 C1L N20 C1Q C2 -0.5(9) . . . . ?
 C1L N20 C2S C2C -20.0(11) . . . . ?
 C1L N20 C2S C3Q 160.2(8) . . . . ?
 C1L N6 C2 C1Q -0.3(9) . . . . ?
 C1L N6 C2Y C15 13.3(11) . . . . ?
 C1M N17 C1R N16 178.3(7) . . . . ?
 C1M N17 C2R C2W -178.1(7) . . . . ?
 C1M C3K C3V C2K 0.5(18) . . . . ?
 C1N C1P C31 N5 -87.9(9) . . . . ?
 C1N C1V C3A N9 67.1(9) . . . . ?
 C1O N13 C1J C1I -18.0(10) . . . . ?
 C1O N13 C1J C1X 162.5(7) . . . . ?
 C1O N13 C2N C28 -0.1(9) . . . . ?
 C1O C6 C28 C2N 0.3(9) . . . . ?
 C1O C6 C3H C2O -53.7(10) . . . . ?
 C1P C1N C1V C13 -0.9(10) . . . . ?
 C1P C1N C1V C3A 177.5(7) . . . . ?
 C1Q N20 C1L N6 0.3(8) . . . . ?
 C1Q N20 C2S C2C 154.3(7) . . . . ?
 C1Q N20 C2S C3Q -25.5(11) . . . . ?
 C1R N17 C1M C38 -161.5(7) . . . . ?
 C1R N17 C1M C3K 16.9(12) . . . . ?
 C1R N17 C2R C2W -1.5(9) . . . . ?
 C1R N16 C2W C2R 0.2(10) . . . . ?
 C1R N16 C37 C29 98.3(9) . . . . ?
 C11 C1F C2X C3T -1.9(12) . . . . ?
 C11 C1G C25 C3T -2.8(11) . . . . ?
 C1S N3 C8 C12 -150.6(7) . . . . ?
 C1S N3 C8 C1K 30.8(11) . . . . ?
 C1S N3 C3Z C3F 0.4(11) . . . . ?
 C1S N11 C3P C2B 134.3(8) . . . . ?
 C1S N11 C3F C3Z -0.1(11) . . . . ?
 C1T C1C C1I C1J 1.0(11) . . . . ?
 C1U N9 C20 N1 0.4(8) . . . . ?
 C1U N9 C3A C1V 76.7(10) . . . . ?
 C1V C13 C15 C19 -1.6(11) . . . . ?
 C1V C13 C15 C2Y 176.1(7) . . . . ?
 C1V C1N C1P C19 0.1(10) . . . . ?
 C1V C1N C1P C31 -179.7(6) . . . . ?
 C1W C2A C40 N14 72.6(9) . . . . ?
 C1W C2O C34 C2B -1.2(10) . . . . ?
 C1W C2O C3H C6 -62.1(9) . . . . ?
 C1Y C2A C40 N14 -109.9(8) . . . . ?
 C1Y C2B C34 C2O 0.5(11) . . . . ?
 C1Y C2B C3P N11 99.4(9) . . . . ?
 C1Z N15 C26 N14 -178.5(7) . . . . ?
 C1Z N15 C39 C32 178.8(8) . . . . ?
 C1Z C2K C3V C3K -1.0(18) . . . . ?
 C20 N1 C16 C1U -0.1(9) . . . . ?
 C20 N1 C1F C11 166.9(7) . . . . ?
 C20 N1 C1F C2X -10.7(11) . . . . ?
 C20 N9 C1U C16 -0.5(9) . . . . ?
 C20 N9 C3A C1V -102.2(9) . . . . ?
 C22 C1H C2F C2M -0.8(11) . . . . ?
 C22 C1H C3O N19 66.5(12) . . . . ?
 C22 C2Q C35 C2M 0.4(11) . . . . ?
 C22 C2Q C3Y N1D -132.2(9) . . . . ?
 C23 C29 C37 N16 -65.6(10) . . . . ?
 C23 C2I C3M N2 83.9(10) . . . . ?
 C24 C1B C2H C2L 0.9(11) . . . . ?
 C25 C1G C11 C1F 1.5(11) . . . . ?
 C26 N15 C1Z C2K -170.5(8) . . . . ?
 C26 N15 C1Z C38 8.3(11) . . . . ?
 C26 N15 C39 C32 0.3(10) . . . . ?
 C26 N14 C32 C39 0.5(10) . . . . ?
 C26 N14 C40 C2A 43.1(11) . . . . ?
 C28 C6 C1O N13 -0.4(8) . . . . ?
 C28 C6 C3H C2O 134.7(8) . . . . ?
 C29 C18 C5 C2E 1.4(10) . . . . ?
 C29 C18 C5 C33 -176.1(6) . . . . ?
 C29 C23 C2I C2E 1.7(10) . . . . ?
 C29 C23 C2I C3M 179.6(7) . . . . ?
 C2A C1W C2O C34 1.2(10) . . . . ?
 C2A C1W C2O C3H -173.1(7) . . . . ?
 C2A C1Y C2B C34 0.4(11) . . . . ?
 C2A C1Y C2B C3P 176.4(7) . . . . ?
 C2B C1Y C2A C1W -0.4(11) . . . . ?
 C2B C1Y C2A C40 -177.9(7) . . . . ?
 C2C C2S C3Q C42 -0.6(13) . . . . ?
 C2C C2V C3R C42 -0.7(14) . . . . ?
 C2D N23 C17 N22 0.7(8) . . . . ?
 C2D N23 C33 C5 168.2(7) . . . . ?
 C2E C5 C33 N23 109.2(8) . . . . ?
 C2E C2I C3M N2 -98.2(9) . . . . ?
 C2F C1H C22 C2Q 0.9(12) . . . . ?
 C2F C1H C3O N19 -115.2(9) . . . . ?
 C2F C2M C35 C2Q -0.3(11) . . . . ?
 C2F C2M C3N N8 99.7(9) . . . . ?
 C2G N22 C17 N23 -0.4(8) . . . . ?
 C2G N22 C1A C12 -162.3(7) . . . . ?
 C2G N22 C1A C30 16.8(11) . . . . ?
 C2H C1B C24 C3D -0.3(11) . . . . ?
 C2I C23 C29 C18 -0.5(10) . . . . ?
 C2I C23 C29 C37 -178.0(6) . . . . ?
 C2K C1Z C38 C1M -0.7(12) . . . . ?
 C2L N1C C3C N1D 179.6(7) . . . . ?
 C2L N1C C3G C3U -179.2(8) . . . . ?
 C2L C2J C3D C24 0.4(11) . . . . ?
 C2N N13 C1J C1I 159.4(7) . . . . ?
 C2N N13 C1J C1X -20.0(11) . . . . ?
 C2N N13 C1O C6 0.3(8) . . . . ?
 C2O C1W C2A C1Y -0.4(11) . . . . ?
 C2O C1W C2A C40 177.1(7) . . . . ?
 C2P N4 C1B C24 38.7(11) . . . . ?
 C2P N4 C1B C2H -138.7(8) . . . . ?
 C2P N4 C2T C2Z -1.5(9) . . . . ?
 C2P N5 C2Z C2T 1.6(9) . . . . ?
 C2P N5 C31 C1P 124.0(8) . . . . ?
 C2R N17 C1M C38 14.6(12) . . . . ?
 C2R N17 C1M C3K -167.1(9) . . . . ?
 C2R N17 C1R N16 1.7(9) . . . . ?
 C2S N20 C1L N6 175.4(7) . . . . ?
 C2S N20 C1Q C2 -175.6(7) . . . . ?
 C2S C2C C2V N7 177.2(7) . . . . ?
 C2S C2C C2V C3R -1.6(12) . . . . ?
 C2S C3Q C42 C3R -1.8(15) . . . . ?
 C2T N4 C1B C24 -153.8(7) . . . . ?
 C2T N4 C1B C2H 28.8(11) . . . . ?
 C2T N4 C2P N5 2.5(9) . . . . ?
 C2U N2 C3I C3J -1.7(11) . . . . ?
 C2U N2 C3M C2I -118.4(9) . . . . ?
 C2U N1B C1C C1I 143.1(8) . . . . ?
 C2U N1B C1C C1T -37.6(11) . . . . ?
 C2U N1B C3J C3I -1.3(10) . . . . ?
 C2V N7 C36 N19 179.7(7) . . . . ?
 C2V N7 C3W C3S 179.9(7) . . . . ?
 C2V C2C C2S N20 -177.4(7) . . . . ?
 C2V C2C C2S C3Q 2.3(11) . . . . ?
 C2V C3R C42 C3Q 2.5(15) . . . . ?
 C2W N16 C1R N17 -1.2(9) . . . . ?
 C2W N16 C37 C29 -81.5(11) . . . . ?
 C2X C1F C11 C1G 0.8(11) . . . . ?
 C2 N6 C1L N20 0.0(9) . . . . ?
 C2 N6 C2Y C15 -172.7(7) . . . . ?
 C2Y N6 C1L N20 174.6(7) . . . . ?
 C2Y N6 C2 C1Q -175.3(7) . . . . ?
 C2Y C15 C19 C1P -176.9(6) . . . . ?
 C2Z N5 C2P N4 -2.6(9) . . . . ?
 C2Z N5 C31 C1P -55.0(11) . . . . ?
 C7 N8 C3L C3B 2.1(10) . . . . ?
 C7 N8 C3N C2M -27.1(12) . . . . ?
 C7 N10 C1G C11 -21.4(11) . . . . ?
 C7 N10 C1G C25 158.3(7) . . . . ?
 C7 N10 C3B C3L 0.8(9) . . . . ?
 C31 N5 C2P N4 178.3(7) . . . . ?
 C31 N5 C2Z C2T -179.3(7) . . . . ?
 C32 N14 C26 N15 -0.4(9) . . . . ?
 C32 N14 C40 C2A -140.2(8) . . . . ?
 C33 N23 C17 N22 -177.0(7) . . . . ?
 C33 N23 C2D C2G 177.2(7) . . . . ?
 C33 C5 C2E C2I 177.4(6) . . . . ?
 C34 C2B C3P N11 -84.6(10) . . . . ?
 C34 C2O C3H C6 123.7(8) . . . . ?
 C35 C2M C3N N8 -80.6(10) . . . . ?
 C35 C2Q C3Y N1D 51.7(11) . . . . ?
 C36 N7 C2V C2C 169.5(8) . . . . ?
 C36 N7 C2V C3R -11.7(12) . . . . ?
 C36 N7 C3W C3S 0.4(10) . . . . ?
 C36 N19 C3O C1H -119.7(10) . . . . ?
 C36 N19 C3S C3W -0.5(10) . . . . ?
 C37 N16 C1R N17 179.0(7) . . . . ?
 C37 N16 C2W C2R 180.0(7) . . . . ?
 C38 C1M C3K C3V -0.1(15) . . . . ?
 C38 C1Z C2K C3V 1.1(15) . . . . ?
 C39 N15 C1Z C2K 11.2(12) . . . . ?
 C39 N15 C1Z C38 -170.0(8) . . . . ?
 C39 N15 C26 N14 0.1(9) . . . . ?
 C3A N9 C1U C16 -179.5(7) . . . . ?
 C3A N9 C20 N1 179.4(7) . . . . ?
 C3B N10 C1G C11 159.1(7) . . . . ?
 C3B N10 C1G C25 -21.2(11) . . . . ?
 C3B N10 C7 N8 0.5(9) . . . . ?
 C3C N1C C2L C2H 13.4(11) . . . . ?
 C3C N1C C2L C2J -164.7(8) . . . . ?
 C3C N1C C3G C3U 0.0(11) . . . . ?
 C3C N1D C3U C3G 0.6(11) . . . . ?
 C3C N1D C3Y C2Q 75.2(11) . . . . ?
 C3D C2J C2L N1C 178.2(7) . . . . ?
 C3D C2J C2L C2H 0.2(11) . . . . ?
 C3G N1C C2L C2H -167.4(8) . . . . ?
 C3G N1C C2L C2J 14.4(12) . . . . ?
 C3G N1C C3C N1D 0.3(10) . . . . ?
 C3H C6 C1O N13 -173.1(7) . . . . ?
 C3H C6 C28 C2N 173.1(7) . . . . ?
 C3H C2O C34 C2B 173.0(7) . . . . ?
 C3I N2 C2U N1B 0.9(10) . . . . ?
 C3I N2 C3M C2I 63.2(12) . . . . ?
 C3J N1B C1C C1I -37.2(11) . . . . ?
 C3J N1B C1C C1T 142.0(8) . . . . ?
 C3J N1B C2U N2 0.2(9) . . . . ?
 C3K C1M C38 C1Z 0.2(12) . . . . ?
 C3L N8 C7 N10 -1.6(9) . . . . ?
 C3L N8 C3N C2M 157.4(8) . . . . ?
 C3M N2 C2U N1B -177.7(7) . . . . ?
 C3M N2 C3I C3J 176.9(8) . . . . ?
 C3N N8 C7 N10 -177.7(7) . . . . ?
 C3N N8 C3L C3B 178.3(8) . . . . ?
 C3N C2M C35 C2Q 180.0(7) . . . . ?
 C3O N19 C36 N7 -178.5(8) . . . . ?
 C3O N19 C3S C3W 178.8(8) . . . . ?
 C3O C1H C22 C2Q 179.2(7) . . . . ?
 C3O C1H C2F C2M -179.1(7) . . . . ?
 C3P N11 C1S N3 174.5(7) . . . . ?
 C3P N11 C3F C3Z -174.0(8) . . . . ?
 C3P C2B C34 C2O -175.5(7) . . . . ?
 C3S N19 C36 N7 0.8(10) . . . . ?
 C3S N19 C3O C1H 61.1(13) . . . . ?
 C3U N1D C3C N1C -0.6(10) . . . . ?
 C3U N1D C3Y C2Q -110.2(11) . . . . ?
 C3W N7 C2V C2C -10.0(12) . . . . ?
 C3W N7 C2V C3R 168.8(9) . . . . ?
 C3W N7 C36 N19 -0.7(10) . . . . ?
 C3F N11 C1S N3 0.4(9) . . . . ?
 C3F N11 C3P C2B -52.7(12) . . . . ?
 C3Y N1D C3C N1C 174.9(8) . . . . ?
 C3Y N1D C3U C3G -174.7(9) . . . . ?
 C3Y C2Q C35 C2M 176.5(7) . . . . ?
 C3Z N3 C8 C12 31.9(11) . . . . ?
 C3Z N3 C8 C1K -146.7(9) . . . . ?
 C3Z N3 C1S N11 -0.5(9) . . . . ?
 C40 N14 C26 N15 176.8(7) . . . . ?
 C40 N14 C32 C39 -176.7(8) . . . . ?

_shelx_res_file
;
TITL yj-58-thf_a.res in P-1
    yj-58-thf_sq.res
    created by SHELXL-2016/6 at 15:43:31 on 20-Dec-2022
CELL 1.3405 14.038438 21.168238 22.383347 75.0123 85.6441 86.4936
ZERR 4 0.000167 0.000235 0.000247 0.001 0.0009 0.0009
LATT 1
SFAC C H I N O S
DISP C 0.0147 0.007 57.608
DISP H -0 0 0.6481
DISP I 0.0976 5.4914 40643.4465
DISP N 0.0253 0.0135 110.2408
DISP O 0.0412 0.025 193.4765
DISP S 0.2925 0.4295 3294.4
UNIT 224 224 24 48 8 4
L.S. 60
PLAN  150
CONF
LIST 6
MORE -1
BOND $H
FMAP 2
ACTA
SIMU_*
DELU_*
SHEL 999 0.84
OMIT  0   1   0
OMIT  0   0   1
OMIT  16  -7   9
OMIT  15  -8  11
OMIT  15  -8  10
OMIT  17  -5   7
OMIT  17  -4   8
OMIT  1   3   4
OMIT  14  -8  10
OMIT  17  -3   9
OMIT  -2  -1   1
OMIT  1   5   5
OMIT  -2  -1   4
ISOR 0.01 0.02 O1G
ABIN
WGHT    0.116200   46.963821
FVAR       0.11759   0.69583
I2    3    0.838000    0.956120    1.041810    11.00000    0.04001    0.03497 =
         0.03366   -0.00355   -0.00665   -0.00554
I4    3    0.458089    0.814055    1.230687    11.00000    0.02901    0.04812 =
         0.03544   -0.00728   -0.00490   -0.00166
I5    3    0.849700    0.478161    1.261335    11.00000    0.02572    0.05161 =
         0.04026   -0.01518    0.00113   -0.00283
I6    3    0.707407    0.848574    0.486885    11.00000    0.04222    0.04540 =
         0.04281   -0.00642   -0.00191   -0.00748
I9    3    0.806924    0.491569    0.947436    11.00000    0.07952    0.04297 =
         0.02744   -0.00654    0.00910   -0.00676
I10   3    0.318857    0.912217    0.826989    11.00000    0.03685    0.09342 =
         0.03240   -0.02035    0.00456   -0.00477
I11   3    0.993279    0.642903    1.326276    11.00000    0.02084    0.04091 =
         0.03424   -0.01613    0.00107   -0.00129
I12   3    0.898300    0.694991    0.617142    11.00000    0.05992    0.06515 =
         0.05877   -0.02000    0.00941   -0.00871
N22   4    0.419549    0.635271    1.270268    11.00000    0.01875    0.02610 =
         0.01889   -0.00262    0.00386   -0.00132
N15   4    0.856813    0.949063    0.847238    11.00000    0.03580    0.02642 =
         0.02890   -0.00727    0.00864   -0.00818
N3    4    0.745916    0.689673    1.198457    11.00000    0.01519    0.03411 =
         0.02278   -0.00647    0.00329   -0.00255
N1    4    0.897008    0.540945    0.608048    11.00000    0.02263    0.02944 =
         0.02398   -0.00496    0.00513   -0.00158
N23   4    0.283900    0.661797    1.229084    11.00000    0.01951    0.02763 =
         0.02228   -0.00325    0.00158   -0.00595
N4    4    0.946145    0.840203    0.646463    11.00000    0.02384    0.03555 =
         0.02073   -0.00912    0.00386    0.00240
N20   4    1.031437    0.831641    0.288011    11.00000    0.02325    0.03262 =
         0.01868   -0.00629    0.00291   -0.00396
N6    4    1.165961    0.800582    0.328537    11.00000    0.02124    0.03500 =
         0.02029   -0.00788    0.00348   -0.00266
N9    4    1.025288    0.564822    0.548659    11.00000    0.02054    0.02935 =
         0.03556   -0.01148    0.00500    0.00061
N17   4    0.543802    0.934590    0.956844    11.00000    0.02628    0.02523 =
         0.02633   -0.00181    0.00125   -0.00202
N5    4    1.078312    0.811883    0.602319    11.00000    0.01769    0.03904 =
         0.02723   -0.01279   -0.00301    0.00179
N13   4    0.836506    0.654933    0.825903    11.00000    0.01787    0.02963 =
         0.02914   -0.01309    0.00179   -0.00128
AFIX   6
O21   5    0.505181    0.696250    1.092042    11.00000    0.05234    0.06958 =
         0.03376   -0.00948    0.00065    0.01625
H21A  2    0.536335    0.720942    1.061804    11.00000   -1.50000
H21B  2    0.523501    0.656603    1.095024    11.00000   -1.50000
AFIX   0
C6    4    0.963214    0.647430    0.875997    11.00000    0.01992    0.02597 =
         0.03989   -0.01333   -0.00664    0.00064
N16   4    0.419468    0.904943    1.018884    11.00000    0.02287    0.02577 =
         0.04215   -0.00232    0.00455   -0.00462
N7    4    0.710877    0.763458    0.359589    11.00000    0.02501    0.04759 =
         0.02280   -0.01574    0.00211   -0.00805
N8    4    0.440451    0.573092    0.679938    11.00000    0.02266    0.03815 =
         0.03886   -0.01188    0.00771   -0.00649
N2    4    0.370096    0.670239    0.944552    11.00000    0.01868    0.06266 =
         0.02922   -0.02283    0.00016   -0.00125
N1B   4    0.500818    0.654712    0.893345    11.00000    0.01721    0.05053 =
         0.02224   -0.01484    0.00066   -0.00014
N11   4    0.877345    0.716693    1.143378    11.00000    0.01523    0.04231 =
         0.02952   -0.00990    0.00095   -0.00546
N10   4    0.580794    0.536958    0.712203    11.00000    0.02559    0.02978 =
         0.02759   -0.00811    0.00590   -0.00239
C8    1    0.679337    0.654321    1.244829    11.00000    0.02242    0.03489 =
         0.01479   -0.00367    0.00059   -0.00182
C12   1    0.583687    0.660075    1.233692    11.00000    0.02208    0.03154 =
         0.01302   -0.00108   -0.00091   -0.00062
AFIX  43
H12   2    0.562759    0.685162    1.196063    11.00000   -1.20000
AFIX   0
C13   1    1.178806    0.678988    0.451543    11.00000    0.01558    0.04093 =
         0.02912   -0.01807    0.00026    0.00023
AFIX  43
H13   2    1.178982    0.657456    0.420200    11.00000   -1.20000
AFIX   0
N14   4    0.994405    0.909115    0.879691    11.00000    0.03607    0.02937 =
         0.03954   -0.01004    0.01301   -0.01082
C15   1    1.205634    0.742657    0.437052    11.00000    0.01638    0.04469 =
         0.02204   -0.00736    0.00219   -0.00486
C16   1    0.870136    0.562227    0.547664    11.00000    0.02462    0.03741 =
         0.02307   -0.00736    0.00038   -0.00097
AFIX  43
H16   2    0.808172    0.565567    0.534779    11.00000   -1.20000
AFIX   0
C17   1    0.378540    0.660676    1.217227    11.00000    0.01768    0.02903 =
         0.01917   -0.00218    0.00370   -0.00370
AFIX  43
H17   2    0.410311    0.675181    1.178502    11.00000   -1.20000
AFIX   0
N19   4    0.582598    0.722309    0.407645    11.00000    0.02240    0.06340 =
         0.03072   -0.01666    0.00271   -0.01325
C18   1    0.269375    0.784514    1.111300    11.00000    0.01498    0.02758 =
         0.02364   -0.00741   -0.00138    0.00063
AFIX  43
H18   2    0.269577    0.803212    1.144591    11.00000   -1.20000
AFIX   0
C19   1    1.203109    0.775391    0.483484    11.00000    0.01659    0.03784 =
         0.02415   -0.00961   -0.00153    0.00071
AFIX  43
H19   2    1.220370    0.818755    0.473943    11.00000   -1.20000
AFIX   0
N1C   4    0.604305    0.841110    0.695208    11.00000    0.02562    0.03607 =
         0.03859   -0.02044    0.00827   -0.00113
C1A   1    0.519442    0.627759    1.279644    11.00000    0.01712    0.03089 =
         0.02090   -0.00512   -0.00014   -0.00002
C1B   1    0.867081    0.837405    0.691264    11.00000    0.03221    0.02224 =
         0.02658   -0.01091    0.00866    0.00113
C1C   1    0.573663    0.662249    0.842967    11.00000    0.01879    0.03378 =
         0.02558   -0.01392    0.00269   -0.00001
N1D   4    0.486791    0.841379    0.637587    11.00000    0.02594    0.04124 =
         0.05679   -0.02343   -0.00432    0.00065
C5    1    0.242526    0.720771    1.121599    11.00000    0.00692    0.03521 =
         0.02253   -0.00393    0.00102    0.00075
C1F   1    0.836090    0.525944    0.664359    11.00000    0.02466    0.02179 =
         0.02915   -0.00624    0.00676   -0.00284
C1G   1    0.681324    0.526464    0.714818    11.00000    0.02872    0.02530 =
         0.02953   -0.01109    0.00599   -0.00281
C1H   1    0.453036    0.715848    0.490092    11.00000    0.01366    0.05736 =
         0.03060   -0.01341    0.00294   -0.00872
C1I   1    0.668065    0.654612    0.858566    11.00000    0.02126    0.03303 =
         0.02396   -0.01237   -0.00428    0.00325
AFIX  43
H1I   2    0.683643    0.644909    0.899697    11.00000   -1.20000
AFIX   0
C1J   1    0.737808    0.661877    0.811143    11.00000    0.01788    0.02107 =
         0.03349   -0.01173   -0.00065    0.00099
C1K   1    0.712889    0.616081    1.300676    11.00000    0.02168    0.04019 =
         0.02229   -0.00676   -0.00388    0.00357
AFIX  43
H1K   2    0.777662    0.612875    1.307709    11.00000   -1.20000
AFIX   0
C1L   1    1.072756    0.803523    0.340633    11.00000    0.02043    0.03859 =
         0.01954   -0.01066    0.00494   -0.00611
AFIX  43
H1L   2    1.041119    0.788524    0.379331    11.00000   -1.20000
AFIX   0
C1M   1    0.601918    0.957112    0.900637    11.00000    0.03346    0.02577 =
         0.03267   -0.00135   -0.00129   -0.00590
C1N   1    1.149086    0.679175    0.558128    11.00000    0.01424    0.04071 =
         0.02335   -0.00827    0.00210    0.00106
AFIX  43
H1N   2    1.130069    0.657943    0.598705    11.00000   -1.20000
AFIX   0
C1O   1    0.868912    0.658210    0.879081    11.00000    0.01963    0.02685 =
         0.03185   -0.01042   -0.00170   -0.00098
AFIX  43
H1O   2    0.832051    0.666598    0.912717    11.00000   -1.20000
AFIX   0
C1P   1    1.175027    0.743826    0.543940    11.00000    0.01508    0.04320 =
         0.02313   -0.01532   -0.00324    0.00509
C1Q   1    1.102002    0.846695    0.240701    11.00000    0.02619    0.04540 =
         0.02223   -0.00804    0.00483   -0.00462
AFIX  43
H1Q   2    1.092912    0.866347    0.199172    11.00000   -1.20000
AFIX   0
C1R   1    0.448088    0.928483    0.960405    11.00000    0.02985    0.02847 =
         0.03478   -0.00037   -0.00431   -0.00355
AFIX  43
H1R   2    0.409091    0.939124    0.927141    11.00000   -1.20000
AFIX   0
C11   1    0.738405    0.537943    0.659992    11.00000    0.02560    0.02584 =
         0.02485   -0.00468   -0.00052   -0.00257
AFIX  43
H11   2    0.712038    0.553132    0.621734    11.00000   -1.20000
AFIX   0
C1S   1    0.837356    0.670638    1.189218    11.00000    0.01883    0.04133 =
         0.02272   -0.00689   -0.00264    0.00005
AFIX  43
H1S   2    0.867636    0.632138    1.210906    11.00000   -1.20000
AFIX   0
C1T   1    0.547383    0.675519    0.783298    11.00000    0.02070    0.03391 =
         0.03245   -0.01293   -0.00415    0.00023
AFIX  43
H1T   2    0.483350    0.680260    0.774282    11.00000   -1.20000
AFIX   0
C1U   1    0.949723    0.577066    0.511367    11.00000    0.03566    0.03320 =
         0.02849   -0.01045    0.00679   -0.00712
AFIX  43
H1U   2    0.953281    0.592876    0.468473    11.00000   -1.20000
AFIX   0
C1V   1    1.151439    0.645969    0.511780    11.00000    0.01060    0.03523 =
         0.03165   -0.01127    0.00321    0.00012
C1W   1    1.039313    0.758253    0.925643    11.00000    0.01493    0.04341 =
         0.03038   -0.01178    0.00221   -0.00459
AFIX  43
H1W   2    1.052872    0.767303    0.883035    11.00000   -1.20000
AFIX   0
C1X   1    0.714428    0.675111    0.750184    11.00000    0.02443    0.03077 =
         0.02127   -0.00992    0.00540   -0.00257
AFIX  43
H1X   2    0.762356    0.679561    0.718512    11.00000   -1.20000
AFIX   0
C1Y   1    1.020392    0.794560    1.019667    11.00000    0.01474    0.04753 =
         0.03956   -0.01904    0.00038   -0.00605
AFIX  43
H1Y   2    1.022130    0.827806    1.039735    11.00000   -1.20000
AFIX   0
C1Z   1    0.756286    0.963892    0.846296    11.00000    0.03306    0.02308 =
         0.03270   -0.00617    0.00668   -0.00659
C20   1    0.992656    0.543487    0.606405    11.00000    0.02656    0.02903 =
         0.02980   -0.00733    0.00123   -0.00077
AFIX  43
H20   2    1.029633    0.531983    0.640654    11.00000   -1.20000
AFIX   0
C22   1    0.458853    0.774558    0.505965    11.00000    0.01629    0.05058 =
         0.04395   -0.00169   -0.00273   -0.00810
AFIX  43
H22   2    0.479247    0.811270    0.475966    11.00000   -1.20000
AFIX   0
C23   1    0.297055    0.792377    1.003098    11.00000    0.01235    0.04830 =
         0.02004   -0.00107    0.00077    0.00019
AFIX  43
H23   2    0.314373    0.816619    0.963210    11.00000   -1.20000
AFIX   0
C24   1    0.885001    0.827437    0.753628    11.00000    0.03076    0.03219 =
         0.02726   -0.01477    0.00163   -0.00484
AFIX  43
H24   2    0.947070    0.824189    0.766323    11.00000   -1.20000
AFIX   0
C25   1    0.720275    0.505194    0.772386    11.00000    0.04111    0.03077 =
         0.02241   -0.00492    0.00622   -0.00504
AFIX  43
H25   2    0.681586    0.499453    0.808836    11.00000   -1.20000
AFIX   0
C26   1    0.902096    0.910420    0.894376    11.00000    0.03226    0.03204 =
         0.03549   -0.01061    0.00980   -0.01054
AFIX  43
H26   2    0.872818    0.887882    0.931854    11.00000   -1.20000
AFIX   0
C27   1    0.619921    0.681666    0.736589    11.00000    0.02578    0.03228 =
         0.02604   -0.01253   -0.00118    0.00029
AFIX  43
H27   2    0.604290    0.690343    0.695531    11.00000   -1.20000
AFIX   0
C28   1    0.991540    0.636642    0.819673    11.00000    0.02206    0.04428 =
         0.03461   -0.01631    0.00330   -0.00018
AFIX  43
H28   2    1.053864    0.627708    0.805926    11.00000   -1.20000
AFIX   0
C29   1    0.295970    0.821057    1.052380    11.00000    0.01178    0.02990 =
         0.03302   -0.00328    0.00175    0.00157
C2A   1    1.041091    0.807166    0.955698    11.00000    0.01346    0.03253 =
         0.04276   -0.01132    0.00599   -0.00447
C2B   1    0.997095    0.731511    1.053051    11.00000    0.01204    0.05306 =
         0.03163   -0.00969    0.00275   -0.00606
C2C   1    0.869507    0.800353    0.324350    11.00000    0.01850    0.03426 =
         0.02012   -0.00444   -0.00078   -0.00055
AFIX  43
H2C   2    0.893168    0.770499    0.358779    11.00000   -1.20000
AFIX   0
C2D   1    0.264519    0.637109    1.291383    11.00000    0.02384    0.03485 =
         0.02188   -0.00059    0.00840   -0.00554
AFIX  43
H2D   2    0.204047    0.632984    1.311694    11.00000   -1.20000
AFIX   0
C2E   1    0.244084    0.691953    1.072177    11.00000    0.01414    0.02938 =
         0.03330   -0.01007   -0.00105   -0.00188
AFIX  43
H2E   2    0.226169    0.648971    1.078955    11.00000   -1.20000
AFIX   0
C2F   1    0.421983    0.661924    0.533475    11.00000    0.01738    0.04561 =
         0.03998   -0.01945    0.00055   -0.00252
AFIX  43
H2F   2    0.417365    0.622757    0.522567    11.00000   -1.20000
AFIX   0
C2G   1    0.347024    0.620075    1.317783    11.00000    0.02471    0.03910 =
         0.01697   -0.00046    0.00820   -0.00756
AFIX  43
H2G   2    0.355169    0.601649    1.359642    11.00000   -1.20000
AFIX   0
C2H   1    0.775744    0.842074    0.671166    11.00000    0.02665    0.02417 =
         0.02715   -0.01083    0.00284    0.00148
AFIX  43
H2H   2    0.765410    0.848091    0.629476    11.00000   -1.20000
AFIX   0
C2I   1    0.272281    0.727262    1.013006    11.00000    0.01299    0.04857 =
         0.02365   -0.01463    0.00057   -0.00121
C2J   1    0.714582    0.827629    0.777832    11.00000    0.03281    0.03033 =
         0.02924   -0.01767    0.01362   -0.00704
AFIX  43
H2J   2    0.662923    0.824530    0.806871    11.00000   -1.20000
AFIX   0
C2K   1    0.716800    0.996482    0.792202    11.00000    0.04373    0.05175 =
         0.03597    0.01098    0.00852   -0.00940
AFIX  43
H2K   2    0.755107    1.009244    0.755753    11.00000   -1.20000
AFIX   0
C2L   1    0.699877    0.837468    0.715389    11.00000    0.02625    0.02587 =
         0.03401   -0.01374    0.00615   -0.00165
C2M   1    0.397035    0.665266    0.594340    11.00000    0.01375    0.04698 =
         0.03200   -0.00947    0.00159   -0.00336
C2N   1    0.913433    0.641237    0.787772    11.00000    0.02021    0.04390 =
         0.03555   -0.01468    0.00254    0.00107
AFIX  43
H2N   2    0.911130    0.636232    0.747841    11.00000   -1.20000
AFIX   0
C2O   1    1.017013    0.694672    0.959346    11.00000    0.01357    0.03307 =
         0.03536   -0.01340   -0.00526   -0.00039
C2P   1    1.026347    0.802484    0.655241    11.00000    0.02375    0.04362 =
         0.01978   -0.01417    0.00132    0.00266
AFIX  43
H2P   2    1.042837    0.774201    0.692603    11.00000   -1.20000
AFIX   0
C2Q   1    0.434285    0.779410    0.566954    11.00000    0.01864    0.04110 =
         0.04372   -0.01495   -0.00354    0.00119
C2R   1    0.575134    0.911934    1.015959    11.00000    0.02515    0.04457 =
         0.02980   -0.01067   -0.00052   -0.00332
AFIX  43
H2R   2    0.638052    0.909502    1.027000    11.00000   -1.20000
AFIX   0
C2S   1    0.930453    0.840009    0.280243    11.00000    0.02799    0.03340 =
         0.02039   -0.00845    0.00109   -0.00337
C2T   1    0.946173    0.873080    0.583890    11.00000    0.02688    0.03110 =
         0.03230   -0.00082    0.00303    0.00065
AFIX  43
H2T   2    0.898234    0.901819    0.564789    11.00000   -1.20000
AFIX   0
C2U   1    0.418412    0.690287    0.890995    11.00000    0.02153    0.05501 =
         0.03036   -0.02025   -0.00262    0.00186
AFIX  43
H2U   2    0.398833    0.723316    0.857434    11.00000   -1.20000
AFIX   0
C2V   1    0.773201    0.806818    0.315289    11.00000    0.02793    0.04137 =
         0.01909   -0.00667    0.00054   -0.00613
C2W   1    0.497424    0.893972    1.054743    11.00000    0.03397    0.04638 =
         0.02744   -0.00520   -0.00233   -0.00017
AFIX  43
H2W   2    0.496639    0.877359    1.097510    11.00000   -1.20000
AFIX   0
C2X   1    0.876001    0.502821    0.720177    11.00000    0.02899    0.03487 =
         0.03094   -0.00544    0.00191   -0.00001
AFIX  43
H2X   2    0.941590    0.493939    0.721822    11.00000   -1.20000
AFIX   0
C2    1    1.185935    0.827682    0.265862    11.00000    0.02635    0.04727 =
         0.02167   -0.00730    0.00783   -0.00758
AFIX  43
H2    2    1.246153    0.831870    0.245204    11.00000   -1.20000
AFIX   0
C2Y   1    1.242017    0.778741    0.371951    11.00000    0.01852    0.05338 =
         0.02143   -0.00800    0.00043   -0.00548
AFIX  23
H2YA  2    1.275580    0.816601    0.374458    11.00000   -1.20000
H2YB  2    1.287573    0.750100    0.355666    11.00000   -1.20000
AFIX   0
C2Z   1    1.028295    0.855584    0.556231    11.00000    0.02786    0.03863 =
         0.02741   -0.00583    0.00672   -0.00326
AFIX  43
H2Z   2    1.047971    0.869822    0.514503    11.00000   -1.20000
AFIX   0
C7    1    0.534425    0.575165    0.664293    11.00000    0.02642    0.03505 =
         0.03290   -0.00792    0.00754   -0.00587
AFIX  43
H7    2    0.562761    0.598802    0.626946    11.00000   -1.20000
AFIX   0
C30   1    0.551104    0.588294    1.335955    11.00000    0.02853    0.03804 =
         0.01769   -0.00022    0.00367   -0.00328
AFIX  43
H30   2    0.507574    0.566084    1.366394    11.00000   -1.20000
AFIX   0
C31   1    1.173184    0.780217    0.593731    11.00000    0.01981    0.05447 =
         0.03337   -0.02451   -0.00627    0.00860
AFIX  23
H31A  2    1.189519    0.749895    0.632474    11.00000   -1.20000
H31B  2    1.220850    0.813260    0.582600    11.00000   -1.20000
AFIX   0
C32   1    1.010135    0.948253    0.820306    11.00000    0.04660    0.04117 =
         0.04641   -0.00391    0.02145   -0.01066
AFIX  43
H32   2    1.068932    0.955885    0.798217    11.00000   -1.20000
AFIX   0
C33   1    0.207642    0.682710    1.185272    11.00000    0.01640    0.04138 =
         0.02207    0.00289   -0.00168   -0.00611
AFIX  23
H33A  2    0.159900    0.709532    1.202182    11.00000   -1.20000
H33B  2    0.176820    0.644221    1.181602    11.00000   -1.20000
AFIX   0
C34   1    0.995405    0.682402    1.022301    11.00000    0.01194    0.03398 =
         0.04316   -0.00624   -0.00205   -0.00545
AFIX  43
H34   2    0.979405    0.640491    1.044594    11.00000   -1.20000
AFIX   0
C35   1    0.403382    0.723567    0.609840    11.00000    0.01426    0.05160 =
         0.03664   -0.01753    0.00048    0.00323
AFIX  43
H35   2    0.386427    0.725571    0.650309    11.00000   -1.20000
AFIX   0
C36   1    0.615839    0.769878    0.362612    11.00000    0.02031    0.07425 =
         0.02593   -0.00934   -0.00461   -0.00811
AFIX  43
H36   2    0.579356    0.802587    0.337073    11.00000   -1.20000
AFIX   6
O1G   5    1.118180    0.844167    0.762614    11.00000    0.05698    0.10240 =
         0.14614   -0.07724   -0.00144    0.00239
H1GA  2    1.145512    0.873284    0.734078    11.00000   -1.50000
H1GB  2    1.159340    0.814663    0.778483    11.00000   -1.50000
AFIX   0
C37   1    0.319709    0.892329    1.041724    11.00000    0.01785    0.02696 =
         0.06311   -0.00269    0.00569    0.00256
AFIX  23
H37A  2    0.277648    0.919304    1.011936    11.00000   -1.20000
H37B  2    0.307665    0.905056    1.080339    11.00000   -1.20000
AFIX   0
C38   1    0.699106    0.943317    0.901535    11.00000    0.03366    0.02715 =
         0.02718   -0.00317    0.00504   -0.00773
AFIX  43
H38   2    0.726372    0.920799    0.938033    11.00000   -1.20000
AFIX   0
C39   1    0.924637    0.973122    0.800580    11.00000    0.04596    0.04689 =
         0.03626   -0.00232    0.01701   -0.00782
AFIX  43
H39   2    0.913247    1.001516    0.762262    11.00000   -1.20000
AFIX   0
C3A   1    1.127112    0.575012    0.527550    11.00000    0.02345    0.03504 =
         0.04255   -0.01032    0.01033    0.00050
AFIX  23
H3AA  2    1.141466    0.558219    0.491300    11.00000   -1.20000
H3AB  2    1.166963    0.550306    0.559908    11.00000   -1.20000
AFIX   0
C3B   1    0.512989    0.509642    0.759284    11.00000    0.03235    0.04487 =
         0.02983   -0.00727    0.01338   -0.00869
AFIX  43
H3B   2    0.525025    0.481785    0.797749    11.00000   -1.20000
AFIX   0
C3C   1    0.581271    0.836223    0.639781    11.00000    0.02585    0.03839 =
         0.04657   -0.01961    0.00181    0.00303
AFIX  43
H3C   2    0.624441    0.830187    0.607898    11.00000   -1.20000
AFIX   0
C3D   1    0.806246    0.822560    0.796007    11.00000    0.04886    0.03013 =
         0.02072   -0.01419    0.00762   -0.00616
AFIX  43
H3D   2    0.816188    0.815661    0.837857    11.00000   -1.20000
AFIX   0
C3E   1    0.646483    0.583012    1.345350    11.00000    0.03456    0.03943 =
         0.02034   -0.00015   -0.00730    0.00444
AFIX  43
H3E   2    0.667565    0.556720    1.382444    11.00000   -1.20000
AFIX   0
C3G   1    0.520658    0.849376    0.729600    11.00000    0.03765    0.06277 =
         0.04616   -0.02354    0.01509   -0.00456
AFIX  43
H3G   2    0.515256    0.854141    0.769889    11.00000   -1.20000
AFIX   0
C3H   1    1.026044    0.639750    0.927442    11.00000    0.03091    0.03790 =
         0.04150   -0.01434   -0.01797    0.00385
AFIX  23
H3HA  2    1.091830    0.635968    0.911605    11.00000   -1.20000
H3HB  2    1.012146    0.599123    0.957970    11.00000   -1.20000
AFIX   0
C3I   1    0.421622    0.621332    0.983364    11.00000    0.03055    0.07871 =
         0.02903   -0.01184   -0.00383    0.00318
AFIX  43
H3I   2    0.403742    0.599853    1.024071    11.00000   -1.20000
AFIX   0
C3J   1    0.503088    0.610584    0.950926    11.00000    0.03201    0.06769 =
         0.02934   -0.01114    0.00022    0.00198
AFIX  43
H3J   2    0.551612    0.579439    0.964620    11.00000   -1.20000
AFIX   0
C3K   1    0.560557    0.990560    0.846348    11.00000    0.03744    0.05626 =
         0.04279    0.01057    0.00483   -0.00352
AFIX  43
H3K   2    0.494865    0.999493    0.846360    11.00000   -1.20000
AFIX   0
C3L   1    0.426911    0.531561    0.738028    11.00000    0.02924    0.05269 =
         0.03325   -0.01234    0.01321   -0.01067
AFIX  43
H3L   2    0.368125    0.520509    0.759050    11.00000   -1.20000
AFIX   0
C3M   1    0.272596    0.695948    0.959986    11.00000    0.01541    0.08170 =
         0.03712   -0.03282    0.00149   -0.00173
AFIX  23
H3MA  2    0.229031    0.660321    0.970745    11.00000   -1.20000
H3MB  2    0.250016    0.727904    0.923888    11.00000   -1.20000
AFIX   0
C3N   1    0.363614    0.605390    0.641054    11.00000    0.02150    0.05172 =
         0.04689   -0.00901    0.00051   -0.00694
AFIX  23
H3NA  2    0.310689    0.617439    0.666950    11.00000   -1.20000
H3NB  2    0.340826    0.575207    0.619844    11.00000   -1.20000
AFIX   0
C3O   1    0.478434    0.712243    0.424329    11.00000    0.02347    0.09285 =
         0.04091   -0.02133    0.00895   -0.02705
AFIX  23
H3OA  2    0.462707    0.669814    0.419770    11.00000   -1.20000
H3OB  2    0.441097    0.745505    0.396279    11.00000   -1.20000
AFIX   0
C3P   1    0.980142    0.716088    1.123294    11.00000    0.01883    0.07697 =
         0.03115   -0.01693    0.00331   -0.01149
AFIX  23
H3PA  2    1.009103    0.673306    1.141516    11.00000   -1.20000
H3PB  2    1.011193    0.748046    1.138487    11.00000   -1.20000
AFIX   0
C3Q   1    0.895867    0.886052    0.230160    11.00000    0.03489    0.04978 =
         0.02362   -0.00138   -0.00072   -0.00133
AFIX  43
H3Q   2    0.937683    0.912330    0.201441    11.00000   -1.20000
AFIX   0
C3R   1    0.735596    0.852048    0.265205    11.00000    0.03313    0.07015 =
         0.03073   -0.00537   -0.00844   -0.00429
AFIX  43
H3R   2    0.670268    0.855135    0.259869    11.00000   -1.20000
AFIX   0
C3S   1    0.656173    0.683893    0.435773    11.00000    0.02782    0.04774 =
         0.04590   -0.01109    0.00811   -0.00284
AFIX  43
H3S   2    0.651865    0.647166    0.469159    11.00000   -1.20000
AFIX   0
C3T   1    0.817971    0.492852    0.773876    11.00000    0.04016    0.03380 =
         0.02924   -0.00268   -0.00659   -0.00669
AFIX  43
H3T   2    0.845032    0.477515    0.811891    11.00000   -1.20000
AFIX   0
C3U   1    0.447173    0.849170    0.692639    11.00000    0.02791    0.05882 =
         0.06459   -0.02621    0.00520    0.00056
AFIX  43
H3U   2    0.382226    0.853555    0.703299    11.00000   -1.20000
AFIX   0
C3V   1    0.617246    1.010477    0.792424    11.00000    0.06482    0.07328 =
         0.03751    0.01582   -0.00540    0.00526
AFIX  43
H3V   2    0.589777    1.033215    0.756071    11.00000   -1.20000
AFIX   0
C3W   1    0.737003    0.710418    0.404896    11.00000    0.03024    0.03932 =
         0.04041   -0.00339    0.00514   -0.00069
AFIX  43
H3W   2    0.799294    0.694992    0.413286    11.00000   -1.20000
AFIX   0
C3F   1    0.810825    0.765811    1.123421    11.00000    0.03231    0.03839 =
         0.06356    0.00764    0.01591   -0.00135
AFIX  43
H3F   2    0.819862    0.803838    1.091997    11.00000   -1.20000
AFIX   0
C3Y   1    0.436641    0.843502    0.581624    11.00000    0.03568    0.04084 =
         0.07075   -0.01538   -0.01860    0.00815
AFIX  23
H3YA  2    0.467636    0.874036    0.546649    11.00000   -1.20000
H3YB  2    0.371473    0.860098    0.587034    11.00000   -1.20000
AFIX   0
C3Z   1    0.728343    0.748229    1.158614    11.00000    0.02552    0.03629 =
         0.05116    0.00715    0.01028    0.00423
AFIX  43
H3Z   2    0.670443    0.772308    1.155642    11.00000   -1.20000
AFIX   0
C40   1    1.069725    0.874967    0.919910    11.00000    0.02855    0.03785 =
         0.05022   -0.01314    0.00761   -0.01331
AFIX  23
H40A  2    1.082097    0.900236    0.948775    11.00000   -1.20000
H40B  2    1.128267    0.871544    0.894768    11.00000   -1.20000
AFIX   0
C41   1    0.689946    0.466718    1.114568    11.00000    0.06878    0.04417 =
         0.03176   -0.00776   -0.00156   -0.00183
AFIX 137
H41A  2    0.720623    0.466014    1.151646    11.00000   -1.50000
H41B  2    0.733456    0.448800    1.087389    11.00000   -1.50000
H41C  2    0.634185    0.441033    1.125048    11.00000   -1.50000
AFIX   0
C42   1    0.797998    0.892854    0.222965    11.00000    0.03728    0.06618 =
         0.03037    0.00132   -0.00305   -0.00285
AFIX  43
H42   2    0.773999    0.924637    0.189961    11.00000   -1.20000
AFIX   0
C43   1    1.180399    1.013347    0.663179    11.00000    0.09176    0.05023 =
         0.05034   -0.01229   -0.00521   -0.00280
AFIX 137
H43A  2    1.113011    1.006460    0.669097    11.00000   -1.50000
H43B  2    1.190536    1.059268    0.647405    11.00000   -1.50000
H43C  2    1.209358    0.997455    0.702064    11.00000   -1.50000
AFIX   0
O44   5    1.230883    0.905495    0.632713    11.00000    0.14226    0.09286 =
         0.20861   -0.09612   -0.11485    0.06940
C45   1    0.762611    0.585726    1.082184    11.00000    0.06324    0.04984 =
         0.06231   -0.01743   -0.00710   -0.01109
AFIX 137
H45A  2    0.754349    0.632457    1.068104    11.00000   -1.50000
H45B  2    0.812695    0.570527    1.056998    11.00000   -1.50000
H45C  2    0.779330    0.573981    1.124568    11.00000   -1.50000
AFIX   0
C46   1    1.141433    0.997738    0.553462    11.00000    0.08530    0.06044 =
         0.04932   -0.01127   -0.00894   -0.02620
AFIX 137
H46A  2    1.160379    0.982142    0.517507    11.00000   -1.50000
H46B  2    1.135338    1.044677    0.541791    11.00000   -1.50000
H46C  2    1.081136    0.980258    0.571129    11.00000   -1.50000
AFIX   0
PART 1
I1A   3    0.710794    0.763375    0.973559    21.00000    0.08520    0.04072 =
         0.03522   -0.01384    0.00747    0.00469
S1A   6    0.655509    0.549524    1.076479    21.00000    0.03426    0.04337 =
         0.01443   -0.00012   -0.00163    0.00464
I7A   3    0.253849    0.698705    0.775990    21.00000    0.02835    0.03857 =
         0.03498   -0.00860   -0.00371   -0.00482
I8A   3    0.880397    1.044036    0.625362    21.00000    0.04461    0.04570 =
         0.03876   -0.01026   -0.00018    0.00169
I3A   3    0.362062    0.502455    1.475837    21.00000    0.02194    0.03615 =
         0.02052   -0.00211   -0.00006   -0.00535
O2A   5    0.581783    0.570848    1.121575    21.00000    0.06672    0.04898 =
         0.04736    0.00981    0.03518    0.02454
S2A   6    1.231748    0.971346    0.610491    21.00000    0.04985    0.05241 =
         0.06919   -0.02164   -0.00702   -0.00147
PART 2
I1B   3    0.678602    0.761993    0.962665   -21.00000    0.12929    0.03591 =
         0.02251   -0.00894    0.02344   -0.00556
S1B   6    0.657652    0.551180    1.115566   -21.00000    0.07344    0.05965 =
         0.13776   -0.01067   -0.00119   -0.00027
I7B   3    0.240634    0.704078    0.774526   -21.00000    0.04760    0.18195 =
         0.04183    0.00366   -0.00989   -0.04679
I8B   3    0.870944    1.042640    0.622649   -21.00000    0.13042    0.03662 =
         0.03030   -0.00615    0.01351    0.01507
I3B   3    0.372270    0.503002    1.476855   -21.00000    0.09429    0.06028 =
         0.03695   -0.00154    0.01185   -0.02511
O2B   5    0.601878    0.560700    1.076120   -21.00000    0.18661    0.13349 =
         0.15829    0.06093   -0.13042   -0.10662
S2B   6    1.159068    0.948502    0.622823   -21.00000    0.03768    0.03430 =
         0.03607   -0.01063    0.00262   -0.00815
HKLF 4


REM  yj-58-thf_a.res in P-1
REM R1 =  0.0592 for   19970 Fo > 4sig(Fo)  and  0.0661 for all   22605 data
REM   1461 parameters refined using      6 restraints

END

WGHT      0.1090     54.8791

REM Highest difference peak  3.246,  deepest hole -5.746,  1-sigma level  0.224
Q1    1   0.9979  0.6256  1.3211  11.00000  0.05    3.25
Q2    1   0.7749  0.7657  0.9699  11.00000  0.05    2.22
Q3    1   0.7536  0.4944  0.9429  11.00000  0.05    2.21
Q4    1   0.8444  0.4374  1.2648  11.00000  0.05    2.05
Q5    1   0.5788  0.7740  0.9440  11.00000  0.05    2.04
Q6    1   0.8247  0.9767  1.0554  11.00000  0.05    2.01
Q7    1   0.3452  0.8700  0.8384  11.00000  0.05    1.98
Q8    1   0.8119  0.9546  1.0408  11.00000  0.05    1.91
Q9    1   0.4668  0.7814  1.2332  11.00000  0.05    1.91
Q10   1   0.8236  0.4678  0.9433  11.00000  0.05    1.80
Q11   1   0.4963  0.8201  1.2294  11.00000  0.05    1.62
Q12   1   0.4569  0.8207  1.2482  11.00000  0.05    1.54
Q13   1   0.8181  0.5058  0.9562  11.00000  0.05    1.53
Q14   1   0.3781  0.4692  1.4613  11.00000  0.05    1.36
Q15   1   0.2977  0.9447  0.8483  11.00000  0.05    1.35
Q16   1   1.1977  0.7592  0.7782  11.00000  0.05    1.24
Q17   1   0.6819  0.8859  0.5044  11.00000  0.05    1.24
Q18   1   0.7160  0.8923  0.4795  11.00000  0.05    1.22
Q19   1   0.3484  0.5388  1.4904  11.00000  0.05    1.17
Q20   1   0.6413  0.7653  0.9701  11.00000  0.05    1.17
Q21   1   0.2571  0.6570  0.7956  11.00000  0.05    1.16
Q22   1   0.8180  0.7134  0.5920  11.00000  0.05    1.16
Q23   1   0.9814  0.6822  0.6367  11.00000  0.05    1.16
Q24   1   0.8561  1.0077  0.6304  11.00000  0.05    1.14
Q25   1   0.3618  0.9395  0.8152  11.00000  0.05    1.12
Q26   1   0.8448  1.0201  0.6381  11.00000  0.05    1.08
Q27   1   0.7042  0.7331  0.9766  11.00000  0.05    1.07
Q28   1   0.8632  1.0737  0.6393  11.00000  0.05    1.06
Q29   1   0.8976  0.7534  0.6019  11.00000  0.05    1.03
Q30   1   0.9007  1.0339  0.6509  11.00000  0.05    1.01
Q31   1   0.2817  0.7332  0.7641  11.00000  0.05    0.98
Q32   1   0.8055  1.0510  0.6095  11.00000  0.05    0.98
Q33   1   0.8755  0.4851  0.9468  11.00000  0.05    0.98
Q34   1   1.1816  0.8099  0.7702  11.00000  0.05    0.98
Q35   1   0.8601  0.5020  1.2248  11.00000  0.05    0.98
Q36   1   0.8611  0.7439  0.6336  11.00000  0.05    0.97
Q37   1   0.9180  0.4708  1.2721  11.00000  0.05    0.90
Q38   1   0.9185  0.6460  0.6007  11.00000  0.05    0.87
Q39   1   0.9174  0.6841  0.6732  11.00000  0.05    0.83
Q40   1   0.3995  0.6328  1.2862  11.00000  0.05    0.80
Q41   1   0.1970  0.7002  0.7720  11.00000  0.05    0.79
Q42   1   0.9224  1.0668  0.6108  11.00000  0.05    0.76
Q43   1   0.8641  0.6819  0.6716  11.00000  0.05    0.75
Q44   1   0.8958  0.7038  0.5601  11.00000  0.05    0.74
Q45   1   0.9621  0.7130  0.6368  11.00000  0.05    0.73
Q46   1   0.6967  0.6377  1.2691  11.00000  0.05    0.73
Q47   1   0.8253  0.5166  1.2788  11.00000  0.05    0.72
Q48   1   0.7762  0.4968  1.2406  11.00000  0.05    0.72
Q49   1   0.2532  0.6834  0.7500  11.00000  0.05    0.72
Q50   1   0.9373  0.7165  0.5684  11.00000  0.05    0.71
Q51   1   0.9619  0.7267  0.5932  11.00000  0.05    0.71
Q52   1   0.4034  0.8114  1.1948  11.00000  0.05    0.70
Q53   1   0.6404  0.6541  1.2380  11.00000  0.05    0.69
Q54   1   0.8395  0.6707  0.6604  11.00000  0.05    0.69
Q55   1   0.9133  0.6356  0.6209  11.00000  0.05    0.68
Q56   1   0.9055  0.8314  0.6735  11.00000  0.05    0.67
Q57   1   0.4612  0.6674  0.8947  11.00000  0.05    0.67
Q58   1   0.7572  0.7894  0.3317  11.00000  0.05    0.67
Q59   1   0.7882  0.8336  0.5019  11.00000  0.05    0.66
Q60   1   0.7341  0.8131  0.4624  11.00000  0.05    0.66
Q61   1   1.0290  0.7225  0.9493  11.00000  0.05    0.65
Q62   1   0.8666  0.9443  0.8694  11.00000  0.05    0.65
Q63   1   0.8209  0.8519  0.6811  11.00000  0.05    0.65
Q64   1   0.7368  0.7982  0.4775  11.00000  0.05    0.64
Q65   1   0.6829  0.7693  0.3578  11.00000  0.05    0.64
Q66   1   0.7985  0.8685  0.2165  11.00000  0.05    0.64
Q67   1   0.4718  0.6333  1.2783  11.00000  0.05    0.63
Q68   1   1.0617  0.7925  0.6035  11.00000  0.05    0.63
Q69   1   0.8557  0.9591  0.8582  11.00000  0.05    0.62
Q70   1   0.5434  0.9154  1.0296  11.00000  0.05    0.62
Q71   1   0.5671  0.5745  1.0676  11.00000  0.05    0.62
Q72   1   0.8140  0.9518  0.8481  11.00000  0.05    0.62
Q73   1   0.2525  0.7091  1.0993  11.00000  0.05    0.62
Q74   1   0.7200  0.9523  0.8752  11.00000  0.05    0.61
Q75   1   0.5054  0.9361  0.9524  11.00000  0.05    0.61
Q76   1   0.4103  0.6617  0.5700  11.00000  0.05    0.61
Q77   1   0.8131  0.8044  0.3244  11.00000  0.05    0.61
Q78   1   0.5098  0.6479  0.9205  11.00000  0.05    0.61
Q79   1   0.2648  0.7458  1.1204  11.00000  0.05    0.60
Q80   1   0.9744  0.6269  0.8569  11.00000  0.05    0.60
Q81   1   0.2649  0.7635  1.0045  11.00000  0.05    0.60
Q82   1   0.2850  0.7567  1.0095  11.00000  0.05    0.59
Q83   1   0.8649  0.6449  0.6128  11.00000  0.05    0.59
Q84   1   0.7776  0.7377  0.5737  11.00000  0.05    0.59
Q85   1   0.4244  0.6950  0.5152  11.00000  0.05    0.59
Q86   1   0.3013  0.5173  1.4548  11.00000  0.05    0.59
Q87   1   1.1547  0.6594  0.5310  11.00000  0.05    0.59
Q88   1   0.5641  0.5560  0.6920  11.00000  0.05    0.58
Q89   1   0.7816  0.7674  1.1389  11.00000  0.05    0.58
Q90   1   0.3320  0.6636  1.2282  11.00000  0.05    0.58
Q91   1   0.5431  0.6578  0.8691  11.00000  0.05    0.58
Q92   1   0.2953  0.8011  1.0828  11.00000  0.05    0.58
Q93   1   0.2186  0.6772  0.8327  11.00000  0.05    0.58
Q94   1   0.9453  0.6682  0.8723  11.00000  0.05    0.58
Q95   1   0.7648  0.8325  0.2985  11.00000  0.05    0.57
Q96   1   0.7088  0.8251  0.7535  11.00000  0.05    0.57
Q97   1   0.8613  0.5864  0.5499  11.00000  0.05    0.57
Q98   1   0.7736  0.5266  0.6682  11.00000  0.05    0.57
Q99   1   1.1741  0.7091  0.5478  11.00000  0.05    0.57
Q100  1   0.9743  0.6382  0.9062  11.00000  0.05    0.57
Q101  1   0.4535  0.7435  0.4967  11.00000  0.05    0.57
Q102  1   0.6404  0.8592  0.4747  11.00000  0.05    0.57
Q103  1   0.5360  0.6064  1.3059  11.00000  0.05    0.57
Q104  1   0.7825  0.6827  1.1959  11.00000  0.05    0.57
Q105  1   0.6568  0.6858  0.7330  11.00000  0.05    0.57
Q106  1   0.6663  0.9937  0.7978  11.00000  0.05    0.56
Q107  1   0.6481  0.9527  0.9095  11.00000  0.05    0.56
Q108  1   1.2203  0.7641  0.4138  11.00000  0.05    0.56
Q109  1   1.0044  0.7757  1.0307  11.00000  0.05    0.56
Q110  1   0.7840  0.8675  0.6692  11.00000  0.05    0.55
Q111  1   0.6350  0.5257  0.7202  11.00000  0.05    0.55
Q112  1   0.3203  0.6824  0.9502  11.00000  0.05    0.55
Q113  1   1.0450  0.8363  0.9423  11.00000  0.05    0.55
Q114  1   1.1481  0.8481  0.2580  11.00000  0.05    0.55
Q115  1   0.5580  0.9187  0.9828  11.00000  0.05    0.55
Q116  1   1.1836  0.7670  0.5110  11.00000  0.05    0.55
Q117  1   0.8581  0.7061  1.1689  11.00000  0.05    0.55
Q118  1   0.5383  0.7194  0.4126  11.00000  0.05    0.55
Q119  1   1.0187  0.6963  1.0001  11.00000  0.05    0.55
Q120  1   0.5584  0.6410  1.2593  11.00000  0.05    0.54
Q121  1   1.1487  0.6173  0.5243  11.00000  0.05    0.54
Q122  1   1.1810  0.8211  0.3005  11.00000  0.05    0.54
Q123  1   0.6730  0.6831  0.5835  11.00000  0.05    0.54
Q124  1   0.7298  0.6352  1.0613  11.00000  0.05    0.54
Q125  1   0.4429  0.7791  0.5433  11.00000  0.05    0.54
Q126  1   1.0481  0.8343  0.5807  11.00000  0.05    0.54
Q127  1   1.1915  0.7981  0.3394  11.00000  0.05    0.54
Q128  1   1.1612  0.9647  0.6401  11.00000  0.05    0.54
Q129  1   0.6256  0.6602  0.8535  11.00000  0.05    0.54
Q130  1   0.3052  0.6483  0.7623  11.00000  0.05    0.53
Q131  1   0.5537  0.5819  1.1233  11.00000  0.05    0.53
Q132  1   0.2465  0.7608  1.1102  11.00000  0.05    0.53
Q133  1   0.9209  0.5322  0.6072  11.00000  0.05    0.52
Q134  1   0.6969  0.5260  0.7352  11.00000  0.05    0.52
Q135  1   1.1737  0.9488  0.6484  11.00000  0.05    0.52
Q136  1   1.0066  0.8283  0.2835  11.00000  0.05    0.52
Q137  1   0.4757  0.5753  0.6781  11.00000  0.05    0.52
Q138  1   0.8627  0.5380  0.6417  11.00000  0.05    0.52
Q139  1   0.5784  0.5386  1.1081  11.00000  0.05    0.51
Q140  1   0.8407  0.4637  1.3205  11.00000  0.05    0.51
Q141  1   0.5357  0.5565  1.1087  11.00000  0.05    0.51
Q142  1   0.5587  0.5271  0.7268  11.00000  0.05    0.51
Q143  1   0.6986  0.6655  1.2252  11.00000  0.05    0.51
Q144  1   0.8793  0.8332  0.7196  11.00000  0.05    0.51
Q145  1   0.2575  0.9178  0.8119  11.00000  0.05    0.51
Q146  1   1.1426  0.5663  0.5532  11.00000  0.05    0.51
Q147  1   0.8842  0.8885  0.8965  11.00000  0.05    0.50
Q148  1   0.5125  0.6505  1.0853  11.00000  0.05    0.50
Q149  1   0.3132  0.6379  0.7762  11.00000  0.05    0.50
Q150  1   0.3748  0.6568  0.9620  11.00000  0.05    0.50
;
_shelx_res_checksum                52728
_shelx_hkl_file
;
   0   0  -1    0.10    0.13
   0   0  -2    1.48    0.59
   0   0  -2    1.11    0.44
   0   0   2    2.43    0.52
   0   0  -3  535.45   22.26
   0   0   3  586.88   22.26
   0   0  -3  565.79   22.34
   0   0   3  593.87   22.29
   0   0   4  832.43   30.05
   0   0  -4  709.15   30.00
   0   0   5  142.62    6.12
   0   0  -5  126.98    6.17
   0   0   6    4.29    1.57
   0   0  -6    5.67    1.76
   0   0   7 3099.99  112.01
   0   0  -7 2686.60  112.12
   0   0   8  234.49    9.22
   0   0   8  237.51   10.14
   0   0  -8  209.85   10.36
   0   0   9  354.88   14.62
   0   0  -9  342.85   16.02
   0   0   9  387.15   15.71
   0   0   9  390.45   14.60
   0   0  10  484.43   20.91
   0   0 -10  535.69   22.70
   0   0  10  598.00   22.25
   0   0 -10  607.47   23.27
   0   0  10  547.66   20.92
   0   0  10  551.95   20.93
   0   0  11  870.86   35.20
   0   0  11  906.83   35.18
   0   0 -11 1024.10   36.41
   0   0 -11 1004.55   37.81
   0   0  11 1011.68   36.64
   0   0 -11  830.92   37.01
   0   0 -11  893.06   34.99
   0   0  12  258.60   10.48
   0   0  12  257.12   10.52
   0   0  12  271.31   11.94
   0   0 -12  270.61   13.23
   0   0 -12  249.94   10.27
   0   0 -13    2.39    0.75
   0   0  13    3.04    0.99
   0   0  13    1.64    0.91
   0   0 -13    3.61    2.44
   0   0  13    3.26    1.95
   0   0  13    1.79    1.85
   0   0  14  669.15   27.10
   0   0 -14  728.72   27.88
   0   0  14  645.33   26.14
   0   0  14  700.42   26.19
   0   0 -14  650.00   25.92
   0   0  15  185.79    8.92
   0   0 -15  204.09    9.88
   0   0  15  183.16    7.95
   0   0  15  193.64    8.02
   0   0 -16   31.03    4.10
   0   0  16   27.53    2.95
   0   0  16   29.46    2.09
   0   0 -17    5.01    3.38
   0   0  17    6.89    1.55
   0   0 -18  272.24   13.99
   0   0 -18  261.12   11.96
   0   0 -19   73.06    6.10
   0   0 -19   66.50    4.08
   0   0  20  536.00   18.20
   0   0 -20  369.94   17.72
   0   0 -21  111.80    5.58
   0   0  22   37.55    2.82
   0   0  22   35.29    2.33
   0   0  23   62.08    3.62
   0   0  23   56.14    3.12
   0   0  24    1.38    1.62
   0   0  24    1.14    1.06
   0   0 -24    0.34    2.05
   0   0  25    1.40    1.50
   0   0 -25   -0.32    1.81
   0   0  26    2.33    1.39
   0   0 -26    1.61    1.83
   0   0  27   56.28    3.18
   0   0  28   36.67    2.33
   0  -1  27   14.80    1.67
   0  -1  26    1.39    1.38
   0  -1  25   12.29    1.87
   0   1 -25   11.57    2.23
   0   1 -24  195.38    9.05
   0  -1  24  184.66    8.29
   0  -1  23   90.35    4.42
   0   1 -23   80.25    4.73
   0  -1  22   15.72    2.09
   0  -1  22   18.67    1.63
   0  -1  21    7.75    1.98
   0  -1  21    4.40    1.18
   0  -1  20   43.31    3.07
   0  -1  20   27.72    2.06
   0  -1  19  146.41    6.01
   0   1 -19  101.12    5.62
   0   1 -18   15.19    3.67
   0  -1  18   10.83    1.79
   0   1 -18   10.21    1.75
   0   1 -17  158.17    8.75
   0  -1  17  139.58    7.75
   0  -1  17  168.81    6.82
   0   1 -17  136.62    6.70
   0  -1  16    7.98    2.62
   0   1 -16    7.60    3.11
   0  -1  16    8.04    1.35
   0  -1  16    8.10    1.47
   0   1 -16    7.56    1.44
   0   1 -15 1383.40   51.04
   0  -1  15 1244.40   50.40
   0  -1  15 1276.38   49.25
   0  -1  15 1236.76   49.28
   0   1 -14  125.90    6.88
   0  -1  14  116.62    6.47
   0  -1  14  114.32    5.39
   0  -1  14  123.95    5.38
   0   1 -13   10.49    2.43
   0  -1  13    9.56    2.39
   0  -1  13   10.41    1.30
   0  -1  13    9.39    1.32
   0  -1  12   11.79    1.30
   0  -1  12   15.22    1.45
   0  -1  12   10.05    2.31
   0   1 -12    7.06    2.38
   0   1 -12   13.38    1.00
   0  -1  11  153.87    6.92
   0  -1  11  161.05    6.82
   0   1 -11  162.92    8.67
   0   1 -11  164.28    6.58
   0  -1  10   20.04    1.66
   0  -1  10   17.62    1.44
   0  -1  10   22.25    2.63
   0   1 -10   15.62    2.71
   0  -1  10   21.76    1.20
   0  -1   9  185.11    8.08
   0   1  -9  167.44    8.20
   0  -1   9  162.22    6.61
   0  -1   8 1081.50   39.73
   0   1  -8  920.55   39.73
   0  -1   7  133.69    6.29
   0   1  -7  128.64    6.36
   0   1  -6 1565.16   61.40
   0   1  -6 1508.72   60.99
   0  -1   6 1639.54   61.07
   0  -1   5 2386.91   94.97
   0   1  -5 2543.48   95.24
   0   1  -5 2474.60   94.90
   0  -1   4 2340.30   89.71
   0   1  -4 2292.71   89.85
   0   1  -4 2344.39   89.60
   0   1  -3  412.23   16.56
   0  -1   3  416.17   16.48
   0   1  -2  539.45   21.20
   0  -1   2  543.66   21.18
   0  -1   1  127.42    5.18
   0   1  -1  126.08    5.03
   0   1   0    0.06    0.19
   0  -1  -1   24.78    1.05
   0   1   1    0.42    0.45
   0   1   2    2.66    0.43
   0   1   3  155.23    6.33
   0   1   4  116.61    5.05
   0   1   5 1852.51   71.42
   0   1   6   43.68    2.70
   0  -1  -7    2.32    1.83
   0   1   7    1.37    1.11
   0   1   8  401.00   14.92
   0  -1  -8  403.58   15.51
   0   1   9  111.06    4.83
   0  -1  -9  126.92    6.57
   0   1   9  117.07    5.76
   0   1   9  118.86    4.84
   0   1  10  110.80    4.86
   0  -1 -10  108.39    5.92
   0  -1 -10  112.95    6.78
   0   1  10  125.36    5.98
   0   1  10  116.04    4.88
   0   1  10  119.69    4.88
   0   1  11    4.69    0.91
   0  -1 -11    2.88    2.37
   0  -1 -11    6.01    2.94
   0   1  11    8.64    1.87
   0  -1 -11    4.57    0.73
   0   1  11    5.29    0.99
   0   1  11    5.53    0.96
   0   1  12  384.24   14.90
   0   1  12  365.58   14.86
   0   1  12  389.99   15.64
   0  -1 -12  361.88   17.35
   0   1  12  376.19   16.19
   0   1  12  391.48   14.92
   0  -1 -12  353.02   14.71
   0   1  12  375.00   14.89
   0   1  13   18.89    1.45
   0   1  13   22.12    1.55
   0   1  13   21.35    2.37
   0  -1 -13   24.49    3.07
   0   1  13   21.07    2.60
   0  -1 -13   20.54    3.88
   0  -1 -13   21.93    1.32
   0  -1 -14   78.48    5.36
   0   1  14   74.86    4.26
   0   1  14   69.20    3.37
   0   1  14   76.37    3.48
   0  -1 -14   68.06    3.21
   0  -1 -15  970.64   38.23
   0   1  15 1026.71   36.43
   0  -1 -16   -0.30    3.11
   0   1  16    2.54    1.29
   0  -1 -17   26.47    4.23
   0   1  17   30.86    2.44
   0  -1 -18   11.07    3.80
   0   1  18   16.99    2.02
   0  -1 -19    7.97    3.74
   0   1  19   14.25    2.00
   0  -1 -20   27.33    4.42
   0  -1 -20   19.88    2.26
   0   1  21    0.61    1.58
   0  -1 -21    1.67    1.67
   0   1  22  216.09    9.17
   0  -1 -22  198.63    9.21
   0   1  23   23.56    2.26
   0   1  23   18.96    1.73
   0   1  24    0.06    1.51
   0   1  24    0.66    1.06
   0   1  25   26.87    2.28
   0   1  25   28.31    1.96
   0   1  26   50.01    3.03
   0  -1 -26   49.77    3.54
   0   1  27    5.10    1.41
   0  -1 -27    2.88    1.83
   0   1  28   31.01    2.14
   0  -2  27   47.63    2.73
   0  -2  27   41.92    2.63
   0  -2  26    0.74    1.40
   0  -2  25    7.41    1.66
   0  -2  24    9.96    1.85
   0   2 -24    9.47    2.20
   0  -2  23   20.41    2.25
   0   2 -23   17.98    2.46
   0  -2  23   20.96    1.72
   0   2 -22    9.86    2.13
   0  -2  22    6.33    1.22
   0  -2  21   48.60    3.25
   0  -2  21   34.41    2.31
   0  -2  20  178.39    6.89
   0  -2  20  120.39    6.03
   0  -2  19  258.69    9.74
   0  -2  19  199.13    9.14
   0  -2  18   48.30    4.15
   0  -2  18   45.07    2.82
   0  -2  18   38.10    2.30
   0   2 -18   35.13    2.65
   0  -2  17    5.55    2.91
   0   2 -17    4.75    3.13
   0  -2  17    7.44    1.50
   0  -2  17    7.56    1.61
   0   2 -17    4.98    1.40
   0  -2  16  213.48   10.14
   0   2 -16  226.58   10.48
   0  -2  16  195.04    8.67
   0  -2  16  213.74    8.69
   0   2 -16  185.77    8.53
   0   2 -15   61.06    4.73
   0  -2  15   49.98    4.60
   0  -2  15   61.28    3.29
   0  -2  15   60.00    3.36
   0   2 -15   65.91    3.27
   0   2 -14  183.23    8.77
   0  -2  14  170.71    8.66
   0  -2  14  166.77    7.41
   0  -2  14  175.71    7.34
   0   2 -14  162.78    7.23
   0  -2  13    1.20    1.08
   0  -2  13    1.68    1.27
   0  -2  13    0.44    2.42
   0  -2  12   29.72    2.06
   0  -2  12   33.66    2.23
   0   2 -12   26.42    3.63
   0  -2  12   28.16    3.17
   0   2 -12   34.20    3.14
   0  -2  12   36.91    1.80
   0  -2  11    1.83    1.23
   0  -2  11    0.62    0.98
   0  -2  11    0.45    1.88
   0   2 -11    1.82    2.02
   0  -2  11    1.60    0.65
   0   2 -11    0.69    1.33
   0  -2  10  162.26    8.20
   0   2 -10  148.30    8.31
   0   2 -10  179.87    8.06
   0  -2  10  166.50    6.69
   0  -2   9 5326.29  189.82
   0   2  -9 5148.58  189.94
   0  -2   9 4969.65  188.25
   0   2  -8    0.59    1.21
   0   2  -8    1.16    2.26
   0   2  -8    1.47    1.51
   0  -2   8    0.59    1.70
   0   2  -7  285.85   12.11
   0   2  -7  281.57   12.65
   0  -2   7  279.33   12.21
   0   2  -6  390.88   16.56
   0  -2   6  376.27   16.22
   0   2  -6  407.64   16.13
   0   2  -5 3502.02  137.97
   0  -2   5 3648.13  137.82
   0   2  -4    1.94    2.23
   0   2  -4    4.89    1.25
   0   2  -3    3.94    1.09
   0   2  -2  261.48   10.41
   0   2  -1   11.67    0.88
   0   2   0   17.36    1.08
   0   2   1    9.30    1.26
   0   2   1   10.82    1.01
   0  -2  -2   15.12    1.51
   0   2   3   28.46    1.53
   0  -2  -4  516.59   19.90
   0   2   4  496.61   19.81
   0  -2  -5  197.25    8.38
   0   2   5  195.85    8.19
   0  -2  -6  743.17   28.61
   0   2   6  706.50   28.33
   0  -2  -7  983.17   40.20
   0   2   7 1050.03   39.91
   0   2   8  282.10   11.08
   0   2   8  279.03   11.80
   0  -2  -8  284.04   12.31
   0   2   9   19.61    1.18
   0  -2  -9   16.48    2.54
   0   2   9   17.31    2.20
   0   2   9   16.27    1.90
   0   2   9   18.18    1.20
   0  -2  -9   16.19    1.07
   0   2  10  780.08   29.05
   0  -2 -10  771.17   30.24
   0  -2 -10  691.51   30.65
   0   2  10  754.34   30.00
   0   2  10  724.89   29.03
   0   2  11 2017.11   75.82
   0  -2 -11 2098.57   77.17
   0  -2 -11 1918.69   77.85
   0   2  11 1905.94   76.84
   0   2  11 1954.42   75.80
   0   2  11 1948.90   75.82
   0   2  12  473.58   17.84
   0  -2 -12  463.70   19.27
   0  -2 -12  454.01   20.21
   0   2  12  430.25   18.93
   0   2  12  445.38   17.81
   0   2  12  444.19   17.78
   0   2  13  371.59   13.55
   0  -2 -13  359.51   15.26
   0   2  13  315.76   14.70
   0  -2 -13  312.66   16.02
   0  -2 -13  311.91   13.32
   0   2  13  339.78   13.49
   0   2  13  346.52   13.48
   0  -2 -14  125.46    6.69
   0   2  14  125.15    4.73
   0   2  14  103.49    4.54
   0   2  14   89.17    4.51
   0  -2 -14   91.97    4.33
   0  -2 -15  358.01   16.38
   0  -2 -15  318.73   14.17
   0  -2 -16    3.67    3.23
   0  -2 -16    2.37    0.91
   0   2  16    4.87    1.47
   0  -2 -17    7.73    3.61
   0   2  17   13.69    1.77
   0  -2 -18   87.75    6.70
   0  -2 -19  648.62   26.17
   0   2  19  572.05   23.43
   0  -2 -20    3.71    3.79
   0   2  20    0.28    1.53
   0  -2 -21  142.17    8.61
   0   2  21  134.83    6.29
   0  -2 -21  129.56    6.49
   0   2  22    7.33    1.84
   0  -2 -22    7.34    2.01
   0   2  23  218.56    9.14
   0  -2 -23  194.65    9.26
   0   2  24   54.07    3.27
   0   2  24   48.51    2.88
   0   2  25    5.31    1.60
   0   2  25    5.40    1.18
   0   2  26   95.80    4.52
   0  -2 -26   80.20    4.93
   0   2  27   90.49    4.23
   0  -2 -27   73.33    4.53
   0   2  28    4.64    1.29
   0  -3  27    3.01    1.27
   0  -3  26   40.16    2.52
   0  -3  26   29.85    2.25
   0  -3  25    1.11    1.47
   0  -3  24  147.26    6.88
   0  -3  23    3.79    1.73
   0   3 -23    7.52    2.12
   0  -3  22    4.59    1.97
   0   3 -22    3.91    2.03
   0  -3  22    2.81    1.09
   0   3 -21   23.87    2.78
   0  -3  21   23.91    1.93
   0  -3  20   33.62    2.28
   0   3 -20   34.46    3.02
   0  -3  19   14.81    3.31
   0  -3  19   14.78    1.99
   0  -3  19   14.29    1.45
   0  -3  18  222.15   11.62
   0  -3  18  239.02   10.30
   0  -3  18  228.86    9.88
   0  -3  17  285.44   13.09
   0  -3  17  288.26   11.43
   0  -3  17  286.66   11.51
   0  -3  17  246.85   10.97
   0  -3  16    3.30    3.01
   0   3 -16    4.98    2.85
   0  -3  16   -0.65    1.45
   0  -3  16    0.31    1.40
   0   3 -16    0.23    1.23
   0  -3  16   -0.32    0.87
   0   3 -15   58.65    4.53
   0  -3  15   55.51    3.23
   0  -3  15   53.68    3.11
   0   3 -15   53.52    2.90
   0  -3  15   49.20    2.64
   0  -3  14   80.56    4.18
   0  -3  14   88.06    4.39
   0   3 -14   77.30    3.96
   0  -3  13  251.18   12.01
   0  -3  13  240.49   10.41
   0  -3  13  245.44   10.64
   0   3 -13  228.08   10.22
   0  -3  12    9.24    0.93
   0  -3  12    6.99    1.54
   0  -3  12    5.19    1.23
   0   3 -12    6.59    1.08
   0   3 -11  283.64   11.62
   0  -3  11  266.18    9.93
   0   3 -11  212.48   11.72
   0  -3  11  231.36   11.61
   0   3 -11  232.27    9.99
   0   3 -10    7.04    1.74
   0   3 -10    8.23    1.70
   0  -3  10    8.01    0.81
   0  -3  10    5.94    2.04
   0   3 -10    9.00    2.24
   0   3 -10    5.23    0.89
   0   3  -9    2.29    1.54
   0  -3   9    0.56    0.62
   0   3  -9    0.33    1.49
   0   3  -9    4.36    1.85
   0  -3   9    3.92    2.03
   0   3  -9    1.48    0.73
   0   3  -8  308.16   13.44
   0   3  -8  334.43   14.31
   0  -3   8  337.93   13.01
   0   3  -8  344.77   14.04
   0   3  -7    3.58    1.13
   0   3  -7    2.62    1.40
   0   3  -7    4.47    1.20
   0   3  -6  890.54   35.03
   0   3  -5  317.59   12.99
   0   3  -4 8738.95  334.44
   0   3  -3   75.37    3.70
   0   3  -2   57.87    2.94
   0   3  -1  642.64   25.11
   0   3   0   59.86    2.92
   0   3   1   61.39    3.13
   0  -3  -2  359.46   14.89
   0  -3  -3  308.07   12.92
   0  -3  -3  299.00   11.89
   0  -3  -4  640.71   24.05
   0  -3  -4  549.27   24.91
   0  -3  -5 5323.76  201.08
   0   3   5 5186.54  200.94
   0   3   6 2267.81   89.22
   0  -3  -6 2386.14   89.45
   0   3   7   79.07    3.93
   0  -3  -7   83.32    4.33
   0  -3  -8  254.85   12.12
   0   3   8  250.04   11.69
   0  -3  -9  768.23   31.29
   0   3   9  727.96   30.86
   0   3   9  714.73   31.39
   0  -3  -9  768.31   31.48
   0  -3  -9  708.63   30.09
   0  -3 -10 1044.80   41.66
   0   3  10 1068.57   41.84
   0   3  10 1010.12   41.23
   0  -3 -10 1007.17   41.96
   0  -3 -10  988.25   40.31
   0   3  10  946.99   40.37
   0  -3 -11  424.82   17.57
   0  -3 -11  384.78   17.87
   0   3  11  364.75   16.87
   0   3  11  427.34   17.61
   0   3  11  391.12   16.01
   0  -3 -11  381.08   15.92
   0   3  11  381.14   16.01
   0  -3 -12  504.45   21.94
   0  -3 -12  497.36   22.54
   0   3  12  486.69   21.39
   0   3  12  483.87   20.34
   0   3  12  481.89   20.36
   0   3  13    2.53    1.06
   0  -3 -13    3.51    2.72
   0   3  13    2.01    1.66
   0  -3 -13    0.18    2.64
   0   3  13    2.15    0.99
   0   3  13    0.98    0.90
   0   3  14    6.06    1.22
   0  -3 -14    4.13    2.88
   0  -3 -14    3.93    3.05
   0   3  14    2.01    1.70
   0   3  14    2.83    1.09
   0   3  14    3.91    0.99
   0  -3 -14    2.93    0.90
   0  -3 -15   17.87    3.81
   0   3  15   23.48    1.81
   0   3  15   18.63    1.64
   0  -3 -15   16.18    1.44
   0   3  15   20.63    1.54
   0  -3 -16   73.14    3.47
   0   3  16   73.92    3.71
   0  -3 -17  520.97   21.73
   0  -3 -17  472.90   18.95
   0  -3 -18   37.17    4.85
   0   3  18   30.36    2.30
   0  -3 -19   38.43    5.02
   0   3  19   32.90    2.50
   0  -3 -20  188.60   10.12
   0   3  20  153.34    7.16
   0  -3 -21    7.62    3.92
   0   3  21    9.99    1.76
   0  -3 -22   31.25    4.61
   0   3  22   36.02    2.61
   0  -3 -22   31.09    2.93
   0   3  23  137.30    6.28
   0  -3 -23  127.26    6.57
   0   3  24   56.79    3.33
   0  -3 -24   50.17    3.54
   0   3  25   34.44    2.52
   0   3  25   30.55    2.13
   0   3  26    2.02    1.42
   0   3  26    1.48    1.07
   0   3  27   17.49    1.82
   0  -3 -27   20.48    2.46
   0   3  28   57.49    3.10
   0  -4  26    1.30    1.36
   0  -4  26    1.86    1.14
   0  -4  25   15.12    1.85
   0  -4  25   10.56    1.55
   0  -4  24    0.25    1.57
   0  -4  22   25.96    2.02
   0   4 -22   30.20    2.80
   0   4 -21   14.29    2.33
   0  -4  21   15.64    1.58
   0  -4  20   -1.32    2.88
   0  -4  20    0.87    1.73
   0   4 -20    0.23    1.88
   0  -4  20   -0.59    1.07
   0  -4  19  537.92   23.38
   0  -4  19  492.53   21.33
   0   4 -19  531.33   21.94
   0  -4  18   15.94    3.68
   0  -4  18   13.37    2.00
   0  -4  18   15.68    2.06
   0   4 -18   11.66    2.12
   0  -4  18   10.73    1.35
   0  -4  17   34.91    4.46
   0  -4  17   37.58    2.56
   0  -4  17   33.39    2.68
   0  -4  16  375.87   16.30
   0  -4  16  357.73   14.37
   0  -4  16  373.07   14.60
   0  -4  16  323.81   13.90
   0  -4  15  123.99    7.44
   0   4 -15  135.62    6.87
   0  -4  15  112.85    5.32
   0  -4  15  113.20    5.54
   0  -4  15  101.13    4.83
   0  -4  14    6.04    0.98
   0  -4  14    5.55    3.19
   0  -4  14    4.48    1.74
   0  -4  14    3.89    1.48
   0  -4  14    6.32    0.93
   0  -4  13    3.13    3.02
   0  -4  13    1.70    0.77
   0  -4  13    0.41    1.29
   0  -4  13    1.45    1.64
   0  -4  13    1.58    0.76
   0   4 -13    1.92    0.99
   0  -4  12 1985.67   71.43
   0  -4  12 1826.09   71.97
   0   4 -12 1731.19   71.46
   0  -4  12 1864.68   71.39
   0   4 -11   18.54    2.27
   0  -4  11   17.40    1.24
   0   4 -11   17.93    2.44
   0   4 -11   17.06    2.68
   0   4 -11   18.97    1.37
   0  -4  11   18.19    1.20
   0   4 -10  447.16   19.54
   0   4 -10  495.61   20.36
   0  -4  10  492.91   18.89
   0   4 -10  491.65   20.75
   0   4 -10  484.39   18.92
   0  -4  10  482.73   18.83
   0   4  -9  354.96   15.11
   0  -4   9  382.86   14.59
   0   4  -9  406.62   15.97
   0   4  -9  374.26   16.19
   0  -4   9  364.02   14.49
   0   4  -9  366.53   14.57
   0   4  -8    5.42    1.44
   0  -4   8    6.50    0.87
   0   4  -8    6.71    1.72
   0   4  -8    7.79    2.01
   0  -4   8    6.21    0.68
   0   4  -7  234.15   10.73
   0  -4   7  236.25    9.86
   0   4  -7  229.36   10.16
   0   4  -6  547.15   22.07
   0   4  -5  200.97    8.69
   0  -4   4  339.53   15.22
   0   4  -4  385.41   14.93
   0  -4   3   78.36    3.80
   0   4  -3   45.02    2.95
   0  -4   2 6143.55  230.66
   0   4  -2 5875.32  230.35
   0  -4   2 6054.30  230.25
   0   4  -1  415.30   17.12
   0  -4   1  437.74   16.97
   0   4   0  705.79   28.05
   0  -4   0  719.92   27.91
   0   4   1    4.95    1.81
   0  -4  -1    3.20    1.53
   0  -4  -2    1.60    1.82
   0   4   2    1.58    2.09
   0  -4  -3  564.07   22.08
   0  -4  -3  510.62   21.46
   0  -4  -4 1557.30   62.83
   0  -4  -4 1611.80   61.59
   0  -4  -5  820.67   34.54
   0  -4  -5  865.19   33.28
   0  -4  -6  395.74   18.47
   0  -4  -6  443.67   17.28
   0  -4  -7   64.60    3.50
   0   4   7   63.14    3.23
   0   4   8 1076.81   42.34
   0  -4  -8 1138.00   43.55
   0  -4  -8 1174.72   43.40
   0   4   8 1117.82   42.99
   0   4   8 1061.43   43.76
   0   4   9  265.44   11.45
   0  -4  -9  278.62   12.75
   0   4   9  335.90   13.28
   0  -4  -9  332.30   12.93
   0   4   9  327.65   12.33
   0  -4  -9  294.43   11.47
   0   4  10  266.78   11.15
   0  -4 -10  284.64   12.68
   0  -4 -10  317.25   12.86
   0   4  10  302.93   12.10
   0   4  10  323.02   13.04
   0  -4 -10  276.04   11.13
   0  -4 -11    3.82    2.85
   0  -4 -11    5.73    2.46
   0   4  11    4.68    1.60
   0   4  11    3.44    2.16
   0   4  11    3.58    0.91
   0   4  11    2.81    0.95
   0  -4 -11    2.77    0.79
   0  -4 -12   41.49    4.38
   0   4  12   51.06    3.45
   0  -4 -12   56.58    4.61
   0   4  12   58.03    4.15
   0  -4 -12   47.62    2.37
   0   4  12   46.23    2.44
   0   4  12   46.66    2.47
   0   4  13   72.69    3.61
   0  -4 -13   78.43    5.67
   0   4  13   97.25    5.57
   0  -4 -13   91.53    6.10
   0   4  13   82.31    4.80
   0   4  13   78.35    3.70
   0   4  13   83.19    3.67
   0  -4 -13   75.50    3.54
   0   4  14  207.43    9.01
   0  -4 -14  249.19   11.26
   0  -4 -14  208.39   11.68
   0   4  14  220.24   10.32
   0   4  14  221.60    9.02
   0   4  14  226.03    9.08
   0   4  15   16.95    1.56
   0   4  15   18.60    1.58
   0   4  15   18.36    1.48
   0  -4 -16   88.34    6.39
   0   4  16   80.92    4.01
   0   4  16   87.04    4.10
   0  -4 -16   77.87    3.85
   0   4  16   89.50    4.00
   0  -4 -17   23.70    4.51
   0   4  17   21.63    1.91
   0  -4 -17   20.64    1.65
   0   4  17   23.50    2.02
   0  -4 -18  348.26   16.08
   0   4  18  323.25   13.26
   0  -4 -18  319.80   13.08
   0  -4 -19   69.66    6.14
   0   4  19   55.50    3.25
   0  -4 -20   30.40    4.74
   0   4  20   29.86    2.36
   0  -4 -21   26.42    4.72
   0   4  21   22.88    2.15
   0  -4 -22   10.11    3.95
   0   4  22   10.19    1.75
   0   4  23    1.51    1.49
   0  -4 -23    2.44    1.98
   0   4  24   57.08    3.25
   0  -4 -24   44.85    3.49
   0   4  25    5.59    1.52
   0  -4 -25    4.30    1.94
   0   4  26   18.70    1.90
   0   4  26   16.06    1.58
   0   4  27    2.75    1.29
   0   4  28    4.08    1.23
   0  -4 -28    2.62    1.80
   0  -5  26    0.24    1.26
   0  -5  25    8.47    1.66
   0  -5  25    5.79    1.31
   0  -5  24    1.97    1.54
   0  -5  24    2.48    1.27
   0  -5  23   38.23    2.68
   0  -5  22    5.93    2.18
   0  -5  21    3.43    1.97
   0   5 -21    2.71    1.96
   0  -5  21    2.06    1.09
   0  -5  20   -0.95    2.84
   0  -5  20    2.55    1.71
   0   5 -20    0.08    1.80
   0  -5  20    0.69    1.05
   0  -5  19    4.13    3.37
   0  -5  19    9.02    1.92
   0  -5  19    6.06    1.82
   0   5 -19    5.64    1.99
   0  -5  19    6.42    1.20
   0  -5  18   22.65    3.91
   0  -5  18   24.49    2.46
   0  -5  18   25.35    2.48
   0   5 -18   18.29    2.38
   0  -5  18   20.11    1.67
   0  -5  17  119.52    7.73
   0  -5  17  117.43    5.89
   0  -5  17  124.81    5.77
   0  -5  17  109.38    5.20
   0   5 -17  120.45    5.82
   0  -5  16   32.98    4.75
   0  -5  16   39.20    2.80
   0  -5  16   33.43    2.94
   0  -5  16   37.19    2.24
   0   5 -16   40.98    2.85
   0  -5  15    5.17    3.63
   0  -5  15    5.62    1.70
   0  -5  15    9.20    2.09
   0   5 -15    9.26    1.71
   0  -5  15    6.05    1.04
   0  -5  14   19.37    4.05
   0  -5  14   15.20    1.32
   0  -5  14   13.47    1.87
   0  -5  14   16.88    2.19
   0  -5  14   15.99    1.30
   0   5 -14   11.61    1.76
   0  -5  13  668.36   26.65
   0  -5  13  664.66   24.19
   0  -5  13  596.28   24.82
   0  -5  13  578.77   24.10
   0  -5  12    1.53    0.86
   0   5 -12    1.58    1.90
   0  -5  12    1.94    0.70
   0  -5  11   65.61    3.02
   0   5 -11   61.19    3.94
   0  -5  11   63.90    2.93
   0   5 -10   90.63    4.80
   0  -5  10   94.89    4.09
   0   5 -10   82.88    5.35
   0   5 -10   97.56    5.84
   0  -5  10  103.13    6.07
   0   5 -10   93.94    4.09
   0  -5  10   93.51    4.00
   0   5  -9  420.62   17.99
   0   5  -9  461.35   18.92
   0  -5   9  454.06   17.52
   0   5  -9  508.85   19.43
   0  -5   9  470.88   19.42
   0  -5   9  444.96   17.41
   0   5  -9  434.92   17.46
   0   5  -8   25.97    2.00
   0  -5   8   20.59    1.48
   0   5  -8   24.12    2.47
   0  -5   8   26.86    1.38
   0   5  -7  295.94   12.02
   0  -5   7  305.61   11.70
   0  -5   7  296.10   13.21
   0  -5   7  284.15   11.53
   0   5  -7  286.61   11.70
   0   5  -6    6.86    1.54
   0  -5   6    8.28    0.98
   0  -5   6    8.24    0.68
   0  -5   5   45.92    3.28
   0   5  -5   37.18    2.63
   0  -5   4   97.60    5.28
   0   5  -4   94.64    4.74
   0  -5   3  211.05    9.39
   0   5  -3  204.38    8.94
   0   5  -2  251.56   10.53
   0  -5   2  232.72   10.22
   0  -5   1   70.96    3.55
   0   5  -1   65.81    3.78
   0  -5   0 1507.50   57.22
   0   5   0 1439.59   57.43
   0  -5  -1  556.84   23.07
   0   5   1  616.50   23.45
   0   5   2   11.48    2.53
   0  -5  -2    7.54    2.09
   0  -5  -3 6042.01  231.95
   0  -5  -4  102.25    6.27
   0  -5  -4  106.57    4.56
   0  -5  -4   93.36    5.46
   0  -5  -5  944.36   39.40
   0  -5  -5  984.98   37.91
   0  -5  -6 2204.29   90.59
   0  -5  -6 2353.67   89.17
   0  -5  -7  133.05    7.84
   0  -5  -7  141.10    6.35
   0   5   8    7.71    0.80
   0  -5  -8   11.26    3.17
   0  -5  -8    9.38    1.67
   0  -5  -8    6.00    2.41
   0   5   9  804.02   31.45
   0  -5  -9  866.21   32.98
   0   5   9  836.30   33.33
   0  -5  -9  861.94   32.70
   0   5  10   25.81    1.62
   0  -5 -10   20.35    3.55
   0  -5 -10   46.53    3.39
   0  -5 -10   34.80    4.60
   0   5  10   39.62    3.71
   0  -5 -10   29.70    1.67
   0   5  11    8.45    1.02
   0  -5 -11   13.68    3.22
   0  -5 -11    4.86    3.41
   0  -5 -11    5.97    2.29
   0   5  11    6.59    2.34
   0  -5 -11    6.97    0.98
   0   5  11    6.23    1.15
   0   5  12   20.79    1.45
   0  -5 -12   17.10    3.42
   0  -5 -12   24.70    4.34
   0   5  12   26.07    3.10
   0   5  12   23.46    2.32
   0  -5 -12   22.21    3.18
   0   5  12   18.67    1.51
   0  -5 -12   22.56    1.44
   0   5  12   20.78    1.55
   0   5  13  931.61   36.64
   0  -5 -13 1042.14   38.79
   0  -5 -13  978.57   39.11
   0   5  13  951.41   38.70
   0   5  13  932.38   36.68
   0  -5 -13  944.89   36.61
   0   5  13  942.66   36.72
   0   5  14  149.54    6.46
   0  -5 -14  165.76    8.81
   0  -5 -14  154.84    9.05
   0  -5 -14  151.89    6.41
   0   5  14  151.44    6.46
   0   5  14  154.75    6.54
   0   5  15  113.80    5.13
   0   5  15  112.60    5.11
   0   5  15  117.50    5.23
   0  -5 -16  147.32    8.82
   0   5  16  135.40    6.17
   0   5  16  148.98    6.32
   0  -5 -17   45.41    5.40
   0   5  17   43.24    2.57
   0   5  17   43.67    2.64
   0  -5 -17   39.19    2.44
   0  -5 -18   65.56    6.18
   0   5  18   60.69    3.28
   0  -5 -18   52.13    5.14
   0   5  18   62.84    3.41
   0  -5 -18   61.39    3.18
   0  -5 -19  590.44   24.57
   0   5  19  543.27   21.57
   0  -5 -19  528.94   21.41
   0  -5 -20  107.62    7.82
   0   5  20  107.91    5.16
   0  -5 -21   13.63    4.42
   0   5  21    7.15    1.60
   0  -5 -22   31.58    4.98
   0   5  22   30.71    2.41
   0  -5 -23  330.51   15.64
   0   5  23  310.98   13.08
   0   5  24   79.74    4.10
   0  -5 -24   71.50    4.53
   0   5  25   89.10    4.35
   0  -5 -25   76.85    4.68
   0   5  26   78.64    3.90
   0  -5 -26   67.57    4.20
   0   5  27   18.23    1.76
   0   5  27   13.55    1.43
   0   5  28   36.45    2.33
   0  -6  25    4.78    1.54
   0  -6  25    5.76    1.28
   0  -6  24  103.08    4.64
   0  -6  24   74.01    4.17
   0  -6  23   26.78    2.55
   0  -6  23   14.98    1.84
   0  -6  22   18.39    2.46
   0  -6  22   11.98    1.73
   0  -6  21  624.29   20.82
   0  -6  21  430.17   20.17
   0  -6  20   -0.34    3.12
   0  -6  20    1.64    1.66
   0  -6  20    0.33    1.03
   0  -6  19   11.60    3.57
   0  -6  19   10.63    2.11
   0  -6  19   10.35    2.00
   0  -6  19    8.43    1.36
   0   6 -19    9.85    2.18
   0  -6  18  190.71   10.14
   0  -6  18  193.57    7.95
   0  -6  18  176.98    8.09
   0   6 -18  155.76    7.84
   0  -6  18  160.27    7.32
   0  -6  17  232.36   12.38
   0  -6  17  251.67   10.37
   0  -6  17  240.19   10.59
   0  -6  17  225.64    9.78
   0   6 -17  237.98   10.36
   0  -6  16    3.23    3.76
   0  -6  16    0.38    1.77
   0  -6  16    1.05    1.89
   0   6 -16    1.52    1.64
   0  -6  16    1.66    1.01
   0  -6  15  668.40   27.19
   0  -6  15  701.12   24.42
   0  -6  15  617.08   24.82
   0  -6  15  626.36   25.20
   0   6 -15  599.91   24.76
   0  -6  15  554.51   24.29
   0  -6  14   72.85    3.33
   0  -6  14   69.17    4.29
   0  -6  14   67.08    3.83
   0  -6  14   67.44    3.31
   0   6 -14   63.89    3.71
   0  -6  13   75.73    6.01
   0  -6  13   71.01    3.15
   0  -6  13   64.58    4.06
   0   6 -13   59.35    3.41
   0  -6  13   59.14    3.02
   0  -6  12   25.98    4.21
   0  -6  12   30.37    1.86
   0   6 -12   29.12    2.96
   0  -6  12   30.10    1.72
   0   6 -12   31.35    2.12
   0  -6  11  303.27   11.38
   0   6 -11  258.32   12.13
   0   6 -11  279.98   11.52
   0  -6  11  274.16   11.24
   0   6 -10   43.09    3.16
   0  -6  10   45.76    2.47
   0   6 -10   49.48    2.64
   0  -6  10   51.04    2.35
   0   6  -9   96.47    4.86
   0  -6   9   98.35    4.34
   0   6  -9   96.33    5.72
   0  -6   9  102.24    6.18
   0   6  -9   98.92    4.43
   0  -6   9   99.74    4.18
   0   6  -8  192.00    8.57
   0  -6   8  199.47    8.18
   0   6  -8  197.09    9.49
   0  -6   8  228.11   10.19
   0   6  -8  195.95    8.23
   0  -6   8  203.62    8.02
   0   6  -7   85.40    4.06
   0   6  -7   83.63    4.83
   0  -6   7   85.00    3.78
   0  -6   7   89.72    5.41
   0   6  -7   81.45    3.70
   0  -6   7   79.04    3.48
   0   6  -6 1164.93   42.66
   0  -6   6 1040.37   41.46
   0  -6   6 1120.55   43.05
   0   6  -6 1068.29   41.44
   0  -6   6 1075.30   41.30
   0   6  -5  206.82    8.84
   0  -6   5  192.53    7.61
   0  -6   4  516.54   19.94
   0  -6   4  534.34   21.41
   0   6  -4  491.58   20.94
   0  -6   3  106.03    6.05
   0   6  -3  129.55    5.91
   0  -6   2  146.55    6.66
   0   6  -2  126.63    6.29
   0  -6   2  132.67    6.07
   0   6  -1 6157.62  236.99
   0  -6   1 6188.38  236.69
   0   6   0 4546.33  177.28
   0  -6   0 4657.87  176.96
   0   6   1  358.83   15.03
   0  -6  -1  356.54   14.72
   0   6   2 9457.14  347.87
   0  -6  -2 8781.03  347.50
   0  -6  -3 1353.50   53.06
   0  -6  -4 3927.70  151.54
   0  -6  -5  198.38   10.62
   0  -6  -5  195.10   10.03
   0  -6  -6   89.82    6.01
   0  -6  -6  103.29    4.52
   0   6   7 1506.32   58.36
   0  -6  -7 1592.59   59.10
   0  -6  -7 1464.55   60.83
   0   6   8    3.27    0.69
   0  -6  -8   -0.17    2.67
   0  -6  -8    3.71    1.55
   0  -6  -8    5.24    2.59
   0  -6  -9  208.68    9.87
   0   6   9  214.72    8.56
   0  -6  -9  214.88   10.27
   0  -6  -9  227.42    9.71
   0  -6  -9  188.62   11.16
   0  -6 -10   17.14    3.00
   0   6  10   16.23    1.18
   0   6  10   13.01    2.97
   0  -6 -10    8.18    2.15
   0  -6 -10   11.26    3.54
   0   6  10   13.36    1.45
   0   6  11  719.34   27.31
   0  -6 -11  669.03   28.56
   0  -6 -11  759.20   29.23
   0  -6 -11  640.40   30.47
   0   6  11  724.75   29.57
   0  -6 -11  724.43   28.99
   0  -6 -11  707.02   27.35
   0   6  11  674.49   27.43
   0  -6 -12   33.97    3.53
   0   6  12   39.60    2.02
   0  -6 -12   41.45    4.22
   0  -6 -12   36.34    3.67
   0   6  12   40.39    3.96
   0  -6 -12   28.69    4.62
   0   6  12   34.48    2.15
   0  -6 -12   35.97    2.02
   0   6  13    7.61    1.09
   0  -6 -13    5.34    2.66
   0  -6 -13   13.52    2.96
   0   6  13   13.20    2.92
   0  -6 -13   10.60    4.05
   0  -6 -13    9.64    1.11
   0   6  13    9.39    1.22
   0   6  14  308.96   12.59
   0  -6 -14  298.74   14.10
   0  -6 -14  355.34   15.20
   0  -6 -14  277.07   14.89
   0   6  14  323.82   12.71
   0   6  14  315.68   12.64
   0  -6 -14  311.31   12.57
   0  -6 -15    4.31    3.49
   0   6  15    6.74    1.15
   0  -6 -15    1.76    2.77
   0   6  15    6.62    1.27
   0   6  15    5.85    1.12
   0  -6 -15    5.39    1.11
   0  -6 -16   46.16    5.19
   0   6  16   39.74    2.46
   0  -6 -16   40.54    4.38
   0   6  16   45.30    2.58
   0   6  17   59.21    3.23
   0  -6 -17   63.46    5.38
   0   6  17   62.28    3.38
   0  -6 -18   11.03    4.54
   0   6  18    7.40    1.44
   0  -6 -18    8.47    3.54
   0  -6 -18    8.45    1.39
   0   6  18    8.46    1.54
   0  -6 -19  648.24   26.38
   0   6  19  562.16   23.19
   0  -6 -19  568.41   23.14
   0   6  19  617.67   23.39
   0  -6 -20    2.23    4.20
   0   6  20    1.10    1.36
   0  -6 -20    1.92    1.23
   0  -6 -21    0.20    3.96
   0   6  21    0.32    1.44
   0  -6 -22   37.45    5.18
   0   6  22   30.46    2.40
   0  -6 -23    6.22    3.79
   0   6  23    1.05    1.43
   0   6  24   27.18    2.24
   0   6  25    5.61    1.52
   0  -6 -25    5.94    2.13
   0   6  26   24.79    2.08
   0  -6 -26   22.32    2.51
   0   6  27   42.67    2.62
   0  -6 -27   37.54    2.98
   0  -7  24   20.02    1.77
   0  -7  23    1.34    1.76
   0  -7  23    0.97    1.19
   0  -7  22   12.63    2.32
   0  -7  22    7.03    1.51
   0  -7  21    4.21    1.85
   0  -7  21    0.59    1.36
   0  -7  20  188.65    7.91
   0  -7  20  171.72    7.91
   0  -7  20  180.17    9.82
   0  -7  19  123.13    5.62
   0  -7  19  117.33    5.79
   0  -7  19  114.64    7.66
   0  -7  19  101.83    5.16
   0  -7  19   95.21    4.90
   0  -7  18    1.91    3.78
   0  -7  18    2.66    1.98
   0  -7  18   -0.28    1.77
   0  -7  18    0.51    1.03
   0  -7  17   53.96    5.56
   0  -7  17   52.85    3.42
   0  -7  17   53.38    3.83
   0   7 -17   50.34    3.41
   0  -7  17   44.66    2.71
   0  -7  16  216.72   11.34
   0  -7  16  192.23    9.08
   0  -7  16  194.05    8.74
   0   7 -16  197.80    8.68
   0  -7  16  187.35    8.15
   0  -7  15    6.13    1.09
   0  -7  15    7.00    4.18
   0  -7  15    3.52    2.30
   0  -7  15    2.91    1.82
   0  -7  15    2.63    1.06
   0   7 -15    2.53    1.70
   0  -7  14  234.68   12.17
   0  -7  14  223.03    9.14
   0  -7  14  211.50   10.10
   0  -7  14  215.80    9.11
   0   7 -14  227.50    9.59
   0  -7  13   39.51    2.29
   0  -7  13   39.92    5.34
   0   7 -13   35.89    3.65
   0  -7  13   43.48    2.31
   0   7 -13   45.04    2.81
   0  -7  12   12.24    3.92
   0  -7  12   13.20    1.32
   0   7 -12   12.76    2.45
   0   7 -12   13.42    1.71
   0  -7  12   16.35    1.28
   0  -7  11   13.39    1.29
   0   7 -11   14.29    2.25
   0   7 -11   11.56    1.54
   0  -7  11    8.84    1.04
   0  -7  10  187.32    7.67
   0   7 -10  167.64    8.28
   0  -7  10  184.94    7.54
   0   7 -10  190.21    7.84
   0   7  -9    1.27    1.56
   0   7  -9    3.31    2.11
   0  -7   9    1.62    1.06
   0  -7   9    4.41    2.39
   0  -7   9    2.76    0.72
   0   7  -9    1.63    1.05
   0   7  -8   92.26    4.51
   0   7  -8   97.96    5.56
   0  -7   8   88.76    4.06
   0  -7   8   89.04    5.85
   0   7  -8   90.90    4.10
   0  -7   8   86.43    3.85
   0  -7   7  465.31   17.36
   0   7  -7  473.67   18.87
   0  -7   7  401.13   18.93
   0  -7   7  422.46   17.11
   0   7  -7  438.54   17.32
   0   7  -6 1264.15   51.12
   0  -7   6 1306.42   51.59
   0  -7   6 1299.41   49.72
   0   7  -6 1288.10   49.89
   0   7  -5   73.70    4.55
   0  -7   5   78.99    3.29
   0  -7   5   78.38    5.01
   0  -7   5   75.74    3.26
   0   7  -5   71.34    3.47
   0   7  -4  285.95   12.69
   0  -7   4  275.11   13.00
   0  -7   4  295.39   11.48
   0  -7   4  292.56   11.48
   0  -7   3 1211.75   44.12
   0   7  -3 1101.93   44.42
   0  -7   3 1112.28   43.23
   0  -7   3 1144.20   44.74
   0  -7   3 1115.34   43.24
   0   7  -2  358.43   15.72
   0  -7   2  360.90   15.27
   0  -7   1  404.62   16.79
   0   7  -1  424.91   17.24
   0   7   0 1569.93   61.58
   0  -7   0 1576.44   61.15
   0  -7  -1 2004.27   77.83
   0   7   1 2012.66   78.27
   0  -7  -2  257.81   11.13
   0   7   2  256.20   11.56
   0  -7  -3    0.56    1.73
   0   7   3    1.90    2.33
   0  -7  -4    4.92    1.93
   0  -7  -5  446.53   14.86
   0   7   5  468.28   17.55
   0  -7  -5  389.68   14.40
   0  -7  -5  252.83   15.01
   0  -7  -5  269.48   15.43
   0   7   6  104.02    4.51
   0  -7  -6  117.67    4.65
   0  -7  -6  107.83    7.21
   0  -7  -6  114.82    5.08
   0  -7  -6  106.56    5.90
   0  -7  -6  100.29    6.24
   0  -7  -7 1115.48   45.44
   0  -7  -7 1084.98   46.77
   0  -7  -7 1036.60   45.97
   0  -7  -8  209.93    9.75
   0   7   8  204.43    8.22
   0  -7  -8  215.40    9.09
   0  -7  -8  184.36   10.86
   0  -7  -9  273.75   12.75
   0   7   9  280.46   11.28
   0  -7  -9  291.04   13.03
   0  -7  -9  305.83   12.38
   0  -7  -9  293.79   14.55
   0  -7 -10  469.39   19.91
   0   7  10  486.29   18.43
   0  -7 -10  517.73   20.42
   0  -7 -10  519.83   19.82
   0  -7 -10  447.56   21.64
   0   7  10  425.16   18.63
   0   7  11   18.87    1.32
   0  -7 -11   20.12    3.20
   0  -7 -11   23.43    3.67
   0   7  11   21.38    3.25
   0  -7 -11   22.17    2.71
   0  -7 -11   12.53    3.81
   0   7  11   19.05    1.63
   0  -7 -11   16.62    1.43
   0   7  12    7.26    0.99
   0  -7 -12    4.86    2.91
   0  -7 -12    1.34    3.20
   0   7  12    6.73    2.53
   0  -7 -12    7.95    2.35
   0  -7 -12    7.06    3.35
   0   7  12    5.89    1.22
   0  -7 -12    6.04    1.08
   0   7  13  113.37    4.80
   0  -7 -13  110.30    6.58
   0  -7 -13  129.13    7.39
   0   7  13  119.20    7.23
   0  -7 -13   93.70    8.06
   0  -7 -13  117.19    6.90
   0   7  13  106.81    4.94
   0  -7 -13  104.84    4.83
   0  -7 -14 1173.18   46.81
   0   7  14 1178.91   45.08
   0  -7 -14 1282.82   47.64
   0  -7 -14 1167.82   47.66
   0  -7 -14 1167.89   45.12
   0   7  14 1118.80   45.15
   0  -7 -15   33.01    4.72
   0   7  15   31.31    2.03
   0  -7 -15   29.39    3.87
   0   7  15   33.38    2.21
   0  -7 -15   36.66    2.11
   0  -7 -16  273.31   13.53
   0  -7 -16  236.50   12.53
   0   7  16  257.62   10.78
   0   7  16  279.79   10.98
   0  -7 -16  262.60   10.81
   0  -7 -17   15.40    4.63
   0  -7 -17   15.43    3.81
   0   7  17   15.66    1.59
   0   7  17   18.00    1.84
   0  -7 -18    3.30    4.09
   0   7  18    1.68    1.22
   0  -7 -18    0.62    3.46
   0   7  18    0.20    1.38
   0  -7 -19  104.80    7.92
   0   7  19   98.44    4.90
   0  -7 -19  102.68    4.95
   0   7  19  112.80    5.10
   0  -7 -20    4.34    4.03
   0   7  20    2.23    1.43
   0   7  20    2.19    1.52
   0  -7 -20    2.03    1.30
   0  -7 -21  364.09   17.02
   0   7  21  335.08   13.89
   0  -7 -21  336.19   13.85
   0  -7 -22    6.20    4.26
   0   7  22    2.07    1.45
   0  -7 -23    2.18    3.63
   0   7  23    1.68    1.43
   0  -7 -24   48.37    5.15
   0   7  24   42.06    2.75
   0   7  25    3.00    1.40
   0  -7 -25    0.77    2.07
   0   7  26   72.22    3.77
   0  -7 -26   69.93    4.32
   0  -7 -27    0.64    1.78
   0   7  28    6.17    1.39
   0  -8  24   10.37    1.37
   0  -8  23   21.17    2.27
   0  -8  23   14.97    1.69
   0  -8  22   11.78    1.99
   0  -8  22    4.50    1.41
   0  -8  21    3.06    1.80
   0  -8  21    2.53    1.33
   0  -8  20   25.87    2.47
   0  -8  20   24.58    2.60
   0  -8  20   29.21    4.45
   0  -8  19  104.06    5.02
   0  -8  19   95.14    5.22
   0  -8  19   88.91    7.04
   0  -8  19   92.93    4.62
   0  -8  19   82.95    4.36
   0  -8  18    8.08    2.31
   0  -8  18    6.42    2.01
   0  -8  18    4.78    3.97
   0  -8  18    5.08    1.38
   0  -8  18    4.58    1.19
   0  -8  17    1.47    1.90
   0  -8  17    4.70    2.27
   0  -8  17    2.64    4.05
   0  -8  17    1.40    1.29
   0  -8  17    1.87    1.10
   0  -8  16   21.95    2.43
   0  -8  16   29.75    3.05
   0  -8  16   29.19    5.17
   0  -8  16   17.87    1.87
   0   8 -16   19.69    2.33
   0  -8  16   18.44    1.72
   0  -8  15  244.63    9.44
   0  -8  15  258.24   12.88
   0  -8  15  219.23   10.45
   0  -8  15  212.72    9.94
   0  -8  15  215.13    9.40
   0   8 -15  224.46    9.94
   0  -8  14   56.97    2.84
   0  -8  14   47.34    3.92
   0  -8  14   47.71    2.71
   0   8 -14   47.22    3.20
   0  -8  13  418.63   15.45
   0  -8  13  451.55   18.80
   0   8 -13  355.47   16.57
   0  -8  13  374.75   15.34
   0   8 -13  353.36   15.66
   0  -8  12   48.58    2.53
   0  -8  12   48.40    5.55
   0   8 -12   42.48    3.71
   0  -8  12   41.65    2.35
   0   8 -12   43.54    2.86
   0  -8  11   26.65    4.67
   0  -8  11   23.06    1.68
   0   8 -11   18.49    2.58
   0  -8  11   22.69    1.53
   0   8 -11   22.06    2.00
   0  -8  10   96.86    4.25
   0   8 -10   92.19    4.92
   0  -8  10   88.05    4.05
   0   8 -10   89.42    4.38
   0  -8   9  553.90   20.81
   0   8  -9  513.17   21.27
   0   8  -9  525.46   20.85
   0  -8   9  511.93   20.57
   0   8  -8 1030.81   38.79
   0  -8   8  940.79   38.30
   0   8  -8  995.68   40.10
   0  -8   8 1006.14   38.18
   0  -8   8  968.48   37.98
   0  -8   8 1041.62   40.57
   0   8  -8  989.84   38.36
   0  -8   8  994.21   38.12
   0  -8   7  118.89    5.27
   0   8  -7  119.24    6.67
   0  -8   7  123.33    7.08
   0  -8   7  123.98    5.05
   0  -8   7  116.34    5.00
   0   8  -7  115.32    5.26
   0   8  -6  336.25   14.52
   0  -8   6  315.86   14.69
   0  -8   6  332.26   12.81
   0   8  -6  314.93   12.99
   0  -8   6  320.37   12.78
   0   8  -5 1222.81   50.27
   0  -8   5 1315.86   50.73
   0  -8   5 1276.34   48.75
   0  -8   5 1281.84   48.75
   0   8  -5 1229.67   48.93
   0   8  -4  608.52   24.00
   0  -8   4  588.79   22.45
   0  -8   4  598.21   24.31
   0  -8   4  558.38   22.44
   0   8  -3  120.82    6.14
   0  -8   3  110.09    4.68
   0  -8   3  114.09    6.34
   0  -8   3  114.07    4.70
   0  -8   2   58.89    3.21
   0   8  -2   57.18    3.81
   0  -8   2   46.97    2.28
   0  -8   2   55.28    4.01
   0  -8   2   49.13    2.31
   0  -8   1  159.95    7.05
   0  -8   1  173.21    6.60
   0   8  -1  163.79    7.68
   0  -8   1  144.01    6.16
   0  -8   1  149.51    6.20
   0  -8   0  304.64   11.94
   0   8   0  285.39   12.45
   0  -8   0  283.98   11.43
   0  -8   0  269.99   10.98
   0  -8  -1   12.72    1.80
   0   8   1   14.16    2.34
   0  -8  -1   11.12    1.60
   0  -8  -2 1327.83   51.96
   0  -8  -2 1294.73   52.32
   0   8   2 1405.40   52.99
   0  -8  -3  246.02   10.50
   0  -8  -3  252.81   10.92
   0  -8  -3  235.45    9.73
   0  -8  -3  239.20    9.63
   0  -8  -4  300.14   11.74
   0   8   4  315.33   14.63
   0  -8  -4  282.82   12.94
   0  -8  -4  280.81   12.57
   0   8   5  384.93   14.60
   0  -8  -5  354.52   14.72
   0   8   5  372.70   17.52
   0  -8  -5  364.79   16.20
   0  -8  -5  392.05   15.89
   0   8   6  217.25    9.48
   0   8   6  327.80   13.40
   0  -8  -6  281.39   10.19
   0  -8  -6  264.90    9.69
   0  -8  -6  209.29   10.71
   0  -8  -6  205.05   11.09
   0   8   7   90.86    3.89
   0  -8  -7   85.30    4.46
   0  -8  -7   93.90    4.01
   0  -8  -7   83.90    5.79
   0  -8  -7   97.01    5.64
   0  -8  -8  233.64   10.59
   0  -8  -8  252.38   12.23
   0  -8  -9   66.90    4.91
   0  -8  -9   58.28    5.74
   0  -8  -9   74.28    4.07
   0  -8  -9   50.20    5.02
   0  -8 -10  727.95   31.31
   0   8  10  773.91   29.76
   0  -8 -10  668.33   32.09
   0  -8 -10  825.65   31.74
   0  -8 -10  818.63   31.07
   0  -8 -10  721.70   33.16
   0  -8 -11   28.52    3.75
   0   8  11   29.83    1.66
   0  -8 -11   30.28    4.04
   0   8  11   21.08    3.50
   0  -8 -11   21.88    2.69
   0  -8 -11   20.93    4.32
   0   8  11   24.57    1.97
   0   8  12  561.99   21.11
   0  -8 -12  558.37   22.89
   0  -8 -12  623.23   23.55
   0  -8 -12  500.00   21.51
   0   8  12  545.20   23.89
   0  -8 -12  524.18   22.78
   0  -8 -12  448.07   24.52
   0  -8 -12  531.84   21.22
   0   8  12  540.44   21.35
   0  -8 -13   41.12    4.23
   0   8  13   47.05    2.45
   0  -8 -13   45.77    4.69
   0  -8 -13   57.75    4.39
   0   8  13   46.88    2.71
   0  -8 -13   47.92    2.58
   0  -8 -14  154.83    8.93
   0   8  14  174.97    7.17
   0  -8 -14  167.51    9.41
   0  -8 -14  165.47    7.24
   0   8  14  172.23    7.33
   0  -8 -15  210.11   11.27
   0   8  15  231.78    9.44
   0   8  15  225.67    9.59
   0  -8 -15  228.16    9.51
   0  -8 -16  153.22    9.26
   0   8  16  147.02    6.56
   0   8  16  164.42    6.81
   0  -8 -16  155.98    6.65
   0  -8 -17   31.57    5.01
   0  -8 -17   33.61    4.61
   0   8  17   36.03    2.24
   0  -8 -17   36.23    2.32
   0   8  17   33.53    2.38
   0   8  18  251.84   10.64
   0  -8 -18  237.14   12.72
   0   8  18  258.04   10.78
   0  -8 -19  119.24    8.25
   0   8  19  101.80    5.09
   0   8  19  121.07    5.39
   0  -8 -20    4.00    4.32
   0   8  20    2.88    1.36
   0   8  20    0.67    1.40
   0  -8 -20    3.64    1.41
   0  -8 -21    6.79    4.32
   0   8  21    4.81    1.51
   0  -8 -21    5.34    1.47
   0   8  22  395.07   16.11
   0  -8 -22  387.86   16.08
   0  -8 -23   33.61    4.89
   0   8  23   30.50    2.36
   0   8  24    9.02    1.64
   0  -8 -24    9.42    1.90
   0   8  25   58.07    3.30
   0  -8 -26  240.31   10.74
   0   8  27    1.08    1.26
   0  -8 -27    0.07    1.82
   0   8  28    8.86    1.40
   0  -8 -28    9.90    1.96
   0  -9  24   -0.05    1.30
   0  -9  23   47.90    2.99
   0  -9  23   28.81    2.19
   0  -9  22   15.13    2.07
   0  -9  22   10.96    1.52
   0  -9  21   82.98    4.19
   0  -9  21   61.51    3.67
   0  -9  20   10.37    2.00
   0  -9  20   10.07    2.15
   0  -9  20    9.32    1.55
   0  -9  19  405.53   16.21
   0  -9  19  422.27   15.96
   0  -9  19  420.07   18.38
   0  -9  18   51.60    3.45
   0  -9  18   48.48    3.71
   0  -9  18   49.42    5.74
   0  -9  18   44.86    2.90
   0  -9  18   44.51    2.73
   0  -9  17    2.66    1.99
   0  -9  17    2.59    2.37
   0  -9  17    2.76    4.29
   0  -9  17    2.59    1.22
   0  -9  17    4.12    1.18
   0  -9  16   95.04    5.23
   0  -9  16  103.53    5.84
   0  -9  16  106.33    8.00
   0  -9  16  111.68    4.58
   0  -9  16   84.56    4.60
   0  -9  16   85.66    4.48
   0  -9  15  108.33    6.00
   0  -9  15  119.94    6.65
   0  -9  15  142.64    5.51
   0  -9  15  134.01    8.88
   0  -9  15  108.84    5.49
   0  -9  15  112.73    5.39
   0  -9  14   13.57    2.73
   0  -9  14   16.77    4.81
   0  -9  14   12.68    1.52
   0  -9  14   14.71    1.60
   0  -9  14   14.88    1.51
   0   9 -13    2.99    2.70
   0  -9  13    8.04    1.36
   0  -9  13    5.91    4.74
   0  -9  13    5.15    1.28
   0  -9  13    7.28    1.17
   0   9 -13    8.51    1.86
   0   9 -12  613.17   26.10
   0  -9  12  648.06   25.00
   0  -9  12  624.19   24.97
   0  -9  12  623.17   24.90
   0   9 -12  633.70   25.31
   0   9 -11    7.49    2.27
   0  -9  11    8.10    4.55
   0  -9  11    8.89    1.40
   0  -9  11    9.25    1.23
   0   9 -11    7.89    1.71
   0  -9  11    9.10    1.16
   0   9 -10  206.14    9.21
   0  -9  10  205.21    8.50
   0  -9  10  225.23   11.53
   0  -9  10  197.17    8.34
   0  -9  10  197.19    8.29
   0   9 -10  198.55    8.63
   0   9  -9  288.21   12.19
   0  -9   9  306.34   11.64
   0  -9   9  274.35   11.41
   0   9  -9  278.88   11.70
   0  -9   9  276.27   11.38
   0   9  -8   19.21    2.12
   0  -9   8   16.20    1.68
   0  -9   8   20.14    1.40
   0  -9   8   20.91    1.22
   0  -9   8   20.37    1.37
   0   9  -8   16.69    1.70
   0  -9   7    6.45    1.35
   0   9  -7    9.84    2.45
   0  -9   7    8.22    0.96
   0  -9   7    7.02    2.59
   0  -9   7    9.03    0.96
   0   9  -7    8.61    1.35
   0   9  -6   47.16    4.05
   0  -9   6   57.35    4.54
   0  -9   6   54.83    2.58
   0  -9   6   52.53    2.56
   0   9  -5  305.04   13.03
   0  -9   5  273.56   11.07
   0  -9   5  296.14   13.23
   0  -9   5  274.73   11.08
   0   9  -4  188.87    9.76
   0  -9   4  207.65   10.12
   0  -9   4  208.11    8.22
   0  -9   4  201.30    8.22
   0   9  -3  362.27   17.15
   0  -9   3  410.32   17.53
   0  -9   3  396.79   15.67
   0  -9   3  403.38   15.70
   0   9  -3  409.04   15.99
   0   9  -2   65.64    4.86
   0  -9   2   64.26    4.14
   0  -9   2   80.73    3.42
   0  -9   2   90.20    5.32
   0   9  -2   81.38    3.76
   0  -9   2   80.12    3.46
   0   9  -1    5.59    2.26
   0  -9   1    7.29    1.57
   0  -9   1    7.62    1.35
   0  -9   1   13.27    2.49
   0  -9   1   10.95    0.89
   0  -9   0  675.83   26.38
   0   9   0  634.67   27.05
   0  -9   0  618.76   25.79
   0  -9   0  669.63   25.38
   0  -9  -1  216.66    9.78
   0   9   1  230.77   10.58
   0  -9  -1  211.37    9.33
   0  -9  -1  220.93    8.77
   0   9   2  239.60   11.08
   0  -9  -2  233.88    9.91
   0  -9  -2  217.69   10.28
   0  -9  -2  228.80    9.16
   0   9   3   28.50    3.62
   0  -9  -3   25.29    2.72
   0  -9  -3   21.30    2.59
   0  -9  -3   33.20    1.83
   0   9   3   36.24    4.77
   0  -9  -3   29.37    1.62
   0   9   4  417.86   18.52
   0  -9  -4  367.75   15.32
   0  -9  -4  440.56   16.85
   0  -9  -4  396.10   16.28
   0   9   5    7.76    0.86
   0  -9  -5    8.68    1.10
   0   9   5    6.17    3.55
   0  -9  -5    6.47    2.27
   0  -9  -5    9.04    2.54
   0   9   6  412.43   16.51
   0  -9  -6  438.81   16.70
   0  -9  -6  444.22   17.13
   0  -9  -6  388.57   18.25
   0  -9  -6  380.16   17.82
   0   9   7 1305.61   51.62
   0  -9  -7 1385.85   52.29
   0  -9  -7 1408.48   51.79
   0  -9  -7 1315.44   53.11
   0  -9  -7 1215.09   53.54
   0   9   8  240.45    9.73
   0  -9  -8  264.99   10.59
   0  -9  -8  220.83   11.85
   0  -9  -8  237.87   11.40
   0   9   9  616.07   23.55
   0  -9  -9  621.05   24.47
   0  -9  -9  578.84   25.97
   0  -9 -10    6.09    3.06
   0  -9 -10    4.38    1.75
   0  -9 -10    4.34    3.16
   0  -9 -10    4.07    2.78
   0  -9 -11  293.43   13.43
   0  -9 -11  309.11   13.73
   0  -9 -11  302.21   12.93
   0  -9 -11  281.81   15.26
   0   9  12   39.73    2.04
   0  -9 -12   39.99    4.16
   0  -9 -12   36.23    4.60
   0  -9 -12   35.61    2.77
   0  -9 -12   33.72    4.56
   0  -9 -12   35.13    3.44
   0  -9 -12   33.55    1.85
   0  -9 -12   33.66    5.22
   0   9  12   39.63    4.38
   0   9  12   37.01    2.43
   0  -9 -13   25.08    3.81
   0   9  13   24.41    1.63
   0  -9 -13   23.81    3.94
   0  -9 -13   18.30    4.00
   0  -9 -13   20.77    2.04
   0  -9 -13   29.56    3.31
   0  -9 -13   26.19    1.87
   0   9  13   25.89    2.04
   0  -9 -14   22.74    3.94
   0   9  14   24.39    1.71
   0  -9 -14   27.97    4.49
   0  -9 -14   31.60    3.73
   0  -9 -14   27.38    1.94
   0   9  14   27.96    2.00
   0  -9 -15   74.65    6.34
   0   9  15   70.44    3.46
   0  -9 -15   66.34    5.55
   0  -9 -15   71.55    3.58
   0   9  16  219.81    9.26
   0  -9 -16  219.48   11.47
   0   9  16  231.44    9.46
   0  -9 -16  213.09    9.33
   0  -9 -17  242.75   12.67
   0   9  17  226.94    9.63
   0  -9 -17  211.88   11.74
   0  -9 -17  228.47    9.74
   0   9  17  246.44    9.90
   0   9  18  199.00    8.58
   0  -9 -18  193.95   10.87
   0   9  18  212.25    8.81
   0  -9 -18  196.42    8.69
   0  -9 -19    5.03    4.36
   0   9  19    1.80    1.34
   0   9  19    1.31    1.49
   0   9  20   31.68    2.28
   0   9  20   30.96    2.48
   0  -9 -21  423.73   19.31
   0   9  21  376.82   15.96
   0  -9 -21  382.97   16.04
   0   9  21  420.26   16.21
   0   9  22    2.29    1.41
   0  -9 -22    1.38    1.32
   0  -9 -23   65.13    6.16
   0   9  23   53.82    3.17
   0  -9 -24   17.69    4.19
   0  -9 -25   80.91    4.45
   0   9  26    5.50    1.46
   0   9  27    3.99    1.36
   0  -9 -27    3.41    1.97
   0   9  28   34.32    2.22
   0  -9 -28   30.47    2.67
   0 -10  23   85.16    4.48
   0 -10  22   15.68    2.22
   0 -10  22    7.92    1.38
   0 -10  21   10.61    1.87
   0 -10  21    5.98    1.39
   0 -10  20   17.48    2.37
   0 -10  20   18.27    2.18
   0 -10  20   15.13    1.75
   0 -10  19   39.15    3.33
   0 -10  19   40.76    3.09
   0 -10  19   38.62    2.63
   0 -10  19   38.91    5.25
   0 -10  18   40.00    3.15
   0 -10  18   39.58    5.42
   0 -10  18   30.17    2.47
   0 -10  17  181.27    8.32
   0 -10  17  178.55    7.78
   0 -10  17  200.95   10.65
   0 -10  17  150.80    7.14
   0 -10  17  144.70    6.97
   0 -10  16   27.06    3.32
   0 -10  16   21.24    2.70
   0 -10  16   29.31    5.38
   0 -10  16   27.39    1.92
   0 -10  16   22.68    2.02
   0 -10  16   21.84    1.90
   0 -10  15   61.31    4.20
   0 -10  15   73.61    4.93
   0 -10  15   76.30    3.60
   0 -10  15   78.45    7.19
   0 -10  15   73.55    3.76
   0 -10  15   63.07    3.55
   0 -10  14   22.90    3.21
   0 -10  14   28.24    5.34
   0 -10  14   25.08    1.86
   0 -10  14   17.23    1.81
   0 -10  14   18.12    1.76
   0  10 -13  109.42    6.87
   0 -10  13  127.13    5.47
   0 -10  13  115.39    5.43
   0 -10  13  115.84    5.39
   0  10 -12  102.44    6.23
   0 -10  12  116.80    5.04
   0 -10  12  122.16    8.54
   0 -10  12  101.99    4.89
   0 -10  12  102.45    4.85
   0  10 -11    0.58    2.28
   0 -10  11    2.21    1.22
   0 -10  11    4.02    4.55
   0 -10  11    0.62    0.97
   0 -10  11    0.85    0.97
   0  10 -11    2.74    1.70
   0  10 -10  114.75    5.97
   0 -10  10  122.00    5.19
   0 -10  10  126.28    8.44
   0 -10  10  108.16    4.96
   0 -10  10  108.98    4.94
   0  10 -10  100.06    5.29
   0  10  -9   22.21    2.52
   0 -10   9   25.23    4.71
   0 -10   9   23.47    1.95
   0 -10   9   23.48    1.63
   0 -10   9   22.84    1.60
   0  10  -8    8.13    1.88
   0 -10   8    7.97    4.05
   0 -10   8    7.20    1.39
   0 -10   8    6.25    0.80
   0 -10   8    6.94    1.02
   0 -10   8    6.22    0.96
   0 -10   7    2.32    1.83
   0 -10   7    1.02    1.24
   0 -10   7    4.22    0.88
   0 -10   7    2.65    0.82
   0  10  -6  195.31    9.91
   0 -10   6  197.56   10.06
   0 -10   6  187.40    7.82
   0 -10   6  190.87    7.83
   0  10  -5  554.94   23.27
   0 -10   5  515.41   23.20
   0 -10   5  540.13   21.13
   0 -10   5  541.75   21.15
   0  10  -4  187.30    9.90
   0 -10   4  203.65    8.12
   0 -10   4  209.13   10.20
   0  10  -4  190.93    8.46
   0 -10   4  199.78    8.12
   0  10  -3   42.88    3.81
   0 -10   3   43.16    2.18
   0 -10   3   49.16    4.12
   0  10  -3   38.00    2.53
   0 -10   3   47.11    2.24
   0 -10   2  103.05    4.75
   0  10  -2   98.55    5.58
   0 -10   2   71.80    3.45
   0 -10   2   65.94    5.09
   0  10  -2   79.29    3.91
   0 -10   1    2.68    1.27
   0 -10   1    3.66    1.43
   0  10  -1    2.10    2.27
   0 -10   1    5.68    2.44
   0  10  -1    6.36    1.42
   0 -10   1    5.68    0.77
   0 -10   0   46.66    3.32
   0 -10   0   49.32    2.95
   0  10   0   51.62    4.32
   0 -10   0   52.10    2.43
   0  10   0   50.94    2.98
   0 -10  -1  121.02    5.11
   0 -10  -1  119.31    5.64
   0  10   1  119.94    6.54
   0 -10  -1   96.62    5.32
   0 -10  -1   88.06    4.22
   0  10   1   95.43    4.75
   0 -10  -2   94.94    4.91
   0 -10  -2   95.24    5.19
   0 -10  -2   94.65    5.02
   0  10   2  100.91    6.16
   0  10   2   92.56    7.22
   0 -10  -2   88.83    3.99
   0 -10  -3  594.53   25.28
   0 -10  -3  634.38   25.79
   0  10   3  670.92   26.78
   0 -10  -3  633.28   24.59
   0  10   3  703.82   28.16
   0 -10  -3  619.06   24.42
   0 -10  -4   31.71    1.92
   0  10   4   33.44    5.08
   0 -10  -4   26.74    3.00
   0 -10  -4   38.19    3.26
   0  10   5   17.76    1.17
   0 -10  -5   13.82    1.33
   0  10   5   14.00    4.28
   0 -10  -5   20.61    2.78
   0 -10  -5   17.36    2.81
   0  10   6  195.80    7.62
   0 -10  -6  177.39    8.15
   0  10   6  190.01   11.27
   0 -10  -6  183.34    7.79
   0 -10  -6  194.19    9.16
   0 -10  -6  181.05    9.42
   0  10   7  330.20   13.18
   0 -10  -7  343.63   13.36
   0 -10  -7  337.16   13.82
   0 -10  -7  309.47   15.16
   0 -10  -7  329.83   14.76
   0  10   8    5.12    0.89
   0 -10  -8    5.59    1.41
   0 -10  -8    8.21    2.75
   0  10   9  153.78    6.17
   0 -10  -9  141.74    8.55
   0 -10  -9  159.92    8.30
   0  10  10  330.00   12.95
   0 -10 -10  327.92   13.99
   0 -10 -10  288.75   15.34
   0  10  11   58.50    2.76
   0 -10 -11   53.40    5.11
   0 -10 -11   44.48    3.60
   0  10  12  318.76   12.69
   0 -10 -12  283.98   15.51
   0 -10 -12  342.03   15.15
   0 -10 -12  297.51   13.47
   0 -10 -12  340.95   14.37
   0 -10 -12  322.18   12.62
   0  10  12  305.25   13.01
   0 -10 -13  135.34    7.84
   0 -10 -13  127.15    6.00
   0 -10 -13  122.29    8.37
   0 -10 -13  136.73    7.86
   0 -10 -13  109.35    6.71
   0  10  13  112.24    5.55
   0 -10 -14    6.23    3.36
   0 -10 -14    4.08    3.93
   0 -10 -14    0.16    2.15
   0 -10 -14    3.33    1.27
   0 -10 -15    2.70    3.98
   0 -10 -15    4.56    3.52
   0 -10 -15    2.06    1.31
   0 -10 -16   28.24    4.73
   0 -10 -16   29.92    4.31
   0  10  16   27.53    1.94
   0 -10 -16   25.04    2.08
   0 -10 -17  702.14   28.12
   0  10  17  599.26   24.76
   0 -10 -17  602.60   27.04
   0  10  17  645.93   25.02
   0 -10 -17  641.96   24.93
   0  10  18   78.10    3.80
   0 -10 -18   72.31    3.90
   0  10  18   72.08    4.02
   0 -10 -19    4.48    4.20
   0  10  19    2.33    1.35
   0 -10 -19    1.22    1.38
   0  10  19    1.00    1.46
   0 -10 -20   12.76    4.80
   0  10  20   12.21    1.84
   0 -10 -21    7.57    4.49
   0 -10 -21    3.09    1.48
   0  10  21    4.46    1.55
   0 -10 -22   82.45    6.84
   0 -10 -22   71.88    3.94
   0 -10 -23   50.15    5.61
   0 -10 -23   43.54    2.85
   0 -10 -24    8.84    3.70
   0  10  24   10.70    1.69
   0 -10 -25   22.31    3.93
   0 -10 -25   19.91    2.38
   0  10  25   19.15    1.89
   0  10  26    6.25    1.46
   0  10  27   15.71    1.74
   0 -10 -27   19.98    2.46
   0  10  28   15.63    1.57
   0 -10 -28   15.16    2.15
   0 -11  22    1.51    1.77
   0 -11  21   46.72    2.87
   0 -11  21   28.18    2.21
   0 -11  20    5.35    1.96
   0 -11  20    6.32    1.82
   0 -11  20    4.15    1.32
   0 -11  19   12.81    2.12
   0 -11  19   13.99    2.46
   0 -11  19   11.87    1.57
   0 -11  18    8.95    2.53
   0 -11  18    8.64    2.07
   0 -11  18    6.09    1.40
   0 -11  18    4.60    4.03
   0 -11  17   18.32    3.04
   0 -11  17   16.04    2.46
   0 -11  17   20.93    4.79
   0 -11  17   14.93    1.80
   0 -11  16   28.24    3.40
   0 -11  16   32.26    5.48
   0 -11  16   19.80    1.96
   0 -11  16   24.22    1.94
   0 -11  15   88.84    5.77
   0 -11  15  100.84    7.96
   0 -11  15   93.50    4.33
   0 -11  15   87.66    4.45
   0 -11  15   85.66    4.34
   0  11 -14    3.55    2.92
   0 -11  14    4.83    2.72
   0 -11  14    4.69    1.32
   0 -11  14    4.82    4.85
   0 -11  14    7.27    1.38
   0 -11  14    6.08    1.27
   0  11 -13   83.70    5.61
   0 -11  13   93.96    4.24
   0 -11  13  100.50    8.11
   0 -11  13   78.92    4.15
   0 -11  13   76.43    4.04
   0  11 -12  255.01   12.02
   0 -11  12  293.90   14.58
   0 -11  12  264.87   10.82
   0 -11  12  254.63   10.75
   0 -11  12  251.59   10.69
   0  11 -11   -0.10    2.24
   0 -11  11    4.48    5.02
   0 -11  11    0.73    1.32
   0 -11  11    0.71    1.01
   0 -11  11   -0.17    1.12
   0  11 -10    1.03    2.15
   0 -11  10    1.18    1.40
   0 -11  10    4.90    4.74
   0 -11  10    0.83    0.95
   0 -11  10    0.56    0.97
   0  11  -9  543.03   21.75
   0 -11   9  545.16   21.15
   0 -11   9  566.98   24.04
   0 -11   9  515.93   20.89
   0 -11   9  515.56   20.88
   0  11  -8  211.78    8.77
   0 -11   8  209.32    8.28
   0 -11   8  183.40    7.69
   0 -11   8  184.33    7.88
   0 -11   8  177.45    7.84
   0 -11   7   13.05    2.29
   0 -11   7   17.35    1.34
   0 -11   7   16.43    1.26
   0 -11   7   14.44    1.33
   0 -11   6   13.32    3.83
   0 -11   6   10.68    1.11
   0 -11   6    9.37    1.09
   0 -11   5   23.63    1.56
   0 -11   5   26.53    3.42
   0  11  -5   24.45    2.05
   0 -11   5   23.24    1.56
   0  11  -4  245.39   12.23
   0 -11   4  230.88   12.06
   0 -11   4  249.89   10.03
   0 -11   4  246.51   10.06
   0  11  -4  255.22   10.47
   0  11  -3  424.84   18.54
   0 -11   3  410.70   16.28
   0 -11   3  432.96   18.54
   0  11  -3  405.38   16.67
   0  11  -2 2216.76   85.85
   0 -11   2 2293.91   84.85
   0 -11   2 2223.49   83.58
   0 -11   2 1987.25   85.34
   0  11  -2 2096.01   83.94
   0  11  -1   94.44    5.86
   0 -11   1  101.58    4.24
   0 -11   1   92.12    4.76
   0 -11   1   73.57    3.53
   0 -11   1   63.99    5.02
   0  11  -1   68.65    4.03
   0  11   0  435.78   18.71
   0 -11   0  474.75   17.06
   0 -11   0  431.16   17.60
   0 -11   0  443.73   17.95
   0 -11   0  373.56   17.95
   0 -11   0  396.91   16.40
   0  11   0  401.75   16.88
   0 -11  -1    9.01    2.40
   0 -11  -1    7.89    1.67
   0 -11  -1   10.66    1.89
   0  11   1    6.30    2.61
   0 -11  -1    9.22    0.99
   0  11   1    7.48    1.80
   0 -11  -2  868.87   35.47
   0  11   2  923.36   37.14
   0 -11  -2  869.92   35.96
   0 -11  -2  911.52   35.77
   0 -11  -2  916.83   34.97
   0  11   2 1023.06   39.01
   0 -11  -2  881.02   34.75
   0 -11  -3  105.93    5.61
   0  11   3  116.86    7.15
   0 -11  -3  101.26    6.00
   0 -11  -3   98.81    5.71
   0  11   3  132.10    8.65
   0 -11  -3  119.79    5.10
   0 -11  -3  118.83    4.88
   0 -11  -4    4.52    1.12
   0  11   4    7.20    3.69
   0 -11  -4   11.50    2.45
   0 -11  -4    8.32    2.25
   0  11   5   42.82    5.34
   0 -11  -5   41.82    2.36
   0 -11  -5   42.88    3.64
   0 -11  -5   40.10    3.60
   0  11   6   59.10    2.72
   0 -11  -6   54.88    3.23
   0 -11  -6   57.53    2.96
   0  11   6   52.44    5.99
   0 -11  -6   59.88    4.40
   0 -11  -6   61.09    4.52
   0  11   7 1664.90   65.16
   0 -11  -7 1722.64   65.82
   0 -11  -7 1792.37   65.40
   0  11   7 1853.81   69.93
   0 -11  -7 1494.28   67.04
   0 -11  -7 1604.33   66.65
   0  11   8   18.51    1.33
   0 -11  -8   16.05    1.45
   0 -11  -8   12.98    1.75
   0 -11  -8   19.04    3.12
   0 -11  -8   17.81    3.25
   0  11   9  476.04   18.83
   0 -11  -9  514.21   19.75
   0 -11  -9  484.97   20.77
   0  11  10  332.49   13.29
   0 -11 -10  367.12   14.43
   0  11  11    8.47    1.15
   0 -11 -11    9.18    1.91
   0 -11 -11   11.53    3.20
   0  11  12  935.37   35.11
   0 -11 -12  850.22   36.04
   0 -11 -12  935.57   36.65
   0  11  13    5.34    1.15
   0 -11 -13    7.61    3.68
   0 -11 -13    7.33    1.97
   0 -11 -13    3.34    2.11
   0 -11 -13    3.09    0.84
   0  11  13    5.04    1.55
   0 -11 -14   51.13    3.33
   0 -11 -14   54.86    5.43
   0  11  14   50.28    2.63
   0 -11 -15   22.83    4.72
   0  11  15   20.31    1.72
   0 -11 -15   20.61    1.98
   0 -11 -16   57.60    5.86
   0  11  16   52.73    2.93
   0 -11 -16   52.11    3.08
   0 -11 -17   30.70    5.18
   0  11  17   27.80    2.06
   0  11  17   24.52    2.26
   0 -11 -17   27.62    2.21
   0 -11 -18  336.09   16.08
   0 -11 -18  311.78   12.78
   0  11  18  298.72   12.84
   0 -11 -19  451.52   22.12
   0 -11 -19  482.69   19.36
   0  11  19  486.20   19.45
   0 -11 -20    2.83    4.45
   0  11  20    2.18    1.44
   0  11  20    3.17    1.50
   0  11  21  156.57    7.08
   0  11  21  151.70    7.12
   0  11  22   73.85    3.87
   0  11  22   69.95    3.93
   0 -11 -22   69.57    3.94
   0 -11 -23   26.74    4.72
   0  11  23   20.39    2.03
   0 -11 -23   24.01    2.15
   0 -11 -24    6.16    3.66
   0  11  24    2.36    1.40
   0 -11 -25    2.01    3.15
   0  11  25    1.71    1.34
   0  11  26    1.03    1.29
   0 -11 -26    0.80    1.63
   0  11  27   53.35    2.90
   0 -11 -27   44.36    3.45
   0  11  28    9.49    1.34
   0 -11 -28    9.65    1.95
   0 -12  22   26.11    2.36
   0 -12  21   48.93    2.88
   0 -12  21   31.64    2.23
   0 -12  20    1.77    1.81
   0 -12  20    1.26    1.68
   0 -12  20    0.25    1.13
   0 -12  19    5.40    2.17
   0 -12  19    3.71    1.84
   0 -12  19    3.67    1.30
   0 -12  18   14.10    2.67
   0 -12  18   15.28    1.76
   0 -12  18   17.65    4.52
   0 -12  17  233.98   10.16
   0 -12  17  235.16   12.36
   0 -12  16  112.88    6.18
   0 -12  16  102.12    7.98
   0 -12  16   87.66    4.65
   0 -12  15   17.17    3.21
   0 -12  15   16.88    5.23
   0 -12  15   16.92    1.60
   0 -12  15   12.60    1.73
   0 -12  15   13.00    1.59
   0 -12  14   81.05    5.61
   0 -12  14   76.55    4.09
   0 -12  14   70.86    3.95
   0 -12  13   53.61    4.58
   0  12 -13   37.96    4.41
   0 -12  13   55.98    3.01
   0 -12  13   48.79    6.55
   0 -12  13   47.59    2.86
   0 -12  13   44.39    2.76
   0  12 -12   22.36    3.34
   0 -12  12   32.92    6.05
   0 -12  12   29.23    2.14
   0 -12  12   20.70    1.87
   0 -12  12   21.72    1.89
   0  12 -11   53.00    4.19
   0 -12  11   55.08    6.69
   0 -12  11   53.08    3.09
   0 -12  11   52.54    2.97
   0 -12  11   48.81    2.90
   0  12 -10  501.00   19.96
   0 -12  10  561.65   22.72
   0 -12  10  510.38   19.04
   0 -12  10  445.19   18.75
   0 -12  10  439.90   18.73
   0  12  -9   14.08    2.47
   0 -12   9   18.87    2.04
   0 -12   9   16.39    1.55
   0 -12   9   15.70    1.52
   0  12  -8   91.80    4.98
   0 -12   8   96.13    4.43
   0 -12   8   80.91    3.96
   0 -12   8   78.63    3.72
   0  12  -8   88.22    4.63
   0 -12   8   77.81    3.94
   0 -12   7   96.11    5.32
   0 -12   7   92.03    4.48
   0 -12   7   87.31    3.96
   0 -12   7   83.92    4.05
   0 -12   7   87.38    4.09
   0  12  -7   80.89    4.58
   0 -12   6    3.86    3.79
   0 -12   6    1.31    2.35
   0 -12   6    1.22    0.88
   0  12  -6    1.00    1.50
   0 -12   6    1.61    0.92
   0 -12   5  377.20   16.25
   0 -12   5  324.34   13.47
   0  12  -5  339.20   13.96
   0 -12   5  339.87   13.51
   0 -12   4   35.96    4.31
   0  12  -4   28.93    3.88
   0 -12   4   38.30    2.08
   0 -12   4   33.85    3.89
   0  12  -4   36.12    2.61
   0 -12   3    5.14    3.11
   0  12  -3    7.48    2.80
   0 -12   3   12.09    1.15
   0 -12   3   13.53    2.85
   0  12  -3   10.05    1.68
   0 -12   2  224.16   10.45
   0  12  -2  216.80   10.93
   0 -12   2  206.77   10.40
   0 -12   2  200.48    8.38
   0  12  -2  199.84    8.86
   0  12  -1  551.41   24.45
   0 -12   1  590.37   23.84
   0 -12   1  629.87   22.62
   0 -12   1  574.15   23.24
   0 -12   1  544.70   23.93
   0 -12   1  543.57   21.99
   0  12  -1  529.08   22.49
   0  12   0   86.89    5.97
   0 -12   0   80.29    4.58
   0 -12   0   81.13    5.15
   0 -12   0   83.68    4.17
   0 -12   0   76.29    5.14
   0  12   0   67.56    4.11
   0 -12   0   71.34    3.47
   0 -12  -1  702.46   26.66
   0  12   1  708.31   27.99
   0 -12  -1  637.98   26.40
   0 -12  -1  690.22   25.94
   0 -12  -1  634.20   25.22
   0 -12  -2   23.23    2.51
   0 -12  -2   23.30    2.60
   0  12   2   22.92    3.61
   0 -12  -2   26.00    2.83
   0  12   2   25.21    4.90
   0 -12  -2   28.42    1.99
   0 -12  -2   27.14    1.66
   0  12   3 1743.39   71.52
   0 -12  -3 1852.12   67.55
   0 -12  -3 1668.66   68.15
   0  12   3 1765.28   70.02
   0 -12  -3 1642.62   68.61
   0 -12  -3 1720.59   68.10
   0  12   4 1696.46   60.16
   0 -12  -4 1559.92   55.31
   0 -12  -4 1322.80   55.57
   0 -12  -4 1290.47   55.99
   0 -12  -4 1388.90   56.56
   0 -12  -5    5.69    1.22
   0  12   5   10.99    4.37
   0 -12  -5    5.40    2.31
   0 -12  -5    3.54    2.14
   0 -12  -6  453.45   18.98
   0 -12  -6  471.20   18.69
   0  12   6  487.77   22.96
   0 -12  -6  473.38   20.40
   0 -12  -6  484.64   19.95
   0  12   7  107.72    4.69
   0 -12  -7  118.43    4.99
   0 -12  -7  108.53    5.28
   0  12   7  116.26    8.80
   0 -12  -7   91.52    6.28
   0 -12  -7   96.08    6.43
   0  12   8   14.14    1.18
   0 -12  -8   10.49    1.31
   0 -12  -8    7.83    1.48
   0 -12  -8   14.99    3.28
   0 -12  -8   15.65    2.85
   0  12   9   49.62    2.55
   0 -12  -9   35.64    4.16
   0 -12  -9   39.20    4.39
   0  12  10  412.62   16.01
   0 -12 -10  390.49   16.89
   0 -12 -10  428.43   18.24
   0  12  11   29.71    1.88
   0 -12 -11   33.75    2.84
   0 -12 -12   62.85    4.54
   0 -12 -12   58.13    5.77
   0  12  12   72.56    3.38
   0  12  13    2.09    1.13
   0 -12 -13    0.38    1.97
   0 -12 -13    3.89    0.96
   0  12  13    3.20    1.62
   0  12  14   59.28    3.00
   0 -12 -14   60.32    3.88
   0 -12 -14   64.60    6.13
   0 -12 -14   50.67    2.70
   0 -12 -15    1.32    4.19
   0  12  15    0.37    1.12
   0 -12 -15    1.77    1.46
   0  12  16   51.47    2.92
   0 -12 -16   49.67    3.12
   0 -12 -17  114.46    8.05
   0  12  17   98.05    4.88
   0 -12 -17  110.55    5.12
   0 -12 -18   61.06    6.11
   0  12  18   46.06    3.01
   0 -12 -18   56.58    3.24
   0  12  18   58.87    3.35
   0  12  19   40.27    2.71
   0  12  19   42.75    2.86
   0 -12 -19   43.42    2.88
   0 -12 -20    1.51    4.35
   0  12  20   -0.21    1.34
   0 -12 -20    0.73    1.46
   0  12  20   -0.41    1.46
   0  12  21  196.62    8.77
   0  12  21  203.94    8.90
   0 -12 -22    1.88    3.86
   0  12  22    2.10    1.39
   0 -12 -22   -0.49    1.62
   0 -12 -23    0.79    3.81
   0  12  23    1.44    1.37
   0 -12 -23    1.91    1.52
   0 -12 -24   47.46    5.27
   0  12  24   51.75    3.08
   0 -12 -24   54.80    3.14
   0 -12 -25   17.14    3.82
   0  12  25   18.39    1.85
   0  12  26  166.67    7.11
   0 -12 -26  153.88    7.44
   0  12  27   20.31    1.73
   0 -12 -27   16.55    1.98
   0  12  28   11.66    1.35
   0 -12 -28    6.80    1.93
   0 -13  20    2.59    1.77
   0 -13  20    1.65    1.03
   0 -13  19   55.79    3.66
   0 -13  19   41.42    2.66
   0 -13  18   42.71    3.48
   0 -13  18   33.21    2.41
   0 -13  17   13.76    2.70
   0 -13  17   11.50    1.58
   0 -13  17    8.34    4.42
   0 -13  16   27.43    3.44
   0 -13  16   25.12    2.09
   0 -13  16   26.27    5.34
   0 -13  15   55.91    4.47
   0 -13  15   55.26    6.45
   0 -13  15   39.50    2.73
   0 -13  14    5.11    2.94
   0 -13  14    2.65    1.24
   0 -13  14    8.35    5.00
   0 -13  14    3.74    1.35
   0 -13  14    1.12    1.17
   0  13 -13   15.88    3.33
   0 -13  13   11.85    3.35
   0 -13  13   17.74    5.29
   0 -13  13   14.38    1.70
   0 -13  13   11.48    1.62
   0  13 -13   10.92    2.37
   0 -13  13    9.91    1.48
   0  13 -12  145.52    8.10
   0 -13  12  163.10    6.90
   0 -13  12  144.64    6.73
   0 -13  12  146.13    6.68
   0  13 -12  148.80    7.45
   0  13 -11   68.29    5.00
   0 -13  11   81.72    3.99
   0 -13  11   68.43    3.70
   0  13 -11   65.90    4.43
   0 -13  11   68.71    3.66
   0  13 -10   83.68    5.32
   0 -13  10   78.98    4.26
   0 -13  10   83.12    4.08
   0  13 -10   78.46    4.75
   0 -13  10   84.38    4.09
   0  13  -9    3.25    2.14
   0 -13   9    1.19    1.50
   0 -13   9    1.74    1.14
   0  13  -9    2.38    1.91
   0 -13   9    1.49    1.15
   0  13  -8  149.23    7.03
   0 -13   8  152.26    6.40
   0 -13   8  127.63    5.88
   0 -13   8  122.61    5.65
   0  13  -8  132.17    6.56
   0 -13   8  135.15    5.94
   0 -13   7   86.85    6.95
   0 -13   7   73.85    4.80
   0 -13   7   73.13    4.12
   0 -13   7   71.30    3.64
   0 -13   7   80.03    3.58
   0  13  -7   65.81    4.14
   0 -13   7   76.50    3.70
   0 -13   6   29.74    5.01
   0 -13   6   23.87    3.28
   0 -13   6   24.74    1.71
   0 -13   6   21.79    1.69
   0  13  -6   23.59    2.37
   0 -13   5   33.25    2.01
   0  13  -5   33.19    2.69
   0 -13   4  139.13    6.21
   0  13  -4  148.45    6.82
   0 -13   3   14.78    3.63
   0 -13   3   10.46    2.81
   0 -13   3   11.64    1.22
   0  13  -3   13.32    1.82
   0  13  -2   65.70    5.64
   0 -13   2   81.76    5.53
   0 -13   2   68.36    3.33
   0 -13   2   59.08    4.95
   0  13  -2   73.69    4.04
   0 -13   1   92.79    5.69
   0 -13   1   84.90    4.76
   0  13  -1   87.27    6.19
   0 -13   1   62.42    5.11
   0 -13   1   70.85    3.51
   0  13  -1   73.33    4.16
   0 -13   0   45.04    3.04
   0 -13   0   42.83    4.03
   0 -13   0   40.73    3.32
   0  13   0   48.60    4.65
   0 -13   0   52.28    4.17
   0  13   0   44.98    3.09
   0 -13   0   43.10    2.36
   0 -13  -1  310.79   12.26
   0  13   1  298.03   14.26
   0 -13  -1  309.89   13.01
   0 -13  -1  287.89   12.75
   0 -13  -1  251.97   13.05
   0 -13  -1  270.71   11.45
   0 -13  -2   13.29    2.43
   0 -13  -2   15.98    2.23
   0 -13  -2   12.34    2.18
   0  13   2   11.22    3.23
   0 -13  -2   18.95    1.69
   0 -13  -2   18.88    1.40
   0 -13  -3    5.27    1.32
   0  13   3    6.55    3.14
   0 -13  -3    5.65    1.97
   0 -13  -3    5.86    1.84
   0 -13  -3    4.50    1.89
   0 -13  -4   40.95    3.61
   0 -13  -4   48.02    3.20
   0 -13  -4   44.68    3.84
   0 -13  -5  120.53    6.85
   0 -13  -5  118.27    7.04
   0 -13  -6   45.84    2.81
   0 -13  -6   45.00    2.58
   0 -13  -6   40.07    3.77
   0 -13  -6   37.67    3.77
   0 -13  -7  102.81    4.66
   0 -13  -7   94.11    4.91
   0 -13  -7  110.20    6.28
   0 -13  -7   94.29    6.17
   0 -13  -8    6.70    1.42
   0 -13  -8    8.00    1.26
   0 -13  -8   10.59    2.53
   0  13   9  133.30    5.41
   0 -13  -9  107.38    5.88
   0 -13  -9  113.45    7.43
   0 -13  -9  134.62    7.60
   0  13  10  346.45   13.67
   0 -13 -10  353.80   15.90
   0  13  11  251.88   10.03
   0 -13 -11  213.61   12.52
   0 -13 -11  239.22   12.30
   0  13  12   32.57    2.07
   0 -13 -12   35.68    2.13
   0  13  13  418.08   16.51
   0 -13 -13  410.76   16.49
   0 -13 -13  406.94   17.73
   0  13  14  165.97    7.07
   0 -13 -14  161.03    8.08
   0 -13 -14  163.03    6.95
   0 -13 -15    5.30    1.94
   0 -13 -15    9.71    4.59
   0  13  15    6.59    1.34
   0 -13 -15    7.69    1.77
   0 -13 -16   90.36    7.32
   0  13  16   79.85    4.06
   0 -13 -16   86.85    4.39
   0 -13 -17  172.82   10.41
   0  13  17  159.36    7.11
   0 -13 -17  162.85    7.32
   0 -13 -18   25.97    5.27
   0  13  18   20.24    1.91
   0 -13 -18   26.43    2.25
   0  13  18   20.35    2.18
   0 -13 -19  127.50    8.84
   0  13  19  113.45    5.68
   0  13  19  126.72    5.93
   0 -13 -19  133.61    5.94
   0 -13 -20   11.37    4.51
   0  13  20   12.09    1.70
   0  13  20   11.61    1.81
   0 -13 -20   11.94    1.85
   0  13  21  106.35    5.17
   0  13  21  105.72    5.27
   0 -13 -22    0.21    4.04
   0  13  22    0.95    1.31
   0 -13 -23   83.63    6.65
   0  13  23   80.80    4.15
   0 -13 -23   79.34    4.25
   0 -13 -24    8.26    3.51
   0  13  24    7.14    1.53
   0 -13 -24    5.70    1.52
   0  13  25   62.89    3.43
   0 -13 -25   68.74    5.53
   0  13  26   12.06    1.52
   0 -13 -26   16.37    2.18
   0  13  27    8.14    1.32
   0 -13 -27   10.18    1.78
   0 -14  19   64.63    3.69
   0 -14  19   38.91    2.54
   0 -14  18    2.76    2.18
   0 -14  18    0.54    1.12
   0 -14  17   13.84    2.77
   0 -14  17    9.21    1.48
   0 -14  16   54.06    4.31
   0 -14  16   43.69    2.81
   0 -14  16   51.39    6.00
   0 -14  15    3.45    2.89
   0 -14  15    5.55    1.37
   0 -14  15    8.54    4.61
   0 -14  14  105.18    6.21
   0 -14  14   99.02    4.49
   0  14 -13   19.14    3.68
   0 -14  13   25.20    3.79
   0 -14  13   26.99    2.14
   0 -14  13   26.29    5.68
   0 -14  13   27.57    2.08
   0  14 -12    3.06    2.90
   0 -14  12    0.32    1.13
   0 -14  12    2.17    4.81
   0 -14  12    0.06    1.39
   0  14 -11    1.72    2.52
   0 -14  11    0.84    1.24
   0 -14  11    1.23    1.44
   0  14 -10  201.95    9.83
   0 -14  10  187.43    8.53
   0 -14  10  215.23    8.87
   0  14  -9   78.15    5.22
   0 -14   9   86.32    4.20
   0 -14   9   85.64    4.56
   0  14  -8    7.60    2.28
   0 -14   8    3.70    1.80
   0 -14   8    4.97    4.80
   0 -14   8    3.67    1.22
   0 -14   8    2.52    1.08
   0 -14   8    4.36    0.98
   0 -14   7   23.21    3.10
   0 -14   7   20.11    2.30
   0 -14   7   24.57    4.99
   0 -14   7   19.53    1.54
   0 -14   7   17.46    1.69
   0 -14   6 1708.85   63.01
   0 -14   6 1575.09   61.17
   0 -14   6 1484.42   59.73
   0 -14   6 1563.23   59.74
   0 -14   5  224.76   10.45
   0 -14   5  200.37    8.70
   0 -14   5  207.01    8.78
   0  14  -5  199.84    9.33
   0 -14   4   32.36    4.61
   0 -14   4   28.94    1.92
   0  14  -4   28.95    2.64
   0  14  -3   11.84    1.99
   0 -14   3    7.25    1.16
   0 -14   2   69.59    5.55
   0 -14   2   67.66    5.23
   0  14  -2   66.36    4.11
   0 -14   2   68.44    3.35
   0 -14   1    5.78    3.02
   0 -14   1    1.44    2.20
   0  14  -1    1.38    1.77
   0 -14   1    0.89    0.88
   0  14   0   16.97    3.58
   0 -14   0   14.04    2.16
   0 -14   0   22.04    3.21
   0 -14   0   19.40    2.14
   0 -14   0   14.67    2.82
   0 -14   0   14.68    1.40
   0 -14  -1  749.14   26.67
   0 -14  -1  754.40   27.53
   0  14   1  683.58   29.07
   0 -14  -1  646.50   27.11
   0 -14  -1  645.38   26.08
   0 -14  -1  603.01   27.49
   0 -14  -1  618.59   25.79
   0 -14  -2  109.46    6.33
   0 -14  -2  116.57    6.00
   0  14   2  126.01    8.06
   0 -14  -2  120.57    6.42
   0 -14  -2  117.29    5.44
   0 -14  -2  105.95    6.61
   0 -14  -2  118.70    5.19
   0 -14  -3  472.01   17.85
   0 -14  -3  466.47   18.57
   0 -14  -3  413.10   18.84
   0 -14  -3  447.24   18.49
   0 -14  -4    0.54    1.20
   0 -14  -4   -0.76    2.19
   0 -14  -4   -1.00    1.82
   0 -14  -4    4.86    1.69
   0 -14  -5  809.73   30.73
   0 -14  -5  730.00   32.05
   0 -14  -5  762.45   31.65
   0 -14  -6  259.80   10.64
   0 -14  -6  243.77   12.08
   0 -14  -6  251.00   11.82
   0 -14  -7  160.89    7.09
   0 -14  -7  155.77    8.70
   0 -14  -7  170.88    8.58
   0 -14  -8   95.36    6.48
   0 -14  -8   86.57    6.41
   0 -14  -9    5.17    2.35
   0 -14  -9    7.62    3.16
   0  14  10   47.90    2.58
   0 -14 -10   46.47    4.63
   0 -14 -10   50.94    4.94
   0  14  11  263.77   10.75
   0 -14 -11  260.94   13.16
   0  14  12  519.04   20.69
   0 -14 -12  520.52   20.80
   0 -14 -12  536.53   22.34
   0 -14 -12  536.10   23.26
   0  14  13   17.76    1.68
   0 -14 -13   23.51    1.73
   0 -14 -13   16.24    3.20
   0  14  14  261.64   10.38
   0 -14 -14  256.88   11.63
   0 -14 -14  237.83   10.28
   0  14  15  520.14   20.58
   0 -14 -15  549.53   20.95
   0 -14 -16  159.30    9.74
   0  14  16  142.80    6.53
   0 -14 -16  151.89    6.86
   0  14  17  264.20   10.96
   0 -14 -17  254.73   11.18
   0 -14 -18    4.02    4.32
   0  14  18    5.64    1.44
   0 -14 -18    8.36    1.74
   0 -14 -19   -1.06    4.00
   0  14  19    1.66    1.34
   0  14  19   -0.06    1.45
   0 -14 -19    2.19    1.55
   0 -14 -20    6.17    4.10
   0  14  20    3.24    1.42
   0  14  20    4.51    1.58
   0 -14 -20    4.49    1.62
   0 -14 -21  175.13   10.26
   0  14  21  164.09    7.43
   0 -14 -21  170.93    7.58
   0 -14 -22    4.44    3.79
   0  14  22    5.33    1.46
   0 -14 -23    0.38    3.51
   0  14  23    2.34    1.30
   0 -14 -23    1.58    1.51
   0 -14 -24   52.25    5.13
   0  14  24   42.70    2.71
   0 -14 -24   45.17    2.91
   0 -14 -25   30.86    3.96
   0  14  25   22.47    1.92
   0 -14 -26   81.56    5.48
   0  14  26   77.74    3.83
   0 -14 -26   77.29    4.37
   0 -14 -27    2.62    1.49
   0  14  27    1.49    1.07
   0 -15  18    2.89    2.08
   0 -15  17    0.88    2.18
   0 -15  17    2.93    1.20
   0 -15  16    3.41    2.59
   0 -15  16    1.74    1.22
   0 -15  15   -1.11    4.16
   0 -15  15    2.67    2.68
   0 -15  15    0.69    1.21
   0 -15  14  108.12    6.64
   0 -15  14  101.91    5.01
   0 -15  14  111.63    8.43
   0  15 -13   46.64    4.56
   0 -15  13   49.92    4.68
   0 -15  13   37.65    2.64
   0 -15  13   51.24    6.40
   0 -15  13   47.77    2.82
   0 -15  12  232.46   11.28
   0  15 -12  213.30   11.03
   0 -15  12  199.39    9.41
   0 -15  12  251.24    9.68
   0  15 -11    5.21    2.71
   0 -15  11    6.33    1.62
   0 -15  11    5.12    1.31
   0 -15  10   -1.21    1.56
   0  15 -10    0.24    2.51
   0 -15  10    1.53    1.24
   0  15  -9   56.23    4.38
   0 -15   9   54.96    3.09
   0 -15   9   56.89    3.53
   0 -15   9   61.08    6.92
   0  15  -8   15.03    2.63
   0 -15   8   17.79    2.27
   0 -15   8   22.48    5.23
   0 -15   8   13.23    1.56
   0 -15   8   15.94    1.34
   0 -15   8    9.73    1.41
   0 -15   7   18.38    4.99
   0 -15   7   15.75    2.94
   0 -15   7   15.94    2.23
   0 -15   7   13.63    1.56
   0 -15   7   15.11    1.44
   0 -15   6    0.77    1.89
   0 -15   6    0.37    2.57
   0 -15   6    0.20    4.31
   0 -15   6    0.87    1.06
   0 -15   6    1.19    1.13
   0 -15   5    5.01    4.36
   0 -15   5    1.31    2.93
   0 -15   5   -0.18    1.12
   0 -15   5    0.27    0.99
   0 -15   4   80.89    6.49
   0 -15   4   63.66    5.45
   0 -15   4   63.77    3.44
   0 -15   4   77.55    3.69
   0 -15   3  223.06   11.10
   0 -15   3  196.61    8.47
   0 -15   2   56.10    5.07
   0 -15   2   52.07    2.83
   0 -15   1   98.21    6.23
   0 -15   1   85.38    4.11
   0 -15   0 1073.11   39.82
   0 -15   0  945.35   37.87
   0 -15  -1   99.78    5.01
   0 -15  -1  103.24    5.86
   0 -15  -1   77.39    4.31
   0 -15  -1   82.26    4.02
   0 -15  -2  263.85   11.15
   0 -15  -2  240.49   12.04
   0 -15  -2  276.94   11.72
   0 -15  -2  277.78   12.22
   0 -15  -3    2.77    1.36
   0 -15  -3   -0.18    1.93
   0 -15  -3    1.60    1.88
   0 -15  -3    1.50    1.48
   0 -15  -4    1.39    1.29
   0 -15  -4    1.17    2.08
   0 -15  -4   -0.52    1.53
   0 -15  -4    1.52    1.59
   0 -15  -5   21.42    1.91
   0 -15  -5   20.85    3.10
   0 -15  -5   22.05    2.77
   0 -15  -6  139.96    8.21
   0 -15  -6  144.00    8.11
   0 -15  -7  480.48   18.86
   0 -15  -7  439.28   20.13
   0 -15  -8   51.05    3.02
   0 -15  -8   59.44    4.86
   0 -15  -9   46.96    4.66
   0 -15 -10   55.38    5.36
   0 -15 -11  200.43   10.74
   0 -15 -11  197.24   10.23
   0  15  12   52.76    3.00
   0 -15 -12   63.47    3.21
   0 -15 -12   52.39    5.50
   0 -15 -12   57.01    4.93
   0  15  13    8.31    1.41
   0 -15 -13   13.45    1.49
   0 -15 -13    8.44    4.16
   0 -15 -13    9.66    3.01
   0  15  14   10.24    1.46
   0 -15 -14    6.98    1.27
   0 -15 -14   13.34    2.78
   0  15  15  210.56    8.65
   0 -15 -15  206.28    9.72
   0 -15 -15  195.96    8.50
   0 -15 -16   75.40    6.76
   0 -15 -16   67.73    4.30
   0  15  16   61.88    3.47
   0 -15 -16   68.91    3.93
   0 -15 -17    5.93    4.37
   0  15  17    6.30    1.45
   0 -15 -17    5.58    1.67
   0 -15 -18   26.02    4.93
   0  15  18   21.71    2.02
   0 -15 -18   23.82    2.28
   0 -15 -19    0.21    4.14
   0  15  19    2.90    1.33
   0  15  19    0.55    1.54
   0 -15 -19    2.74    1.61
   0 -15 -20   88.13    7.19
   0  15  20   80.71    4.23
   0  15  20   84.18    4.46
   0 -15 -20   90.80    4.51
   0 -15 -21   -0.20    3.71
   0  15  21    3.95    1.42
   0 -15 -21    1.00    1.45
   0 -15 -22   29.67    4.76
   0  15  22   29.05    2.22
   0 -15 -23   -0.73    3.50
   0  15  23    0.39    1.20
   0 -15 -23    0.31    1.55
   0  15  24   13.67    1.58
   0 -15 -24   14.70    1.84
   0 -15 -25    7.50    3.04
   0  15  25    7.65    1.37
   0 -15 -25    7.90    1.53
   0  15  26   12.69    1.42
   0 -15 -26   11.02    1.99
   0 -15 -26   14.06    2.92
   0  15  27    8.96    1.22
   0 -16  18    6.27    2.01
   0 -16  18    6.64    1.63
   0 -16  17    1.26    1.66
   0 -16  17    3.95    2.22
   0 -16  16   66.89    3.88
   0 -16  16   74.51    4.61
   0 -16  15   54.98    3.65
   0 -16  15   47.72    2.92
   0 -16  14   24.63    3.65
   0 -16  14   25.01    5.11
   0 -16  14   25.90    2.04
   0 -16  13    5.09    1.34
   0 -16  13    6.22    4.45
   0 -16  13    7.10    3.24
   0  16 -13    4.61    3.00
   0 -16  13    4.40    1.28
   0 -16  12   77.64    5.67
   0  16 -12   73.37    5.38
   0 -16  12   66.34    3.79
   0 -16  12   80.30    3.99
   0  16 -11   40.07    4.16
   0 -16  11   37.06    2.59
   0 -16  11   46.76    2.92
   0  16 -10   36.36    3.86
   0 -16  10   32.15    2.38
   0 -16  10   46.12    6.25
   0 -16  10   43.07    2.84
   0  16  -9   11.98    2.86
   0 -16   9   16.34    2.19
   0 -16   9   18.12    5.26
   0 -16   9   17.53    1.76
   0  16  -8    2.34    2.37
   0 -16   8    2.04    1.69
   0 -16   8    3.40    4.47
   0 -16   8    3.61    0.97
   0 -16   8    1.80    1.21
   0  16  -7    1.29    2.15
   0 -16   7   -0.66    4.43
   0 -16   7    2.60    2.42
   0 -16   7   -0.07    1.82
   0 -16   7    1.43    1.00
   0 -16   7    1.75    1.24
   0 -16   7    1.51    1.17
   0 -16   6   12.13    3.15
   0 -16   6    8.97    2.17
   0 -16   6   11.30    4.58
   0 -16   6    6.34    1.28
   0 -16   6    3.62    1.26
   0 -16   5   -0.60    4.18
   0 -16   5    2.45    2.89
   0 -16   5    1.16    1.19
   0 -16   5    2.73    1.15
   0 -16   4  184.11   10.03
   0 -16   4  168.06    9.02
   0 -16   4  169.52    7.24
   0 -16   4  153.06    7.07
   0 -16   3   84.57    6.26
   0 -16   3   80.72    4.20
   0 -16   3   77.95    3.99
   0 -16   2    0.16    3.55
   0 -16   2    5.75    3.54
   0 -16   2    1.30    1.06
   0 -16   1   23.98    3.91
   0 -16   1   19.50    1.72
   0 -16   0    1.81    2.76
   0 -16   0    2.44    1.55
   0 -16   0    0.96    1.07
   0 -16  -1    2.82    1.46
   0 -16  -1    1.56    1.08
   0 -16  -2   81.95    4.44
   0 -16  -2   89.20    5.00
   0 -16  -2   86.48    5.38
   0 -16  -3  138.09    6.76
   0 -16  -3  159.55    7.61
   0 -16  -3  158.34    7.60
   0 -16  -4    1.28    1.42
   0 -16  -4   -0.90    2.31
   0 -16  -5  124.49    6.09
   0 -16  -5  146.14    7.22
   0 -16  -6  205.55    8.85
   0 -16  -6  199.42    9.99
   0 -16  -7  305.26   12.52
   0 -16  -7  287.07   13.81
   0 -16  -8   86.82    4.52
   0 -16  -8  108.13    6.46
   0 -16  -9   78.32    5.92
   0 -16 -10   -1.23    3.31
   0 -16 -10    4.15    3.48
   0 -16 -11    1.06    1.31
   0 -16 -11    0.49    3.62
   0 -16 -11   -2.83    3.31
   0 -16 -12   13.80    1.65
   0 -16 -12   22.97    3.79
   0 -16 -12   23.92    4.46
   0 -16 -13  343.77   14.00
   0 -16 -13  340.37   15.62
   0 -16 -13  340.85   16.61
   0  16  14   47.56    2.72
   0 -16 -14   43.89    2.69
   0 -16 -14   49.87    4.35
   0 -16 -14   42.65    5.51
   0  16  15  143.41    6.20
   0 -16 -15  155.98    7.63
   0 -16 -16    2.08    2.01
   0  16  16   -0.28    1.30
   0 -16 -16    0.59    1.75
   0  16  17   93.54    4.70
   0 -16 -17  101.38    5.14
   0 -16 -18    8.85    4.32
   0  16  18   10.98    1.58
   0 -16 -18   10.34    1.91
   0 -16 -19   -0.81    4.11
   0  16  19    1.68    1.25
   0 -16 -19    0.56    1.61
   0  16  19   -0.12    1.49
   0 -16 -20    3.41    3.78
   0  16  20    1.93    1.32
   0 -16 -20    2.01    1.58
   0 -16 -21  102.77    7.48
   0  16  21   95.09    4.67
   0 -16 -21   96.90    4.91
   0 -16 -22   78.31    6.15
   0  16  22   61.88    3.41
   0 -16 -23    1.03    3.43
   0  16  23    1.81    1.19
   0  16  24   23.56    1.92
   0 -16 -24   24.00    2.16
   0 -16 -25   43.38    4.31
   0  16  25   42.58    2.54
   0 -16 -25   46.93    2.77
   0 -16 -26   10.67    2.56
   0  16  26   10.05    1.28
   0 -17  17   22.04    2.08
   0 -17  17   23.27    2.62
   0 -17  16    9.47    2.43
   0 -17  16    7.37    1.85
   0 -17  15   18.27    2.98
   0 -17  15   19.47    2.36
   0 -17  14    2.27    2.69
   0 -17  14    0.08    1.87
   0 -17  14    0.49    1.13
   0 -17  13    2.19    2.92
   0 -17  13    2.56    1.23
   0 -17  12    1.53    1.29
   0  17 -12   -0.14    2.77
   0 -17  12    4.09    3.04
   0 -17  12    2.33    1.28
   0 -17  11    4.54    1.53
   0 -17  11    3.92    4.56
   0  17 -11    6.95    3.03
   0 -17  11    1.71    3.23
   0 -17  11    5.50    1.39
   0  17 -10   33.63    3.81
   0 -17  10   30.64    2.31
   0 -17  10   33.69    2.60
   0 -17  10   38.24    5.68
   0  17  -9  214.53   10.60
   0 -17   9  199.39    9.28
   0 -17   9  248.48   13.12
   0 -17   9  241.37    9.74
   0  17  -8   55.83    4.45
   0 -17   8   60.06    3.66
   0 -17   8   61.71    6.60
   0 -17   8   52.22    3.10
   0  17  -7   18.28    2.94
   0 -17   7   15.66    2.39
   0 -17   7   16.17    2.85
   0 -17   7   24.14    5.04
   0 -17   7   14.94    1.68
   0 -17   7   15.74    1.49
   0 -17   7   15.58    1.63
   0 -17   6    6.73    2.14
   0 -17   6   11.32    3.00
   0 -17   6   11.01    4.27
   0 -17   6    7.98    1.34
   0 -17   6    6.53    1.40
   0 -17   5   99.04    6.63
   0 -17   5  111.11    5.14
   0 -17   5  104.51    5.08
   0 -17   4    1.04    3.05
   0 -17   4    3.27    3.92
   0 -17   4    4.76    1.39
   0 -17   4    4.69    1.24
   0 -17   3  255.16   12.30
   0 -17   3  241.79   10.18
   0 -17   3  223.00    9.99
   0 -17   2  256.11   12.65
   0 -17   2  250.42   10.58
   0 -17   2  235.74   10.36
   0 -17   1   90.71    6.58
   0 -17   1   95.93    6.26
   0 -17   1   74.07    4.25
   0 -17   1   74.40    4.04
   0 -17   1   69.79    3.79
   0 -17   0   11.64    3.32
   0 -17   0   16.89    2.03
   0 -17   0   15.49    1.60
   0 -17  -1   21.93    3.35
   0 -17  -1   27.06    2.46
   0 -17  -2  165.60    8.31
   0 -17  -2  167.57    7.88
   0 -17  -2  150.85    7.27
   0 -17  -3   81.19    4.82
   0 -17  -3   72.62    4.78
   0 -17  -3   70.26    4.03
   0 -17  -4    2.71    2.26
   0 -17  -4    0.56    1.37
   0 -17  -5    2.53    2.42
   0 -17  -5    4.54    1.56
   0 -17  -6  259.15   12.34
   0 -17  -6  264.53   11.18
   0 -17  -7   32.11    3.84
   0 -17  -7   38.66    2.62
   0 -17  -8   15.17    3.40
   0 -17  -8   15.39    1.79
   0 -17  -9    0.83    3.75
   0 -17  -9    0.87    3.24
   0 -17 -10    8.93    3.71
   0 -17 -10    8.16    3.58
   0 -17 -10    8.77    1.62
   0 -17 -11  298.24   14.79
   0 -17 -11  295.86   14.85
   0 -17 -11  316.48   12.87
   0 -17 -12    9.84    3.53
   0 -17 -12    7.90    3.87
   0 -17 -12    9.64    1.60
   0 -17 -13    2.00    3.00
   0 -17 -13    0.35    3.76
   0 -17 -13    1.14    1.22
   0 -17 -14   21.58    4.77
   0 -17 -14   30.58    3.65
   0 -17 -14   26.99    2.09
   0 -17 -15    7.48    2.57
   0 -17 -15    4.14    1.18
   0 -17 -16   49.86    3.85
   0 -17 -16   40.65    2.77
   0 -17 -16   46.89    3.23
   0  17  17  194.70    8.49
   0 -17 -17  203.59    8.91
   0 -17 -18   72.12    6.80
   0  17  18   77.46    4.04
   0 -17 -18   85.14    4.46
   0 -17 -19   34.51    4.91
   0  17  19   26.85    2.16
   0  17  19   26.87    2.42
   0 -17 -19   29.76    2.50
   0 -17 -20    7.37    3.94
   0  17  20    2.52    1.30
   0 -17 -20    3.48    1.63
   0 -17 -21    3.88    3.58
   0  17  21    1.53    1.26
   0 -17 -21    2.99    1.57
   0 -17 -22   73.24    5.98
   0  17  22   68.52    3.57
   0 -17 -23    3.56    3.11
   0  17  23    2.87    1.15
   0 -17 -24    0.72    2.82
   0  17  24    1.28    1.12
   0 -17 -24    4.06    1.53
   0 -17 -25    6.29    2.70
   0 -17 -25    8.89    1.49
   0 -17 -26   91.54    4.77
   0 -18  16   25.12    2.18
   0 -18  16   24.19    2.65
   0 -18  15    0.06    1.65
   0 -18  15   -0.39    2.24
   0 -18  14    4.82    2.63
   0 -18  14    1.09    1.83
   0 -18  13    8.55    2.94
   0  18 -12   49.22    4.53
   0 -18  12   49.48    2.98
   0 -18  11  106.22    4.82
   0 -18  11  117.18    8.06
   0 -18  11  100.98    6.54
   0  18 -11   84.68    5.97
   0 -18  11   85.82    4.56
   0 -18  10   11.97    4.70
   0 -18  10   14.02    1.86
   0 -18  10   13.22    3.58
   0  18 -10   12.80    3.01
   0 -18  10    9.45    1.53
   0 -18   9   10.48    4.40
   0 -18   9   10.06    1.96
   0  18  -9    8.87    2.90
   0 -18   9   10.58    1.53
   0 -18   8   36.76    2.89
   0 -18   8   39.12    5.44
   0  18  -8   32.51    3.59
   0 -18   8   32.30    2.40
   0  18  -7   84.16    5.52
   0 -18   7  105.68    7.70
   0 -18   7   94.62    4.94
   0 -18   7   94.03    4.20
   0 -18   7   74.73    4.17
   0 -18   7   84.32    4.30
   0 -18   6  127.88    6.20
   0 -18   6  128.41    7.00
   0 -18   6  116.62    5.40
   0 -18   6  107.16    5.56
   0 -18   6  115.08    5.52
   0 -18   5   20.49    2.70
   0 -18   5   27.92    4.66
   0 -18   5   27.28    3.67
   0 -18   5   22.75    1.94
   0 -18   5   21.97    1.91
   0 -18   4   52.01    5.01
   0 -18   4   59.04    5.92
   0 -18   4   67.25    3.49
   0 -18   4   59.77    3.32
   0 -18   3   98.48    6.85
   0 -18   3   89.85    5.09
   0 -18   3  100.16    4.78
   0 -18   3   87.43    4.55
   0 -18   2  313.02   13.95
   0 -18   2  337.96   14.16
   0 -18   2  271.73   11.90
   0 -18   2  277.66   11.59
   0 -18   2  250.56   11.34
   0 -18   1    2.71    3.27
   0 -18   1    2.08    3.79
   0 -18   1    2.65    1.85
   0 -18   1    0.79    1.47
   0 -18   1    0.60    1.22
   0 -18   0   29.00    3.83
   0 -18   0   33.04    5.03
   0 -18   0   22.85    2.44
   0 -18   0   22.67    2.20
   0 -18  -1    7.83    2.82
   0 -18  -1    8.27    4.31
   0 -18  -1    5.82    1.64
   0 -18  -1    6.97    1.79
   0 -18  -2   86.37    5.45
   0 -18  -2   90.11    6.95
   0 -18  -2   80.58    4.58
   0 -18  -3  449.63   19.40
   0 -18  -3  436.69   20.90
   0 -18  -3  473.47   18.83
   0 -18  -4   21.17    2.84
   0 -18  -4   20.22    2.21
   0 -18  -5  149.03    7.53
   0 -18  -5  128.35    6.33
   0 -18  -6  220.66   11.05
   0 -18  -6  240.78   10.18
   0 -18  -7  158.94    8.99
   0 -18  -7  175.38   10.35
   0 -18  -7  186.93    8.02
   0 -18  -8  174.54    9.81
   0 -18  -8  163.07    7.31
   0 -18  -8  158.55    7.24
   0 -18  -9  273.93   13.88
   0 -18  -9  316.04   14.76
   0 -18  -9  300.37   12.52
   0 -18 -10   -2.17    3.42
   0 -18 -10    0.68    3.62
   0 -18 -10    0.18    1.40
   0 -18 -11  251.55   13.30
   0 -18 -11  273.36   13.49
   0 -18 -11  277.03   11.48
   0 -18 -12   71.64    5.70
   0 -18 -12   63.28    5.96
   0 -18 -12   70.83    3.81
   0 -18 -13    9.62    3.35
   0 -18 -13    9.05    4.09
   0 -18 -13   13.96    1.68
   0 -18 -14   93.54    6.30
   0 -18 -14  105.12    4.82
   0 -18 -15    3.34    2.41
   0 -18 -15    3.52    3.98
   0 -18 -15    3.52    1.20
   0 -18 -16   25.26    2.29
   0 -18 -16   29.04    1.99
   0 -18 -16   29.18    2.71
   0 -18 -17  104.66    5.38
   0 -18 -18    1.76    1.68
   0 -18 -19   22.01    4.41
   0 -18 -19   24.57    2.39
   0 -18 -20  193.94   10.60
   0 -18 -20  188.16    8.42
   0 -18 -21    1.75    3.47
   0 -18 -21    2.42    1.51
   0 -18 -22   -1.95    3.12
   0 -18 -22    0.86    1.37
   0 -18 -23   -0.60    2.85
   0 -18 -24    4.81    2.61
   0 -18 -24    2.19    1.39
   0 -18 -25    9.64    2.59
   0 -18 -25    7.96    1.46
   0 -19  15    0.11    1.43
   0 -19  15    3.79    2.13
   0 -19  14   -0.26    1.61
   0 -19  14    3.85    2.35
   0 -19  13    0.22    2.54
   0 -19  13    1.78    1.80
   0 -19  12   15.94    3.15
   0 -19  11    7.35    1.40
   0 -19  11    7.95    3.18
   0 -19  10    9.96    1.64
   0  19 -10    8.19    2.90
   0 -19  10    3.44    3.12
   0 -19  10    7.41    1.37
   0 -19   9    1.42    1.56
   0 -19   9    4.63    3.85
   0  19  -9    1.99    2.59
   0 -19   9    2.32    1.20
   0 -19   8    3.46    1.71
   0 -19   8    1.48    3.92
   0  19  -8    0.85    2.46
   0 -19   8    2.47    1.25
   0  19  -7   51.19    4.13
   0 -19   7   56.14    3.51
   0 -19   7   54.92    5.86
   0 -19   7   47.82    2.66
   0 -19   7   47.02    2.87
   0  19  -6    0.35    2.37
   0 -19   6    3.68    3.92
   0 -19   6    2.19    1.94
   0 -19   6    2.15    2.42
   0 -19   6    1.78    1.13
   0 -19   6    2.19    1.28
   0 -19   6    0.43    1.23
   0 -19   5   12.26    3.13
   0 -19   5   11.31    4.03
   0 -19   5   12.49    2.47
   0 -19   5   13.86    1.64
   0 -19   5   13.55    2.31
   0 -19   5   13.54    1.84
   0 -19   5   11.47    1.57
   0 -19   4    9.48    3.31
   0 -19   4    8.19    3.83
   0 -19   4    6.60    2.07
   0 -19   4    5.83    1.34
   0 -19   4    6.53    1.39
   0 -19   3   27.01    4.16
   0 -19   3   30.40    4.43
   0 -19   3   26.68    2.68
   0 -19   3   28.36    2.28
   0 -19   3   29.07    2.17
   0 -19   2  111.72    7.51
   0 -19   2  106.80    5.81
   0 -19   2  116.35    5.54
   0 -19   1   38.70    4.87
   0 -19   1   48.28    4.61
   0 -19   1   37.43    3.09
   0 -19   1   36.63    2.72
   0 -19   0    6.48    4.18
   0 -19   0    1.90    2.78
   0 -19   0   -0.15    1.63
   0 -19   0    1.47    1.44
   0 -19  -1   69.46    6.55
   0 -19  -1   72.78    4.30
   0 -19  -1   81.23    4.26
   0 -19  -2   10.85    4.43
   0 -19  -2    5.73    1.74
   0 -19  -2    6.91    1.81
   0 -19  -3   87.86    6.91
   0 -19  -3   74.21    4.30
   0 -19  -4  106.68    7.96
   0 -19  -4  108.54    6.40
   0 -19  -4  116.78    5.69
   0 -19  -5   55.75    5.95
   0 -19  -5   52.11    4.32
   0 -19  -5   54.00    3.44
   0 -19  -5   56.82    3.52
   0 -19  -6    5.74    2.67
   0 -19  -6    8.41    1.70
   0 -19  -6    9.83    1.89
   0 -19  -7    4.11    2.75
   0 -19  -7    7.44    1.73
   0 -19  -7    8.44    1.72
   0 -19  -8   13.79    4.45
   0 -19  -8   14.88    3.29
   0 -19  -8    9.43    1.85
   0 -19  -8   10.05    1.71
   0 -19  -9   57.05    4.96
   0 -19  -9   51.80    3.39
   0 -19 -10    4.73    3.82
   0 -19 -10    4.82    3.13
   0 -19 -10    8.13    1.72
   0 -19 -11  180.24    9.74
   0 -19 -11  177.77    7.73
   0 -19 -12   -1.30    3.40
   0 -19 -12    0.80    3.37
   0 -19 -12    0.35    1.35
   0 -19 -13  196.24    9.82
   0 -19 -13  183.61   10.07
   0 -19 -13  171.42    7.86
   0 -19 -14   20.76    4.23
   0 -19 -14   20.96    3.51
   0 -19 -14   20.79    1.93
   0 -19 -15   19.20    4.19
   0 -19 -15   16.68    3.14
   0 -19 -15   17.18    2.10
   0 -19 -15   18.67    1.78
   0 -19 -16    0.91    3.67
   0 -19 -16    2.12    2.26
   0 -19 -16    3.83    1.52
   0 -19 -16    2.70    1.07
   0 -19 -16    2.12    1.82
   0 -19 -17  197.01    9.48
   0 -19 -17  209.61    9.14
   0 -19 -18  128.63    6.25
   0 -19 -19   56.85    5.43
   0 -19 -19   51.11    3.34
   0 -19 -20   39.44    4.72
   0 -19 -20   31.16    2.56
   0 -19 -21    6.05    3.34
   0 -19 -21    3.08    1.46
   0 -19 -22    5.10    2.94
   0 -19 -22    2.90    1.38
   0 -19 -23    2.15    2.65
   0 -19 -24  127.62    7.00
   0 -19 -24  122.28    5.71
   0 -20  13    2.59    2.32
   0 -20  13    4.09    1.70
   0 -20  13    4.48    1.60
   0 -20  12  107.66    5.99
   0 -20  12   92.25    5.03
   0 -20  11   13.45    3.16
   0 -20  11    7.11    1.89
   0 -20  10    1.63    1.79
   0 -20  10    2.29    1.30
   0  20  -9    1.32    2.52
   0 -20   9    1.28    1.75
   0 -20   9    0.78    1.33
   0  20  -8    2.02    2.40
   0 -20   8    0.93    1.59
   0 -20   8    1.47    1.85
   0  20  -7  174.29    9.13
   0 -20   7  184.46    8.54
   0 -20   7  172.78    7.89
   0  20  -6  129.72    7.32
   0 -20   6  137.78    7.19
   0 -20   6  147.57    8.82
   0 -20   6  142.93    6.75
   0 -20   6  139.17    6.76
   0 -20   6  137.95    5.97
   0  20  -6  118.36    6.46
   0 -20   6  127.93    6.07
   0 -20   6  132.35    6.07
   0  20  -5    7.20    2.70
   0 -20   5    3.97    3.61
   0 -20   5    6.81    2.13
   0 -20   5    7.22    2.72
   0 -20   5   10.45    2.09
   0 -20   5    8.89    1.34
   0 -20   5    4.85    1.48
   0 -20   5    7.17    1.41
   0 -20   4   -0.35    2.14
   0 -20   4   -0.37    3.45
   0 -20   4   -1.12    2.78
   0 -20   4   -0.92    1.47
   0 -20   4    0.25    1.83
   0 -20   4   -0.05    1.23
   0 -20   3    3.67    3.48
   0 -20   3    3.35    3.30
   0 -20   3    5.65    1.43
   0 -20   3    8.22    1.95
   0 -20   2   46.17    2.88
   0 -20   2   40.87    3.19
   0 -20   1   -2.06    3.58
   0 -20   1    1.00    1.43
   0 -20   1    1.66    1.71
   0 -20   0  216.20   10.21
   0 -20   0  235.86   10.06
   0 -20  -1   32.51    5.18
   0 -20  -1   36.74    2.96
   0 -20  -1   40.66    2.85
   0 -20  -2  118.06    5.75
   0 -20  -2  105.91    5.75
   0 -20  -3    7.05    4.26
   0 -20  -3    6.62    1.83
   0 -20  -4   -0.19    4.20
   0 -20  -4    2.44    1.60
   0 -20  -5   29.48    3.30
   0 -20  -5   25.88    5.18
   0 -20  -5   28.23    2.53
   0 -20  -5   31.77    2.62
   0 -20  -6    2.68    2.50
   0 -20  -6    2.45    1.65
   0 -20  -6    3.06    1.55
   0 -20  -7   29.35    3.55
   0 -20  -7   26.55    2.48
   0 -20  -7   26.80    2.36
   0 -20  -8   14.21    3.17
   0 -20  -8   21.28    4.74
   0 -20  -8   15.31    2.00
   0 -20  -8   16.57    2.06
   0 -20  -9   26.97    3.89
   0 -20  -9   34.79    4.86
   0 -20  -9   40.61    2.79
   0 -20 -10    5.48    3.68
   0 -20 -10    5.09    2.97
   0 -20 -10   11.67    1.87
   0 -20 -11  140.34    8.10
   0 -20 -11  132.91    7.64
   0 -20 -12   18.31    3.73
   0 -20 -12   25.85    4.06
   0 -20 -12   19.06    2.01
   0 -20 -13  272.38   13.64
   0 -20 -13  290.56   13.53
   0 -20 -13  275.10   11.65
   0 -20 -14   20.71    4.06
   0 -20 -14   19.97    3.44
   0 -20 -14   25.84    2.09
   0 -20 -15    5.43    3.64
   0 -20 -15    6.31    2.63
   0 -20 -15    5.14    1.64
   0 -20 -15    3.72    1.25
   0 -20 -16   61.84    4.60
   0 -20 -16   59.71    5.75
   0 -20 -16   70.79    3.83
   0 -20 -16   71.01    3.56
   0 -20 -16   70.77    4.12
   0 -20 -17    1.56    3.38
   0 -20 -17    1.15    1.76
   0 -20 -18   24.45    2.34
   0 -20 -19   11.21    1.91
   0 -20 -20   21.49    3.72
   0 -20 -20   30.97    2.41
   0 -20 -21   60.13    4.96
   0 -20 -21   59.46    3.38
   0 -20 -22    8.58    2.90
   0 -20 -22   12.15    1.60
   0 -20 -23    5.94    2.55
   0 -20 -24   13.29    2.56
   0 -21  12    2.96    2.30
   0 -21  12   -1.25    1.57
   0 -21  12    2.09    1.52
   0 -21  11   -0.72    2.35
   0 -21  11    0.27    1.57
   0 -21  10    2.83    1.64
   0 -21   9    1.04    1.65
   0 -21   9    0.57    1.26
   0 -21   8   18.51    3.45
   0 -21   8   13.99    2.13
   0 -21   8   14.91    1.87
   0  21  -7    5.05    2.51
   0 -21   7    5.70    2.97
   0 -21   7    7.42    1.95
   0 -21   7    7.08    1.84
   0  21  -6    6.41    2.45
   0 -21   6    8.27    2.01
   0 -21   6    6.86    1.95
   0  21  -5    5.43    2.46
   0 -21   5    8.91    2.50
   0 -21   5    5.37    2.02
   0 -21   5    6.62    1.24
   0  21  -5    9.36    2.13
   0 -21   5    7.35    1.99
   0 -21   5    5.78    1.38
   0 -21   4   13.21    2.48
   0 -21   4   15.45    3.08
   0 -21   4   12.84    1.57
   0 -21   4   13.05    1.82
   0 -21   4   12.57    2.16
   0 -21   3    2.16    2.96
   0 -21   3    0.44    2.14
   0 -21   3    0.68    1.53
   0 -21   3    0.22    1.17
   0 -21   3    1.70    1.76
   0 -21   2    1.25    3.11
   0 -21   2    1.70    1.29
   0 -21   2    3.13    1.81
   0 -21   2    3.50    1.64
   0 -21   1   87.58    6.49
   0 -21   1   88.71    4.55
   0 -21   1   84.10    4.84
   0 -21   0   19.75    2.10
   0 -21   0   21.46    2.47
   0 -21  -1    8.83    3.92
   0 -21  -1    5.95    1.69
   0 -21  -1    4.67    1.82
   0 -21  -2   10.11    4.21
   0 -21  -2    8.38    1.90
   0 -21  -2    9.09    1.79
   0 -21  -3   19.06    4.53
   0 -21  -3   16.17    2.13
   0 -21  -3   20.30    2.18
   0 -21  -4   30.80    4.89
   0 -21  -4   24.94    2.43
   0 -21  -5   50.88    5.98
   0 -21  -5   68.37    3.84
   0 -21  -5   59.27    3.73
   0 -21  -6   21.53    3.14
   0 -21  -6   28.06    2.42
   0 -21  -6   24.25    2.36
   0 -21  -7   89.33    5.72
   0 -21  -7   90.64    4.75
   0 -21  -7   89.01    4.73
   0 -21  -8   49.61    4.42
   0 -21  -8   45.13    3.18
   0 -21  -9   43.29    4.27
   0 -21  -9   40.66    5.11
   0 -21  -9   46.53    3.03
   0 -21 -10   86.45    5.95
   0 -21 -10   83.30    6.64
   0 -21 -10   87.09    4.57
   0 -21 -11    4.35    3.08
   0 -21 -11    1.84    3.39
   0 -21 -11    1.43    1.42
   0 -21 -12   36.92    4.46
   0 -21 -12   32.75    4.16
   0 -21 -12   35.70    2.56
   0 -21 -13    4.19    3.25
   0 -21 -13    2.25    2.94
   0 -21 -13    2.50    1.40
   0 -21 -14   95.22    6.77
   0 -21 -14  100.53    6.45
   0 -21 -14  103.74    5.24
   0 -21 -14  101.87    4.92
   0 -21 -15   55.77    4.93
   0 -21 -15   51.53    4.07
   0 -21 -15   37.10    2.87
   0 -21 -15   40.41    2.59
   0 -21 -16    7.92    2.25
   0 -21 -16    9.71    3.34
   0 -21 -16    7.18    1.27
   0  21  16    7.65    1.90
   0 -21 -16    4.89    1.44
   0 -21 -16    7.76    1.94
   0 -21 -17    3.45    3.15
   0 -21 -17    2.89    1.75
   0 -21 -18   22.94    2.30
   0 -21 -19    1.68    1.53
   0 -21 -20    3.69    1.50
   0 -21 -21   -1.03    2.48
   0 -21 -21    1.15    1.28
   0 -21 -22    4.04    2.46
   0 -21 -22    4.00    1.35
   0 -21 -23    2.63    2.12
   0 -22  10    1.62    1.47
   0 -22   9   10.20    2.76
   0 -22   9    5.10    1.67
   0 -22   8    2.56    2.69
   0 -22   8    3.35    1.69
   0 -22   8    6.56    1.42
   0 -22   7    7.77    2.95
   0 -22   7    6.68    1.82
   0 -22   7    6.34    1.61
   0  22  -6    7.30    2.47
   0 -22   6    6.55    2.94
   0 -22   6    5.69    1.83
   0 -22   6    6.59    1.84
   0  22  -5   15.94    2.79
   0 -22   5   15.50    2.14
   0 -22   5   17.66    2.22
   0  22  -4   40.75    3.70
   0 -22   4   47.60    3.37
   0 -22   4   49.64    3.99
   0 -22   4   36.11    2.62
   0 -22   4   45.65    3.15
   0 -22   4   39.58    2.49
   0  22  -4   38.55    3.22
   0 -22   3   46.35    3.58
   0 -22   3   43.55    4.22
   0 -22   3   50.77    2.88
   0 -22   3   48.13    3.41
   0 -22   3   42.96    3.00
   0 -22   2   63.49    4.94
   0 -22   2   58.71    3.99
   0 -22   2   50.96    3.41
   0 -22   2   58.31    3.69
   0 -22   2   53.22    3.17
   0 -22   1    0.61    3.12
   0 -22   1   -0.23    1.63
   0 -22   1    2.48    1.65
   0 -22   1    1.82    1.38
   0 -22   0   61.20    5.67
   0 -22   0   59.07    3.82
   0 -22   0   64.56    3.65
   0 -22   0   62.39    3.89
   0 -22  -1   22.86    4.24
   0 -22  -1   16.59    1.99
   0 -22  -1   17.86    2.21
   0 -22  -2   22.91    2.22
   0 -22  -2   23.57    2.42
   0 -22  -3    6.66    3.75
   0 -22  -3    4.11    1.64
   0 -22  -3    5.45    1.64
   0 -22  -4  157.72    8.93
   0 -22  -4  123.44    6.28
   0 -22  -5   -0.74    3.83
   0 -22  -5   -0.07    1.59
   0 -22  -6   -0.82    1.48
   0 -22  -6    1.95    1.58
   0 -22  -7  210.03    9.10
   0 -22  -7  197.01    9.03
   0 -22  -8   53.67    4.54
   0 -22  -8   61.57    5.79
   0 -22  -8   59.74    3.56
   0 -22  -9    7.96    2.75
   0 -22  -9    9.97    3.70
   0 -22  -9    5.84    1.65
   0 -22 -10   20.47    3.47
   0 -22 -10   32.52    4.66
   0 -22 -10   29.69    2.37
   0 -22 -11    2.59    3.18
   0 -22 -11   -0.14    2.83
   0 -22 -11    2.62    1.45
   0 -22 -12   73.03    5.44
   0 -22 -12   82.58    5.93
   0 -22 -12   72.06    4.33
   0 -22 -12   77.09    4.05
   0 -22 -13   -2.88    2.83
   0 -22 -13    4.88    2.83
   0 -22 -13    0.57    1.58
   0 -22 -13   -0.06    1.23
   0 -22 -14    0.86    2.92
   0 -22 -14    0.13    2.46
   0 -22 -14   -0.54    1.55
   0 -22 -14    2.14    1.24
   0 -22 -15   -0.73    2.84
   0 -22 -15    0.58    2.22
   0 -22 -15    0.67    1.40
   0 -22 -15    0.73    1.08
   0 -22 -15   -0.21    1.71
   0 -22 -16    8.90    2.26
   0 -22 -16    9.79    3.25
   0  22  16    7.10    1.79
   0 -22 -16    7.98    1.25
   0 -22 -16    6.22    1.46
   0 -22 -16    6.94    1.85
   0 -22 -17    6.20    2.88
   0 -22 -17    8.25    1.85
   0 -22 -18   11.86    3.07
   0 -22 -18   14.67    1.90
   0 -22 -19   13.70    1.85
   0 -22 -20   29.82    2.29
   0 -22 -21   30.72    3.39
   0 -22 -21   33.47    2.27
   0 -22 -22    9.05    2.37
   0 -23   9    2.44    2.18
   0 -23   9    2.91    1.36
   0 -23   8   17.91    2.81
   0 -23   8   18.04    2.00
   0 -23   7    5.98    2.54
   0 -23   7    7.95    1.70
   0 -23   7    7.84    1.46
   0 -23   6   31.43    3.62
   0 -23   6   33.88    2.71
   0 -23   6   38.79    2.64
   0 -23   5   10.65    2.86
   0 -23   5   10.93    1.91
   0 -23   5   11.76    1.86
   0 -23   4   62.88    4.75
   0  23  -4   55.66    4.13
   0 -23   4   56.50    3.56
   0 -23   4   58.53    3.01
   0  23  -4   48.73    3.51
   0 -23   4   53.86    3.57
   0 -23   4   61.19    4.11
   0  23  -3    3.23    2.33
   0 -23   3    6.31    2.42
   0 -23   3    7.52    2.07
   0  23  -3    8.18    2.16
   0 -23   3    7.66    1.29
   0 -23   3    5.69    1.40
   0 -23   3    7.66    1.82
   0 -23   2   32.84    3.06
   0 -23   2   34.38    2.75
   0 -23   2   27.25    2.44
   0 -23   2   33.98    2.30
   0 -23   1   15.07    3.29
   0 -23   1    9.75    1.89
   0 -23   1    9.79    1.82
   0 -23   1   10.37    1.56
   0 -23   0    8.25    3.31
   0 -23   0    2.84    1.39
   0 -23   0    4.58    1.67
   0 -23   0    3.87    1.73
   0 -23  -1   76.31    5.73
   0 -23  -1   69.42    3.82
   0 -23  -1   70.41    4.06
   0 -23  -1   60.27    4.03
   0 -23  -2   70.32    3.88
   0 -23  -2   68.46    4.18
   0 -23  -2   64.65    3.97
   0 -23  -3    6.80    1.74
   0 -23  -3    6.91    1.63
   0 -23  -4    8.23    3.68
   0 -23  -4    5.98    1.74
   0 -23  -5   72.15    5.96
   0 -23  -5   59.05    3.64
   0 -23  -6    8.12    3.89
   0 -23  -6   13.97    1.92
   0 -23  -6   14.13    1.88
   0 -23  -7   29.20    2.46
   0 -23  -8    9.48    3.71
   0 -23  -8    5.80    1.62
   0 -23  -9   -0.37    2.43
   0 -23  -9   -2.82    3.39
   0 -23  -9    1.12    1.43
   0 -23 -10    1.89    2.40
   0 -23 -10    0.63    3.18
   0 -23 -10    1.22    1.39
   0 -23 -10   -1.56    1.82
   0 -23 -11    5.32    3.22
   0 -23 -11    4.38    2.67
   0 -23 -11    4.15    1.83
   0 -23 -11    3.94    1.40
   0 -23 -12   93.14    6.12
   0 -23 -12  102.29    6.43
   0 -23 -12   95.41    5.13
   0 -23 -12   96.38    4.78
   0 -23 -13   11.58    2.96
   0 -23 -13   11.84    2.90
   0 -23 -13    9.82    1.90
   0 -23 -13   11.82    1.54
   0 -23 -14   38.01    3.94
   0 -23 -14   40.88    3.74
   0 -23 -14   27.88    2.19
   0 -23 -14   31.84    2.58
   0 -23 -15   12.77    2.50
   0 -23 -15   13.40    2.98
   0 -23 -15   11.69    1.70
   0  23  15   12.56    2.08
   0 -23 -15   12.53    1.45
   0 -23 -15   11.58    2.05
   0 -23 -16   10.17    2.91
   0 -23 -16   11.59    2.24
   0 -23 -16   13.57    1.64
   0 -23 -16   14.20    1.42
   0  23  16   11.78    1.85
   0 -23 -16   15.78    2.02
   0 -23 -17   42.73    3.96
   0 -23 -17   43.96    2.94
   0 -23 -18   23.34    3.28
   0 -23 -18   28.62    2.28
   0 -23 -19   57.67    4.34
   0 -23 -19   54.46    3.18
   0 -23 -20    2.25    1.30
   0 -23 -21    3.49    1.22
   0 -24   7    0.78    1.31
   0 -24   6    1.73    2.24
   0 -24   6   -0.35    1.32
   0 -24   5    0.51    2.24
   0 -24   5   -0.25    1.35
   0 -24   5    1.03    1.35
   0 -24   4   18.49    2.92
   0 -24   4   12.02    1.85
   0 -24   4   15.89    1.95
   0 -24   3    3.16    2.45
   0  24  -3    2.18    1.76
   0 -24   3    0.26    1.44
   0 -24   3   -0.62    1.61
   0 -24   3    2.01    1.99
   0  24  -2   14.22    2.57
   0 -24   2   12.07    2.65
   0 -24   2   12.24    2.61
   0 -24   2   12.12    2.06
   0  24  -2    7.70    2.08
   0 -24   2    7.82    1.50
   0 -24   2   11.20    1.39
   0 -24   2    9.18    1.79
   0 -24   1   32.23    2.88
   0 -24   1   30.03    3.47
   0 -24   1   26.80    2.05
   0 -24   1   26.03    2.23
   0  24  -1   25.45    2.78
   0 -24   1   28.31    2.45
   0 -24   0   -1.57    2.66
   0 -24   0    0.13    1.50
   0 -24   0   -0.26    1.11
   0 -24   0   -0.07    1.46
   0 -24  -1   12.27    3.27
   0 -24  -1   12.97    1.90
   0 -24  -1   11.36    1.93
   0 -24  -1   10.41    1.60
   0 -24  -2   18.57    3.59
   0 -24  -2   19.36    2.13
   0 -24  -2   19.19    1.95
   0 -24  -2   20.90    2.25
   0 -24  -3    1.96    3.05
   0 -24  -3    4.96    1.48
   0 -24  -3    5.97    1.66
   0 -24  -3    6.29    1.86
   0 -24  -4   -3.45    3.29
   0 -24  -4    0.83    1.70
   0 -24  -4    1.18    1.49
   0 -24  -4    2.83    1.45
   0 -24  -5   11.72    3.60
   0 -24  -5    8.21    1.63
   0 -24  -6   13.81    3.63
   0 -24  -6   15.89    1.88
   0 -24  -7    3.53    1.47
   0 -24  -7    2.86    1.85
   0 -24  -8   10.63    1.76
   0 -24  -8   13.63    2.19
   0 -24  -9   23.51    3.84
   0 -24  -9   17.01    2.27
   0 -24  -9   18.01    1.95
   0 -24 -10   18.15    3.55
   0 -24 -10   16.04    1.88
   0 -24 -10   14.81    2.13
   0 -24 -11   11.05    2.54
   0 -24 -11    7.12    3.08
   0 -24 -11    5.84    1.81
   0 -24 -11    5.92    1.44
   0 -24 -12    1.30    2.43
   0 -24 -12    3.56    2.40
   0 -24 -12    0.32    1.21
   0 -24 -12    0.40    1.56
   0 -24 -13    2.84    2.45
   0 -24 -13    4.79    2.44
   0 -24 -13    2.04    1.21
   0 -24 -13    1.80    1.56
   0 -24 -14   28.23    3.22
   0 -24 -14   27.06    3.43
   0 -24 -14   30.77    2.12
   0 -24 -14   32.62    2.39
   0  24  14   30.08    2.72
   0 -24 -14   33.78    2.64
   0 -24 -15    2.81    1.94
   0 -24 -15    1.98    2.31
   0 -24 -15    1.52    1.00
   0 -24 -15    2.63    1.30
   0  24  15    3.46    1.64
   0 -24 -15    2.11    1.62
   0 -24 -16    1.49    2.29
   0 -24 -16    2.78    1.19
   0 -24 -16    2.21    1.56
   0 -24 -17   48.89    3.95
   0 -24 -17   50.03    3.03
   0 -24 -18    0.53    2.05
   0 -24 -18    1.91    1.29
   0 -24 -19   12.25    2.42
   0 -24 -19   16.21    1.64
   0 -24 -20    2.22    1.94
   0 -25   4   20.78    1.89
   0 -25   3    1.08    2.02
   0 -25   3    0.90    1.29
   0 -25   3    1.30    1.35
   0 -25   2    1.21    2.09
   0  25  -2    2.26    1.63
   0 -25   2    0.93    1.29
   0 -25   2    1.40    1.47
   0 -25   2    2.13    1.86
   0 -25   1    0.76    2.11
   0 -25   1    1.17    1.67
   0 -25   1    0.90    2.08
   0 -25   1   -0.20    1.16
   0 -25   1   -0.12    1.29
   0 -25   1    2.23    1.06
   0  25  -1    1.89    1.73
   0 -25   0    9.77    2.06
   0 -25   0   15.05    2.70
   0 -25   0    9.38    1.39
   0 -25   0    7.02    1.61
   0 -25   0    9.94    1.61
   0  25   0   11.30    2.20
   0 -25  -1   11.80    2.27
   0 -25  -1   10.15    2.72
   0 -25  -1   11.82    1.75
   0 -25  -1   10.51    1.74
   0  25   1   11.75    2.26
   0 -25  -1   12.81    1.53
   0 -25  -2    0.38    2.60
   0 -25  -2    0.48    1.40
   0 -25  -2    1.65    1.21
   0 -25  -2    1.12    1.47
   0 -25  -3  183.04    7.94
   0 -25  -3  180.25    8.03
   0 -25  -3  166.65    8.08
   0 -25  -4   13.88    3.16
   0 -25  -4   11.61    1.75
   0 -25  -4   12.16    1.64
   0 -25  -4   12.80    1.95
   0 -25  -5   -2.35    2.92
   0 -25  -6   72.45    5.37
   0 -25  -6   61.98    3.55
   0 -25  -7   23.60    2.12
   0 -25  -7   26.48    2.46
   0 -25  -8   17.10    1.84
   0 -25  -8   18.02    2.22
   0 -25  -9   -1.47    2.73
   0 -25  -9    1.97    1.70
   0 -25  -9    0.92    1.27
   0 -25 -10   30.93    3.68
   0 -25 -10   24.31    2.05
   0 -25 -10   23.88    2.37
   0 -25 -11   20.23    1.87
   0 -25 -11   18.34    2.09
   0 -25 -12   12.16    2.73
   0  25  12    6.78    1.99
   0 -25 -12    8.85    1.41
   0 -25 -12    9.44    1.71
   0 -25 -13  115.91    6.06
   0 -25 -13  109.28    5.04
   0 -25 -13  105.16    4.78
   0 -25 -14   29.43    3.07
   0 -25 -14   30.17    2.90
   0 -25 -14   24.51    1.84
   0 -25 -14   25.87    2.06
   0  25  14   24.78    2.41
   0 -25 -14   25.19    2.30
   0 -25 -15   10.11    2.02
   0  25  15    9.45    1.70
   0 -25 -15    8.74    1.39
   0 -25 -15    8.49    1.71
   0 -25 -16   12.48    2.37
   0 -25 -16    7.63    1.22
   0 -25 -16   10.47    1.59
   0 -25 -17   96.01    5.66
   0 -25 -17  107.41    4.92
   0 -25 -18   23.98    2.68
   0 -25 -18   24.34    1.91
   0 -26   1    3.36    1.25
   0 -26   0   74.40    3.83
   0 -26   0   86.50    4.49
   0  26   0   52.97    3.59
   0 -26   0   53.83    3.22
   0 -26   0   67.67    3.47
   0 -26  -1    5.37    2.21
   0 -26  -1    5.61    1.78
   0 -26  -1    6.02    1.17
   0 -26  -1    7.18    1.37
   0 -26  -1    7.41    1.34
   0  26   1    6.56    1.92
   0 -26  -2    1.21    1.65
   0 -26  -2    0.32    2.22
   0 -26  -2    0.99    1.26
   0 -26  -2    2.14    1.10
   0  26   2    2.96    1.89
   0 -26  -2    0.42    1.18
   0 -26  -3    2.32    2.41
   0  26   3   -1.36    1.94
   0 -26  -3    2.94    1.44
   0 -26  -3   -0.79    1.12
   0 -26  -4    1.51    2.43
   0 -26  -4    1.59    1.18
   0  26   4    0.59    1.91
   0 -26  -4    2.24    1.44
   0 -26  -5   10.34    2.84
   0 -26  -5   16.57    1.97
   0 -26  -6   26.65    3.37
   0  26   6   18.80    2.54
   0  26   7   30.83    3.03
   0 -26  -7   37.81    2.75
   0 -26  -7   37.77    2.45
   0  26   8   10.18    2.17
   0 -26  -8   12.97    1.82
   0 -26  -8   10.04    1.48
   0 -26  -9   25.82    3.24
   0 -26  -9   23.23    1.90
   0 -26  -9   25.20    2.21
   0  26   9   19.94    2.52
   0 -26 -10    6.14    1.61
   0 -26 -10    7.71    1.34
   0  26  10    6.66    2.04
   0 -26 -11   14.26    2.65
   0 -26 -11   10.92    1.67
   0  26  11   10.21    2.01
   0 -26 -11   11.40    1.39
   0 -26 -12   34.19    3.18
   0  26  12   25.19    2.47
   0 -26 -12   31.98    2.27
   0 -26 -12   28.38    1.99
   0 -26 -13    5.74    1.99
   0  26  13    3.47    1.62
   0 -26 -13    3.17    1.25
   0 -26 -13    2.26    1.45
   0 -26 -14    0.33    1.63
   0 -26 -14    0.87    1.09
   0  26  14    0.79    1.44
   0 -26 -14    0.70    1.27
   0 -26 -15   58.53    3.24
   0 -27  -3    3.83    1.95
   0 -27  -4   17.41    1.54
   0  27   4   14.61    2.04
   0 -27  -4   15.91    1.65
   0 -27  -5   44.56    2.56
   0 -27  -5   41.56    2.72
   0 -27  -6   12.09    2.43
   0 -27  -7    3.65    2.13
   0 -27  -7    1.52    1.27
   0  27   7    2.15    1.70
   0 -27  -7    1.45    1.06
   0  27   8    3.31    1.71
   0 -27  -8    3.13    1.10
   0 -27  -8    2.32    1.23
   0 -27  -9    1.44    2.00
   0 -27  -9    1.16    1.01
   0 -27  -9    1.49    1.24
   0  27   9    0.61    1.66
   0 -27 -10   25.68    2.74
   0 -27 -10   23.73    1.75
   0  27  10   19.57    2.19
   0 -27 -10   24.86    1.96
   0 -27 -11    3.83    1.88
   0  27  11    4.08    1.58
   0 -27 -11    2.37    1.20
  -1  27  11    1.25    0.90
   1 -27 -10    4.01    1.94
   1 -27 -10    1.31    1.18
   1 -27 -10    2.43    1.01
  -1  27  10    3.04    1.60
   1 -27  -9   36.40    3.15
   1 -27  -9   31.76    2.03
  -1  27   9   28.77    2.48
   1 -27  -9   32.09    2.25
   1 -27  -8   10.39    1.53
  -1  27   8   10.61    1.93
   1 -27  -8   12.95    1.37
   1 -27  -7    1.89    2.07
   1 -27  -7    1.98    1.25
   1 -27  -7    1.15    1.01
  -1  27   7    0.49    1.59
   1 -27  -6    3.57    2.23
   1 -27  -5    7.25    2.23
   1 -27  -5    4.74    1.29
   1 -27  -5    5.82    1.13
  -1  27   4    0.77    0.93
   1 -27  -4    2.80    2.06
  -1  27   4    0.30    1.56
   1 -27  -4    1.55    1.24
   1 -27  -4    0.55    0.95
   1 -26 -15   29.60    2.13
  -1  26  14    1.56    0.86
   1 -26 -14    2.63    1.33
   1 -26 -13    4.20    1.97
  -1  26  13    5.04    1.04
  -1  26  13    2.97    1.53
   1 -26 -13    3.84    1.03
   1 -26 -13    6.72    1.29
   1 -26 -13    4.80    1.45
   1 -26 -12   45.58    2.58
  -1  26  12   42.20    3.04
   1 -26 -12   47.97    2.84
   1 -26 -11   21.40    2.83
  -1  26  11   16.21    2.15
   1 -26 -11   16.76    1.59
   1 -26 -11   17.43    1.88
   1 -26 -10   12.28    2.65
   1 -26 -10   11.77    1.73
  -1  26  10   10.91    2.06
   1 -26 -10   10.45    1.42
   1 -26  -9    5.08    2.55
  -1  26   9    1.74    1.86
   1 -26  -9    1.92    1.15
   1 -26  -9    3.32    1.48
   1 -26  -8    3.68    1.22
   1 -26  -8    4.10    1.55
  -1  26   8    4.56    1.95
   1 -26  -7    4.28    1.23
   1 -26  -7    1.38    1.50
  -1  26   7    0.22    1.95
   1 -26  -6    3.71    2.64
  -1  26   6    3.64    2.07
   1 -26  -5    5.10    2.63
   1 -26  -5    4.67    1.53
   1 -26  -4    7.57    2.63
   1 -26  -4    7.57    1.34
  -1  26   4    7.28    2.06
   1 -26  -4    5.49    1.54
   1 -26  -3   32.57    2.46
   1 -26  -3   35.07    2.23
   1 -26  -2    1.28    1.70
   1 -26  -2    1.27    2.29
   1 -26  -2    3.67    1.32
   1 -26  -2    1.66    1.15
  -1  26   2    1.20    1.75
   1 -26  -2    2.44    1.11
  -1  26   1  101.87    4.12
   1 -26  -1   94.04    5.33
   1 -26  -1   88.09    4.62
   1 -26  -1   85.56    4.10
  -1  26   1   70.96    4.55
   1 -26  -1   78.72    4.20
   1 -26  -1   86.31    4.23
   1 -26   0    9.23    2.20
   1 -26   0   10.27    1.75
  -1  26   0    8.40    1.71
   1 -26   0    8.89    1.18
   1 -26   0    6.38    1.28
   1 -25 -17    4.82    1.96
   1 -25 -17    7.33    1.36
   1 -25 -16    9.94    2.26
   1 -25 -16   12.00    1.66
  -1  25  15    8.89    1.09
   1 -25 -15    6.77    2.10
   1 -25 -15    4.23    1.00
   1 -25 -15    7.44    1.31
  -1  25  15    6.24    1.52
   1 -25 -15    7.67    1.60
   1 -25 -14   28.25    2.86
   1 -25 -14   28.40    2.96
   1 -25 -14   26.28    1.81
  -1  25  14   20.89    2.19
   1 -25 -14   25.23    2.05
   1 -25 -14   30.46    2.34
   1 -25 -13    6.86    1.53
  -1  25  13    6.12    1.78
   1 -25 -13    7.14    1.22
   1 -25 -13   10.16    2.31
   1 -25 -13    7.76    2.34
  -1  25  12   10.65    2.05
   1 -25 -12   13.16    1.77
   1 -25 -12   13.76    1.48
   1 -25 -11   -0.31    1.51
   1 -25 -11    0.83    1.16
  -1  25  11    1.67    1.95
   1 -25 -11    2.60    2.54
  -1  25  10    0.38    2.02
   1 -25 -10    1.95    1.56
   1 -25 -10    2.51    1.29
   1 -25 -10   -2.07    2.66
   1 -25  -9   59.58    3.66
  -1  25   9   52.45    3.85
   1 -25  -9   62.57    3.34
   1 -25  -9   60.79    4.98
   1 -25  -8    0.48    1.63
  -1  25   8    2.85    2.19
   1 -25  -8    0.38    1.27
  -1  25   7   11.77    2.50
   1 -25  -7   13.70    1.72
   1 -25  -7   12.98    1.97
   1 -25  -6   13.32    1.77
  -1  25   6   13.38    2.59
   1 -25  -5    6.92    3.01
  -1  25   4    1.74    2.11
   1 -25  -4   -0.40    1.56
   1 -25  -4   -0.05    1.22
   1 -25  -4   -0.39    1.25
   1 -25  -4    3.34    3.00
   1 -25  -3    0.68    1.26
   1 -25  -3   -0.63    1.21
  -1  25   3    1.78    2.06
   1 -25  -3    0.20    1.52
   1 -25  -3    3.20    2.83
   1 -25  -2   35.00    2.30
  -1  25   2   27.01    2.90
   1 -25  -2   30.50    2.32
   1 -25  -2   31.96    2.53
   1 -25  -2   33.34    3.80
  -1  25   1    3.16    2.02
   1 -25  -1    2.25    1.41
   1 -25  -1    2.83    1.32
   1 -25  -1    2.43    1.22
   1 -25  -1    3.49    2.61
   1 -25   0    9.73    1.57
   1 -25   0    7.75    1.33
  -1  25   0   11.25    2.16
   1 -25   0    7.40    1.49
   1 -25   0    5.85    1.92
   1 -25   0    7.47    2.55
  -1  25  -1    4.32    2.23
   1 -25   1    1.38    1.24
  -1  25  -1    0.39    1.71
   1 -25   1    1.14    1.00
   1 -25   1    1.33    1.21
   1 -25   1    1.06    1.63
   1 -25   1    1.02    2.21
  -1  25  -1    1.04    1.02
   1 -25   2    8.20    2.36
  -1  25  -2    7.86    2.27
   1 -25   2    6.33    1.46
  -1  25  -2    8.30    1.77
   1 -25   2    7.87    1.13
  -1  25  -2   10.94    1.17
   1 -25   2    9.05    1.70
   1 -25   2    7.90    2.17
   1 -25   3    7.52    2.25
   1 -25   3    4.02    1.32
   1 -25   4    1.64    1.24
   1 -24 -19    2.31    2.01
   1 -24 -19    0.42    1.10
   1 -24 -18    4.40    2.21
   1 -24 -18    3.55    1.32
   1 -24 -17   69.34    4.81
   1 -24 -17   79.70    3.99
   1 -24 -16    5.92    2.40
   1 -24 -16    3.60    1.17
   1 -24 -16    3.25    1.49
   1 -24 -15   -0.10    1.92
   1 -24 -15    5.63    2.37
  -1  24  15    1.00    1.53
   1 -24 -15    2.56    1.30
   1 -24 -15    0.45    0.94
   1 -24 -15    1.45    1.52
  -1  24  14    7.47    1.86
   1 -24 -14    5.97    1.51
   1 -24 -14    9.40    1.33
   1 -24 -14    7.70    2.38
   1 -24 -14   10.54    2.62
   1 -24 -13    2.07    1.17
   1 -24 -13    1.73    1.51
  -1  24  13    0.50    1.79
   1 -24 -13    1.37    2.31
   1 -24 -13    4.50    2.50
   1 -24 -12   39.25    2.53
  -1  24  12   31.03    3.01
   1 -24 -12   37.30    2.84
  -1  24  11    2.59    2.14
   1 -24 -11    0.14    1.58
   1 -24 -11    1.45    1.26
   1 -24 -11   -1.57    2.28
   1 -24 -11    0.42    2.72
   1 -24 -10  106.10    5.01
  -1  24  10   89.72    5.48
   1 -24 -10  114.02    6.86
   1 -24 -10  100.58    5.97
   1 -24  -9   19.76    1.97
   1 -24  -9   22.49    3.86
   1 -24  -8   26.57    2.24
   1 -24  -7   15.11    1.88
   1 -24  -6  132.54    6.28
   1 -24  -6  140.45    8.33
   1 -24  -5    7.08    1.59
   1 -24  -5    2.60    3.28
   1 -24  -4   37.41    2.62
   1 -24  -4   34.44    4.52
   1 -24  -3    2.29    1.47
   1 -24  -3    0.41    1.34
   1 -24  -3   -2.64    3.21
  -1  24   2    3.56    2.38
   1 -24  -2    2.83    1.39
   1 -24  -2    5.52    1.52
   1 -24  -2    2.92    1.66
   1 -24  -2    2.56    3.14
   1 -24  -1   11.41    1.59
   1 -24  -1    9.58    1.64
   1 -24  -1   10.09    1.88
  -1  24   1    8.46    2.40
   1 -24  -1   13.09    3.28
   1 -24   0    5.53    1.62
   1 -24   0    5.50    1.31
   1 -24   0    5.75    1.58
  -1  24   0    6.01    2.21
   1 -24   1   16.09    1.94
   1 -24   1   16.95    1.67
  -1  24  -1   16.07    2.46
   1 -24   1   15.53    1.87
   1 -24   1   11.04    2.09
   1 -24   1   15.18    3.07
  -1  24  -2   27.40    3.10
   1 -24   2   18.29    1.87
   1 -24   2   20.85    2.10
  -1  24  -2   19.74    2.46
   1 -24   2   22.12    1.77
   1 -24   2   26.87    3.22
   1 -24   2   24.80    2.48
  -1  24  -3   10.58    2.49
   1 -24   3   10.93    1.27
   1 -24   3    8.88    1.68
  -1  24  -3    6.16    1.86
   1 -24   3    9.53    2.35
  -1  24  -3   10.68    1.24
   1 -24   3    9.59    1.78
   1 -24   4    1.59    2.43
  -1  24  -4    1.82    2.17
   1 -24   4   -0.06    1.32
   1 -24   4    2.05    1.43
   1 -24   5    8.34    2.52
   1 -24   5    8.79    1.59
   1 -24   6    3.16    2.29
   1 -24   6    3.52    1.39
   1 -23 -20   40.39    3.46
   1 -23 -20   33.94    2.26
   1 -23 -19   34.66    3.56
   1 -23 -19   43.20    2.63
   1 -23 -18   19.50    3.06
   1 -23 -18   27.91    2.18
   1 -23 -17   12.83    2.81
   1 -23 -17    9.61    1.70
   1 -23 -16   19.00    3.02
   1 -23 -16   14.99    1.43
   1 -23 -16   15.60    1.72
   1 -23 -16   19.91    2.13
   1 -23 -15   17.08    3.12
   1 -23 -15   14.06    2.69
  -1  23  15   11.13    2.03
   1 -23 -15   11.33    1.38
   1 -23 -15   13.57    1.78
   1 -23 -15   14.07    1.95
  -1  23  14   17.00    2.32
   1 -23 -14   19.87    1.81
   1 -23 -14   19.65    2.06
   1 -23 -14   30.00    3.52
   1 -23 -14   28.31    3.28
  -1  23  13    2.95    2.07
   1 -23 -13    1.45    1.20
   1 -23 -13    0.67    1.61
   1 -23 -13    2.01    2.53
   1 -23 -13    1.92    2.48
  -1  23  12   33.89    3.23
   1 -23 -12   41.42    2.63
   1 -23 -12   39.57    4.29
   1 -23 -12   36.52    3.82
   1 -23 -11    0.92    1.36
   1 -23 -11    1.75    2.41
   1 -23 -11    2.49    3.10
   1 -23 -10    8.80    1.63
   1 -23 -10    5.47    2.55
   1 -23 -10    5.17    3.33
   1 -23  -9   68.65    3.72
   1 -23  -9   71.43    5.78
   1 -23  -8    0.19    1.45
   1 -23  -8    2.76    3.51
   1 -23  -8    3.66    2.17
   1 -23  -7   12.57    1.83
   1 -23  -6   17.10    1.99
   1 -23  -6   18.19    2.08
   1 -23  -6   21.19    4.24
   1 -23  -5  110.52    5.52
   1 -23  -5  121.96    7.81
   1 -23  -4    2.58    1.48
   1 -23  -4    6.68    3.60
   1 -23  -3   35.96    2.64
   1 -23  -3   33.50    2.66
   1 -23  -3   39.87    4.97
   1 -23  -2   18.39    2.02
   1 -23  -2   17.55    2.07
   1 -23  -2   23.91    4.08
   1 -23  -1   27.56    2.33
   1 -23  -1   28.63    2.47
   1 -23   0   39.68    2.74
   1 -23   0   42.17    3.03
  -1  23  -1    0.88    2.16
   1 -23   1    0.35    1.54
   1 -23   1    0.33    1.20
   1 -23   1   -0.34    1.53
   1 -23   1    1.00    2.80
   1 -23   2   43.76    2.99
   1 -23   2   48.84    2.79
   1 -23   2   43.57    3.13
  -1  23  -2   40.85    3.44
   1 -23   2   46.73    3.42
   1 -23   2   52.27    4.42
  -1  23  -3    9.04    2.61
   1 -23   3    3.68    1.18
  -1  23  -3    3.85    1.99
   1 -23   3    5.22    1.66
   1 -23   3    3.12    1.38
   1 -23   3    2.54    1.86
   1 -23   3    3.76    2.36
  -1  23  -4   -0.32    2.26
   1 -23   4    0.72    0.95
   1 -23   4    2.05    1.56
  -1  23  -4    2.43    1.70
   1 -23   4    0.68    1.62
   1 -23   4    2.58    2.15
  -1  23  -5  112.16    6.36
   1 -23   5  114.91    5.66
   1 -23   5  113.77    5.53
  -1  23  -6    2.29    2.33
   1 -23   6    2.49    2.56
   1 -23   6    2.97    1.57
   1 -23   7   -0.11    2.46
   1 -23   7    3.71    1.50
   1 -23   8   37.90    3.50
   1 -23   8   34.36    2.51
   1 -23   9   10.36    2.39
   1 -22 -21    9.89    1.45
   1 -22 -20   11.55    2.82
   1 -22 -20   11.16    1.57
   1 -22 -19    4.76    2.65
   1 -22 -19    8.60    1.60
   1 -22 -18    2.15    2.53
   1 -22 -18    0.39    1.44
   1 -22 -17    2.92    2.78
   1 -22 -17    4.19    1.62
   1 -22 -16    7.68    3.18
   1 -22 -16    7.91    2.22
   1 -22 -16    3.70    1.07
  -1  22  16    4.61    1.67
   1 -22 -16    5.25    1.47
   1 -22 -16    8.12    1.83
  -1  22  15    0.77    1.77
   1 -22 -15    2.01    1.42
   1 -22 -15    1.08    1.09
   1 -22 -15    0.29    2.63
   1 -22 -15    0.12    2.23
  -1  22  14    5.05    2.02
   1 -22 -14    3.42    1.19
   1 -22 -14    2.99    1.64
   1 -22 -14    3.82    2.74
   1 -22 -14    5.82    2.97
   1 -22 -13   11.02    1.55
   1 -22 -13   15.01    3.35
   1 -22 -13   15.86    3.28
   1 -22 -12   31.80    2.42
   1 -22 -12   36.69    3.99
   1 -22 -12   32.63    4.19
   1 -22 -11    1.69    1.49
   1 -22 -11   -1.09    2.56
   1 -22 -11    5.94    3.50
   1 -22 -10   54.22    3.29
   1 -22 -10   48.00    4.34
   1 -22 -10   56.12    5.43
   1 -22  -9    5.45    1.65
   1 -22  -9    3.42    2.38
   1 -22  -9    3.21    3.44
   1 -22  -8   22.46    2.17
   1 -22  -8   15.88    2.97
   1 -22  -8   20.03    4.26
   1 -22  -7  131.52    6.33
   1 -22  -7  132.10    7.17
   1 -22  -6   14.73    1.92
   1 -22  -6   18.23    2.03
   1 -22  -6   16.41    4.43
   1 -22  -5   18.98    2.07
   1 -22  -5   17.74    2.13
   1 -22  -4   29.55    2.50
   1 -22  -4   33.93    4.86
   1 -22  -3   14.39    1.99
   1 -22  -3   17.54    2.10
   1 -22  -3   21.42    4.49
   1 -22  -2   25.83    2.48
   1 -22  -2   30.84    2.47
   1 -22  -1   25.41    2.46
   1 -22  -1   25.36    2.32
   1 -22  -1   30.64    4.46
   1 -22   0   84.97    4.27
   1 -22   0   89.11    6.58
   1 -22   1    0.07    1.59
   1 -22   1    0.47    1.28
   1 -22   1   -0.16    3.19
   1 -22   2   75.63    3.87
  -1  22  -2   64.10    4.58
   1 -22   2   72.41    4.22
   1 -22   2   73.46    5.62
  -1  22  -3   26.29    2.87
   1 -22   3   30.14    2.59
   1 -22   3   24.33    2.25
   1 -22   3   26.55    2.08
   1 -22   3   22.75    2.64
   1 -22   3   30.15    3.70
  -1  22  -4   17.78    2.97
   1 -22   4   16.67    1.81
  -1  22  -4   11.63    2.28
   1 -22   4   15.94    1.58
   1 -22   4   11.29    1.99
   1 -22   4   17.88    2.30
   1 -22   4   15.59    2.97
  -1  22  -5   13.03    2.76
   1 -22   5   10.69    1.95
  -1  22  -5    7.36    1.92
   1 -22   5    7.72    2.37
   1 -22   5   11.12    2.01
  -1  22  -6   21.53    3.20
   1 -22   6   26.98    2.44
   1 -22   6   26.62    2.33
  -1  22  -7    4.00    2.54
   1 -22   7    2.09    1.63
  -1  22  -8    1.53    2.48
   1 -22   8   -1.97    2.66
   1 -22   8    1.27    1.56
   1 -22   9   58.99    3.51
   1 -22  10   11.41    1.72
   1 -21 -23    9.40    2.38
   1 -21 -22    1.66    2.31
   1 -21 -22    1.80    1.17
   1 -21 -21   14.43    1.67
   1 -21 -20   -0.10    1.35
   1 -21 -19   -0.44    2.87
   1 -21 -19    0.39    1.41
   1 -21 -18    0.46    2.86
   1 -21 -18    0.53    1.51
   1 -21 -17    8.13    3.24
   1 -21 -17    4.90    1.75
   1 -21 -16   56.05    3.95
   1 -21 -16   50.66    4.83
   1 -21 -16   36.59    2.37
  -1  21  16   35.00    2.83
   1 -21 -16   38.01    2.69
   1 -21 -16   44.13    3.04
   1 -21 -15   13.16    1.54
   1 -21 -15   16.18    1.95
  -1  21  15   10.98    2.12
   1 -21 -15   15.35    3.73
   1 -21 -15   17.20    3.09
   1 -21 -14   85.57    4.15
  -1  21  14   76.39    4.60
   1 -21 -14   80.97    5.63
   1 -21 -14   67.42    5.72
   1 -21 -13    3.77    1.39
   1 -21 -13   11.28    3.34
   1 -21 -13   10.73    3.23
   1 -21 -12    0.41    1.29
   1 -21 -12   -2.26    3.37
   1 -21 -12    1.64    2.91
   1 -21 -11  110.21    5.39
   1 -21 -11  100.51    6.75
   1 -21 -10  259.31   10.91
   1 -21 -10  274.36   13.19
   1 -21  -9  165.60    7.75
   1 -21  -9  161.23    8.96
   1 -21  -8   32.45    2.51
   1 -21  -8   23.24    3.35
   1 -21  -8   18.94    4.51
   1 -21  -7   -0.13    1.42
   1 -21  -7    0.68    1.55
   1 -21  -7   -0.12    2.39
   1 -21  -6   42.34    3.05
   1 -21  -6   44.03    2.98
   1 -21  -6   48.35    3.94
   1 -21  -5   41.84    3.02
   1 -21  -5   49.49    3.24
   1 -21  -4   18.53    2.13
   1 -21  -4   24.48    4.82
   1 -21  -3  122.50    6.17
   1 -21  -3  139.97    8.82
   1 -21  -2   64.56    3.68
   1 -21  -2   57.19    3.70
   1 -21  -2   58.09    6.08
   1 -21  -1   79.56    4.35
   1 -21  -1   79.43    4.48
   1 -21  -1   93.03    6.92
   1 -21   0   12.80    1.84
   1 -21   0   13.86    2.02
   1 -21   0   15.92    4.17
   1 -21   1   24.68    2.21
   1 -21   1   24.20    2.48
   1 -21   1   26.25    4.36
   1 -21   2    5.63    1.75
   1 -21   2    4.07    1.39
   1 -21   2    4.56    3.39
   1 -21   3    6.76    1.86
   1 -21   3    8.74    1.46
   1 -21   3    7.12    3.33
   1 -21   3    4.77    2.97
   1 -21   4    5.60    1.62
  -1  21  -4    7.09    2.29
   1 -21   4    8.81    1.99
   1 -21   4    8.77    1.40
   1 -21   4    9.99    2.26
   1 -21   4   13.40    3.07
   1 -21   4   11.59    3.32
  -1  21  -5    0.36    2.50
  -1  21  -5    2.72    2.00
   1 -21   5    1.47    1.75
   1 -21   5    1.61    1.09
   1 -21   5    0.34    1.23
   1 -21   5    2.90    2.49
   1 -21   5    0.34    3.05
   1 -21   5   -0.38    1.82
  -1  21  -6    2.00    2.39
   1 -21   6    0.77    1.66
   1 -21   6    1.12    1.63
  -1  21  -7   23.42    3.23
   1 -21   7   21.48    2.44
   1 -21   7   22.41    2.19
  -1  21  -8   34.28    3.58
   1 -21   8   34.62    2.84
  -1  21  -9    2.67    2.57
   1 -21   9    4.43    1.73
   1 -21  10   34.87    3.67
   1 -21  10   25.02    2.38
   1 -21  11   85.11    5.11
   1 -21  11   68.03    3.99
   1 -21  12    1.93    2.17
   1 -21  12    0.36    1.58
   1 -21  12    0.42    1.33
   1 -20 -24   29.67    3.11
   1 -20 -23    1.33    2.33
   1 -20 -22   54.70    4.57
   1 -20 -22   46.41    2.76
   1 -20 -21   39.72    4.39
   1 -20 -21   44.02    2.71
   1 -20 -20    0.81    1.35
   1 -20 -19   23.76    2.23
   1 -20 -18  217.39   11.54
   1 -20 -18  220.25    9.57
   1 -20 -17    4.50    3.61
   1 -20 -17    1.62    1.72
   1 -20 -16  174.27    8.59
   1 -20 -16  182.49    9.91
   1 -20 -16  167.93    7.27
   1 -20 -16  170.11    7.56
  -1  20  16  149.45    7.62
   1 -20 -16  179.29    7.84
   1 -20 -15   -0.15    1.09
  -1  20  15    1.35    1.86
   1 -20 -15    1.02    3.28
   1 -20 -15    1.17    2.54
   1 -20 -14    4.64    1.29
   1 -20 -14    8.11    3.59
   1 -20 -14    5.16    2.96
   1 -20 -13  116.78    5.39
   1 -20 -13  103.01    6.97
   1 -20 -13  102.70    7.24
   1 -20 -12    3.57    1.46
   1 -20 -12    4.12    3.33
   1 -20 -12    2.39    3.35
   1 -20 -11   48.39    3.20
   1 -20 -11   49.59    4.79
   1 -20 -11   57.37    5.39
   1 -20 -10    2.43    1.53
   1 -20 -10    8.54    3.24
   1 -20 -10   10.82    4.10
   1 -20  -9   32.18    2.59
   1 -20  -9   32.93    4.95
   1 -20  -9   33.48    3.88
   1 -20  -8   14.50    2.00
   1 -20  -8   14.41    1.87
   1 -20  -8   16.52    3.23
   1 -20  -8   21.94    4.54
   1 -20  -7  166.52    7.50
   1 -20  -7  158.64    8.51
   1 -20  -6   62.19    3.61
   1 -20  -6   53.57    4.44
   1 -20  -5    6.46    1.68
   1 -20  -5   11.07    2.51
   1 -20  -5   10.91    4.40
   1 -20  -4   90.57    4.96
   1 -20  -4   98.64    5.73
   1 -20  -3    8.48    1.82
   1 -20  -3    9.32    4.38
   1 -20  -2  138.93    6.36
   1 -20  -2  118.61    6.23
   1 -20  -2  133.43    8.69
   1 -20  -1   10.58    1.78
   1 -20  -1    8.78    1.90
   1 -20  -1    9.27    4.44
   1 -20   0   57.67    3.81
   1 -20   0   66.42    3.76
   1 -20   0   64.32    6.29
   1 -20   0   69.65    4.98
   1 -20   1   94.88    4.70
   1 -20   1   89.62    4.86
   1 -20   1   83.67    6.13
   1 -20   1   76.67    6.55
   1 -20   2    3.95    1.48
   1 -20   2    3.41    1.79
   1 -20   2    0.48    2.98
   1 -20   2    6.98    3.75
   1 -20   3  108.86    5.41
   1 -20   3  115.48    5.86
   1 -20   3  116.03    7.40
   1 -20   3  125.96    7.63
   1 -20   4   38.34    2.63
   1 -20   4   38.43    3.15
   1 -20   4   43.64    3.43
   1 -20   4   45.95    4.62
   1 -20   4   45.97    4.93
   1 -20   5   17.58    2.28
  -1  20  -5   15.38    2.56
   1 -20   5   16.32    1.63
   1 -20   5   12.04    1.83
   1 -20   5   17.06    2.41
   1 -20   5   17.09    3.23
   1 -20   5   17.96    4.13
  -1  20  -6   30.14    3.44
  -1  20  -6   29.17    2.81
   1 -20   6   30.18    2.05
   1 -20   6   33.78    2.87
   1 -20   6   21.76    2.11
   1 -20   6   38.62    3.54
   1 -20   6   43.55    4.89
   1 -20   6   38.68    2.88
  -1  20  -7    6.11    2.69
   1 -20   7    5.97    1.90
   1 -20   7    5.32    1.76
   1 -20   7    4.97    3.88
  -1  20  -8    5.67    2.76
   1 -20   8    6.46    1.85
   1 -20   8    3.25    3.55
   1 -20   8    3.23    1.60
  -1  20  -9    5.72    2.73
   1 -20   9    4.32    1.88
   1 -20   9    3.01    3.50
  -1  20 -10    1.24    2.58
   1 -20  10    0.76    2.84
   1 -20  10    0.07    1.68
  -1  20 -11   -0.48    2.66
   1 -20  11    2.24    2.68
   1 -20  11    1.36    1.68
   1 -20  12   -0.86    2.43
   1 -20  12    2.98    1.69
   1 -20  13    4.29    2.28
   1 -20  13    1.27    1.61
   1 -20  13    2.01    1.46
   1 -19 -24    6.34    2.59
   1 -19 -24    5.82    1.38
   1 -19 -23    3.19    2.86
   1 -19 -22    3.01    2.97
   1 -19 -22    6.15    1.41
   1 -19 -21   22.25    4.01
   1 -19 -21   24.42    2.07
  -1  19  20   92.05    4.88
   1 -19 -20  106.59    4.96
   1 -19 -19   14.64    2.00
   1 -19 -18   80.26    6.50
   1 -19 -18   80.90    4.39
   1 -19 -17    2.37    3.77
   1 -19 -17    3.38    1.68
   1 -19 -16    7.97    2.45
   1 -19 -16    2.37    3.67
  -1  19  16    1.76    1.67
   1 -19 -16    0.67    1.00
   1 -19 -16    1.64    1.76
   1 -19 -15   52.77    5.44
   1 -19 -15   60.59    4.68
   1 -19 -15   47.75    2.87
   1 -19 -14   73.75    5.32
   1 -19 -14   72.47    6.25
   1 -19 -14   64.40    3.61
   1 -19 -13    8.38    3.50
   1 -19 -13    8.09    3.58
   1 -19 -13    2.41    1.31
   1 -19 -12    3.20    3.61
   1 -19 -12    1.81    3.49
   1 -19 -12    1.41    1.36
   1 -19 -11    4.32    3.35
   1 -19 -11    4.48    3.59
   1 -19 -11    3.66    1.52
   1 -19 -10   30.25    4.62
   1 -19 -10   26.47    4.12
   1 -19  -9   -0.91    3.90
   1 -19  -9    0.57    2.74
   1 -19  -8   34.23    4.07
   1 -19  -8   43.89    2.86
   1 -19  -7  293.15   13.90
   1 -19  -7  310.01   12.79
   1 -19  -6    4.46    2.58
   1 -19  -6    2.23    1.53
   1 -19  -5    1.01    2.24
   1 -19  -5   -0.78    1.48
   1 -19  -4   17.12    2.77
   1 -19  -4    9.95    1.81
   1 -19  -3    5.05    2.25
   1 -19  -3    4.33    1.67
   1 -19  -2  118.46    5.89
   1 -19  -1   44.30    4.18
   1 -19  -1   50.87    3.33
   1 -19   0   15.89    3.27
   1 -19   0   20.35    4.63
   1 -19   0   12.81    2.05
   1 -19   1    0.16    2.93
   1 -19   1    5.59    3.97
   1 -19   1    1.71    1.61
   1 -19   1    0.13    1.43
   1 -19   2  115.02    7.86
   1 -19   2  103.05    5.76
   1 -19   2  118.53    5.59
   1 -19   3   10.65    3.73
   1 -19   3    7.49    3.71
   1 -19   3    7.42    1.90
   1 -19   3    9.00    1.56
   1 -19   4   40.70    4.74
   1 -19   4   41.08    4.53
   1 -19   4   30.08    2.27
   1 -19   4   29.09    2.75
   1 -19   4   27.03    2.09
   1 -19   5  286.36   12.94
   1 -19   5  279.54   11.74
   1 -19   5  258.47   11.05
   1 -19   5  244.12   10.94
  -1  19  -6    3.80    2.71
  -1  19  -6    1.70    1.87
   1 -19   6    3.10    1.19
   1 -19   6    2.04    1.32
   1 -19   6    3.55    1.93
   1 -19   6    5.21    3.83
   1 -19   6    5.63    2.71
  -1  19  -7   42.26    4.03
  -1  19  -7   36.04    3.02
   1 -19   7   46.41    2.54
   1 -19   7   44.31    3.14
   1 -19   7   48.03    5.53
   1 -19   8   12.42    4.16
   1 -19   8   10.60    1.92
  -1  19  -8    9.44    2.79
   1 -19   9  200.88    8.77
  -1  19  -9  184.64    9.87
   1 -19  10    4.66    4.04
  -1  19 -10    3.54    2.77
   1 -19  11   13.18    4.21
  -1  19 -11   18.15    3.32
   1 -19  11   13.86    3.36
   1 -19  12    1.12    3.55
  -1  19 -12   -2.41    2.74
   1 -19  12    2.77    2.84
   1 -19  13  141.46    7.55
   1 -19  14   29.11    2.59
   1 -19  14   31.67    3.27
   1 -19  15   17.33    2.00
   1 -18 -25   11.08    2.63
   1 -18 -24    3.37    2.60
   1 -18 -24    3.82    1.37
   1 -18 -23    0.61    2.81
   1 -18 -22   14.78    3.79
   1 -18 -22   13.96    1.71
   1 -18 -21   11.05    3.71
   1 -18 -21    4.28    1.52
   1 -18 -20   39.00    4.98
   1 -18 -20   41.39    2.81
  -1  18  20   38.39    2.77
   1 -18 -19    0.54    1.52
   1 -18 -18   48.67    3.21
   1 -18 -17   21.44    4.61
   1 -18 -17   25.84    2.46
   1 -18 -16    7.27    2.49
   1 -18 -16    5.38    3.99
   1 -18 -16   10.20    1.30
   1 -18 -16    8.52    1.92
   1 -18 -15   13.83    4.49
   1 -18 -15   12.39    3.03
   1 -18 -15   11.32    1.43
   1 -18 -14   80.08    6.88
   1 -18 -14   91.34    6.07
   1 -18 -14   85.61    4.28
   1 -18 -13   83.47    5.82
   1 -18 -13   76.56    6.33
   1 -18 -13   62.17    3.60
   1 -18 -12   20.74    4.45
   1 -18 -12   22.58    4.09
   1 -18 -12   24.03    2.06
   1 -18 -11   83.55    6.42
   1 -18 -11   77.81    6.22
   1 -18 -10   89.21    6.52
   1 -18  -9    2.65    2.95
   1 -18  -8   26.65    3.58
   1 -18  -8   16.65    1.92
   1 -18  -7  261.64   12.94
   1 -18  -7  287.99   11.84
   1 -18  -6  295.94   13.78
   1 -18  -6  307.04   12.73
   1 -18  -5  177.31    9.14
   1 -18  -5  191.81    8.34
   1 -18  -4   19.45    2.89
   1 -18  -4   18.54    2.08
   1 -18  -3    2.58    2.17
   1 -18  -3    2.81    1.57
   1 -18  -2    1.87    2.28
   1 -18  -2    2.60    1.60
   1 -18  -1  236.14   10.26
   1 -18  -1  178.52    8.68
   1 -18   0    4.90    2.89
   1 -18   0    7.91    1.85
   1 -18   1   42.82    4.61
   1 -18   1   47.08    3.24
   1 -18   2   39.82    4.89
   1 -18   2   36.90    4.40
   1 -18   2   31.49    2.73
   1 -18   3   76.59    6.22
   1 -18   3   72.82    3.88
   1 -18   3   66.38    3.61
   1 -18   4    1.74    3.42
   1 -18   4    3.80    3.82
   1 -18   4    1.06    1.28
   1 -18   4    0.15    1.09
   1 -18   5   18.72    4.35
   1 -18   5   13.44    3.50
   1 -18   5   17.66    2.52
   1 -18   5   20.15    1.82
   1 -18   5   14.97    1.60
   1 -18   6   49.26    3.48
   1 -18   6   47.10    4.39
   1 -18   6   53.29    5.73
   1 -18   6   44.92    2.68
   1 -18   6   42.85    2.68
  -1  18  -7    2.94    2.48
   1 -18   7    4.69    3.98
   1 -18   7    6.47    1.97
   1 -18   7    1.99    1.22
   1 -18   7    2.44    1.01
  -1  18  -7    3.26    1.93
   1 -18   7    2.43    1.18
   1 -18   8   10.56    1.93
   1 -18   8   15.86    4.50
  -1  18  -8   12.54    2.89
   1 -18   8   12.14    1.52
   1 -18   9   28.06    5.17
   1 -18   9   29.27    2.47
  -1  18  -9   31.81    3.64
   1 -18  10    1.86    1.39
   1 -18  10    0.22    4.19
  -1  18 -10   -0.67    2.65
   1 -18  11   19.49    4.73
  -1  18 -11   14.94    3.40
   1 -18  12    9.11    4.15
  -1  18 -12   10.70    3.25
   1 -18  12   11.33    3.20
   1 -18  13   17.73    4.57
   1 -18  13   31.21    3.69
   1 -18  14   38.78    3.78
   1 -18  15   23.93    3.01
   1 -18  16    2.78    1.98
   1 -17 -25   11.90    2.99
   1 -17 -24    8.06    3.10
  -1  17  24    6.74    1.30
   1 -17 -24    7.05    1.48
   1 -17 -23   24.61    4.11
  -1  17  23   22.62    1.88
   1 -17 -22  124.13    8.05
  -1  17  22  121.24    5.60
   1 -17 -21    5.49    3.78
  -1  17  21    6.76    1.40
  -1  17  21    4.32    1.62
   1 -17 -21    7.79    1.61
   1 -17 -20  191.22   10.89
  -1  17  20  176.04    8.17
   1 -17 -20  209.27    8.49
  -1  17  20  191.02    8.50
   1 -17 -19   15.48    4.30
  -1  17  19   15.82    1.82
   1 -17 -19   18.20    2.09
  -1  17  18    2.93    1.41
   1 -17 -18    3.07    1.65
  -1  17  17   33.29    2.38
   1 -17 -17   36.50    2.79
   1 -17 -16   62.58    6.32
   1 -17 -16   60.49    4.41
   1 -17 -16   59.75    3.70
   1 -17 -15  102.03    6.16
   1 -17 -15   91.45    7.57
   1 -17 -15   97.18    4.63
   1 -17 -14   24.43    3.47
   1 -17 -14   18.73    4.63
   1 -17 -14   16.62    1.74
   1 -17 -13  317.24   15.59
   1 -17 -13  323.85   14.95
   1 -17 -13  312.82   13.03
   1 -17 -12  145.33    8.33
   1 -17 -12  129.54    8.64
   1 -17 -11   95.79    6.86
   1 -17 -10  350.93   16.37
   1 -17  -9   54.68    5.01
   1 -17  -8  150.63    8.48
   1 -17  -8  153.34    6.91
   1 -17  -7  299.03   14.50
   1 -17  -7  324.98   13.19
   1 -17  -6   53.43    4.51
   1 -17  -6   64.06    3.49
   1 -17  -5  110.07    5.99
   1 -17  -5   90.80    4.79
   1 -17  -4  107.48    6.04
   1 -17  -4  102.64    5.15
   1 -17  -3   27.49    2.97
   1 -17  -3   28.94    2.97
   1 -17  -3   22.68    2.23
   1 -17  -2   10.60    2.33
   1 -17  -2   14.31    2.72
   1 -17  -2    7.88    1.69
   1 -17  -1  700.48   27.87
   1 -17  -1  647.36   26.53
   1 -17   0   28.78    3.87
   1 -17   0   32.25    2.59
   1 -17   1   36.88    4.48
   1 -17   1   38.35    2.87
   1 -17   1   36.04    2.31
   1 -17   2   54.84    5.24
   1 -17   2   43.99    2.65
   1 -17   3   -0.72    3.59
   1 -17   3   -0.27    1.08
   1 -17   4  225.35   12.00
   1 -17   4  205.94   11.29
   1 -17   4  235.46    9.53
   1 -17   4  211.76    9.27
   1 -17   5   60.79    5.19
   1 -17   5   59.41    3.37
   1 -17   5   58.88    3.26
   1 -17   6   79.68    4.55
   1 -17   6   77.69    5.64
   1 -17   6   79.31    3.93
   1 -17   6   71.44    3.85
  -1  17  -7   54.33    4.45
   1 -17   7   61.95    6.28
   1 -17   7   57.70    4.35
   1 -17   7   62.01    3.60
   1 -17   7   48.75    2.79
  -1  17  -7   42.54    3.48
   1 -17   7   49.22    2.90
  -1  17  -8    3.30    2.67
   1 -17   8   -1.78    4.29
   1 -17   8    2.22    1.71
  -1  17  -8    1.85    1.70
   1 -17   8    3.89    1.01
   1 -17   8    3.03    1.22
   1 -17   9   44.11    3.07
   1 -17   9   47.39    5.90
  -1  17  -9   46.82    4.25
   1 -17   9   42.41    2.64
   1 -17  10   23.31    5.33
   1 -17  10   16.14    1.87
  -1  17 -10   18.98    3.37
   1 -17  10   10.58    1.46
   1 -17  11   57.73    6.52
  -1  17 -11   57.17    4.93
  -1  17 -12   -2.28    2.92
   1 -17  12    1.36    3.09
   1 -17  13    0.78    2.85
  -1  17 -13    0.28    2.76
   1 -17  14    0.48    2.67
   1 -17  15   -0.38    3.75
   1 -17  15    8.60    2.72
   1 -17  16    2.68    2.22
   1 -16 -26   -0.84    2.27
  -1  16  26    2.14    1.06
   1 -16 -25   71.80    5.23
  -1  16  25   66.75    3.43
   1 -16 -24   78.20    5.79
  -1  16  24   66.74    3.52
   1 -16 -24   67.57    3.66
   1 -16 -23   10.24    3.68
  -1  16  23    9.00    1.48
   1 -16 -22   58.07    5.63
  -1  16  22   52.55    3.08
   1 -16 -21   24.96    4.62
  -1  16  21   27.23    2.10
  -1  16  21   22.46    2.21
   1 -16 -21   24.86    2.22
   1 -16 -20   35.43    5.06
  -1  16  20   30.87    2.31
  -1  16  20   29.22    2.50
   1 -16 -20   31.58    2.43
   1 -16 -19   50.12    5.74
  -1  16  19   44.89    2.88
   1 -16 -19   49.79    3.10
  -1  16  18   21.54    1.98
   1 -16 -18   24.46    2.29
  -1  16  17   18.33    1.86
   1 -16 -17   17.94    2.15
   1 -16 -16   12.80    2.55
  -1  16  16   14.37    1.71
   1 -16 -16   14.97    2.12
  -1  16  15   83.31    4.17
   1 -16 -15   90.84    7.28
   1 -16 -15   71.09    5.26
   1 -16 -15   87.10    4.09
  -1  16  14    2.37    1.32
   1 -16 -14    1.84    2.77
   1 -16 -14    2.66    3.97
   1 -16 -14    1.84    1.16
  -1  16  14    3.83    2.21
   1 -16 -13  149.34    9.36
   1 -16 -13  147.92    8.36
   1 -16 -13  150.54    6.71
   1 -16 -12    1.92    3.89
   1 -16 -11   28.33    4.43
   1 -16 -10  220.51   11.42
   1 -16  -9    3.57    3.45
   1 -16  -8   19.69    3.58
   1 -16  -8   17.83    1.78
   1 -16  -7   55.54    4.87
   1 -16  -7   63.77    3.44
   1 -16  -6   46.89    4.10
   1 -16  -6   44.30    2.81
   1 -16  -5   97.97    6.23
   1 -16  -5  117.99    5.38
   1 -16  -4  122.72    7.00
   1 -16  -4  144.58    6.33
   1 -16  -3   18.76    2.53
   1 -16  -3   21.45    2.66
   1 -16  -3   18.68    1.97
   1 -16  -2   18.44    2.83
   1 -16  -2   15.34    2.28
   1 -16  -2   16.99    1.90
   1 -16  -1   50.55    3.51
   1 -16  -1   49.41    4.29
   1 -16  -1   45.34    3.01
   1 -16   0    6.51    2.86
   1 -16   0    7.68    1.63
   1 -16   0    7.20    1.18
   1 -16   1  203.62    9.59
   1 -16   1  158.59    7.11
   1 -16   2   35.83    4.58
   1 -16   2   32.75    2.09
   1 -16   3    3.74    1.12
  -1  16  -3    3.71    2.34
  -1  16  -4   24.51    3.15
   1 -16   4   32.68    2.10
   1 -16   5  213.75   11.30
   1 -16   5  252.99   12.73
   1 -16   5  244.77    9.65
   1 -16   5  209.69    9.40
   1 -16   6    6.01    4.42
   1 -16   6    3.53    2.97
   1 -16   6    5.49    1.89
   1 -16   6    2.34    1.16
   1 -16   6    4.30    1.21
   1 -16   7   19.79    3.16
   1 -16   7   19.47    4.88
   1 -16   7   17.71    2.22
   1 -16   7   12.91    1.45
   1 -16   7   12.12    1.54
  -1  16  -8    1.99    2.61
   1 -16   8   -0.45    4.21
   1 -16   8    2.47    1.84
  -1  16  -8    3.88    1.78
   1 -16   8    0.84    0.93
   1 -16   8    1.78    1.11
  -1  16  -9  167.32    9.03
   1 -16   9  170.53    7.63
   1 -16   9  182.87    8.03
  -1  16 -10  188.32    9.59
   1 -16  10  220.41   11.89
   1 -16  10  205.01    8.35
   1 -16  11    8.93    1.59
  -1  16 -11    9.38    3.06
   1 -16  11    7.23    1.35
  -1  16 -12   20.95    3.72
   1 -16  12   27.89    2.06
  -1  16 -13    7.74    3.16
   1 -16  13    6.66    3.19
   1 -16  13    6.50    1.31
   1 -16  14  204.81   11.88
   1 -16  14  204.27   10.24
   1 -16  15    4.14    4.12
   1 -16  15   -1.26    2.65
   1 -16  16   97.47    7.47
   1 -16  16  106.22    6.02
   1 -16  17    8.05    2.31
  -1  15  27    0.72    0.99
   1 -15 -26    1.55    2.48
  -1  15  26    3.66    1.13
   1 -15 -25    6.47    2.99
  -1  15  25    5.02    1.29
   1 -15 -24   67.76    5.69
  -1  15  24   63.07    3.43
   1 -15 -24   66.19    3.55
   1 -15 -23    5.20    3.62
  -1  15  23    8.11    1.49
   1 -15 -22    2.38    3.81
  -1  15  22    2.56    1.37
  -1  15  22    0.53    1.46
   1 -15 -21   59.51    6.04
  -1  15  21   53.08    3.13
   1 -15 -21   55.01    3.24
  -1  15  21   50.84    3.31
  -1  15  20   32.17    2.43
  -1  15  20   40.94    2.82
   1 -15 -20   37.14    2.60
   1 -15 -19    3.18    3.99
  -1  15  19    1.81    1.37
  -1  15  19    2.62    1.68
   1 -15 -19    2.98    1.52
   1 -15 -18   13.42    4.67
  -1  15  18   11.16    1.64
   1 -15 -18   12.94    1.88
  -1  15  17   67.80    3.59
   1 -15 -17   62.18    3.76
   1 -15 -16   13.05    2.43
  -1  15  16   18.36    1.77
   1 -15 -16   15.10    2.09
  -1  15  15    1.12    1.27
   1 -15 -15    3.04    2.40
   1 -15 -15   -0.33    0.97
  -1  15  15    2.08    1.98
  -1  15  14  386.53   15.11
   1 -15 -14  399.83   16.71
   1 -15 -14  398.52   18.11
   1 -15 -14  362.12   15.03
  -1  15  14  344.55   15.67
  -1  15  13    2.35    1.29
   1 -15 -13    0.91    4.11
   1 -15 -13    4.10    2.96
  -1  15  12    3.15    1.27
   1 -15 -12    0.87    4.01
   1 -15 -11   61.39    5.76
   1 -15 -10  594.90   25.61
   1 -15  -9   61.84    5.38
   1 -15  -8   18.45    3.61
   1 -15  -8   15.57    1.66
   1 -15  -7    6.47    2.94
   1 -15  -7    3.49    1.24
   1 -15  -6   86.02    5.66
   1 -15  -6   84.87    4.23
   1 -15  -5  456.30   17.90
   1 -15  -5  393.60   16.65
   1 -15  -4   33.50    3.29
   1 -15  -4   30.32    2.27
   1 -15  -3  525.58   21.27
   1 -15  -3  503.78   21.17
   1 -15  -3  504.96   20.45
   1 -15  -2   71.15    4.73
   1 -15  -2   71.41    4.31
   1 -15  -2   65.31    3.65
   1 -15  -1  109.28    6.16
   1 -15  -1   95.27    5.25
   1 -15  -1  100.03    4.89
   1 -15   0  275.74   12.08
   1 -15   0  274.31   10.79
   1 -15   1  410.77   16.34
   1 -15   1  332.51   13.89
   1 -15   2    1.88    3.07
  -1  15  -2   -0.26    2.05
   1 -15   2    0.43    0.96
   1 -15   3    1.69    3.57
   1 -15   3    1.00    0.95
  -1  15  -3    2.99    2.24
  -1  15  -4   50.17    3.76
   1 -15   4   49.81    2.77
   1 -15   5    4.21    4.19
   1 -15   5    2.72    1.09
  -1  15  -5    2.23    2.12
   1 -15   6   27.77    3.76
   1 -15   6   32.68    5.33
   1 -15   6   26.23    1.95
   1 -15   6   23.07    1.83
  -1  15  -6   24.55    2.89
   1 -15   7   12.93    4.63
   1 -15   7    7.08    2.73
   1 -15   7    6.71    1.90
   1 -15   7    8.93    1.29
  -1  15  -7    8.66    2.29
   1 -15   7    7.96    1.32
  -1  15  -8  230.64   10.38
   1 -15   8  230.12    9.45
   1 -15   8  249.25   12.72
   1 -15   8  199.47    8.95
   1 -15   8  207.63    8.83
  -1  15  -8  205.15    9.86
  -1  15  -9  336.55   14.79
   1 -15   9  301.64   13.38
  -1  15  -9  305.62   14.26
  -1  15 -10   19.78    3.26
   1 -15  10   25.80    2.22
   1 -15  10   19.95    1.73
  -1  15 -10   16.82    2.80
  -1  15 -11  187.19    9.74
   1 -15  11  183.29    8.14
   1 -15  11  197.16    8.32
  -1  15 -12  151.89    8.48
   1 -15  12  165.15    6.85
   1 -15  12  139.55    6.69
   1 -15  13    0.71    4.64
  -1  15 -13    6.70    3.34
   1 -15  13    3.10    3.05
   1 -15  13    6.23    1.29
   1 -15  14    1.38    4.65
   1 -15  14    1.29    2.92
   1 -15  14    0.45    1.08
   1 -15  15    0.88    4.17
   1 -15  15    3.14    2.86
   1 -15  15    0.74    1.14
   1 -15  16   -1.45    3.87
   1 -15  16    0.85    1.91
   1 -15  16    0.22    2.56
   1 -15  17   61.77    5.92
   1 -15  17   61.89    4.28
   1 -15  17   55.05    3.69
   1 -15  18  105.28    5.76
   1 -15  18  111.44    5.46
   1 -15  19   27.58    2.27
  -1  14  27    9.68    1.32
   1 -14 -26    3.97    2.77
  -1  14  26    4.34    1.20
   1 -14 -25   16.03    3.47
  -1  14  25   14.67    1.66
   1 -14 -24    4.44    3.61
  -1  14  24    7.15    1.43
   1 -14 -23   26.28    4.72
  -1  14  23   28.19    2.21
   1 -14 -23   28.59    2.29
   1 -14 -22   19.07    4.49
  -1  14  22   13.79    1.76
  -1  14  22   14.81    1.88
   1 -14 -21    8.53    4.15
  -1  14  21    7.32    1.50
   1 -14 -21    4.77    1.56
  -1  14  21    3.95    1.62
   1 -14 -20   19.17    4.82
  -1  14  20   19.44    2.01
   1 -14 -20   20.88    2.04
  -1  14  20   20.88    2.28
   1 -14 -19   25.00    5.01
  -1  14  19   21.37    2.05
   1 -14 -19   24.65    2.16
  -1  14  19   21.24    2.38
   1 -14 -18   49.91    5.95
  -1  14  18   47.47    2.92
   1 -14 -18   50.17    3.15
   1 -14 -17  168.41   10.17
  -1  14  17  149.14    6.90
   1 -14 -17  162.67    7.15
  -1  14  16    6.22    1.42
   1 -14 -16    7.14    1.69
   1 -14 -15   67.10    4.50
  -1  14  15   66.22    3.38
  -1  14  14  127.04    5.79
   1 -14 -14  113.59    8.51
   1 -14 -14  115.07    6.93
   1 -14 -14  138.36    5.75
  -1  14  14  125.59    6.41
  -1  14  13    0.46    1.17
   1 -14 -13    3.06    3.88
  -1  14  12    8.76    1.37
   1 -14 -12   11.89    4.21
  -1  14  11  237.87    9.78
   1 -14 -11  230.38   12.19
  -1  14  10    4.61    1.18
   1 -14 -10    5.33    3.44
   1 -14  -9   73.81    5.69
   1 -14  -8   10.28    3.10
   1 -14  -8   15.21    1.53
   1 -14  -7   10.60    2.80
   1 -14  -7   11.96    3.03
   1 -14  -7   10.27    1.75
   1 -14  -7   11.61    1.42
   1 -14  -6   82.51    5.85
   1 -14  -6   82.06    5.54
   1 -14  -6   89.51    4.24
   1 -14  -5   15.88    2.76
   1 -14  -5   16.88    2.91
   1 -14  -5   23.88    1.85
   1 -14  -4   37.49    2.86
   1 -14  -4   30.36    3.40
   1 -14  -4   30.36    3.21
   1 -14  -4   37.34    2.35
   1 -14  -3   28.89    2.78
   1 -14  -3   21.28    2.67
   1 -14  -3   23.73    2.95
   1 -14  -3   23.48    1.94
   1 -14  -2  140.33    6.64
   1 -14  -2  151.02    7.17
   1 -14  -2  145.64    7.52
  -1  14   2  141.07    9.05
   1 -14  -1    1.83    2.39
   1 -14  -1    2.18    1.64
   1 -14  -1    3.41    1.28
   1 -14  -1    0.35    0.87
   1 -14   0  171.25    7.76
   1 -14   0  163.35    8.77
   1 -14   0  160.64    9.43
   1 -14   0  174.14    7.19
   1 -14   1    0.55    2.82
   1 -14   1   -0.38    2.46
  -1  14  -1    0.48    1.87
   1 -14   1    0.53    0.84
   1 -14   2   84.27    5.95
   1 -14   2   77.92    3.69
  -1  14  -2   77.95    4.59
   1 -14   3  400.60   16.75
  -1  14  -3  434.07   17.65
   1 -14   4   14.66    4.03
   1 -14   4   12.55    1.31
  -1  14  -4   11.05    2.29
   1 -14   5  232.91    9.87
  -1  14  -5  235.90   10.67
   1 -14   6   18.67    4.69
   1 -14   6   19.64    1.63
  -1  14  -6   19.01    2.61
   1 -14   7   59.37    3.93
   1 -14   7   69.24    6.81
   1 -14   7   50.43    4.71
   1 -14   7   73.51    3.52
   1 -14   7   82.08    3.59
  -1  14  -7   67.41    4.37
  -1  14  -8    6.36    2.46
   1 -14   8    4.51    4.54
   1 -14   8    4.40    1.73
   1 -14   8    4.55    1.00
   1 -14   8    5.31    1.11
  -1  14  -8    7.15    2.27
  -1  14  -9    2.42    2.41
   1 -14   9    4.91    5.13
   1 -14   9    3.33    1.52
   1 -14   9    2.90    1.06
  -1  14  -9    1.38    2.15
  -1  14 -10   18.92    3.13
   1 -14  10   17.53    2.01
   1 -14  10   18.09    1.69
  -1  14 -10   21.17    2.80
  -1  14 -11    0.38    2.65
   1 -14  11    3.85    1.43
   1 -14  11    0.69    1.13
  -1  14 -11    3.14    2.28
  -1  14 -12    4.66    2.94
   1 -14  12    3.20    1.35
   1 -14  12    6.00    5.32
   1 -14  12    5.40    1.30
  -1  14 -12    6.47    2.28
  -1  14 -13    1.17    3.11
   1 -14  13    0.48    4.79
   1 -14  13    2.99    1.26
  -1  14 -13    5.25    2.37
   1 -14  14   47.37    4.43
  -1  14 -14   43.51    4.69
   1 -14  14   56.65    6.60
   1 -14  14   45.38    2.80
  -1  14 -14   46.51    3.76
   1 -14  15    2.59    2.88
   1 -14  15    1.54    1.15
   1 -14  15    3.22    4.37
   1 -14  16   63.48    4.11
   1 -14  16   69.18    4.78
   1 -14  16   57.44    3.30
   1 -14  16   68.81    6.70
   1 -14  17    0.60    1.83
   1 -14  17    1.64    2.31
   1 -14  17    0.96    1.11
   1 -14  17   -0.82    3.96
   1 -14  18    1.67    3.69
   1 -14  18    2.71    2.17
   1 -14  18    1.22    1.65
   1 -14  19    5.63    1.68
   1 -14  19    5.23    1.93
   1 -14  20   11.79    1.74
  -1  13  27    1.51    1.11
   1 -13 -26   30.88    3.84
  -1  13  26   31.12    2.19
   1 -13 -25   11.95    3.55
  -1  13  25   10.38    1.54
   1 -13 -24  112.03    7.73
  -1  13  24  107.46    5.16
  -1  13  23  131.39    6.18
  -1  13  23  140.70    6.33
   1 -13 -23  128.65    6.19
   1 -13 -22  138.88    9.12
  -1  13  22  123.53    6.06
  -1  13  22  142.18    6.33
   1 -13 -21   14.77    4.64
  -1  13  21   13.63    1.75
  -1  13  21   15.34    1.93
   1 -13 -20   53.19    6.18
  -1  13  20   53.48    3.19
  -1  13  20   57.16    3.49
   1 -13 -20   52.97    3.23
   1 -13 -19  612.98   26.17
  -1  13  19  549.87   22.76
  -1  13  19  573.84   23.06
   1 -13 -19  583.74   22.86
  -1  13  18    4.44    1.51
   1 -13 -18    2.24    1.53
   1 -13 -17   -0.84    4.33
  -1  13  17    3.26    1.40
   1 -13 -17    4.89    1.56
   1 -13 -16    5.49    4.73
  -1  13  16    1.96    1.37
   1 -13 -16    3.59    1.61
   1 -13 -15   20.88    2.66
  -1  13  15   21.85    1.91
   1 -13 -15   23.91    2.16
  -1  13  15   20.51    2.32
  -1  13  14  168.78    6.77
   1 -13 -14  160.13    7.91
   1 -13 -14  141.51    6.53
  -1  13  14  152.30    7.27
  -1  13  13  160.69    6.97
   1 -13 -13  166.18    9.79
  -1  13  12  134.47    5.91
   1 -13 -12  136.47    8.56
  -1  13  11   23.33    1.71
   1 -13 -11   23.39    4.26
  -1  13  10  212.49    8.74
   1 -13 -10  200.53    9.71
   1 -13 -10  223.64   11.00
  -1  13   9  154.31    6.35
   1 -13  -9  164.36    8.62
   1 -13  -9  135.82    8.85
   1 -13  -9  133.45    7.12
   1 -13  -8 1468.34   62.76
   1 -13  -8 1366.12   63.48
   1 -13  -8 1673.59   61.31
   1 -13  -8 1606.53   62.07
   1 -13  -7    3.77    2.65
   1 -13  -7    0.89    2.23
   1 -13  -7    1.06    1.38
   1 -13  -7    0.62    1.04
   1 -13  -6    1.31    2.08
   1 -13  -6    2.83    2.41
   1 -13  -6   -0.08    1.03
   1 -13  -5   22.17    2.93
   1 -13  -5   18.44    2.99
   1 -13  -5   20.00    1.70
   1 -13  -4  113.94    6.54
   1 -13  -4  106.19    5.87
   1 -13  -4  110.86    5.34
  -1  13   4   97.96    8.33
   1 -13  -4   96.70    4.77
   1 -13  -3    0.68    1.96
  -1  13   3    2.67    3.15
   1 -13  -3    2.50    1.75
   1 -13  -3    1.23    1.79
   1 -13  -3    1.13    1.10
  -1  13   2  144.19    8.88
   1 -13  -2  158.17    7.31
   1 -13  -2  143.12    6.80
   1 -13  -2  137.98    7.47
   1 -13  -2  127.06    6.07
   1 -13  -1  658.62   26.74
   1 -13  -1  680.39   26.06
  -1  13   1  677.08   28.71
   1 -13  -1  653.78   25.32
   1 -13   0  251.02   11.58
  -1  13   0  255.55   13.15
   1 -13   0  273.94   10.75
   1 -13   0  234.53   10.02
  -1  13   0  247.42   10.86
  -1  13  -1   70.58    5.82
   1 -13   1   70.32    4.41
   1 -13   1   76.36    3.64
   1 -13   1   46.11    4.82
  -1  13  -1   56.72    3.76
   1 -13   1   53.70    2.87
   1 -13   2  108.67    7.34
   1 -13   2  114.67    4.97
  -1  13  -2  114.53    5.79
   1 -13   3  284.37   11.53
  -1  13  -3  289.84   12.31
   1 -13   4   38.58    2.21
  -1  13  -4   44.36    3.03
   1 -13   5   36.74    2.10
  -1  13  -5   35.78    2.95
   1 -13   6   52.92    2.76
  -1  13  -6   53.10    3.61
   1 -13   7    2.09    1.61
   1 -13   7    6.28    4.50
   1 -13   7    0.96    0.98
  -1  13  -7    3.15    1.97
  -1  13  -8   38.00    3.44
   1 -13   8   32.89    3.42
   1 -13   8   36.79    2.60
   1 -13   8   34.29    5.67
   1 -13   8   36.65    2.10
   1 -13   8   34.34    2.19
  -1  13  -8   36.52    3.12
  -1  13  -9  545.00   21.65
   1 -13   9  561.65   20.75
   1 -13   9  481.68   20.32
  -1  13  -9  489.78   21.13
  -1  13 -10   45.78    3.94
   1 -13  10   45.48    2.91
   1 -13  10   45.60    2.66
  -1  13 -10   49.07    3.64
  -1  13 -11    1.70    2.58
   1 -13  11    0.99    1.36
   1 -13  11    0.23    4.90
   1 -13  11    0.85    1.09
  -1  13 -11    0.38    2.17
  -1  13 -12  119.30    7.03
   1 -13  12  143.91    9.65
   1 -13  12  131.82    5.56
   1 -13  12  104.96    5.32
  -1  13 -12  108.82    6.28
  -1  13 -13  165.62    9.16
   1 -13  13  174.20    7.45
   1 -13  13  166.27    7.50
  -1  13 -13  170.44    8.49
  -1  13 -14    0.45    2.99
   1 -13  14   -1.40    3.00
   1 -13  14    0.24    4.67
   1 -13  14    0.16    1.12
  -1  13 -14    1.15    2.23
   1 -13  15    2.95    2.65
   1 -13  15    1.17    4.64
   1 -13  15    0.42    1.15
  -1  13 -15    2.64    2.25
   1 -13  16  107.75    5.98
   1 -13  16   95.65    5.14
   1 -13  16  118.49    8.18
   1 -13  16   78.87    4.32
  -1  13 -16   83.83    5.35
   1 -13  17   61.78    3.77
   1 -13  17   55.76    4.28
   1 -13  17   64.51    6.17
   1 -13  18   34.38    2.86
   1 -13  18   37.45    3.32
   1 -13  18   26.95    2.09
   1 -13  18   40.78    5.24
   1 -13  19   18.27    2.47
   1 -13  19   18.78    2.18
   1 -13  20    6.19    1.65
   1 -13  21    5.36    1.47
  -1  12  28   46.05    2.57
  -1  12  27   26.99    2.00
   1 -12 -26    2.83    2.82
   1 -12 -26    1.82    1.62
  -1  12  26    2.14    1.32
   1 -12 -25    7.99    3.48
  -1  12  25    9.05    1.57
   1 -12 -24    5.00    3.73
  -1  12  24    0.05    1.34
   1 -12 -23    4.34    3.74
  -1  12  23    2.02    1.44
   1 -12 -23    1.87    1.38
  -1  12  23    1.25    1.54
  -1  12  22   30.16    2.32
  -1  12  22   25.03    2.39
   1 -12 -21   58.02    6.39
  -1  12  21   55.31    3.37
  -1  12  21   66.08    3.67
   1 -12 -20  113.52    8.46
  -1  12  20  102.32    5.38
  -1  12  20  127.80    5.76
   1 -12 -20  119.13    5.49
   1 -12 -19   13.91    4.82
  -1  12  19   18.63    1.98
   1 -12 -19   20.00    1.98
  -1  12  19   17.71    2.24
   1 -12 -18  108.89    8.11
  -1  12  18   95.62    4.90
  -1  12  18  103.34    5.19
   1 -12 -18  108.13    5.04
  -1  12  17    5.72    1.44
   1 -12 -17    4.83    1.52
   1 -12 -16  248.76   12.90
  -1  12  16  221.63    9.67
   1 -12 -16  237.30    9.83
  -1  12  15   83.47    4.04
   1 -12 -15   83.29    4.22
  -1  12  15   77.36    4.44
   1 -12 -14    9.25    2.22
  -1  12  14    7.50    1.34
  -1  12  14    5.70    1.93
  -1  12  13   17.09    1.55
  -1  12  13   16.72    2.16
  -1  12  12    9.18    1.29
   1 -12 -12    7.20    2.13
   1 -12 -12    7.70    3.86
  -1  12  11   22.27    1.73
   1 -12 -11   30.70    2.78
   1 -12 -11   22.97    4.17
  -1  12  10   38.04    2.19
   1 -12 -10   44.68    3.22
   1 -12 -10   34.31    4.42
   1 -12 -10   35.36    4.44
  -1  12   9  241.98    9.38
   1 -12  -9  219.32   11.97
   1 -12  -9  245.94   11.55
  -1  12   8  128.33    5.36
   1 -12  -8  118.56    6.16
   1 -12  -8  125.60    5.49
   1 -12  -8  105.21    7.47
   1 -12  -8  125.54    7.28
  -1  12   7  572.62   22.87
   1 -12  -7  521.06   24.35
   1 -12  -7  487.73   24.91
  -1  12   7  690.58   27.96
   1 -12  -7  642.57   23.90
   1 -12  -7  611.76   23.07
   1 -12  -6  665.72   29.03
   1 -12  -6  683.14   28.30
   1 -12  -6  689.07   27.00
  -1  12   6  735.91   31.36
   1 -12  -5   41.83    4.02
   1 -12  -5   38.52    3.82
   1 -12  -5   52.61    2.68
  -1  12   5   54.04    5.98
   1 -12  -4  402.60   18.37
   1 -12  -4  449.85   17.22
   1 -12  -4  425.78   17.67
   1 -12  -4  398.15   16.63
  -1  12   4  426.32   20.51
   1 -12  -3  101.49    5.86
   1 -12  -3  107.34    5.82
  -1  12   3  101.76    7.54
   1 -12  -3  101.43    6.41
  -1  12   3  139.76    8.99
   1 -12  -3  131.85    5.27
   1 -12  -2  366.31   13.83
   1 -12  -2  342.71   14.61
  -1  12   2  373.72   16.16
   1 -12  -2  303.01   12.96
  -1  12   2  318.75   16.54
   1 -12  -2  307.23   12.76
   1 -12  -1  307.21   13.37
   1 -12  -1  312.61   12.51
  -1  12   1  313.78   14.80
  -1  12   1  275.82   12.44
   1 -12  -1  287.16   11.73
  -1  12   0  713.55   30.66
   1 -12   0  736.07   28.34
   1 -12   0  715.96   29.27
  -1  12   0  703.45   28.45
   1 -12   0  705.87   27.76
   1 -12   1   41.13    3.39
   1 -12   1   45.53    2.80
  -1  12  -1   44.66    4.58
   1 -12   1   41.30    4.09
   1 -12   1   44.64    2.26
  -1  12  -1   45.19    3.06
   1 -12   2  241.12    9.88
  -1  12  -2  227.47   11.18
   1 -12   2  191.29    8.07
   1 -12   2  177.07   10.28
  -1  12  -2  190.69    8.73
  -1  12  -3   39.12    4.45
   1 -12   3   46.03    3.60
   1 -12   3   43.15    4.43
   1 -12   3   46.04    2.33
  -1  12  -3   45.24    3.08
   1 -12   4  118.11    5.20
   1 -12   4  113.98    7.62
  -1  12  -4  130.85    5.94
   1 -12   5  381.46   15.23
  -1  12  -5  387.30   15.89
   1 -12   6  364.83   14.43
  -1  12  -6  353.13   15.07
   1 -12   7   40.41    2.73
   1 -12   7   42.94    2.31
  -1  12  -7   41.59    3.14
   1 -12   8   64.86    4.37
   1 -12   8   65.26    3.51
   1 -12   8   59.13    3.08
  -1  12  -8   63.01    3.92
   1 -12   8   61.20    3.10
  -1  12  -9   24.29    2.85
  -1  12  -9   18.61    1.99
   1 -12   9   19.20    1.68
   1 -12   9   23.08    1.69
  -1  12 -10  105.22    5.88
   1 -12  10  109.68    4.92
   1 -12  10   92.22    4.58
   1 -12  10   94.46    4.57
  -1  12 -11   28.42    3.42
   1 -12  11   36.48    6.10
   1 -12  11   31.90    2.29
   1 -12  11   34.55    2.20
   1 -12  11   33.86    2.17
  -1  12 -12  120.28    6.96
   1 -12  12  131.04    9.33
   1 -12  12  127.71    5.51
   1 -12  12  111.41    5.35
   1 -12  12  112.31    5.32
  -1  12 -13    6.78    3.10
   1 -12  13    8.24    1.37
   1 -12  13    8.41    1.39
   1 -12  13    4.92    5.05
  -1  12 -14  300.14   14.43
   1 -12  14  297.28   12.63
   1 -12  15   51.24    4.35
   1 -12  15   44.63    2.82
   1 -12  15   57.84    6.36
   1 -12  16    4.74    2.69
   1 -12  16    0.33    2.06
   1 -12  16    0.92    4.47
   1 -12  16    2.82    1.19
   1 -12  17   53.95    4.18
   1 -12  17   49.43    3.57
   1 -12  17   58.33    6.11
   1 -12  17   44.44    2.81
  -1  12 -17   48.91    4.04
   1 -12  18  126.87    5.83
   1 -12  18  126.44    6.26
   1 -12  18  134.80    8.52
   1 -12  18   94.90    5.03
  -1  12 -18   95.59    5.96
   1 -12  19   12.79    2.33
   1 -12  19   13.37    2.10
   1 -12  19   11.34    1.45
   1 -12  19   11.54    4.01
   1 -12  20   33.01    2.46
   1 -12  20   19.81    1.80
   1 -12  21   13.94    1.91
   1 -12  22   45.83    3.03
  -1  11  28   52.74    2.86
  -1  11  27    4.61    1.31
   1 -11 -26   11.16    3.30
   1 -11 -26   11.26    1.86
  -1  11  26   15.28    1.71
   1 -11 -25   42.10    4.82
  -1  11  25   40.84    2.69
   1 -11 -24    9.80    4.01
  -1  11  24   13.25    1.81
  -1  11  23    1.28    1.42
  -1  11  23    0.49    1.44
   1 -11 -22  125.56    8.74
  -1  11  22  113.27    5.52
  -1  11  22  132.00    5.82
   1 -11 -22  105.82    5.47
   1 -11 -21   80.63    7.31
  -1  11  21   74.10    4.04
  -1  11  21   79.42    4.21
   1 -11 -20   -0.22    4.30
  -1  11  20    1.49    1.44
  -1  11  20    0.81    1.65
   1 -11 -19   43.18    5.99
  -1  11  19   36.37    2.57
   1 -11 -19   38.89    2.59
  -1  11  19   33.27    2.77
   1 -11 -18    4.89    4.74
  -1  11  18    4.84    1.50
   1 -11 -18    9.33    1.60
  -1  11  18    7.63    1.80
   1 -11 -17    5.55    4.46
  -1  11  17    6.37    1.41
   1 -11 -17    6.51    1.50
   1 -11 -16   50.13    6.06
  -1  11  16   52.45    3.04
  -1  11  16   58.09    3.42
   1 -11 -16   58.63    3.19
   1 -11 -15  589.75   25.01
  -1  11  15  537.60   22.02
  -1  11  15  560.10   22.40
   1 -11 -15  567.57   22.17
   1 -11 -14   63.70    3.94
  -1  11  14   59.25    3.12
   1 -11 -14   58.39    3.24
  -1  11  14   55.08    3.55
  -1  11  13  188.65    7.70
   1 -11 -13  170.98    9.26
  -1  11  13  176.62    8.15
  -1  11  12  173.20    7.35
   1 -11 -12  177.77    8.79
  -1  11  11    1.43    0.95
   1 -11 -11    2.59    1.67
   1 -11 -11    1.16    3.03
   1 -11 -11    2.68    3.48
  -1  11  10  712.03   27.93
   1 -11 -10  760.15   29.17
   1 -11 -10  728.85   30.01
  -1  11   9  221.63    8.92
   1 -11  -9  216.96    9.87
   1 -11  -9  218.33   10.94
   1 -11  -9  198.32   11.42
  -1  11   8 1077.71   41.45
   1 -11  -8 1089.85   42.41
   1 -11  -8 1097.38   41.59
   1 -11  -8 1036.30   43.19
   1 -11  -8  935.96   43.81
  -1  11   7   69.33    3.17
   1 -11  -7   71.62    3.97
   1 -11  -7   71.38    3.29
  -1  11   7   64.78    6.46
   1 -11  -7   52.95    4.81
   1 -11  -7   53.41    5.04
  -1  11   6   34.79    1.93
   1 -11  -6   31.05    3.76
   1 -11  -6   35.77    3.59
   1 -11  -6   34.39    2.05
  -1  11   6   39.26    5.30
   1 -11  -5  212.99   10.28
   1 -11  -5  192.66    9.54
  -1  11   5  221.26   12.05
   1 -11  -5  198.40    8.34
   1 -11  -4  651.52   26.66
   1 -11  -4  618.82   25.83
  -1  11   4  649.08   28.46
   1 -11  -4  634.13   24.89
  -1  11   3  147.18    8.63
   1 -11  -3  137.04    7.55
   1 -11  -3  137.32    6.99
  -1  11   3  141.91    9.24
   1 -11  -3  144.23    6.11
  -1  11   2   72.81    5.71
   1 -11  -2   73.78    4.74
   1 -11  -2   62.68    3.97
  -1  11   2   67.60    6.17
   1 -11  -2   65.96    3.08
   1 -11  -1 1105.52   44.04
   1 -11  -1 1180.53   43.22
  -1  11   1 1208.41   45.42
  -1  11   1 1063.64   43.10
   1 -11  -1 1068.88   42.45
  -1  11   1 1101.76   42.95
   1 -11   0 1140.34   45.64
  -1  11   0 1211.56   46.98
   1 -11   0 1257.03   44.79
   1 -11   0 1100.74   44.15
  -1  11   0 1119.55   44.77
  -1  11  -1    4.50    2.71
   1 -11   1    3.92    1.74
   1 -11   1    4.46    1.37
   1 -11   1    7.92    0.92
  -1  11  -1    9.82    1.77
   1 -11   2   43.52    3.42
  -1  11  -2   44.97    4.52
   1 -11   2   47.20    2.30
   1 -11   2   42.65    4.25
  -1  11  -2   45.69    2.94
  -1  11  -3  100.92    6.89
   1 -11   3  107.45    5.86
   1 -11   3  111.23    4.58
   1 -11   3  104.91    6.81
  -1  11  -3   97.03    5.15
  -1  11  -4  189.98   10.12
   1 -11   4  184.16    7.55
   1 -11   4  185.71    9.93
  -1  11  -4  181.78    8.12
   1 -11   5  235.36   12.31
   1 -11   5  234.97    9.70
  -1  11  -5  252.91   10.33
   1 -11   6  248.50   10.49
  -1  11  -6  271.47   11.17
   1 -11   6  268.12   10.56
   1 -11   7  139.21    6.31
   1 -11   7  138.85    5.95
   1 -11   7  140.73    5.97
   1 -11   8   19.92    1.99
   1 -11   8   23.99    1.59
   1 -11   8   24.41    1.65
  -1  11  -9  248.76   10.83
   1 -11   9  233.09    9.94
   1 -11   9  233.13    9.71
   1 -11   9  237.38    9.72
  -1  11 -10   22.26    2.79
   1 -11  10   23.86    1.95
   1 -11  10   17.86    1.56
   1 -11  10   18.88    1.60
  -1  11 -11   38.03    3.66
   1 -11  11   38.60    2.50
   1 -11  11   37.20    5.94
   1 -11  11   41.82    2.40
   1 -11  11   40.00    2.36
  -1  11 -12   39.02    3.96
   1 -11  12   44.28    2.48
   1 -11  12   46.21    6.19
   1 -11  12   34.81    2.26
   1 -11  12   33.35    2.24
  -1  11 -13   59.81    4.97
   1 -11  13   61.03    3.17
   1 -11  13   61.93    6.95
   1 -11  13   58.74    3.18
   1 -11  13   55.75    3.10
  -1  11 -14   -1.00    3.10
   1 -11  14    0.59    1.11
   1 -11  14    3.69    4.63
   1 -11  15   31.44    3.67
   1 -11  15   39.17    2.50
   1 -11  15   33.59    5.95
   1 -11  16    3.15    2.46
   1 -11  16   -3.10    2.19
   1 -11  16    0.74    1.17
   1 -11  16    0.23    4.37
   1 -11  17    1.38    2.41
   1 -11  17   -1.53    2.06
   1 -11  17    1.72    1.18
   1 -11  17   -1.55    4.27
   1 -11  18   50.70    3.52
   1 -11  18   55.65    3.95
   1 -11  18   42.02    2.81
   1 -11  18   52.06    5.92
   1 -11  19   11.88    2.32
   1 -11  19   12.92    2.16
   1 -11  19   14.69    4.27
   1 -11  19    7.88    1.47
   1 -11  20   16.76    2.10
   1 -11  20   13.18    1.54
  -1  11 -20   10.30    2.64
   1 -11  21    7.86    1.70
   1 -11  21    3.65    1.16
   1 -11  22    3.32    1.64
  -1  10  28    2.01    1.16
  -1  10  27   11.16    1.55
   1 -10 -27   14.24    2.22
  -1  10  26   41.86    2.67
   1 -10 -25   77.94    6.31
  -1  10  25   77.48    4.08
   1 -10 -24    6.56    3.88
  -1  10  24    4.56    1.58
   1 -10 -23  122.20    8.52
  -1  10  23  109.98    5.40
   1 -10 -22    1.98    4.31
  -1  10  22   -0.17    1.42
  -1  10  22    1.75    1.63
   1 -10 -22    0.16    1.33
   1 -10 -21    4.68    4.43
  -1  10  21    5.62    1.73
   1 -10 -20   17.08    5.10
  -1  10  20   25.62    2.34
   1 -10 -19    9.53    4.57
   1 -10 -19   12.63    1.66
  -1  10  19   11.89    1.86
   1 -10 -18  148.00    9.47
   1 -10 -18  129.60    5.97
  -1  10  18  132.98    6.28
   1 -10 -17    6.64    4.40
  -1  10  17    4.53    1.65
   1 -10 -17    4.03    1.38
   1 -10 -16  103.44    7.70
  -1  10  16   94.15    4.68
   1 -10 -16   89.11    4.41
   1 -10 -15    0.36    3.84
  -1  10  15    1.25    1.53
   1 -10 -15    1.43    1.29
   1 -10 -14  676.22   27.04
   1 -10 -14  610.09   24.30
  -1  10  14  603.99   24.55
  -1  10  13  195.00    8.17
   1 -10 -13  205.25    9.98
  -1  10  13  192.95    8.61
  -1  10  12  367.24   15.08
  -1  10  12  388.43   15.59
  -1  10  11  120.30    5.09
   1 -10 -11  108.09    6.22
   1 -10 -11  106.26    7.86
  -1  10  10  388.21   15.47
   1 -10 -10  420.17   16.72
   1 -10 -10  400.90   17.60
   1 -10  -9    6.46    1.74
   1 -10  -9    7.42    3.17
   1 -10  -9    3.52    2.98
  -1  10   8    1.89    0.83
   1 -10  -8    0.76    1.36
   1 -10  -8    2.46    2.92
   1 -10  -8   -1.62    2.49
  -1  10   7  148.49    5.85
   1 -10  -7  128.62    6.55
   1 -10  -7  135.11    5.90
   1 -10  -7  140.05    7.58
   1 -10  -7  131.29    8.03
  -1  10   6  108.51    4.64
  -1  10   6  110.10    7.96
   1 -10  -6  107.44    4.76
   1 -10  -6  109.81    6.34
   1 -10  -6  112.56    6.88
  -1  10   5 1193.61   46.08
   1 -10  -5 1110.24   47.26
   1 -10  -5 1140.85   48.10
   1 -10  -5 1220.81   46.25
   1 -10  -4  248.99   11.01
   1 -10  -4  259.93   11.72
  -1  10   4  244.21   12.97
   1 -10  -4  236.77    9.86
   1 -10  -3  185.62    8.97
   1 -10  -3  183.62    9.60
  -1  10   3  218.21   10.68
   1 -10  -3  197.71    8.12
  -1  10   3  221.51   11.43
  -1  10   2   40.89    4.22
   1 -10  -2   37.52    3.42
   1 -10  -2   36.27    2.92
   1 -10  -2   39.77    2.00
   1 -10  -1  378.06   17.51
   1 -10  -1  394.92   16.79
  -1  10   1  391.33   18.41
   1 -10  -1  422.57   16.16
  -1  10   1  430.63   16.81
   1 -10   0    4.50    1.75
   1 -10   0    6.75    1.43
  -1  10   0    8.89    2.94
   1 -10   0    5.70    0.78
  -1  10   0    7.15    1.63
   1 -10   1  766.09   28.95
  -1  10  -1  749.98   30.85
   1 -10   1  744.39   29.83
   1 -10   1  718.23   28.49
  -1  10  -1  734.08   29.02
   1 -10   2    5.94    1.19
   1 -10   2    4.28    1.59
  -1  10  -2    1.51    2.41
  -1  10  -2    1.27    1.38
  -1  10  -2    1.75    1.22
   1 -10   2    1.61    0.68
  -1  10  -3   11.37    2.80
   1 -10   3   11.05    1.83
   1 -10   3    5.66    0.82
   1 -10   3    6.39    2.67
  -1  10  -3    6.38    1.55
   1 -10   4   39.05    3.89
   1 -10   4   36.74    1.87
  -1  10  -4   32.12    2.43
   1 -10   4   36.76    1.90
  -1  10  -5  683.92   28.22
   1 -10   5  670.46   28.29
   1 -10   5  653.07   25.68
   1 -10   5  662.61   25.72
   1 -10   6  104.72    6.71
   1 -10   6   94.77    4.18
   1 -10   6   95.78    4.22
   1 -10   7   14.28    1.58
   1 -10   7   14.55    1.17
   1 -10   7   12.99    1.19
   1 -10   8   28.41    2.03
   1 -10   8   27.35    1.67
   1 -10   8   24.94    1.65
  -1  10  -9  838.47   32.27
   1 -10   9  832.81   31.51
   1 -10   9  788.46   31.30
   1 -10   9  784.67   31.28
  -1  10 -10    2.06    2.10
   1 -10  10    4.11    1.22
   1 -10  10    4.16    1.01
  -1  10 -10    2.70    1.71
   1 -10  10    3.05    0.99
  -1  10 -11    8.81    2.52
   1 -10  11    9.05    1.35
   1 -10  11   10.53    1.23
  -1  10 -11    9.45    1.98
   1 -10  11   10.58    1.26
  -1  10 -12  162.83    8.23
   1 -10  12  177.42    6.91
   1 -10  12  176.73   10.46
   1 -10  12  146.30    6.74
  -1  10 -12  143.18    7.26
   1 -10  12  153.34    6.72
  -1  10 -13  273.78   12.87
   1 -10  13  311.31   11.40
   1 -10  13  331.18   15.26
   1 -10  13  252.52   11.31
   1 -10  13  263.08   11.28
  -1  10 -13  271.17   11.92
  -1  10 -14  160.35    9.00
   1 -10  14  154.20    7.23
  -1  10 -14  157.93    7.81
   1 -10  14  155.59    7.15
   1 -10  15    2.09    2.50
   1 -10  15    2.48    4.59
   1 -10  15    2.10    1.17
  -1  10 -15    0.08    2.00
   1 -10  16   54.25    4.24
   1 -10  16   52.37    3.69
   1 -10  16   53.11    3.01
   1 -10  16   49.35    6.34
   1 -10  17   31.03    2.93
   1 -10  17   31.56    3.33
   1 -10  17   25.73    2.09
   1 -10  17   36.29    5.40
   1 -10  18   48.96    3.77
   1 -10  18   45.62    3.33
   1 -10  18   37.37    2.64
   1 -10  18   51.28    5.77
   1 -10  19    2.22    1.78
   1 -10  19    2.67    2.14
   1 -10  19    0.48    1.16
   1 -10  19    1.79    3.81
   1 -10  20   63.51    3.61
   1 -10  20   48.57    3.02
   1 -10  20   60.04    5.65
   1 -10  21   99.10    4.55
   1 -10  21   69.44    3.90
   1 -10  22    1.90    1.63
   1 -10  22    0.41    1.03
  -1  10 -22    1.03    2.11
   1 -10  23    1.78    1.58
  -1   9  28    4.35    1.28
  -1   9  27   39.41    2.57
   1  -9 -27   38.90    3.02
  -1   9  26   61.09    3.43
   1  -9 -25   21.86    4.11
  -1   9  25   17.68    1.91
   1  -9 -24  190.68   10.99
   1  -9 -23   -0.64    4.09
   1  -9 -22   36.26    5.57
  -1   9  22   33.50    2.46
  -1   9  22   36.31    2.73
  -1   9  21   66.96    3.66
   1  -9 -21   64.47    3.57
  -1   9  21   67.50    3.88
   1  -9 -20  664.39   28.26
  -1   9  20  592.02   24.81
  -1   9  20  661.53   25.12
   1  -9 -19  187.41   11.10
  -1   9  19  166.76    7.78
  -1   9  19  198.74    8.15
   1  -9 -18   48.42    5.83
  -1   9  18   42.61    2.77
  -1   9  18   50.86    3.09
   1  -9 -18   48.14    2.78
   1  -9 -17   24.71    5.16
  -1   9  17   23.05    1.87
  -1   9  17   23.61    2.17
   1  -9 -17   21.68    1.90
   1  -9 -16  315.64   14.70
  -1   9  16  274.85   11.49
   1  -9 -16  283.21   11.53
  -1   9  16  277.77   11.70
   1  -9 -15  240.81   12.14
  -1   9  15  217.07    9.32
   1  -9 -15  224.71   11.31
   1  -9 -15  231.03    9.41
  -1   9  15  227.55    9.66
   1  -9 -14   63.38    5.04
  -1   9  14   55.77    2.79
   1  -9 -14   71.01    5.88
   1  -9 -14   41.93    4.35
  -1   9  14   47.42    3.10
   1  -9 -14   52.35    2.85
  -1   9  13   48.39    2.54
   1  -9 -13   52.21    5.23
   1  -9 -13   49.18    4.20
  -1   9  13   48.26    3.00
   1  -9 -13   45.58    2.66
   1  -9 -12   47.32    5.29
   1  -9 -12   65.12    4.35
   1  -9 -12   43.66    5.68
  -1   9  12   57.42    5.13
  -1   9  12   55.11    3.28
   1  -9 -11   21.89    2.66
   1  -9 -11   23.58    4.39
   1  -9 -11   17.18    3.77
  -1   9  10 1187.01   45.69
   1  -9 -10 1092.32   49.04
   1  -9 -10 1058.78   48.49
  -1   9   9  967.70   37.43
   1  -9  -9 1038.23   38.57
   1  -9  -9  971.32   39.20
  -1   9   8    1.96    0.85
   1  -9  -8    3.18    1.49
   1  -9  -8    1.92    2.70
   1  -9  -8    1.00    2.98
  -1   9   7    8.51    0.97
   1  -9  -7    4.55    1.59
   1  -9  -7    5.06    0.93
   1  -9  -7    7.24    2.94
  -1   9   6 2283.46   87.14
  -1   9   6 2437.18   90.66
   1  -9  -6 2253.78   87.23
   1  -9  -6 2180.78   89.31
   1  -9  -6 2268.12   88.51
  -1   9   5    1.34    0.78
   1  -9  -5    0.27    2.41
   1  -9  -5    1.14    2.37
   1  -9  -5    2.71    0.88
  -1   9   5    2.10    3.45
   1  -9  -4  926.04   38.18
   1  -9  -4  915.61   38.84
   1  -9  -4  963.84   37.24
   1  -9  -3  397.69   16.49
  -1   9   3  402.96   17.24
   1  -9  -3  389.28   15.78
  -1   9   3  420.70   17.92
   1  -9  -3  357.07   14.88
   1  -9  -2    1.61    1.74
   1  -9  -2   -1.15    1.91
  -1   9   2    1.29    2.59
  -1   9   2   -0.67    1.56
   1  -9  -2    0.67    0.63
  -1   9   1   14.24    2.96
   1  -9  -1   10.90    1.77
   1  -9  -1   11.56    2.18
  -1   9   1   10.10    1.72
   1  -9  -1   12.18    0.95
   1  -9   0  210.88    8.06
   1  -9   0  199.00    8.79
  -1   9   0  207.45    9.70
   1  -9   0  174.52    7.39
  -1   9   0  173.93    7.88
  -1   9  -1   54.27    4.37
   1  -9   1   51.39    3.54
   1  -9   1   47.97    2.77
   1  -9   1   51.75    2.33
  -1   9  -1   48.75    2.92
   1  -9   2  284.88   11.99
   1  -9   2  301.67   11.08
  -1   9  -2  290.70   12.87
   1  -9   2  253.97   10.70
  -1   9  -2  264.29   11.16
   1  -9   3  545.84   20.23
  -1   9  -3  491.98   20.90
   1  -9   3  469.40   20.94
   1  -9   3  463.10   18.86
  -1   9  -3  477.29   19.32
   1  -9   3  498.68   18.92
  -1   9  -4   69.98    4.99
   1  -9   4   69.02    3.08
   1  -9   4   67.43    5.21
   1  -9   4   67.74    3.12
  -1   9  -5   53.81    4.19
   1  -9   5   46.96    4.40
   1  -9   5   46.81    2.27
   1  -9   5   51.47    2.34
  -1   9  -5   43.00    2.69
   1  -9   6   23.90    1.47
   1  -9   6   26.60    1.51
  -1   9  -7  115.11    6.93
   1  -9   7  109.58    4.95
   1  -9   7  120.33    7.17
   1  -9   7  107.35    4.69
  -1   9  -7  111.66    5.13
   1  -9   7  109.13    4.70
  -1   9  -8   88.94    4.39
   1  -9   8   89.74    3.75
   1  -9   8   68.46    3.37
   1  -9   8   71.11    3.38
  -1   9  -8   72.00    3.86
  -1   9  -9   32.54    2.78
   1  -9   9   32.14    2.07
   1  -9   9   28.79    1.74
  -1   9  -9   27.71    2.29
   1  -9   9   28.23    1.73
  -1   9 -10  315.87   12.98
   1  -9  10  307.27   12.11
   1  -9  10  285.80   11.95
   1  -9  10  295.04   11.93
  -1   9 -10  294.27   12.39
  -1   9 -11  430.32   17.71
   1  -9  11  390.47   16.55
   1  -9  11  396.53   16.51
  -1   9 -11  417.27   17.04
  -1   9 -12   79.01    5.12
   1  -9  12   89.09    3.88
   1  -9  12   78.34    3.80
   1  -9  12   73.42    3.71
  -1   9 -12   76.78    4.32
  -1   9 -13   -1.42    2.60
   1  -9  13    1.85    4.64
   1  -9  13    0.58    0.98
   1  -9  13    0.25    1.02
   1  -9  13   -0.95    0.97
  -1   9 -13    0.14    1.83
  -1   9 -14   72.95    5.42
   1  -9  14   79.23    3.56
   1  -9  14   87.56    7.48
   1  -9  14   68.15    3.60
   1  -9  14   70.10    3.53
  -1   9 -14   62.72    4.15
   1  -9  15   29.29    3.28
   1  -9  15   22.09    1.88
  -1   9 -15   26.44    2.71
   1  -9  15   20.92    1.76
   1  -9  16  199.48    9.17
   1  -9  16  228.49    9.86
   1  -9  16  241.43   12.26
   1  -9  16  189.44    8.55
  -1   9 -16  188.58    9.14
   1  -9  17  258.46   10.62
   1  -9  17  257.34   11.05
   1  -9  17  261.68   13.37
   1  -9  17  219.25    9.95
  -1   9 -17  220.59   10.56
   1  -9  18   16.95    2.58
   1  -9  18   15.69    2.32
   1  -9  18   11.39    1.63
   1  -9  18   17.98    4.56
   1  -9  19   59.94    3.96
   1  -9  19   64.04    3.77
   1  -9  19   50.29    3.15
   1  -9  19   54.02    5.80
   1  -9  20    1.46    1.71
   1  -9  20    1.62    1.28
   1  -9  20   -0.92    3.58
   1  -9  21   11.36    1.88
   1  -9  21    7.71    1.39
   1  -9  21    8.27    3.35
   1  -9  22    5.79    1.79
   1  -9  22    3.42    1.20
   1  -9  23   18.61    2.10
   1  -9  23   10.80    1.38
  -1   8  28   17.53    1.71
  -1   8  27    0.88    1.29
   1  -8 -27    1.30    1.72
  -1   8  26    1.38    1.43
   1  -8 -26    2.80    1.93
   1  -8 -25   14.68    3.78
   1  -8 -24   36.73    5.12
  -1   8  24   30.44    2.37
   1  -8 -23   40.91    5.35
  -1   8  23   34.70    2.53
   1  -8 -22   54.99    6.19
  -1   8  22   42.91    2.84
  -1   8  21   83.98    4.36
  -1   8  21   85.78    4.60
   1  -8 -20   41.37    5.94
  -1   8  20   37.91    2.61
   1  -8 -20   34.85    2.48
  -1   8  20   41.00    2.84
   1  -8 -19    6.54    4.52
  -1   8  19    2.78    1.39
  -1   8  19    1.74    1.63
  -1   8  18  107.21    5.15
  -1   8  18  113.85    5.42
   1  -8 -17   31.92    4.98
  -1   8  17   28.76    2.10
  -1   8  17   34.11    2.46
  -1   8  17   32.43    2.33
   1  -8 -17   32.24    2.10
  -1   8  16  104.76    4.57
  -1   8  16   93.64    4.66
  -1   8  16   95.16    4.78
   1  -8 -16   91.80    4.48
   1  -8 -15   26.25    4.51
  -1   8  15   24.39    1.82
  -1   8  15   25.96    2.10
   1  -8 -15   24.76    1.80
  -1   8  14   72.78    3.60
   1  -8 -14   67.73    5.31
   1  -8 -14   65.54    5.98
  -1   8  14   79.34    3.94
   1  -8 -14   79.15    3.68
  -1   8  13  777.33   29.81
   1  -8 -13  776.46   31.45
   1  -8 -13  821.27   32.24
   1  -8 -13  804.32   31.98
   1  -8 -13  737.11   29.84
  -1   8  13  751.80   30.11
   1  -8 -12  773.12   31.86
  -1   8  12  775.55   30.30
   1  -8 -12  840.22   32.64
  -1   8  12  812.42   32.96
   1  -8 -12  703.14   33.86
   1  -8 -12  814.98   32.17
  -1   8  12  763.06   30.65
   1  -8 -11    1.96    2.60
  -1   8  11    2.70    0.86
   1  -8 -11   -1.52    3.09
   1  -8 -11   -0.70    3.04
  -1   8  11    0.85    2.31
   1  -8 -11    0.22    1.78
  -1   8  11    0.83    1.36
   1  -8 -10   16.88    3.33
  -1   8  10   15.82    1.23
   1  -8 -10   13.06    3.65
   1  -8 -10   16.41    2.27
   1  -8 -10   10.21    3.32
   1  -8  -9  178.64   10.40
   1  -8  -9  157.02    9.70
   1  -8  -9  167.75    9.13
  -1   8   8   10.89    1.05
   1  -8  -8    9.86    3.58
   1  -8  -8    9.73    1.86
   1  -8  -8   11.65    3.15
   1  -8  -8    6.12    3.01
  -1   8   7   20.89    1.38
   1  -8  -7   27.80    2.25
   1  -8  -7   19.98    3.44
   1  -8  -7   19.08    3.17
  -1   8   6  278.76   10.63
   1  -8  -6  235.27   11.19
   1  -8  -6  259.53   10.66
  -1   8   6  263.14   13.41
   1  -8  -6  308.25   12.24
   1  -8  -6  286.40   12.93
  -1   8   5   38.99    1.95
   1  -8  -5   40.75    2.04
  -1   8   5   44.67    4.81
   1  -8  -5   35.31    3.67
   1  -8  -5   40.18    3.42
  -1   8   4 1118.90   43.39
   1  -8  -4 1116.09   45.14
   1  -8  -4 1053.68   44.37
   1  -8  -4 1151.97   43.51
  -1   8   4 1236.58   46.35
   1  -8  -3    9.73    2.40
  -1   8   3    9.72    2.65
   1  -8  -3    8.76    2.07
  -1   8   3    2.02    2.96
   1  -8  -3    5.48    0.90
  -1   8   2   73.49    5.14
   1  -8  -2   63.94    3.87
   1  -8  -2   78.74    4.60
   1  -8  -1  227.21   10.23
  -1   8   1  221.27   10.77
   1  -8   0  407.61   17.15
  -1   8   0  413.23   17.85
  -1   8  -1   71.65    5.05
   1  -8   1   81.88    4.52
  -1   8  -1   80.35    3.82
   1  -8   2 1022.18   37.05
  -1   8  -2  983.37   37.70
   1  -8   2  904.23   35.83
  -1   8  -2  933.79   36.23
  -1   8  -3  535.80   21.09
   1  -8   3  544.11   20.33
   1  -8   3  477.17   19.12
   1  -8   3  491.60   19.16
  -1   8  -4    9.06    2.46
   1  -8   4   11.31    1.79
   1  -8   4   10.65    0.85
   1  -8   4   14.74    3.04
   1  -8   4   10.44    0.92
  -1   8  -5 2297.44   84.04
   1  -8   5 2179.64   84.25
   1  -8   5 2110.49   81.99
  -1   8  -5 2075.90   82.29
   1  -8   5 2171.74   82.01
  -1   8  -6  565.01   22.17
   1  -8   6  507.78   20.00
   1  -8   6  514.65   22.31
  -1   8  -6  522.01   20.35
   1  -8   6  509.31   20.01
  -1   8  -6  510.39   20.24
  -1   8  -7  189.57    9.70
   1  -8   7  169.51    7.87
   1  -8   7  205.05   10.12
   1  -8   7  196.39    7.73
   1  -8   7  196.86    7.72
  -1   8  -7  191.54    8.05
  -1   8  -7  191.37    7.94
  -1   8  -8  694.76   26.53
   1  -8   8  681.45   25.93
  -1   8  -8  673.36   28.00
   1  -8   8  651.17   28.17
   1  -8   8  647.78   25.74
   1  -8   8  648.55   25.72
  -1   8  -8  665.29   26.09
   1  -8   9  146.31    6.05
  -1   8  -9  147.41    6.70
  -1   8  -9  132.88    6.24
   1  -8   9  137.07    5.83
   1  -8  10  129.87    5.30
  -1   8 -10  123.60    6.08
  -1   8 -10  115.32    5.51
   1  -8  10  113.60    5.07
   1  -8  11  435.07   17.24
  -1   8 -11  417.78   18.15
  -1   8 -11  428.73   17.57
   1  -8  11  442.55   17.15
   1  -8  12  461.86   17.55
  -1   8 -12  405.80   18.60
   1  -8  12  439.18   17.46
  -1   8 -12  435.11   17.95
   1  -8  13    0.91    0.95
  -1   8 -13   -0.78    2.43
   1  -8  13    1.62    0.89
  -1   8 -13    0.55    1.66
   1  -8  14   23.49    1.69
   1  -8  14   23.02    4.96
  -1   8 -14   21.27    3.47
   1  -8  14   25.28    1.72
  -1   8 -14   23.65    2.51
   1  -8  15    4.30    4.45
   1  -8  15   -0.10    2.25
  -1   8 -15    0.79    1.81
   1  -8  15    0.24    0.98
   1  -8  16  122.51    6.28
   1  -8  16  136.16    6.76
   1  -8  16  134.29    9.00
   1  -8  16  127.91    5.79
  -1   8 -16  124.39    6.33
   1  -8  16  122.54    5.59
   1  -8  17  107.26    5.42
   1  -8  17  116.97    5.92
   1  -8  17  125.57    8.28
   1  -8  17   94.95    4.87
  -1   8 -17   92.17    5.44
   1  -8  18  109.42    5.53
   1  -8  18   99.81    5.73
   1  -8  18  106.23    7.93
   1  -8  18  105.27    5.02
  -1   8 -18  101.67    5.59
   1  -8  19   56.06    3.71
   1  -8  19   57.49    3.52
   1  -8  19   45.87    2.99
   1  -8  19   55.91    5.79
   1  -8  20   23.30    2.37
   1  -8  20   18.79    1.92
   1  -8  20   18.68    4.07
   1  -8  21    4.85    1.81
   1  -8  21    1.79    1.24
   1  -8  21    3.34    3.20
   1  -8  22  130.58    5.37
   1  -8  22   79.34    4.50
   1  -8  23   14.31    2.11
   1  -8  23    6.69    1.31
  -1   7  28    1.71    1.25
  -1   7  28    3.13    1.03
  -1   7  27   46.70    2.84
   1  -7 -27   45.12    3.15
   1  -7 -26    4.70    1.87
  -1   7  25  171.10    7.57
   1  -7 -24    2.75    3.71
  -1   7  24    4.21    1.52
   1  -7 -23    6.50    4.09
  -1   7  23    2.36    1.47
   1  -7 -22    7.99    4.58
  -1   7  22    6.49    1.59
   1  -7 -21   13.66    4.43
  -1   7  21   11.65    1.70
   1  -7 -20  194.05   10.87
  -1   7  20  163.55    7.68
  -1   7  20  188.01    8.00
   1  -7 -19  341.20   16.46
  -1   7  19  323.81   13.28
  -1   7  19  340.17   13.49
   1  -7 -19  308.58   13.17
   1  -7 -18    9.60    4.24
  -1   7  18   10.03    1.59
  -1   7  18   13.33    1.83
   1  -7 -17  267.28   13.18
  -1   7  17  229.69   10.04
  -1   7  17  247.78   10.27
  -1   7  17  246.46   10.17
   1  -7 -16   27.71    4.59
  -1   7  16   24.81    1.88
  -1   7  16   25.17    2.04
   1  -7 -16   27.12    1.84
  -1   7  16   28.98    2.17
  -1   7  15  509.11   20.39
  -1   7  15  522.97   20.58
  -1   7  15  516.81   20.58
   1  -7 -15  501.71   20.35
   1  -7 -14   10.17    2.93
  -1   7  14   10.71    1.22
   1  -7 -14   14.41    3.79
   1  -7 -14   11.32    2.84
   1  -7 -14    7.24    1.16
  -1   7  14    7.50    1.44
  -1   7  13    2.28    0.97
   1  -7 -13    3.70    2.70
   1  -7 -13    0.58    3.11
   1  -7 -13    5.86    2.52
  -1   7  13    1.78    2.22
   1  -7 -13    1.32    3.38
  -1   7  13    2.14    1.25
   1  -7 -13    2.18    0.95
  -1   7  12  612.26   23.64
   1  -7 -12  608.16   25.06
   1  -7 -12  654.55   25.92
  -1   7  12  625.78   26.05
   1  -7 -12  628.32   25.53
   1  -7 -12  591.89   23.66
  -1   7  12  606.20   23.94
   1  -7 -11   11.27    2.90
  -1   7  11   11.34    1.11
   1  -7 -11   11.74    3.35
  -1   7  11   17.74    2.98
   1  -7 -11   19.37    2.50
   1  -7 -11   12.94    3.76
  -1   7  11   12.46    1.66
  -1   7  10    7.76    0.98
   1  -7 -10    9.82    2.81
  -1   7  10    7.92    2.57
   1  -7 -10    7.54    2.05
   1  -7 -10    5.53    3.28
  -1   7  10    6.80    1.53
  -1   7   9  841.75   32.99
   1  -7  -9  827.09   34.25
   1  -7  -9  812.77   35.86
  -1   7   8  565.58   22.02
   1  -7  -8  614.65   23.04
   1  -7  -8  548.09   24.69
   1  -7  -8  574.63   23.60
   1  -7  -7   73.31    3.82
   1  -7  -7   64.43    4.63
   1  -7  -7   68.61    5.26
  -1   7   6    6.70    0.78
   1  -7  -6    3.27    1.31
   1  -7  -6    3.60    0.72
   1  -7  -6    4.39    2.37
  -1   7   5  638.43   24.98
   1  -7  -5  670.48   26.16
   1  -7  -5  609.66   26.84
  -1   7   5  712.36   27.63
   1  -7  -4  597.14   26.79
  -1   7   4  738.03   27.81
  -1   7   3  869.07   36.52
   1  -7  -3  866.92   36.15
  -1   7   2    5.21    2.51
   1  -7  -2    5.78    2.01
   1  -7  -1  395.27   16.65
  -1   7   1  397.14   17.10
   1  -7   0  161.93    7.66
  -1   7   0  165.62    8.09
  -1   7  -1  153.49    7.84
   1  -7   1  163.70    7.41
  -1   7  -2  526.93   21.95
   1  -7   2  529.80   21.44
   1  -7   3  943.39   36.64
  -1   7  -3  901.20   37.10
  -1   7  -4   93.71    5.16
   1  -7   4  103.11    4.68
   1  -7   4   83.05    3.49
   1  -7   4   72.47    5.17
  -1   7  -4   76.49    3.83
   1  -7   4   82.83    3.52
  -1   7  -5 1040.45   37.80
   1  -7   5  967.63   38.02
   1  -7   5  933.08   35.97
  -1   7  -5  900.19   36.22
   1  -7   5  933.15   35.97
   1  -7   6  220.43   11.38
   1  -7   6  239.19    9.45
  -1   7  -6  229.99    9.75
  -1   7  -7  113.61    6.58
   1  -7   7  106.73    5.03
   1  -7   7  131.24    7.18
   1  -7   7  121.03    4.87
  -1   7  -7  113.46    5.21
  -1   7  -7  123.81    5.11
  -1   7  -8  739.17   28.05
  -1   7  -8  712.39   29.33
   1  -7   8  708.37   27.50
   1  -7   8  699.34   29.61
  -1   7  -8  681.95   27.51
  -1   7  -8  710.97   27.65
   1  -7   8  705.42   27.33
  -1   7  -9   17.23    2.08
   1  -7   9   19.28    1.41
   1  -7   9   17.34    3.02
  -1   7  -9   19.14    1.50
   1  -7   9   18.71    1.20
  -1   7  -9   17.54    1.68
   1  -7  10   64.58    3.22
  -1   7 -10   67.60    4.00
   1  -7  10   71.74    3.10
  -1   7 -10   64.17    3.49
   1  -7  11  243.52    9.49
  -1   7 -11  234.58   10.43
  -1   7 -11  229.81    9.77
   1  -7  11  223.45    9.34
   1  -7  12  627.79   23.70
  -1   7 -12  589.60   24.78
  -1   7 -12  593.22   24.05
   1  -7  12  594.58   23.61
   1  -7  13   70.66    3.47
  -1   7 -13   67.02    4.95
   1  -7  13   78.55    3.48
  -1   7 -13   77.64    4.08
   1  -7  14    3.38    4.23
   1  -7  14    2.35    0.90
  -1   7 -14    0.71    2.64
   1  -7  14    0.71    0.89
  -1   7 -14    2.35    1.65
   1  -7  15   41.99    2.20
   1  -7  15   36.41    5.38
   1  -7  15   32.78    2.81
   1  -7  15   36.10    3.36
  -1   7 -15   35.78    2.85
   1  -7  15   35.40    2.14
   1  -7  16  158.26    9.68
   1  -7  16  151.53    7.35
   1  -7  16  145.90    6.99
  -1   7 -16  148.92    7.04
   1  -7  16  143.56    6.35
   1  -7  17   66.50    6.24
   1  -7  17   56.80    3.58
   1  -7  17   58.80    3.90
  -1   7 -17   49.33    3.58
   1  -7  17   46.50    2.76
   1  -7  18   16.55    4.27
   1  -7  18   14.70    2.25
   1  -7  18   19.62    2.52
  -1   7 -18   14.44    2.46
   1  -7  19   14.37    2.26
   1  -7  19   19.48    2.34
   1  -7  19   17.77    4.20
   1  -7  19   14.39    1.74
  -1   7 -19   15.03    2.47
   1  -7  20   12.11    2.02
   1  -7  20    7.71    3.65
   1  -7  20   10.43    1.58
  -1   7 -20    8.04    2.34
   1  -7  21   29.97    2.56
   1  -7  21   28.30    3.98
   1  -7  22   28.28    2.48
   1  -7  22   15.58    1.75
   1  -7  23  157.35    5.95
   1  -7  23   88.03    4.98
   1  -7  24    1.71    1.06
   1  -7  25    1.22    1.32
  -1   6  28   43.89    2.64
  -1   6  28   43.85    2.43
  -1   6  26    7.41    1.54
   1  -6 -26    4.69    1.82
  -1   6  25   43.41    2.70
   1  -6 -25   33.61    3.03
   1  -6 -24  177.96   10.43
  -1   6  24  180.86    7.96
   1  -6 -23   -2.27    4.04
  -1   6  23    0.50    1.39
   1  -6 -22  230.85   12.41
  -1   6  22  214.97    9.40
   1  -6 -21  204.36   11.77
  -1   6  21  204.09    8.85
   1  -6 -20   26.40    5.32
  -1   6  20   23.14    2.04
  -1   6  19   57.26    3.32
  -1   6  19   67.84    3.59
   1  -6 -19   59.35    3.14
   1  -6 -18    4.90    4.20
  -1   6  18    3.38    1.31
  -1   6  18    2.62    1.49
  -1   6  18    1.63    1.26
   1  -6 -17  238.23   12.45
  -1   6  17  215.72    9.50
  -1   6  17  231.96    9.72
  -1   6  17  235.63    9.62
  -1   6  16   13.92    1.52
  -1   6  16   10.14    1.53
  -1   6  16   11.61    1.68
  -1   6  15  351.86   14.00
   1  -6 -15  326.43   13.89
  -1   6  15  356.67   14.14
  -1   6  15  353.24   14.17
  -1   6  14  499.82   19.63
   1  -6 -14  477.95   20.98
   1  -6 -14  544.98   22.06
   1  -6 -14  497.93   22.13
  -1   6  14  487.81   19.78
  -1   6  14  500.33   19.79
   1  -6 -14  497.02   19.57
  -1   6  13  629.16   24.59
   1  -6 -13  585.44   25.79
   1  -6 -13  616.97   26.66
   1  -6 -13  584.05   28.21
  -1   6  13  654.95   26.77
   1  -6 -13  692.21   27.05
   1  -6 -13  637.42   24.56
  -1   6  13  622.83   24.79
  -1   6  12  104.95    4.58
   1  -6 -12   90.54    5.81
   1  -6 -12   86.51    6.47
   1  -6 -12  124.24    6.60
  -1   6  12  112.55    6.52
   1  -6 -12   87.19    7.32
  -1   6  12  105.53    4.84
   1  -6 -12  108.79    4.59
   1  -6 -11  184.64    9.12
  -1   6  11  191.20    7.87
   1  -6 -11  195.53    9.79
   1  -6 -11  162.71   10.53
   1  -6 -11  223.04    9.68
  -1   6  11  203.41    9.93
  -1   6  11  195.84    8.18
   1  -6 -11  191.64    7.89
   1  -6 -10 2525.12   99.81
  -1   6  10 2605.54   98.73
   1  -6 -10 2736.54  100.45
  -1   6  10 2573.89  100.70
   1  -6 -10 2719.03  100.13
   1  -6 -10 2263.62  101.43
  -1   6  10 2508.78   98.99
  -1   6   9    3.19    0.83
   1  -6  -9    6.56    1.93
  -1   6   9    5.69    2.53
   1  -6  -9    4.59    3.18
  -1   6   9    2.89    1.34
  -1   6   8 1188.19   47.01
   1  -6  -8 1183.10   49.60
  -1   6   7  892.81   34.93
   1  -6  -7  951.83   36.32
   1  -6  -7  970.77   35.80
   1  -6  -6  744.01   30.86
   1  -6  -6  769.16   31.90
   1  -6  -6  847.54   30.50
   1  -6  -5   26.68    3.33
  -1   6   5   32.93    3.80
   1  -6  -4  594.99   26.85
  -1   6   4  742.94   27.60
  -1   6   3 6044.83  231.19
   1  -6  -3 5654.89  230.82
  -1   6   3 6445.84  231.48
   1  -6  -2  423.05   17.91
  -1   6   2  434.96   18.26
   1  -6  -1 7839.20  296.55
  -1   6   1 7597.94  296.86
  -1   6   0  184.92    8.99
   1  -6   0  200.72    8.71
  -1   6  -1  546.82   22.60
   1  -6   1  555.27   22.25
  -1   6  -2    6.48    2.06
   1  -6   2    6.30    1.43
   1  -6   3   -0.12    1.00
  -1   6  -3    0.25    1.62
  -1   6  -4    3.60    1.72
   1  -6   4    4.26    1.27
   1  -6   4    0.32    1.92
  -1   6  -5  294.68   12.39
   1  -6   5  258.72   12.64
  -1   6  -5  278.48   11.14
   1  -6   6   25.63    3.15
  -1   6  -6   23.96    1.74
   1  -6   6   25.64    1.33
   1  -6   7   64.37    3.42
  -1   6  -7   67.20    4.68
   1  -6   7   86.70    5.44
  -1   6  -7   76.55    3.61
  -1   6  -7   82.16    3.52
   1  -6   7   83.53    3.29
  -1   6  -8  648.34   24.42
   1  -6   8  622.60   23.89
  -1   6  -8  597.99   25.44
   1  -6   8  615.27   25.85
   1  -6   8  612.23   23.73
  -1   6  -8  626.82   24.03
  -1   6  -8  578.21   23.89
  -1   6  -9    4.18    1.57
   1  -6   9    3.95    0.88
  -1   6  -9    3.11    2.01
   1  -6   9    7.49    2.44
  -1   6  -9    3.38    0.97
   1  -6   9    3.86    0.67
  -1   6  -9    3.42    1.14
   1  -6  10   45.26    2.37
  -1   6 -10   42.89    3.22
  -1   6 -10   48.60    2.74
   1  -6  10   49.84    2.27
  -1   6 -10   49.68    2.53
   1  -6  11   48.66    2.43
  -1   6 -11   44.68    3.42
  -1   6 -11   43.10    2.58
   1  -6  11   52.51    2.36
  -1   6 -11   50.25    2.80
   1  -6  12   60.75    2.78
  -1   6 -12   48.48    3.81
  -1   6 -12   52.64    2.92
   1  -6  12   55.19    2.66
  -1   6 -12   57.30    3.17
   1  -6  13  422.58   15.99
  -1   6 -13  379.22   17.24
   1  -6  13  394.87   15.96
  -1   6 -13  401.49   16.44
  -1   6 -14   85.57    4.55
   1  -6  14   78.17    3.97
   1  -6  15  169.23    7.82
   1  -6  15  163.76    7.47
   1  -6  15  157.22    6.88
  -1   6 -15  162.01    7.48
   1  -6  16    0.55    3.87
   1  -6  16    1.73    1.82
   1  -6  16    3.06    2.05
  -1   6 -16    2.11    1.78
   1  -6  16    0.99    0.88
   1  -6  17    7.79    3.83
   1  -6  17    4.23    2.01
   1  -6  17    3.48    1.86
  -1   6 -17    4.24    1.96
   1  -6  17    3.14    0.99
   1  -6  18  156.01    8.97
   1  -6  18  134.91    6.73
   1  -6  18  144.10    6.61
  -1   6 -18  132.63    6.72
   1  -6  18  131.41    5.97
   1  -6  19    1.81    3.54
   1  -6  19    6.14    1.86
  -1   6 -19    7.95    2.22
   1  -6  20    8.96    3.53
   1  -6  20   11.29    2.02
  -1   6 -20    8.61    2.35
   1  -6  21   12.07    2.06
   1  -6  21   11.20    3.37
   1  -6  21    6.05    1.45
  -1   6 -21    9.39    2.31
   1  -6  22    2.07    1.76
   1  -6  22    0.73    1.30
   1  -6  23  121.18    5.16
   1  -6  23   73.20    4.27
   1  -6  24   12.81    1.54
   1  -6  25   41.46    2.64
   1  -6  25   34.18    2.26
  -1   5  27   14.45    1.65
  -1   5  27   15.20    1.50
  -1   5  26   92.70    4.58
  -1   5  25   44.57    2.84
   1  -5 -25   39.24    3.06
   1  -5 -24   12.81    4.03
  -1   5  24   12.85    1.83
   1  -5 -24   11.28    2.13
   1  -5 -23    3.03    4.01
  -1   5  23    0.92    1.46
   1  -5 -22  195.95   11.10
  -1   5  22  179.96    8.06
   1  -5 -21  140.15    9.06
  -1   5  21  128.67    6.08
   1  -5 -20    2.93    4.06
  -1   5  20    4.42    1.50
   1  -5 -19    2.23    4.31
  -1   5  19    5.61    1.54
  -1   5  19    7.23    1.75
  -1   5  18  116.16    5.58
   1  -5 -18  117.73    5.40
  -1   5  18  131.93    5.70
  -1   5  18  123.20    5.79
  -1   5  17    2.49    1.31
  -1   5  17    2.32    1.18
  -1   5  17    1.29    1.35
   1  -5 -17    1.26    0.96
   1  -5 -16 1569.37   63.27
  -1   5  16 1517.37   60.82
  -1   5  16 1629.39   60.93
  -1   5  16 1584.52   60.98
   1  -5 -15    0.95    3.40
  -1   5  15    1.81    1.07
  -1   5  15    0.04    1.11
  -1   5  15    0.34    1.19
   1  -5 -14  204.31   10.81
  -1   5  14  219.92    8.81
   1  -5 -14  205.53   10.05
   1  -5 -14  203.58    8.66
  -1   5  14  219.05    8.92
  -1   5  14  216.62    8.92
   1  -5 -13  156.74    8.70
  -1   5  13  184.14    7.64
   1  -5 -13  174.59    9.57
  -1   5  13  215.38    9.71
   1  -5 -13  183.88   11.11
   1  -5 -13  208.71   10.07
  -1   5  13  191.44    7.78
  -1   5  13  177.40    7.75
   1  -5 -13  184.64    7.55
   1  -5 -12   62.53    4.26
  -1   5  12   65.52    3.05
   1  -5 -12   71.74    5.11
   1  -5 -12   62.44    4.73
   1  -5 -12   61.03    5.78
  -1   5  12   65.60    4.65
  -1   5  12   62.45    3.26
   1  -5 -12   62.56    2.96
  -1   5  11   20.09    1.41
   1  -5 -11   17.76    2.70
   1  -5 -11   16.85    3.31
   1  -5 -11   18.26    3.65
   1  -5 -11   26.90    3.00
  -1   5  11   25.68    2.94
   1  -5 -11   19.93    1.35
  -1   5  11   21.75    1.69
  -1   5  10    2.25    0.85
   1  -5 -10    3.21    2.87
   1  -5 -10    3.85    3.34
   1  -5 -10    2.39    2.08
  -1   5  10    0.82    2.09
  -1   5  10    1.07    1.22
   1  -5 -10    0.61    0.78
  -1   5   9  445.37   17.01
   1  -5  -9  490.60   18.63
   1  -5  -9  377.75   19.34
  -1   5   9  439.05   18.68
   1  -5  -9  446.43   18.19
  -1   5   9  408.26   17.23
  -1   5   8  569.78   22.22
  -1   5   8  580.00   23.84
   1  -5  -8  613.17   23.27
  -1   5   7   19.96    1.22
   1  -5  -7   22.68    3.46
   1  -5  -7   27.56    2.17
   1  -5  -6 2026.08   87.03
   1  -5  -6 2321.44   85.97
   1  -5  -5  104.78    6.57
   1  -5  -5  115.36    6.82
   1  -5  -4  403.63   18.60
  -1   5   4  493.23   19.17
   1  -5  -3  177.67    9.18
  -1   5   3  218.80    9.72
  -1   5   2 5430.85  204.49
  -1   5   2 5874.91  204.71
  -1   5   1 1737.39   67.40
   1  -5  -1 1716.72   67.11
  -1   5   0  166.94    7.88
  -1   5  -1   61.88    3.83
  -1   5  -2    1.77    1.72
  -1   5  -3 1571.85   61.31
  -1   5  -4  786.85   30.54
   1  -5   4  734.55   30.79
  -1   5  -5  125.19    6.26
  -1   5  -6  133.25    6.48
  -1   5  -6  124.33    5.32
  -1   5  -7  497.96   20.92
   1  -5   7  480.57   19.60
  -1   5  -7  513.77   20.05
   1  -5   7  498.51   19.48
  -1   5  -7  540.44   19.76
  -1   5  -8 1130.33   42.11
   1  -5   8 1049.90   40.52
  -1   5  -8 1042.06   41.01
  -1   5  -8 1089.06   40.69
   1  -5   8 1038.41   40.41
  -1   5  -8 1027.47   40.58
   1  -5   9   22.89    1.34
  -1   5  -9   24.14    2.72
  -1   5  -9   18.45    2.04
   1  -5   9   18.17    1.15
  -1   5  -9   21.15    1.62
  -1   5  -9   19.23    1.40
  -1   5 -10  178.68    8.60
   1  -5  10  197.51    7.90
  -1   5 -10  200.39    9.73
  -1   5 -10  190.64    9.82
  -1   5 -10  206.58    8.20
  -1   5 -10  198.41    8.02
   1  -5  10  188.52    7.80
   1  -5  11   67.08    2.85
  -1   5 -11   57.64    3.82
   1  -5  11   54.85    2.73
  -1   5 -11   62.41    3.04
  -1   5 -11   63.16    3.21
  -1   5 -12  120.89    6.59
  -1   5 -12  130.52    5.91
  -1   5 -12  128.01    5.71
   1  -5  12  121.97    5.43
   1  -5  13    6.68    0.89
  -1   5 -13    5.37    2.44
  -1   5 -13    4.76    1.53
   1  -5  13    4.33    0.76
  -1   5 -13    4.22    1.19
   1  -5  14  815.53   28.99
   1  -5  14  708.55   29.65
  -1   5 -14  749.63   29.44
   1  -5  14  706.97   28.92
  -1   5 -14  720.79   29.19
   1  -5  15    4.93    1.94
   1  -5  15    4.39    1.70
  -1   5 -15    5.83    1.73
   1  -5  15    5.27    0.92
   1  -5  16  104.94    7.15
   1  -5  16   98.48    5.00
   1  -5  16   95.39    4.76
   1  -5  16   89.16    4.18
  -1   5 -16   85.87    4.86
   1  -5  17   36.89    4.83
   1  -5  17   33.11    2.63
   1  -5  17   37.02    2.77
  -1   5 -17   29.19    2.75
   1  -5  17   28.31    1.91
   1  -5  18  100.86    4.96
   1  -5  18   96.94    5.03
   1  -5  18   86.82    4.32
  -1   5 -18   93.17    5.15
   1  -5  19   55.12    5.07
   1  -5  19   51.63    3.20
  -1   5 -19   40.35    3.31
   1  -5  19   39.15    2.41
   1  -5  20   19.80    3.80
   1  -5  20   18.86    2.27
  -1   5 -20   19.35    2.61
   1  -5  21   56.94    5.21
   1  -5  21   70.33    3.96
  -1   5 -21   59.96    4.06
   1  -5  22   63.46    3.74
  -1   5 -22   39.39    3.45
   1  -5  23    0.65    1.86
   1  -5  23    0.45    1.22
   1  -5  24    2.09    1.56
   1  -5  24    3.10    1.27
   1  -5  25   61.69    3.35
   1  -5  25   48.82    2.94
   1  -5  26   17.67    1.80
  -1   4  28   16.27    1.66
  -1   4  27    9.57    1.47
  -1   4  27   10.25    1.30
  -1   4  26   41.73    2.74
  -1   4  26   43.13    2.59
  -1   4  25    0.28    1.39
  -1   4  24    0.46    1.47
   1  -4 -24   -1.41    1.78
   1  -4 -23   48.60    5.50
  -1   4  23   43.94    2.97
   1  -4 -22   19.79    4.77
  -1   4  22   19.18    2.04
   1  -4 -21    3.33    4.31
  -1   4  21    6.44    1.68
   1  -4 -20  176.40   10.42
  -1   4  20  171.51    7.63
   1  -4 -19  466.77   20.16
  -1   4  19  410.90   17.02
   1  -4 -18   18.90    4.70
  -1   4  18   21.54    1.96
  -1   4  18   20.10    2.08
   1  -4 -17   16.34    4.33
  -1   4  17   15.36    1.72
  -1   4  17   17.55    1.74
  -1   4  17   17.47    1.84
   1  -4 -16  229.16   11.47
  -1   4  16  206.65    8.88
   1  -4 -16  202.06    8.67
  -1   4  16  219.39    9.00
  -1   4  16  220.62    8.97
  -1   4  15   63.18    3.26
  -1   4  15   63.31    3.30
  -1   4  15   63.75    3.34
   1  -4 -14   55.81    5.04
  -1   4  14   61.08    3.18
  -1   4  14   67.51    3.26
  -1   4  14   66.01    3.29
  -1   4  13    1.41    1.03
   1  -4 -13    3.84    3.02
   1  -4 -13    1.16    2.41
  -1   4  13    2.44    1.10
   1  -4 -13    2.77    0.82
  -1   4  13    0.48    1.07
  -1   4  12  802.53   31.41
   1  -4 -12  848.47   33.15
  -1   4  12  877.41   33.30
   1  -4 -12  845.29   33.52
  -1   4  12  784.35   31.51
  -1   4  12  802.51   31.48
   1  -4 -12  808.16   31.30
  -1   4  11  117.12    4.98
  -1   4  11  122.55    6.51
   1  -4 -11  111.67    6.57
   1  -4 -11  117.36    4.87
  -1   4  11  107.83    5.10
  -1   4  10  807.04   31.03
   1  -4 -10  847.95   32.51
   1  -4 -10  840.16   32.55
  -1   4  10  861.14   32.60
  -1   4  10  752.23   31.16
   1  -4 -10  800.61   30.95
  -1   4   9    1.14    0.74
   1  -4  -9    1.13    2.40
   1  -4  -9    0.69    1.66
  -1   4   9    2.19    1.86
  -1   4   9    1.57    1.06
   1  -4  -9    1.36    0.65
  -1   4   8   49.08    2.28
   1  -4  -8   46.26    3.22
  -1   4   8   43.34    3.41
  -1   4   7 2808.42  111.73
   1  -4  -7 2603.22  112.27
   1  -4  -6    7.59    1.53
   1  -4  -6    7.03    2.65
   1  -4  -5 1458.11   61.62
   1  -4  -5 1624.62   60.77
   1  -4  -4    6.73    2.90
  -1   4   3 2058.27   80.10
  -1   4   2  247.37   11.41
  -1   4   2  270.54   11.53
  -1   4   1 2369.28   91.73
  -1   4   0  143.95    6.86
  -1   4  -1   61.13    3.77
  -1   4  -2   64.92    3.66
  -1   4  -3    6.51    1.86
  -1   4  -4   19.37    2.02
  -1   4  -5  185.94    8.38
  -1   4  -6 2100.24   81.52
  -1   4  -7  125.54    6.19
  -1   4  -7  118.98    5.41
   1  -4   8  303.93   11.76
  -1   4  -8  319.96   13.14
  -1   4  -8  302.87   12.28
  -1   4  -8  294.54   11.83
   1  -4   8  292.24   11.66
  -1   4  -9 1723.68   70.80
  -1   4  -9 1847.98   71.77
   1  -4   9 1834.51   70.25
   1  -4   9 1949.76   72.26
  -1   4  -9 2003.67   72.24
  -1   4  -9 1835.61   70.37
   1  -4   9 1818.80   70.19
  -1   4 -10  180.17    7.99
  -1   4 -10  200.29    8.99
   1  -4  10  185.10    7.18
   1  -4  10  195.32    9.30
  -1   4 -10  169.15    9.02
  -1   4 -10  164.96    7.30
   1  -4  10  173.99    7.12
  -1   4 -11   63.65    4.03
  -1   4 -11   69.22    4.72
   1  -4  11   72.55    3.10
   1  -4  11   72.97    5.03
  -1   4 -11   72.38    5.22
  -1   4 -11   65.30    3.27
   1  -4  11   67.72    3.02
   1  -4  12   47.42    2.14
  -1   4 -12   39.68    3.30
  -1   4 -12   41.97    2.39
   1  -4  12   39.59    2.07
   1  -4  13  653.90   27.51
  -1   4 -13  680.74   27.78
   1  -4  14   11.51    1.64
   1  -4  14   12.12    1.78
  -1   4 -14   11.09    1.41
   1  -4  14    8.95    1.03
   1  -4  15   17.47    3.66
   1  -4  15   12.41    2.00
   1  -4  15   13.44    1.79
  -1   4 -15   13.82    1.58
   1  -4  15   11.25    1.13
   1  -4  16  564.89   23.24
   1  -4  16  527.19   21.30
   1  -4  16  562.95   21.24
   1  -4  16  509.16   20.68
  -1   4 -16  511.41   21.02
   1  -4  17    5.49    1.71
   1  -4  17    5.09    1.72
   1  -4  17    6.01    1.06
  -1   4 -17    4.82    1.85
   1  -4  18   30.85    4.35
   1  -4  18   32.51    2.50
   1  -4  18   26.56    1.85
  -1   4 -18   25.41    2.73
   1  -4  19    0.48    3.11
   1  -4  19    4.46    1.75
  -1   4 -19    1.33    2.02
   1  -4  19    1.58    0.94
   1  -4  20  492.41   23.38
  -1   4 -20  516.21   22.27
   1  -4  21   24.80    2.47
  -1   4 -21   13.31    2.39
   1  -4  22    6.86    2.13
  -1   4 -22    4.53    2.03
  -1   4 -23    0.91    2.01
   1  -4  24    6.03    1.66
   1  -4  25   24.87    2.22
   1  -4  25   21.26    1.89
   1  -4  26   33.00    2.26
   1  -4  26   21.03    1.83
  -1   3  28   38.60    2.42
   1  -3 -27   74.28    4.48
  -1   3  27   77.16    3.90
  -1   3  26    1.12    1.35
  -1   3  26    1.34    1.07
  -1   3  25  168.32    7.05
  -1   3  25  142.57    6.75
  -1   3  24   10.42    1.77
   1  -3 -23   21.38    4.36
  -1   3  23   24.09    2.23
   1  -3 -23   18.29    2.28
   1  -3 -22    2.21    3.89
  -1   3  22    0.71    1.53
   1  -3 -21  156.72    9.42
  -1   3  21  140.11    6.59
   1  -3 -20   74.80    6.58
  -1   3  20   65.86    3.74
   1  -3 -19    9.76    4.22
  -1   3  19    6.56    1.62
   1  -3 -18   27.44    4.64
  -1   3  18   18.40    1.91
   1  -3 -17  237.93   11.93
  -1   3  17  218.40    9.37
   1  -3 -16   70.46    6.04
  -1   3  16   74.22    3.79
  -1   3  16   76.59    3.87
  -1   3  16   78.81    3.82
  -1   3  15   57.34    3.04
   1  -3 -15   55.52    2.79
  -1   3  15   58.59    3.10
  -1   3  15   60.34    3.08
  -1   3  14  346.26   13.68
  -1   3  14  344.38   13.68
   1  -3 -13  769.43   31.33
  -1   3  13  733.21   30.93
   1  -3 -13  782.41   32.15
  -1   3  13  767.03   29.64
  -1   3  13  752.25   29.64
  -1   3  12    4.26    1.05
   1  -3 -12    0.55    2.68
   1  -3 -12    7.35    2.71
  -1   3  12    2.26    1.77
  -1   3  12    2.28    1.06
  -1   3  12    2.80    1.09
   1  -3 -11 1130.28   43.44
  -1   3  11 1042.34   43.06
   1  -3 -11 1120.12   43.86
  -1   3  11 1023.73   42.00
  -1   3  11  991.53   42.01
   1  -3 -11 1044.33   41.84
   1  -3 -10  271.60   12.11
  -1   3  10  280.42   12.18
   1  -3 -10  287.07   12.43
  -1   3  10  282.69   11.86
  -1   3  10  254.95   10.87
  -1   3  10  253.94   10.81
   1  -3 -10  249.27   10.64
   1  -3  -9  391.12   16.34
  -1   3   9  367.22   16.29
  -1   3   9  353.11   15.98
   1  -3  -9  374.54   16.39
  -1   3   9  336.77   15.23
   1  -3  -8   55.25    3.43
  -1   3   8   48.14    3.43
  -1   3   8   53.28    3.18
   1  -3  -8   48.30    3.53
  -1   3   7 4178.88  157.07
  -1   3   7 3786.39  157.34
   1  -3  -7 4263.15  157.27
  -1   3   6   36.97    2.99
   1  -3  -6   39.48    2.57
   1  -3  -5 3857.63  148.09
   1  -3  -4    4.32    2.82
   1  -3  -4    5.71    1.50
   1  -3  -3  422.42   17.40
  -1   3   2   43.69    3.04
  -1   3   1   37.67    2.83
  -1   3   0  182.52    7.98
  -1   3  -1  200.50    8.58
  -1   3  -2  372.25   14.55
   1  -3   2  345.79   14.34
  -1   3  -3    1.83    1.51
   1  -3   3    3.65    1.35
  -1   3  -4  505.76   20.26
   1  -3   5  483.55   17.88
  -1   3  -5  392.01   17.19
   1  -3   6  263.72   12.07
  -1   3  -6  287.52   11.80
  -1   3  -7    2.78    1.12
  -1   3  -7    3.33    1.30
   1  -3   7    1.29    1.86
  -1   3  -8   25.69    2.05
  -1   3  -8   30.27    2.60
  -1   3  -8   19.33    2.43
   1  -3   8   23.50    2.72
  -1   3  -8   28.93    1.58
  -1   3  -9 1093.64   45.43
   1  -3   9 1166.95   44.85
  -1   3  -9 1173.56   46.20
   1  -3   9 1227.07   46.67
  -1   3  -9 1193.33   46.58
  -1   3  -9 1181.65   45.00
  -1   3 -10  603.24   26.97
   1  -3  10  733.05   26.32
  -1   3 -10  782.27   28.07
   1  -3  10  633.44   27.99
  -1   3 -10  601.48   28.09
  -1   3 -10  649.30   26.45
  -1   3 -11  380.22   17.33
  -1   3 -11  469.76   18.43
   1  -3  11  445.67   16.53
  -1   3 -11  400.16   18.68
   1  -3  11  388.81   18.24
  -1   3 -11  411.01   16.71
   1  -3  12  195.34    7.66
  -1   3 -12  180.86    7.88
  -1   3 -13   13.66    2.33
   1  -3  13   11.25    1.74
   1  -3  13   11.28    1.48
  -1   3 -13   14.14    1.39
   1  -3  14   48.40    2.92
   1  -3  14   46.52    3.08
   1  -3  14   54.00    2.52
  -1   3 -14   54.75    2.90
   1  -3  15    9.95    1.60
   1  -3  15    8.65    1.66
  -1   3 -15    8.94    1.43
   1  -3  15    8.28    1.00
   1  -3  16   76.27    5.76
   1  -3  16   84.07    4.15
   1  -3  16   73.74    4.09
   1  -3  16   80.23    3.65
  -1   3 -16   75.18    4.03
   1  -3  17   51.58    4.87
   1  -3  17   49.92    3.12
   1  -3  17   54.86    3.13
  -1   3 -17   49.68    3.08
   1  -3  17   47.87    2.61
   1  -3  18  226.48   11.06
   1  -3  18  239.61    9.39
   1  -3  18  198.62    8.82
  -1   3 -18  211.71    9.28
   1  -3  19   68.80    5.36
   1  -3  19   64.73    3.38
  -1   3 -19   64.29    4.24
   1  -3  20   62.56    5.19
  -1   3 -20   69.83    4.34
   1  -3  20   63.27    3.40
   1  -3  21  306.95   11.30
  -1   3 -21  209.22   11.09
   1  -3  22   25.96    2.63
  -1   3 -22   19.78    2.74
  -1   3 -23    6.52    2.13
   1  -3  24    5.18    1.69
  -1   3 -24    3.32    1.97
   1  -3  25    6.93    1.63
   1  -3  26   95.09    4.38
   1  -3  26   76.20    4.10
   1  -3  27   19.25    1.77
  -1   2  28   15.14    1.60
  -1   2  27   35.95    2.30
  -1   2  27   26.17    1.91
  -1   2  26   60.29    3.25
  -1   2  26   49.83    2.90
  -1   2  25    7.54    1.58
  -1   2  25    6.95    1.33
  -1   2  24    6.47    1.67
  -1   2  24    4.04    1.30
  -1   2  23    7.49    1.81
   1  -2 -22  308.87   14.17
  -1   2  22  282.85   11.43
   1  -2 -21    1.00    3.75
  -1   2  21    2.03    1.59
   1  -2 -20   62.97    6.25
  -1   2  20   68.25    3.82
   1  -2 -19   99.30    7.42
  -1   2  19   88.84    4.58
   1  -2 -18   -2.73    3.79
  -1   2  18    0.87    1.43
   1  -2 -17   91.45    6.68
   1  -2 -16  398.13   19.82
  -1   2  16  469.07   18.16
   1  -2 -15   51.27    4.75
  -1   2  15   46.75    2.65
  -1   2  15   40.25    2.42
  -1   2  15   37.41    2.45
   1  -2 -14   76.56    5.52
  -1   2  14   69.47    3.66
  -1   2  14   81.90    3.80
   1  -2 -14   75.61    3.51
  -1   2  14   82.16    3.84
  -1   2  13 1317.79   53.48
   1  -2 -13 1398.53   55.10
  -1   2  13 1307.45   54.89
   1  -2 -13 1305.99   56.05
  -1   2  13 1398.76   53.58
   1  -2 -13 1318.94   53.31
  -1   2  13 1335.77   53.56
  -1   2  12  792.12   31.87
   1  -2 -12  882.33   33.44
  -1   2  12  758.13   33.09
   1  -2 -12  796.65   34.11
  -1   2  12  804.19   31.92
  -1   2  12  781.75   31.92
  -1   2  11  180.58    6.38
  -1   2  11  150.76    6.27
   1  -2 -11  166.10    7.84
  -1   2  11  133.93    7.28
   1  -2 -11  141.83    8.06
  -1   2  11  141.24    6.28
  -1   2  11  137.13    6.28
  -1   2  10 2081.10   72.25
   1  -2 -10 1809.12   73.25
  -1   2  10 1997.85   73.34
   1  -2 -10 2075.54   74.05
   1  -2 -10 1827.88   72.06
  -1   2  10 1841.05   72.22
  -1   2  10 1754.08   72.24
  -1   2   9   13.61    1.06
   1  -2  -9   10.54    2.24
  -1   2   9   14.87    1.94
   1  -2  -9   13.14    2.32
  -1   2   9   10.16    1.12
  -1   2   9   12.27    1.11
  -1   2   8    4.08    0.74
   1  -2  -8    8.57    1.98
  -1   2   8    7.33    1.65
  -1   2   8    6.43    1.40
  -1   2   7  602.25   24.15
  -1   2   7  596.54   24.30
   1  -2  -7  620.73   24.38
  -1   2   6  738.97   28.65
  -1   2   6  712.31   28.81
  -1   2   5   27.62    2.05
  -1   2   5   22.44    2.24
  -1   2   4  504.02   20.10
   1  -2  -2    3.58    1.25
   1  -2  -2    1.15    1.59
   1  -2  -1   19.46    1.89
  -1   2   1   21.92    1.95
   1  -2   0  223.24    9.42
  -1   2   0  237.45    9.53
  -1   2  -1   37.44    2.20
   1  -2   1   37.45    2.07
  -1   2  -2  225.85    9.71
   1  -2   2  250.19    9.68
  -1   2  -3  143.55    6.87
   1  -2   3  178.58    6.85
   1  -2   4 5662.49  211.94
  -1   2  -4 5429.09  211.53
   1  -2   5  110.10    5.16
  -1   2  -5   85.06    4.44
   1  -2   6  412.56   16.78
  -1   2  -6  394.10   16.32
  -1   2  -7   32.81    2.09
  -1   2  -7   36.17    2.76
  -1   2  -7   29.45    2.41
  -1   2  -8  561.34   23.17
   1  -2   8  630.60   24.14
  -1   2  -8  601.33   24.15
  -1   2  -9   41.51    2.72
   1  -2   9   38.22    3.37
  -1   2  -9   35.21    3.24
  -1   2 -10  531.07   24.08
  -1   2 -10  578.39   25.36
   1  -2  10  609.18   25.02
  -1   2 -10  564.60   23.57
  -1   2 -11 1286.98   52.98
   1  -2  11 1422.12   52.96
  -1   2 -11 1495.50   54.08
  -1   2 -11 1342.82   55.27
   1  -2  11 1387.25   54.79
  -1   2 -11 1410.32   53.21
   1  -2  12   27.03    1.91
  -1   2 -12   35.79    2.96
  -1   2 -12   26.81    3.57
   1  -2  12   31.72    3.23
  -1   2 -12   29.55    1.92
  -1   2 -13   64.24    4.30
   1  -2  13   60.75    3.22
   1  -2  13   59.29    3.36
  -1   2 -13   69.89    3.27
   1  -2  14  104.75    4.89
   1  -2  14   97.48    4.75
  -1   2 -14   99.29    4.76
   1  -2  15  302.22   13.33
   1  -2  15  337.88   13.36
  -1   2 -15  340.98   13.39
   1  -2  16   57.66    4.92
   1  -2  16   61.85    3.48
   1  -2  16   71.09    3.53
  -1   2 -16   66.49    3.58
   1  -2  17   24.07    2.06
  -1   2 -17   21.63    2.04
   1  -2  17   19.42    1.51
   1  -2  18   30.43    3.78
   1  -2  18   39.22    2.61
   1  -2  18   37.50    2.15
  -1   2 -18   33.49    2.65
   1  -2  19    5.55    2.85
   1  -2  19    9.25    1.75
   1  -2  19    6.37    1.15
  -1   2 -19    7.41    1.77
   1  -2  20   49.08    3.08
   1  -2  20   33.61    2.23
  -1   2 -21   33.94    3.12
   1  -2  21   26.84    2.03
   1  -2  22   48.59    3.30
  -1   2 -22   34.09    3.36
   1  -2  23    5.24    1.73
  -1   2 -23    5.86    2.27
   1  -2  24  112.24    5.39
  -1   2 -24   98.60    5.67
   1  -2  25   10.15    1.73
  -1   2 -25   11.33    2.27
   1  -2  26    5.43    1.55
   1  -2  27   11.17    1.54
   1  -2  27    6.83    1.26
  -1   1  28    8.02    1.34
  -1   1  27    5.86    1.43
  -1   1  26   17.51    1.91
  -1   1  26   14.58    1.49
   1  -1 -26   16.89    2.26
  -1   1  25   32.90    2.45
  -1   1  25   30.93    2.15
  -1   1  24   10.84    1.87
  -1   1  24   11.42    1.49
  -1   1  23   90.08    4.51
  -1   1  23   76.94    4.11
  -1   1  22   53.95    3.39
   1  -1 -21    9.51    4.08
  -1   1  21    9.16    1.83
   1  -1 -21    8.75    1.85
   1  -1 -20  188.99   10.37
  -1   1  20  174.99    7.67
   1  -1 -20  158.36    7.65
   1  -1 -19   69.59    5.96
  -1   1  19   44.81    3.07
   1  -1 -18  856.01   40.54
  -1   1  18 1036.70   38.79
   1  -1 -17    2.65    3.44
  -1   1  17    5.59    1.59
   1  -1 -16  461.03   21.09
  -1   1  16  425.42   19.01
   1  -1 -15   14.68    3.46
  -1   1  15   15.86    1.66
  -1   1  15   12.75    1.43
   1  -1 -14   39.08    4.01
  -1   1  14   35.34    2.86
  -1   1  14   41.03    2.31
  -1   1  14   35.42    2.22
  -1   1  14   41.10    2.34
  -1   1  14   36.82    2.29
  -1   1  13  167.84    7.44
  -1   1  13  188.38    7.49
  -1   1  13  169.95    8.05
   1  -1 -13  187.38    9.12
   1  -1 -13  161.30    9.81
  -1   1  13  176.28    8.89
  -1   1  13  184.31    7.52
  -1   1  13  182.04    7.51
  -1   1  12   84.24    3.66
  -1   1  12   79.09    3.65
   1  -1 -12   85.55    5.19
  -1   1  12   82.86    4.31
  -1   1  12   67.30    4.68
   1  -1 -12   79.45    5.98
  -1   1  12   79.31    3.68
  -1   1  12   77.44    3.69
   1  -1 -12   77.90    3.38
  -1   1  11   31.84    1.75
  -1   1  11   27.37    1.77
   1  -1 -11   31.44    3.15
  -1   1  11   22.96    2.30
   1  -1 -11   28.26    3.52
  -1   1  11   25.57    2.76
  -1   1  11   30.01    1.79
  -1   1  11   29.37    1.77
  -1   1  10  637.80   25.44
  -1   1  10  660.86   25.41
  -1   1  10  658.71   26.55
   1  -1 -10  648.57   27.20
  -1   1  10  657.61   25.44
  -1   1  10  658.20   25.46
  -1   1   9  382.05   15.11
  -1   1   9  415.64   16.23
  -1   1   9  385.57   15.14
  -1   1   9  380.34   15.18
  -1   1   8  142.92    5.46
  -1   1   8  125.93    6.27
  -1   1   8  125.17    5.46
  -1   1   7  215.21    9.32
  -1   1   6  113.96    5.23
  -1   1   6  124.48    5.33
  -1   1   5 2897.40  101.42
  -1   1   5 2793.09  101.39
  -1   1   4  344.61   13.62
  -1   1   4  333.76   13.61
  -1   1   3   44.54    2.27
   1  -1  -3   44.08    2.31
   1  -1  -2  360.24   14.15
   1  -1  -1   10.33    0.81
   1  -1  -1    9.87    1.19
   1  -1   0   14.64    1.20
  -1   1   0   18.10    1.29
   1  -1   1   14.60    0.99
  -1   1  -1   15.47    1.11
   1  -1   2 1086.09   39.83
  -1   1  -2  976.62   39.86
   1  -1   4 1160.98   45.30
   1  -1   5  160.94    7.34
  -1   1  -6 1031.57   42.81
   1  -1   6 1158.21   42.95
  -1   1  -7  242.29   11.16
   1  -1   7  272.60   11.23
  -1   1  -8   49.29    2.90
  -1   1  -8   54.51    3.71
   1  -1   8   55.79    3.58
   1  -1   9   26.10    2.69
  -1   1  -9   30.83    3.01
   1  -1  10   49.18    3.65
  -1   1 -10   41.61    3.91
  -1   1 -10   49.24    2.26
  -1   1 -11   63.49    2.84
   1  -1  11   55.85    2.96
  -1   1 -11   62.84    3.98
  -1   1 -11   71.71    5.06
   1  -1  11   77.24    4.44
  -1   1 -11   59.72    2.79
   1  -1  12 1125.16   45.64
  -1   1 -12 1190.70   45.45
   1  -1  12 1170.94   45.59
  -1   1 -12 1336.61   46.84
   1  -1  12 1289.68   47.27
  -1   1 -12 1086.07   47.86
  -1   1 -12 1161.24   45.40
   1  -1  13  155.46    6.46
   1  -1  13  139.89    6.47
  -1   1 -13  148.71    6.26
   1  -1  14  118.43    5.41
   1  -1  14  117.39    5.41
  -1   1 -15    2.68    2.54
   1  -1  15    1.48    1.14
   1  -1  15    1.77    1.13
  -1   1 -15    1.00    1.25
   1  -1  16  980.14   41.53
  -1   1 -16 1102.91   42.08
   1  -1  16 1054.63   40.35
  -1   1 -16 1011.10   40.43
   1  -1  17  213.67   10.60
   1  -1  17  229.14    9.36
  -1   1 -17  210.90    9.41
   1  -1  18  189.46   10.01
  -1   1 -18  199.44    9.08
   1  -1  19   40.55    2.79
  -1   1 -19   31.16    2.72
  -1   1 -20   66.07    4.10
   1  -1  20   65.56    3.55
  -1   1 -21   97.57    5.28
   1  -1  21   92.72    4.71
   1  -1  22  173.46    7.43
   1  -1  23   16.42    2.09
  -1   1 -23   17.66    2.62
   1  -1  24   64.48    3.71
  -1   1 -24   56.79    4.04
   1  -1  25   53.27    3.24
  -1   1 -25   47.24    3.60
   1  -1  26   51.18    3.09
  -1   1 -26   49.15    3.50
   1  -1  27   25.22    2.02
  -1   0  27    1.57    1.27
  -1   0  26    9.47    1.65
  -1   0  26    7.80    1.23
  -1   0  25   30.18    2.32
   1   0 -25   23.81    2.58
  -1   0  25   24.69    1.92
  -1   0  24   91.31    4.65
  -1   0  24   85.97    4.29
  -1   0  23   61.92    3.56
  -1   0  23   52.32    3.09
  -1   0  22  346.10   13.97
  -1   0  22  322.13   13.60
   1   0 -21   57.41    5.63
  -1   0  21   53.83    3.43
   1   0 -20    5.49    3.74
   1   0 -19    8.84    3.94
  -1   0  19    5.79    1.77
   1   0 -19    2.74    1.52
   1   0 -18   35.84    4.93
  -1   0  18   45.75    3.15
   1   0 -17  319.41   15.07
  -1   0  17  276.74   12.79
   1   0 -16  427.09   18.64
  -1   0  16  440.29   16.68
  -1   0  16  384.29   16.56
  -1   0  15  115.41    6.39
   1   0 -15  133.60    7.47
  -1   0  15  122.63    5.64
  -1   0  15  133.39    5.69
  -1   0  14   48.82    3.64
   1   0 -14   58.50    4.44
  -1   0  14   54.44    2.83
  -1   0  14   50.88    2.85
   1   0 -13  224.69   10.41
  -1   0  13  203.24    9.61
  -1   0  13  219.25    8.86
  -1   0  13  211.44    8.90
  -1   0  12  122.63    5.75
  -1   0  12  129.38    5.70
  -1   0  12  128.73    6.49
  -1   0  12  134.63    7.08
  -1   0  12  143.98    5.78
  -1   0  12  142.37    5.80
  -1   0  11  395.61   16.14
  -1   0  11  405.91   16.07
  -1   0  11  394.07   16.84
  -1   0  11  412.00   17.46
  -1   0  11  425.31   16.11
  -1   0  11  423.06   16.14
  -1   0  10   49.98    2.58
  -1   0  10   47.66    2.64
  -1   0  10   49.09    3.36
  -1   0  10   61.50    3.86
   1   0 -10   53.26    4.12
  -1   0  10   57.15    2.66
  -1   0  10   59.19    2.65
  -1   0   9    0.95    0.79
  -1   0   9    1.28    0.97
   1   0  -9   -0.51    1.79
  -1   0   9    2.98    1.72
  -1   0   9    1.42    0.78
  -1   0   9    0.54    0.79
  -1   0   8   29.53    1.59
  -1   0   8   28.82    1.45
  -1   0   8   33.48    2.63
   1   0  -8   30.35    2.78
  -1   0   8   30.05    1.60
   1   0  -7   23.89    2.33
  -1   0   7   23.82    2.19
   1   0  -6  252.13   10.47
  -1   0   6  256.88   10.33
  -1   0   5    0.58    1.31
   1   0  -5   -0.18    1.46
   1   0  -5    2.19    1.57
   1   0  -4  131.01    5.63
  -1   0   4  129.92    5.51
   1   0  -3 2623.94   94.20
  -1   0   3 2560.04   94.18
   1   0  -2   92.48    3.88
  -1   0   2   94.18    4.02
   1   0  -2   96.68    4.02
   1   0  -1   26.07    1.30
   1   0   0   24.51    1.31
   1   0   1    2.87    0.42
   1   0   1    3.09    0.40
   1   0   2   36.99    1.81
   1   0   3   57.54    2.74
   1   0   3   55.20    2.89
   1   0   4 2666.51  100.90
   1   0   4 2583.86  100.81
   1   0   5    1.88    1.61
  -1   0  -5    0.84    1.59
   1   0   6   45.54    2.91
  -1   0  -6   46.02    3.12
   1   0   7    9.07    1.64
  -1   0  -7    6.90    1.90
   1   0   8  246.26   10.23
  -1   0  -8  213.80   10.53
   1   0   9  163.11    6.95
  -1   0  -9  176.84    8.66
   1   0  10   90.68    3.93
   1   0  10   90.64    5.03
  -1   0 -10   89.57    3.79
   1   0  11  188.65    7.85
   1   0  11  182.84    7.85
  -1   0 -11  208.31    9.03
   1   0  11  202.92    9.16
  -1   0 -11  194.13    7.72
   1   0  12   78.51    3.54
   1   0  12   72.64    3.50
  -1   0 -12   86.45    4.91
  -1   0 -12   73.73    4.72
   1   0  12   82.72    4.87
  -1   0 -12   73.24    3.36
   1   0  13   60.77    3.05
   1   0  13   63.49    3.05
  -1   0 -13   65.46    4.43
  -1   0 -13   60.81    2.89
   1   0  14  290.42   11.29
  -1   0 -14  266.03   11.16
  -1   0 -14  265.08   11.07
  -1   0 -15  356.28   14.81
   1   0  15  341.32   13.04
  -1   0 -15  312.41   12.90
  -1   0 -15  307.00   12.81
   1   0  16   99.96    5.93
   1   0  16  109.43    5.03
   1   0  17  524.64   23.76
  -1   0 -17  601.89   24.78
   1   0  17  625.26   22.92
  -1   0 -17  541.12   23.00
   1   0  18   97.49    4.45
  -1   0 -18   70.43    4.32
   1   0  19   22.93    2.29
  -1   0 -19   16.49    2.24
   1   0  20   24.88    2.38
  -1   0 -20   18.52    2.27
   1   0  21    0.95    0.96
  -1   0 -21    2.72    1.73
  -1   0 -22  231.61   10.47
   1   0  22  228.34    9.90
   1   0  23    7.05    1.82
   1   0  23    7.54    1.21
   1   0  24   70.51    3.92
  -1   0 -24   65.70    4.46
   1   0  25    0.47    1.41
  -1   0 -25    1.10    2.03
   1   0  26    5.15    1.51
  -1   0 -26    3.64    2.09
   1   0  27    5.06    1.43
  -1   0 -27    7.91    2.04
  -1  -1  27  116.59    5.39
  -1  -1  26   23.19    2.05
  -1  -1  25   57.39    3.26
  -1  -1  25   49.66    2.86
  -1  -1  24    4.01    1.69
   1   1 -24    6.46    2.01
  -1  -1  24    7.30    1.29
  -1  -1  23    3.07    1.65
  -1  -1  23    4.51    1.24
   1   1 -23    4.60    2.04
  -1  -1  22   -0.26    1.66
  -1  -1  22    0.80    1.17
  -1  -1  21   37.71    2.85
  -1  -1  21   37.71    2.40
   1   1 -20    2.76    3.48
  -1  -1  20    6.77    2.01
  -1  -1  20    3.85    1.16
   1   1 -19    9.56    3.67
  -1  -1  19   11.20    2.13
   1   1 -18   97.47    7.34
  -1  -1  18  112.87    5.40
  -1  -1  17  591.85   25.29
   1   1 -17  671.75   26.60
  -1  -1  17  714.56   24.50
  -1  -1  17  599.51   24.33
   1   1 -17  543.54   24.20
  -1  -1  16  113.97    5.55
  -1  -1  16  121.75    5.53
  -1  -1  16  118.15    6.55
  -1  -1  15   14.54    1.60
  -1  -1  15   15.09    1.68
   1   1 -15   21.14    3.55
  -1  -1  15   17.72    2.62
  -1  -1  14  863.19   34.63
  -1  -1  14  908.43   34.55
  -1  -1  14  837.58   35.51
   1   1 -14  942.90   36.13
  -1  -1  13   33.11    2.23
  -1  -1  13   28.22    3.13
  -1  -1  12    1.49    1.14
  -1  -1  12    1.77    0.95
   1   1 -12    0.78    2.25
  -1  -1  12    1.32    1.73
  -1  -1  12    0.60    1.97
  -1  -1  11   46.12    2.57
  -1  -1  11   44.26    2.38
  -1  -1  11   41.49    3.47
   1   1 -11   45.11    3.96
  -1  -1  11   52.18    3.81
  -1  -1  10    5.98    1.18
  -1  -1  10    6.07    1.03
  -1  -1  10    5.99    2.05
  -1  -1  10    6.81    0.79
   1   1 -10   12.02    2.39
   1   1 -10   11.07    2.76
  -1  -1  10   10.53    2.22
  -1  -1  10    8.72    1.07
  -1  -1   9  127.38    5.99
  -1  -1   9  137.02    6.16
  -1  -1   9  142.26    6.91
  -1  -1   9  144.42    5.86
   1   1  -9  166.63    8.03
   1   1  -9  133.95    7.23
  -1  -1   9  178.98    7.45
  -1  -1   9  154.75    6.06
  -1  -1   9  153.47    6.02
  -1  -1   8  245.70   10.98
  -1  -1   8  289.20   10.89
  -1  -1   8  275.20   12.02
   1   1  -8  240.32   11.91
   1   1  -8  292.59   12.60
  -1  -1   8  287.44   10.99
  -1  -1   8  293.85   11.03
   1   1  -7 7075.62  282.96
  -1  -1   7 8174.99  283.13
   1   1  -7 7558.33  283.35
  -1  -1   7 7242.34  282.07
   1   1  -6  299.76   12.51
   1   1  -6  281.83   12.18
  -1  -1   6  299.02   12.31
   1   1  -5   26.48    2.10
   1   1  -5   27.71    2.53
  -1  -1   5   28.06    2.29
   1   1  -4  625.30   24.74
   1   1  -3 1094.29   42.41
   1   1  -2  202.73    8.21
   1   1  -1    0.88    0.46
   1   1   0   57.64    2.36
   1   1   1   43.05    2.24
   1   1   2    1.97    0.49
   1   1   3  166.94    6.70
   1   1   3  157.82    6.92
   1   1   4  457.32   17.46
  -1  -1  -4  438.28   17.65
   1   1   4  422.38   17.64
   1   1   5    5.93    1.87
   1   1   5    5.94    1.52
  -1  -1  -5    8.75    2.11
  -1  -1  -6 1000.20   39.28
   1   1   6 1022.96   38.89
   1   1   6  959.72   38.99
  -1  -1  -7 3929.55  153.65
   1   1   7 3979.00  153.12
   1   1   7 4033.43  153.33
  -1  -1  -8  680.43   27.52
   1   1   8  658.73   26.77
   1   1   8  682.63   27.06
   1   1   9  343.30   13.37
  -1  -1  -9  374.21   15.28
   1   1   9  379.58   14.45
  -1  -1  -9  325.27   13.30
   1   1  10    1.77    0.80
   1   1  10    1.34    1.59
  -1  -1 -10    2.68    2.64
  -1  -1 -10    2.15    0.72
   1   1  10    2.49    0.80
   1   1  11  213.46    8.82
  -1  -1 -11  242.96   10.18
   1   1  11  223.90    9.98
  -1  -1 -11  216.12    8.73
   1   1  12  254.92   10.05
  -1  -1 -12  273.83   11.49
   1   1  12  260.55   11.35
  -1  -1 -12  236.89    9.94
   1   1  13  644.09   25.42
  -1  -1 -13  714.32   27.09
   1   1  13  634.80   26.77
  -1  -1 -13  647.19   25.33
  -1  -1 -14  212.53   10.19
   1   1  14  208.24    8.47
  -1  -1 -14  199.47    8.32
   1   1  15  179.71    9.04
  -1  -1 -15  217.52   10.21
   1   1  15  214.87    8.34
  -1  -1 -15  189.07    8.12
  -1  -1 -16  414.99   17.49
   1   1  16  444.74   15.59
  -1  -1 -16  360.26   15.39
  -1  -1 -16  359.52   15.27
  -1  -1 -17   23.24    3.91
  -1  -1 -17   16.90    1.60
   1   1  17   23.53    1.97
  -1  -1 -17   16.32    1.49
  -1  -1 -18    2.19    3.32
   1   1  18    6.24    1.74
   1   1  19   56.69    3.33
  -1  -1 -19   42.88    3.28
  -1  -1 -20   94.49    5.08
   1   1  21    7.82    1.75
  -1  -1 -21    5.26    1.94
   1   1  22   13.11    1.95
  -1  -1 -22    9.63    2.11
   1   1  23   17.39    2.02
   1   1  23   13.40    1.46
  -1  -1 -23   12.79    2.18
   1   1  24    6.19    1.66
   1   1  25   83.50    4.29
  -1  -1 -25   76.98    4.84
   1   1  26   57.19    3.22
  -1  -1 -26   47.94    3.71
   1   1  27   11.28    1.58
  -1  -1 -27   11.48    2.16
   1   1  28    2.04    1.20
  -1  -2  27   14.21    1.61
  -1  -2  27   13.82    1.56
  -1  -2  26   39.14    2.64
  -1  -2  25    8.90    1.65
  -1  -2  24   11.84    1.87
  -1  -2  24   11.02    1.41
   1   2 -23   98.01    5.38
  -1  -2  23   97.42    4.83
  -1  -2  22  381.76   15.16
   1   2 -22  366.26   15.26
  -1  -2  22  345.62   14.72
  -1  -2  21   36.76    2.97
  -1  -2  21   25.87    2.05
  -1  -2  20   33.71    2.94
  -1  -2  20   23.93    1.95
   1   2 -19   16.33    3.94
  -1  -2  19   22.44    2.34
  -1  -2  19   14.90    1.61
   1   2 -18   23.15    4.22
  -1  -2  18   15.86    2.99
  -1  -2  18   19.89    2.08
  -1  -2  18   23.00    2.20
  -1  -2  18   18.70    1.66
  -1  -2  17    1.33    2.45
   1   2 -17    2.98    3.29
  -1  -2  17    5.13    1.66
  -1  -2  17    2.19    1.49
  -1  -2  16    0.59    2.52
   1   2 -16    0.58    2.97
  -1  -2  16    5.00    1.44
  -1  -2  16    2.73    1.45
   1   2 -15    4.74    2.83
  -1  -2  15    6.78    2.67
  -1  -2  15    6.09    1.34
  -1  -2  15    5.78    1.49
   1   2 -15    5.15    1.20
  -1  -2  14  161.00    7.40
  -1  -2  14  172.31    7.29
  -1  -2  14  176.73    8.62
  -1  -2  13   13.13    1.58
  -1  -2  13   11.57    1.42
  -1  -2  13   12.69    2.65
  -1  -2  12 1229.08   49.80
  -1  -2  12 1281.25   50.01
   1   2 -12 1236.50   52.52
  -1  -2  12 1262.77   51.46
  -1  -2  12 1368.69   49.62
  -1  -2  12 1325.12   51.05
  -1  -2  11   86.17    4.18
  -1  -2  11   79.06    3.91
   1   2 -11   84.12    6.16
  -1  -2  11   80.02    5.20
   1   2 -11   67.39    5.23
  -1  -2  11   88.57    5.20
  -1  -2  11   95.03    3.76
  -1  -2  10   55.30    2.88
  -1  -2  10   57.12    3.12
  -1  -2  10   68.05    4.32
   1   2 -10   59.09    4.24
   1   2 -10   60.69    4.92
  -1  -2  10   57.46    4.16
  -1  -2  10   60.32    2.67
  -1  -2   9  287.83   11.87
   1   2  -9  269.69   12.85
  -1  -2   9  286.38   12.87
   1   2  -9  316.55   13.76
  -1  -2   9  293.25   12.79
  -1  -2   9  297.26   11.53
   1   2  -8 1226.32   52.81
  -1  -2   8 1334.13   52.74
  -1  -2   8 1412.98   53.55
  -1  -2   8 1399.99   52.44
   1   2  -8 1371.83   53.63
   1   2  -7  223.32   10.04
   1   2  -7  216.14    9.59
  -1  -2   7  215.21    8.66
   1   2  -6  778.90   31.20
   1   2  -5  920.44   36.37
   1   2  -4 2183.03   84.35
   1   2  -3   11.67    1.91
   1   2  -2 1017.11   39.40
   1   2  -1  254.73   10.10
   1   2   0   42.24    1.89
   1   2   0   53.35    2.01
   1   2   1   59.86    3.24
   1   2   2   64.72    3.64
  -1  -2  -3   13.76    1.16
   1   2   3   14.29    0.94
   1   2   4  328.87   13.29
  -1  -2  -4  349.35   13.54
  -1  -2  -5 2366.48   88.38
   1   2   5 2356.57   88.07
   1   2   5 2087.07   88.52
   1   2   6  576.57   23.23
   1   2   6  558.58   23.70
   1   2   7   17.25    1.62
   1   2   7   18.68    2.22
  -1  -2  -7   15.63    2.29
   1   2   8 2909.62  111.43
   1   2   8 2898.75  111.87
  -1  -2  -8 2853.65  112.09
   1   2   9   93.69    4.12
   1   2   9  105.19    5.42
  -1  -2  -9  113.67    6.06
   1   2   9  110.87    5.05
  -1  -2  -9   97.09    4.11
   1   2  10  634.14   24.94
  -1  -2 -10  604.42   26.08
   1   2  10  714.54   26.00
  -1  -2 -10  677.01   27.00
   1   2  10  638.45   24.94
   1   2  11  317.71   12.48
  -1  -2 -11  285.40   14.48
   1   2  11  308.62   13.49
   1   2  11  311.10   12.47
   1   2  12 1981.10   74.57
  -1  -2 -12 2105.58   76.13
   1   2  12 1926.12   75.73
  -1  -2 -12 1829.06   76.92
   1   2  12 1965.08   74.56
  -1  -2 -12 1868.26   74.49
   1   2  13   94.38    3.85
  -1  -2 -13  105.57    5.82
   1   2  13   68.49    4.74
   1   2  13   82.90    3.79
  -1  -2 -13   77.35    3.71
   1   2  14   22.57    1.55
  -1  -2 -14   19.60    3.19
   1   2  14   18.19    2.45
  -1  -2 -14   14.47    1.34
  -1  -2 -15  593.02   25.74
  -1  -2 -15  559.13   23.77
  -1  -2 -16  402.27   18.07
  -1  -2 -16  345.97   15.88
  -1  -2 -17    5.89    3.54
  -1  -2 -17    6.45    1.21
   1   2  17   10.55    1.64
  -1  -2 -18   13.93    3.86
   1   2  18   13.02    1.78
  -1  -2 -18    9.70    1.53
  -1  -2 -18   10.68    1.39
  -1  -2 -19  107.91    7.25
   1   2  20   11.50    1.86
  -1  -2 -20   11.30    2.18
   1   2  21   32.94    2.54
  -1  -2 -21   32.10    2.86
   1   2  22  139.00    6.62
  -1  -2 -22  145.89    6.98
   1   2  23  278.88   11.26
  -1  -2 -23  244.04   11.47
   1   2  24   56.14    3.03
  -1  -2 -24   50.76    3.66
   1   2  25   69.88    3.81
   1   2  26    1.55    1.37
  -1  -2 -26    1.44    2.05
   1   2  27    1.21    1.29
  -1  -2 -27   -1.39    2.01
   1   2  28   47.16    2.71
  -1  -3  26   90.16    4.30
  -1  -3  26   79.47    4.19
  -1  -3  25    1.59    1.51
  -1  -3  25    0.86    1.29
  -1  -3  24    8.52    1.78
  -1  -3  24    6.47    1.23
  -1  -3  23   28.48    2.07
  -1  -3  22  173.45    7.58
   1   3 -21  141.87    7.22
  -1  -3  21  138.21    6.70
  -1  -3  20  150.61    7.36
   1   3 -20  155.71    7.86
  -1  -3  19    0.65    1.57
  -1  -3  19    3.06    1.74
  -1  -3  19    0.83    1.02
   1   3 -18   35.45    4.48
  -1  -3  18   31.71    3.86
  -1  -3  18   34.00    2.68
  -1  -3  18   38.45    2.69
  -1  -3  18   31.64    2.14
   1   3 -17  231.49   11.61
  -1  -3  17  227.84   11.34
  -1  -3  17  238.18    9.98
  -1  -3  17  248.72    9.85
  -1  -3  17  209.05    9.44
   1   3 -16  893.13   34.58
  -1  -3  16  862.02   34.28
  -1  -3  16  808.11   32.84
  -1  -3  16  875.56   32.76
  -1  -3  16  793.12   32.42
  -1  -3  15   13.80    3.16
  -1  -3  15    8.84    1.59
  -1  -3  15    9.96    1.76
  -1  -3  14  507.82   20.98
  -1  -3  14  480.29   19.38
  -1  -3  14  481.07   19.58
  -1  -3  13  410.67   15.31
  -1  -3  13  405.84   17.08
  -1  -3  13  357.90   15.52
  -1  -3  13  371.69   15.76
  -1  -3  12  224.91    8.75
  -1  -3  12  225.31   10.45
  -1  -3  12  201.03    8.99
  -1  -3  12  218.12    9.27
   1   3 -12  213.44    8.78
  -1  -3  11   51.05    2.85
  -1  -3  11   57.07    3.21
   1   3 -11   60.49    4.36
  -1  -3  11   55.95    2.62
  -1  -3  11   58.95    4.41
   1   3 -11   57.14    3.88
  -1  -3  10  333.39   13.80
   1   3 -10  346.00   15.11
   1   3 -10  336.60   15.74
   1   3 -10  375.04   14.75
  -1  -3  10  332.60   13.34
  -1  -3  10  334.55   14.85
  -1  -3   9  213.08    9.35
   1   3  -9  215.99    9.51
   1   3  -9  270.49   11.43
   1   3  -9  267.79   10.64
  -1  -3   9  221.45    8.93
  -1  -3   9  204.91   10.27
   1   3  -8  136.41    6.50
  -1  -3   8  150.58    7.49
  -1  -3   8  147.87    6.07
   1   3  -8  169.50    7.42
   1   3  -8  165.14    8.09
  -1  -3   7 1229.95   48.69
   1   3  -7 1524.56   50.66
   1   3  -6   35.58    3.16
   1   3  -5   23.88    2.55
   1   3  -4 1821.60   70.35
  -1  -3   4 1804.99   70.22
   1   3  -3   38.82    2.90
  -1  -3   3   39.15    2.65
   1   3  -2    3.59    0.97
   1   3  -2    6.04    1.64
  -1  -3   2    7.58    1.51
   1   3  -1  808.01   30.57
  -1  -3   1  885.71   30.59
  -1  -3   0  690.21   26.85
   1   3   0  653.02   26.91
   1   3   1    1.90    0.77
  -1  -3  -1    2.66    0.57
  -1  -3  -2    7.56    1.11
   1   3   2    6.65    2.19
  -1  -3  -2    6.23    2.24
  -1  -3  -3  217.47    8.19
   1   3   3  201.84    8.09
   1   3   3  205.14    9.60
  -1  -3  -3  186.02    9.33
  -1  -3  -4  130.55    5.29
   1   3   4  120.73    5.06
   1   3   5 2063.78   81.63
  -1  -3  -5 2229.35   81.93
   1   3   6 7515.90  294.19
  -1  -3  -6 7985.59  294.61
   1   3   7  544.33   21.16
   1   3   7  497.72   21.84
  -1  -3  -7  547.20   21.69
   1   3   8    6.92    1.30
  -1  -3  -8    6.91    2.07
   1   3   8    4.69    2.04
  -1  -3  -8    8.38    0.79
  -1  -3  -9  248.08   12.48
   1   3   9  250.07   11.75
  -1  -3  -9  268.35   11.13
  -1  -3 -10  490.08   22.32
   1   3  10  469.81   21.37
  -1  -3 -10  505.98   20.63
   1   3  10  502.64   20.63
   1   3  11   37.29    1.88
  -1  -3 -11   36.65    3.62
   1   3  11   31.41    2.64
  -1  -3 -11   27.59    3.62
  -1  -3 -11   30.82    1.75
   1   3  11   29.70    1.75
  -1  -3 -12  984.19   38.82
   1   3  12  866.09   38.17
  -1  -3 -12  876.56   39.42
   1   3  12  928.82   37.16
   1   3  12  878.12   37.20
   1   3  13    5.50    1.10
  -1  -3 -13    7.62    2.92
   1   3  13    1.51    1.49
  -1  -3 -13    1.10    2.77
   1   3  13    2.45    0.90
   1   3  13    4.10    0.85
  -1  -3 -14  302.13   14.96
   1   3  14  316.23   14.48
   1   3  14  323.84   13.27
  -1  -3 -14  297.83   13.18
  -1  -3 -15  384.37   17.50
  -1  -3 -15  345.21   15.41
  -1  -3 -16  143.13    8.67
  -1  -3 -16  134.68    6.44
  -1  -3 -17  915.53   33.79
  -1  -3 -17  773.24   31.10
  -1  -3 -18    8.37    3.69
  -1  -3 -18   12.47    1.44
  -1  -3 -19    0.69    3.55
  -1  -3 -19    0.72    1.21
  -1  -3 -19    3.62    1.36
   1   3  19   -0.10    1.47
  -1  -3 -20  980.52   37.96
  -1  -3 -20  852.42   35.49
   1   3  20  937.70   35.57
   1   3  21   16.66    2.00
  -1  -3 -21   16.11    2.37
   1   3  22   56.13    3.40
  -1  -3 -22   58.58    3.86
   1   3  23    3.77    1.60
  -1  -3 -23    0.66    1.93
   1   3  24   55.45    3.29
  -1  -3 -24   54.00    3.72
   1   3  25    3.41    1.46
  -1  -3 -25    1.53    1.85
   1   3  26   11.62    1.69
   1   3  27    4.32    1.34
  -1  -3 -27    2.40    2.03
   1   3  28   17.53    1.67
  -1  -3 -28   18.90    2.43
  -1  -4  26    8.12    1.39
  -1  -4  25   14.76    1.71
  -1  -4  24    5.14    1.46
  -1  -4  23   -0.19    1.05
  -1  -4  22   60.01    3.68
  -1  -4  22   44.96    2.81
  -1  -4  21    2.42    2.14
  -1  -4  21    1.80    1.16
   1   4 -20   66.39    4.20
  -1  -4  20   68.05    3.71
  -1  -4  19    6.64    3.21
  -1  -4  19    9.77    1.88
  -1  -4  19    8.21    1.86
  -1  -4  19    7.04    1.32
   1   4 -19    7.55    1.92
  -1  -4  18   53.29    4.86
   1   4 -18   64.33    5.18
  -1  -4  18   50.83    3.17
  -1  -4  18   47.19    3.21
  -1  -4  18   36.28    2.53
   1   4 -18   44.52    3.08
  -1  -4  17  137.10    7.75
   1   4 -17  144.73    7.81
  -1  -4  17  126.46    5.78
  -1  -4  17  126.58    5.97
  -1  -4  16   11.19    3.48
  -1  -4  16    5.61    1.71
  -1  -4  16    9.02    2.01
  -1  -4  16    7.51    1.21
  -1  -4  15   14.19    3.46
  -1  -4  15   14.67    1.87
  -1  -4  15   12.99    2.01
  -1  -4  15   14.67    1.33
  -1  -4  14   14.37    1.28
  -1  -4  14   12.31    3.25
  -1  -4  14   12.12    1.65
  -1  -4  14   13.70    1.97
  -1  -4  14    9.91    1.13
  -1  -4  13  115.67    4.82
  -1  -4  13  120.94    6.99
  -1  -4  13  116.04    5.50
  -1  -4  13  103.08    5.11
  -1  -4  13  105.75    4.78
  -1  -4  12   72.60    5.40
  -1  -4  12   72.21    3.45
  -1  -4  12   73.28    4.08
  -1  -4  12   81.98    3.48
  -1  -4  11  884.64   36.28
  -1  -4  11  931.76   35.76
   1   4 -11 1013.14   37.42
  -1  -4  11  967.04   37.59
   1   4 -11  872.01   37.73
  -1  -4  11  915.04   35.72
   1   4 -10  165.91    7.92
  -1  -4  10  168.73    7.81
  -1  -4  10  178.27    7.32
  -1  -4  10  180.31    9.06
   1   4 -10  193.35    8.65
   1   4 -10  177.82    8.98
  -1  -4  10  193.26    9.16
  -1  -4  10  182.71    7.26
   1   4  -9   73.50    4.18
  -1  -4   9   78.71    3.63
   1   4  -9   84.23    4.71
  -1  -4   9   82.00    5.39
   1   4  -9   95.54    5.17
  -1  -4   9   93.46    5.29
  -1  -4   9   84.63    3.55
   1   4  -8  180.19    8.17
  -1  -4   8  192.47    9.34
  -1  -4   8  185.96    7.76
   1   4  -8  193.28    8.72
  -1  -4   8  195.44    7.69
   1   4  -7  182.99    8.08
  -1  -4   7  174.36    7.78
   1   4  -7  209.72    8.69
   1   4  -7  215.73    9.65
  -1  -4   7  200.90    7.71
  -1  -4   6   16.24    1.18
   1   4  -6   17.91    1.78
  -1  -4   6   16.27    2.27
   1   4  -6   20.47    2.64
  -1  -4   6   18.40    1.01
   1   4  -5  129.06    6.12
  -1  -4   5  149.75    6.73
   1   4  -5  144.57    6.94
   1   4  -4    1.56    0.94
  -1  -4   4    4.70    1.59
   1   4  -4    5.79    1.73
   1   4  -3  803.65   33.24
  -1  -4   3  943.17   33.72
   1   4  -2   53.77    3.06
  -1  -4   2   90.19    3.74
   1   4  -1  234.78    9.84
  -1  -4   1  256.03   10.08
   1   4   0  470.17   18.95
  -1  -4   0  496.24   18.83
  -1  -4   0  478.93   18.99
  -1  -4  -1  178.77    7.38
   1   4   1  186.82    7.59
  -1  -4  -2   21.39    1.79
   1   4   2   26.73    3.78
  -1  -4  -3  352.85   15.63
  -1  -4  -3  398.26   15.09
   1   4   3  424.70   17.03
  -1  -4  -3  371.07   16.68
  -1  -4  -4    7.22    3.48
  -1  -4  -4    6.87    1.05
  -1  -4  -5  138.65    8.09
  -1  -4  -5  162.11    6.63
   1   4   5  153.32    6.36
  -1  -4  -6   49.11    4.38
   1   4   6   53.60    2.67
  -1  -4  -6   57.66    3.09
  -1  -4  -7 2314.09   87.35
   1   4   7 2265.42   86.93
  -1  -4  -7 2112.94   88.65
   1   4   8   15.77    1.49
  -1  -4  -8   15.66    2.17
  -1  -4  -8   11.97    1.00
   1   4   9  343.63   15.09
  -1  -4  -9  375.83   15.89
  -1  -4  -9  369.96   14.55
  -1  -4 -10  287.86   13.15
   1   4  10  293.82   12.39
  -1  -4 -10  304.02   13.35
   1   4  10  287.06   11.65
  -1  -4 -10  302.53   11.67
  -1  -4 -11   68.84    5.07
  -1  -4 -11   75.39    5.36
   1   4  11   78.52    4.20
  -1  -4 -11   73.05    3.31
   1   4  11   73.56    3.32
  -1  -4 -12   96.98    6.13
  -1  -4 -12  103.91    6.51
   1   4  12   97.41    5.15
   1   4  12   98.23    4.23
  -1  -4 -12   93.39    4.20
  -1  -4 -13   77.47    5.64
   1   4  13   84.69    4.81
  -1  -4 -13   87.00    6.25
   1   4  13   87.56    5.57
   1   4  13   84.64    3.82
  -1  -4 -14  322.89   14.91
   1   4  14  309.71   14.05
  -1  -4 -14  298.76   15.61
   1   4  14  330.51   12.93
  -1  -4 -15  659.09   26.16
   1   4  15  629.32   23.96
  -1  -4 -15  581.14   23.89
  -1  -4 -16  172.29    9.04
  -1  -4 -16  156.29    6.53
   1   4  16  157.04    6.61
   1   4  17   56.22    3.15
  -1  -4 -17   58.75    3.06
  -1  -4 -18  163.96    9.18
   1   4  18  148.59    6.66
  -1  -4 -18  148.93    6.56
  -1  -4 -19  196.42   10.79
   1   4  19  195.52    8.35
  -1  -4 -19  189.59    8.21
  -1  -4 -20    3.23    3.59
   1   4  20    5.32    1.53
  -1  -4 -20    3.93    1.36
  -1  -4 -20    4.13    1.59
  -1  -4 -21  423.06   18.10
   1   4  21  396.48   15.57
   1   4  22    0.67    1.42
  -1  -4 -22   -0.77    2.06
   1   4  23   42.45    2.86
  -1  -4 -23   46.57    3.50
   1   4  24    1.13    1.38
  -1  -4 -24    1.18    1.98
   1   4  25  144.04    6.43
  -1  -4 -25  131.66    6.83
   1   4  26   12.65    1.73
  -1  -4 -26   12.43    2.15
   1   4  27    6.76    1.40
   1   4  28   11.57    1.47
  -1  -4 -28   12.50    2.17
  -1  -5  25    3.11    1.26
  -1  -5  24   13.45    1.73
  -1  -5  23    6.73    1.59
  -1  -5  23    5.99    1.25
  -1  -5  22  161.94    6.45
  -1  -5  22  101.84    5.36
  -1  -5  21   20.80    2.68
  -1  -5  21   13.52    1.61
  -1  -5  20   33.21    2.69
  -1  -5  20   32.78    2.62
  -1  -5  19  200.19   10.57
  -1  -5  19  202.78    9.12
  -1  -5  19  184.13    8.51
  -1  -5  18    7.19    3.41
  -1  -5  18    9.10    1.95
  -1  -5  18    8.30    2.01
  -1  -5  18    9.25    1.35
   1   5 -18    7.35    1.89
   1   5 -17   -0.60    2.88
  -1  -5  17    1.80    3.35
  -1  -5  17    2.26    1.70
  -1  -5  17    0.61    1.87
  -1  -5  17    2.09    1.05
   1   5 -17    1.29    1.63
  -1  -5  16  675.66   27.62
   1   5 -16  703.18   27.30
  -1  -5  16  652.33   25.57
  -1  -5  16  642.87   25.84
  -1  -5  16  614.27   25.14
   1   5 -16  628.17   25.46
  -1  -5  15  215.02   11.05
  -1  -5  15  214.26    9.42
  -1  -5  15  217.83    9.10
  -1  -5  15  198.73    8.63
   1   5 -15  206.38    8.96
  -1  -5  14   41.20    4.64
  -1  -5  14   43.27    2.28
  -1  -5  14   34.58    2.64
  -1  -5  14   40.98    3.04
  -1  -5  14   39.33    2.22
  -1  -5  13  234.93    9.36
  -1  -5  13  250.17   11.65
  -1  -5  13  224.42   10.04
  -1  -5  13  221.07    9.31
  -1  -5  12  663.75   26.51
  -1  -5  12  641.45   24.33
  -1  -5  12  612.40   24.97
  -1  -5  12  600.54   24.25
  -1  -5  11    9.74    1.13
  -1  -5  11   10.18    3.26
   1   5 -11    8.63    1.94
  -1  -5  11   10.97    2.00
  -1  -5  11    8.29    0.92
   1   5 -10  787.65   33.96
  -1  -5  10  871.60   33.43
  -1  -5  10  858.28   35.22
   1   5 -10  863.55   34.81
   1   5 -10  914.60   35.36
  -1  -5  10  880.04   35.35
  -1  -5  10  870.20   33.33
   1   5  -9  590.27   25.20
  -1  -5   9  660.12   26.58
  -1  -5   9  659.41   24.79
   1   5  -9  693.91   26.12
   1   5  -9  644.18   26.38
  -1  -5   9  628.02   26.48
  -1  -5   9  620.15   24.65
   1   5  -8    5.10    1.39
   1   5  -8    5.25    1.60
  -1  -5   8    6.67    3.01
  -1  -5   8    5.37    0.95
  -1  -5   8    7.04    2.24
  -1  -5   8    3.84    0.66
   1   5  -7  120.93    5.65
   1   5  -7  126.69    6.22
  -1  -5   7  121.35    5.38
  -1  -5   7  142.72    6.90
  -1  -5   7  135.31    5.26
   1   5  -6  109.54    4.94
  -1  -5   6  107.42    4.76
   1   5  -6  122.05    5.55
  -1  -5   6  113.21    6.00
  -1  -5   6  114.09    4.60
   1   5  -5  935.90   36.09
  -1  -5   5 1020.53   36.70
  -1  -5   5  946.45   35.30
   1   5  -4  310.01   12.79
  -1  -5   4  311.06   13.22
   1   5  -3 4967.65  197.12
  -1  -5   3 5396.49  197.51
   1   5  -2   15.47    1.64
  -1  -5   2   26.65    2.25
  -1  -5   1  896.23   32.94
  -1  -5   1  877.92   33.24
  -1  -5   0   50.38    2.55
   1   5   0   49.37    2.84
  -1  -5   0   48.63    2.84
  -1  -5  -1 5072.16  195.65
   1   5   1 5162.26  195.87
   1   5   2   29.13    2.44
  -1  -5  -2   32.35    2.20
  -1  -5  -3  303.14   13.06
  -1  -5  -3  319.27   12.43
  -1  -5  -4  568.11   20.88
   1   5   4  598.94   23.04
  -1  -5  -5  122.45    5.18
  -1  -5  -5  111.61    6.89
  -1  -5  -6 1152.92   49.24
  -1  -5  -6 1249.54   47.60
  -1  -5  -7    4.82    2.86
  -1  -5  -7    3.95    1.41
  -1  -5  -8  155.57    7.47
   1   5   8  149.07    6.57
  -1  -5  -8  157.65    7.09
  -1  -5  -8  132.98    8.49
   1   5   9    0.17    0.63
  -1  -5  -9    0.82    2.45
  -1  -5  -9    0.55    2.84
  -1  -5  -9    2.27    1.92
   1   5   9    2.71    1.22
  -1  -5  -9    0.90    0.79
   1   5  10   21.84    1.36
  -1  -5 -10   26.26    3.51
  -1  -5 -10   19.73    4.18
  -1  -5 -10   23.72    3.00
   1   5  10   21.39    1.97
  -1  -5 -10   22.15    1.45
   1   5  11 1281.68   50.10
  -1  -5 -11 1400.15   51.92
  -1  -5 -11 1235.61   53.49
  -1  -5 -11 1265.69   51.89
   1   5  11 1253.75   50.88
  -1  -5 -11 1334.27   50.14
   1   5  12    6.55    0.98
  -1  -5 -12    6.84    3.73
  -1  -5 -12    4.90    2.59
   1   5  12    2.28    1.40
  -1  -5 -12    5.75    1.00
   1   5  12    5.31    1.02
   1   5  13  149.16    6.61
  -1  -5 -13  160.25    8.66
   1   5  13  167.19    8.71
  -1  -5 -13  158.17    9.03
   1   5  13  162.93    7.62
   1   5  13  158.47    6.64
  -1  -5 -13  165.11    6.67
   1   5  14   88.29    4.01
  -1  -5 -14   99.71    6.29
   1   5  14   77.47    4.91
  -1  -5 -14   78.79    6.34
  -1  -5 -14   89.31    4.02
   1   5  14   90.44    4.05
  -1  -5 -15   21.79    3.90
   1   5  15   18.30    1.55
   1   5  15   22.56    1.64
  -1  -5 -16   13.74    3.72
   1   5  16   13.92    1.54
   1   5  16   21.16    1.68
  -1  -5 -16   17.30    1.60
  -1  -5 -17   51.06    5.21
   1   5  17   43.83    2.63
   1   5  17   46.76    2.66
  -1  -5 -17   41.39    2.56
  -1  -5 -18   48.76    5.41
   1   5  18   40.51    2.57
  -1  -5 -18   42.77    2.57
   1   5  19   44.34    2.72
  -1  -5 -19   40.53    2.63
   1   5  20  301.11   12.22
  -1  -5 -20  277.82   14.44
  -1  -5 -20  284.07   12.12
   1   5  21   49.69    3.03
  -1  -5 -21   45.42    3.16
  -1  -5 -21   43.41    2.84
  -1  -5 -22    3.03    3.46
   1   5  22    0.38    1.36
  -1  -5 -22   -0.13    1.54
   1   5  23    3.93    1.50
  -1  -5 -23    3.55    2.14
   1   5  24   26.62    2.19
  -1  -5 -24   25.73    2.89
   1   5  25    0.48    1.35
  -1  -5 -25   -0.67    2.00
   1   5  26   16.46    1.75
  -1  -5 -26    8.84    2.19
   1   5  27   39.24    2.46
  -1  -5 -27   33.66    2.86
   1   5  28   10.16    1.44
  -1  -6  25   11.44    1.50
  -1  -6  24  137.45    6.29
  -1  -6  23   -0.88    1.33
  -1  -6  22    1.29    1.87
  -1  -6  22    1.11    1.32
  -1  -6  22    0.53    1.12
  -1  -6  21    1.93    1.94
  -1  -6  21    0.32    1.33
  -1  -6  21    0.70    1.15
  -1  -6  20   20.19    2.38
  -1  -6  20   19.54    2.38
  -1  -6  20   15.45    1.70
  -1  -6  19   35.52    4.57
  -1  -6  19   30.70    2.87
  -1  -6  19   30.49    2.61
  -1  -6  19   26.98    2.08
  -1  -6  18  625.52   26.29
  -1  -6  18  626.76   24.45
  -1  -6  18  644.08   24.17
  -1  -6  18  549.41   23.67
  -1  -6  17  311.17   14.12
  -1  -6  17  282.20   12.17
  -1  -6  17  302.94   11.96
  -1  -6  16    4.40    3.57
  -1  -6  16    0.56    1.70
  -1  -6  16    3.54    2.09
  -1  -6  16    1.61    1.05
   1   6 -16    2.71    1.57
  -1  -6  15  145.74    5.78
  -1  -6  15  132.57    8.41
  -1  -6  15  129.17    6.64
   1   6 -15  121.21    6.03
  -1  -6  15  122.84    5.71
  -1  -6  14    2.80    1.03
  -1  -6  14    3.34    3.73
  -1  -6  14    3.73    1.99
   1   6 -14    0.89    1.21
  -1  -6  14    2.69    0.96
  -1  -6  13  209.32    8.47
  -1  -6  13  218.92   10.97
  -1  -6  13  202.51    9.29
  -1  -6  13  201.26    8.40
   1   6 -13  197.25    8.62
  -1  -6  12   20.41    3.88
  -1  -6  12   20.26    1.62
  -1  -6  12   21.24    2.48
   1   6 -12   18.26    2.50
  -1  -6  12   23.78    1.49
   1   6 -12   24.56    1.81
  -1  -6  11    0.29    3.03
  -1  -6  11    0.97    0.95
   1   6 -11   -0.45    1.81
   1   6 -11    0.77    0.99
  -1  -6  11    1.00    0.74
  -1  -6  10   20.16    3.59
  -1  -6  10   17.56    1.39
   1   6 -10   16.42    2.40
   1   6 -10   16.24    2.12
   1   6 -10   16.82    1.46
  -1  -6  10   16.61    1.22
   1   6  -9  619.41   25.65
  -1  -6   9  704.74   27.33
  -1  -6   9  664.09   25.24
   1   6  -9  671.02   26.61
  -1  -6   9  631.56   27.02
   1   6  -9  644.63   25.19
  -1  -6   9  631.32   25.07
   1   6  -8   24.00    1.97
  -1  -6   8   32.48    3.78
   1   6  -8   25.17    2.48
  -1  -6   8   26.61    1.67
  -1  -6   8   26.43    3.02
   1   6  -8   24.08    1.53
  -1  -6   8   22.86    1.40
   1   6  -7   37.65    2.29
   1   6  -7   35.88    2.86
  -1  -6   7   37.26    2.05
  -1  -6   7   39.58    4.02
  -1  -6   7   33.69    3.29
  -1  -6   7   33.55    1.76
   1   6  -7   36.85    1.91
   1   6  -6  260.14   10.79
  -1  -6   6  238.32    9.89
  -1  -6   6  272.64   11.42
  -1  -6   6  241.99    9.70
  -1  -6   5    4.60    2.03
  -1  -6   5    5.61    0.68
  -1  -6   4 3827.72  134.91
  -1  -6   4 3523.04  133.58
  -1  -6   4 3497.46  133.55
   1   6  -3   58.68    3.09
  -1  -6   3   50.34    3.36
  -1  -6   3   50.58    2.30
  -1  -6   3   52.08    2.28
  -1  -6   2  834.13   33.71
   1   6  -2  867.95   33.53
  -1  -6   1   78.13    4.33
   1   6  -1   84.68    4.31
  -1  -6   0    9.73    1.59
  -1  -6   0    6.28    1.07
   1   6   0    7.74    1.53
  -1  -6  -1 3242.54  124.77
   1   6   1 3260.71  125.11
  -1  -6  -2 1242.13   50.59
   1   6   2 1322.60   50.99
   1   6   3 7842.73  259.97
  -1  -6  -3 6380.16  258.06
   1   6   4   94.74    6.42
  -1  -6  -4   93.44    3.92
  -1  -6  -4   86.37    4.76
  -1  -6  -5  408.10   15.84
  -1  -6  -5  382.58   17.82
   1   6   5  439.33   18.30
  -1  -6  -5  377.51   16.70
  -1  -6  -6  472.98   22.28
  -1  -6  -6  526.34   20.39
  -1  -6  -7    1.89    2.32
  -1  -6  -7    4.09    2.96
  -1  -6  -7    7.20    1.39
  -1  -6  -7    1.44    2.23
  -1  -6  -8   45.66    3.83
   1   6   8   52.49    2.25
  -1  -6  -8   35.48    4.64
  -1  -6  -8   40.23    3.06
  -1  -6  -8   53.82    3.96
  -1  -6  -9    3.25    2.76
   1   6   9    2.64    0.70
  -1  -6  -9    4.27    2.79
  -1  -6  -9    2.09    1.78
  -1  -6  -9    5.24    3.70
   1   6  10  789.00   30.75
  -1  -6 -10  797.00   32.36
  -1  -6 -10  764.19   34.07
  -1  -6 -10  840.37   32.28
  -1  -6 -10  794.96   30.86
   1   6  11  862.71   32.49
  -1  -6 -11  928.22   34.45
  -1  -6 -11  786.65   34.08
  -1  -6 -11  706.72   35.63
  -1  -6 -11  824.27   32.56
   1   6  12  745.36   28.62
  -1  -6 -12  814.43   30.73
  -1  -6 -12  710.70   30.59
   1   6  12  753.07   31.00
  -1  -6 -12  728.65   28.68
   1   6  13  248.12    9.53
  -1  -6 -13  287.17   12.01
  -1  -6 -13  166.13   12.53
   1   6  13  219.13   11.61
  -1  -6 -13  192.69   11.45
   1   6  13  231.53    9.55
  -1  -6 -13  236.48    9.57
   1   6  14    4.13    0.96
  -1  -6 -14    4.35    3.30
  -1  -6 -14    1.12    2.61
   1   6  14    0.67    0.95
  -1  -6 -14    1.04    0.95
   1   6  15   44.40    2.46
  -1  -6 -15   48.67    5.08
   1   6  15   50.14    2.56
  -1  -6 -15   43.58    2.51
  -1  -6 -16 1819.02   66.64
   1   6  16 1602.36   63.96
   1   6  16 1682.86   64.04
  -1  -6 -17   20.31    4.28
   1   6  17   18.13    1.68
  -1  -6 -17   17.42    1.74
   1   6  17   22.01    1.79
  -1  -6 -18  391.05   16.84
  -1  -6 -18  300.99   15.89
   1   6  18  331.01   13.83
   1   6  18  371.27   13.96
  -1  -6 -18  324.62   13.85
   1   6  19   45.07    2.71
  -1  -6 -19   41.46    2.67
  -1  -6 -20  104.03    7.49
  -1  -6 -20   92.61    7.20
   1   6  20   95.87    4.70
  -1  -6 -20   98.03    4.73
  -1  -6 -21   19.55    4.50
   1   6  21   15.08    1.80
  -1  -6 -21   13.97    1.73
  -1  -6 -22  112.57    7.50
   1   6  22  106.31    5.10
  -1  -6 -22  102.55    5.36
  -1  -6 -23  148.21    7.09
   1   6  23  154.14    6.87
   1   6  24    0.54    1.38
  -1  -6 -24   -1.54    2.21
   1   6  25    4.11    1.44
  -1  -6 -25    0.87    2.14
   1   6  26  180.91    7.84
  -1  -6 -26  177.57    8.43
   1   6  27    2.28    1.23
  -1  -6 -27    1.18    1.80
  -1  -7  25   39.72    2.54
  -1  -7  24   40.02    2.74
  -1  -7  24   38.12    2.51
  -1  -7  23    1.86    1.57
  -1  -7  23    3.25    1.30
  -1  -7  22   89.52    4.32
  -1  -7  22   47.32    3.31
  -1  -7  21    3.34    1.53
  -1  -7  21    4.24    1.26
  -1  -7  20   17.23    2.26
  -1  -7  20   16.12    2.31
  -1  -7  20   15.50    1.88
  -1  -7  20   12.54    1.60
  -1  -7  19   10.81    2.24
  -1  -7  19    9.58    2.03
  -1  -7  19    6.34    1.60
  -1  -7  19    6.54    1.34
  -1  -7  18   19.21    4.34
  -1  -7  18   18.69    2.55
  -1  -7  18   16.49    2.22
  -1  -7  18   12.78    1.58
  -1  -7  17   28.59    4.83
  -1  -7  17   29.80    3.12
  -1  -7  17   35.63    2.29
  -1  -7  16   22.30    4.45
  -1  -7  16   23.23    2.81
  -1  -7  16   23.52    1.87
  -1  -7  15  272.83   14.22
  -1  -7  15  300.87   11.54
  -1  -7  15  284.64   12.48
  -1  -7  15  262.53   11.47
  -1  -7  14  192.75   10.61
  -1  -7  14  198.71    7.77
  -1  -7  14  176.29    8.66
  -1  -7  14  174.41    7.66
   1   7 -14  172.88    7.94
  -1  -7  13  389.91   15.53
  -1  -7  13  419.02   18.40
  -1  -7  13  383.54   16.43
  -1  -7  13  380.97   15.48
   1   7 -13  389.73   15.72
  -1  -7  12   12.85    1.39
  -1  -7  12   16.46    3.91
   1   7 -12   15.18    2.56
  -1  -7  12   13.01    2.43
   1   7 -12   15.24    1.55
  -1  -7  12   17.03    1.32
  -1  -7  11  133.29    5.58
   1   7 -11  122.84    6.33
   1   7 -11  124.51    5.58
  -1  -7  11  119.78    5.39
  -1  -7  10   41.59    2.28
  -1  -7  10   44.52    4.68
   1   7 -10   34.57    2.90
  -1  -7  10   35.56    2.01
   1   7 -10   37.95    2.24
   1   7  -9   50.25    3.17
  -1  -7   9   49.09    2.70
   1   7  -9   49.98    3.93
  -1  -7   9   49.42    4.86
  -1  -7   9   59.77    4.48
   1   7  -9   51.67    2.68
  -1  -7   9   53.44    2.52
   1   7  -8  854.74   35.24
   1   7  -8  967.22   36.40
  -1  -7   8  935.92   36.96
  -1  -7   8  933.34   34.98
  -1  -7   8  879.91   36.70
   1   7  -8  867.79   34.85
  -1  -7   8  906.14   34.77
   1   7  -7  246.25   10.59
  -1  -7   7  247.17   10.36
  -1  -7   7  245.19   12.13
   1   7  -7  242.43   11.39
  -1  -7   7  257.07   11.99
  -1  -7   7  269.17   10.17
   1   7  -7  255.22   10.26
  -1  -7   6  368.64   15.06
   1   7  -6  391.53   15.86
  -1  -7   6  343.01   14.75
  -1  -7   6  347.58   16.33
  -1  -7   6  393.32   14.64
  -1  -7   6  369.30   14.49
  -1  -7   6  403.47   16.40
  -1  -7   6  370.25   14.57
   1   7  -5   32.90    2.68
  -1  -7   5   35.28    3.76
  -1  -7   5   34.61    2.37
  -1  -7   5   29.48    1.59
  -1  -7   5   25.95    2.94
  -1  -7   5   27.52    1.50
  -1  -7   5   30.56    1.58
   1   7  -4   18.12    2.08
  -1  -7   4   21.24    2.55
  -1  -7   4   17.78    1.15
  -1  -7   4   19.00    1.15
   1   7  -3 1379.67   56.12
  -1  -7   3 1436.82   56.45
  -1  -7   3 1486.43   55.27
  -1  -7   3 1409.60   55.25
  -1  -7   2    0.89    2.12
   1   7  -2    3.03    1.45
  -1  -7   2    2.86    0.58
  -1  -7   2    2.62    1.62
  -1  -7   2    2.81    0.58
  -1  -7   1   24.61    1.82
   1   7  -1   26.06    2.22
  -1  -7   1   24.32    1.29
  -1  -7   1   19.38    2.22
  -1  -7   1   23.74    1.29
  -1  -7   0   56.73    3.18
  -1  -7   0   50.67    2.74
   1   7   0   46.63    3.16
  -1  -7  -1   76.54    3.85
   1   7   1   82.45    4.37
  -1  -7  -2  293.27   12.98
   1   7   2  307.93   13.44
   1   7   3  291.75   12.99
  -1  -7  -3  248.46   10.95
  -1  -7  -4 3236.14  123.04
  -1  -7  -4 3307.81  123.03
  -1  -7  -4 3076.35  123.82
  -1  -7  -4 2911.33  123.63
  -1  -7  -5 1494.65   57.05
  -1  -7  -5 1476.06   55.83
  -1  -7  -5 1429.50   55.74
  -1  -7  -5 1398.80   56.79
  -1  -7  -6  987.29   40.22
  -1  -7  -6 1006.94   39.19
  -1  -7  -6  973.40   41.50
  -1  -7  -6 1044.63   38.99
  -1  -7  -6  925.83   40.16
  -1  -7  -7  207.26   10.28
  -1  -7  -7  244.14   11.88
  -1  -7  -7  250.37    9.41
  -1  -7  -7  201.73   10.02
  -1  -7  -7  187.61   10.17
  -1  -7  -8  382.92   17.09
   1   7   8  394.76   15.56
  -1  -7  -8  389.45   18.63
  -1  -7  -8  431.41   16.44
  -1  -7  -8  394.99   17.04
   1   7   9  144.62    5.78
  -1  -7  -9  141.06    7.54
  -1  -7  -9  128.13    6.73
  -1  -7  -9  122.03    8.70
  -1  -7  -9  154.06    7.71
   1   7  10  126.84    5.34
  -1  -7 -10  122.61    7.08
  -1  -7 -10  123.82    7.15
  -1  -7 -10  130.46    8.79
  -1  -7 -10  149.90    6.94
   1   7  11  684.84   26.23
  -1  -7 -11  673.69   27.90
  -1  -7 -11  716.53   28.17
  -1  -7 -11  665.89   27.82
   1   7  11  700.58   28.95
  -1  -7 -11  666.34   26.36
   1   7  12  971.48   36.67
  -1  -7 -12  941.52   38.37
  -1  -7 -12 1033.92   38.83
  -1  -7 -12  887.89   38.51
   1   7  12  948.98   39.29
  -1  -7 -12  936.73   36.79
   1   7  13   10.97    1.13
  -1  -7 -13   11.03    3.16
  -1  -7 -13   17.18    3.71
  -1  -7 -13    4.64    2.64
  -1  -7 -13   10.26    1.26
   1   7  14   59.61    3.00
  -1  -7 -14   53.81    5.00
  -1  -7 -14   59.14    5.33
  -1  -7 -14   58.32    5.20
   1   7  14   67.48    3.16
  -1  -7 -14   63.31    3.13
  -1  -7 -15   20.34    3.82
   1   7  15   21.42    1.58
  -1  -7 -15   21.27    4.18
  -1  -7 -15   13.49    3.48
   1   7  15   22.21    1.74
  -1  -7 -15   21.27    1.69
  -1  -7 -16  373.21   16.58
  -1  -7 -16  316.20   15.89
   1   7  16  339.65   13.87
  -1  -7 -16  341.89   13.95
   1   7  16  356.70   13.98
   1   7  17   53.81    2.92
  -1  -7 -17   52.98    5.39
   1   7  17   54.55    3.01
  -1  -7 -18  238.38   12.51
  -1  -7 -18  205.65   11.93
   1   7  18  216.37    9.70
  -1  -7 -18  240.02    9.91
   1   7  18  256.63    9.90
  -1  -7 -19   -0.39    4.04
  -1  -7 -19   -0.53    3.83
   1   7  19    0.91    1.24
   1   7  19    0.99    1.33
  -1  -7 -19    0.20    1.36
  -1  -7 -20   56.76    5.86
  -1  -7 -20   42.71    5.40
   1   7  20   46.48    2.79
  -1  -7 -20   46.54    2.89
  -1  -7 -21   -1.77    3.69
   1   7  21    0.05    1.32
  -1  -7 -21    0.53    1.28
  -1  -7 -22   29.29    4.74
   1   7  22   29.99    2.29
  -1  -7 -22   28.19    2.31
  -1  -7 -23   26.71    4.26
  -1  -7 -23   30.13    2.69
   1   7  23   27.90    2.24
  -1  -7 -24  161.76    7.85
   1   7  24  181.59    7.64
   1   7  25    5.76    1.42
  -1  -7 -25    2.87    2.24
   1   7  26    1.58    1.31
  -1  -7 -26    0.75    2.06
  -1  -7 -27    5.03    2.01
  -1  -7 -28    0.80    1.66
  -1  -8  24    0.52    1.31
  -1  -8  24    1.72    1.18
  -1  -8  23   32.67    2.57
  -1  -8  23   33.60    2.36
  -1  -8  22   24.35    2.62
  -1  -8  22   11.77    1.72
  -1  -8  21   42.12    2.98
  -1  -8  21   27.11    2.34
  -1  -8  20   69.48    4.09
  -1  -8  20   63.48    3.74
  -1  -8  20   63.52    3.55
  -1  -8  19   38.96    3.32
  -1  -8  19   36.09    2.58
  -1  -8  19   34.89    2.41
  -1  -8  18    6.79    2.21
  -1  -8  18    6.66    3.84
  -1  -8  18    4.70    1.51
  -1  -8  18    6.16    1.34
  -1  -8  17   20.21    2.81
  -1  -8  17   21.59    4.71
  -1  -8  17   19.46    1.96
  -1  -8  17   18.16    1.76
  -1  -8  16   78.91    4.88
  -1  -8  16   80.75    6.73
  -1  -8  16   85.77    3.77
  -1  -8  16   66.15    3.82
  -1  -8  16   63.85    3.65
  -1  -8  15    4.13    2.34
  -1  -8  15    2.66    1.19
  -1  -8  15    1.19    4.21
  -1  -8  15    1.96    1.18
  -1  -8  15    1.69    1.12
  -1  -8  14    2.73    4.06
  -1  -8  14    1.64    1.16
  -1  -8  14    1.24    2.26
  -1  -8  14    1.55    1.08
  -1  -8  13  383.09   16.66
  -1  -8  13  353.66   13.44
  -1  -8  13  334.48   14.41
  -1  -8  13  301.07   13.27
  -1  -8  12   42.22    2.41
  -1  -8  12   39.39    3.44
   1   8 -12   38.21    3.38
  -1  -8  12   34.72    2.21
  -1  -8  11   24.46    1.86
   1   8 -11   22.79    2.61
  -1  -8  11   22.63    1.61
  -1  -8  10  263.37   10.26
   1   8 -10  238.77   10.83
   1   8 -10  242.42   10.23
  -1  -8  10  238.63   10.04
   1   8  -9  912.37   37.34
  -1  -8   9  931.34   36.90
  -1  -8   9  967.80   39.17
  -1  -8   9  972.04   36.82
   1   8  -9  954.52   36.88
  -1  -8   9  946.79   36.73
   1   8  -8   74.56    3.76
  -1  -8   8   70.42    3.42
  -1  -8   8   78.90    5.84
   1   8  -8   68.42    4.65
  -1  -8   8   63.47    2.91
  -1  -8   8   65.28    2.98
  -1  -8   8   61.37    4.84
  -1  -8   8   73.56    3.24
   1   8  -8   69.27    3.34
  -1  -8   8   70.85    3.16
   1   8  -7 1375.09   50.81
  -1  -8   7 1316.10   50.53
  -1  -8   7 1314.47   50.76
  -1  -8   7 1317.67   52.48
   1   8  -7 1271.29   51.84
  -1  -8   7 1283.41   50.16
  -1  -8   7 1256.44   52.20
  -1  -8   7 1332.75   50.35
   1   8  -7 1269.03   50.40
  -1  -8   7 1309.92   50.30
   1   8  -6  120.88    6.15
  -1  -8   6  114.21    4.95
  -1  -8   6  125.21    5.40
  -1  -8   6  121.52    6.95
  -1  -8   6  102.18    4.52
  -1  -8   6  110.87    6.41
  -1  -8   6  109.35    4.67
  -1  -8   6  109.05    4.63
   1   8  -6  104.16    4.77
   1   8  -5  648.60   27.19
  -1  -8   5  626.94   26.56
  -1  -8   5  658.21   27.58
  -1  -8   5  674.44   25.89
  -1  -8   5  679.56   25.93
  -1  -8   5  670.96   25.91
   1   8  -4   22.08    2.38
  -1  -8   4   17.52    1.19
  -1  -8   4   18.01    2.63
  -1  -8   4   18.12    1.18
   1   8  -3  225.60   10.26
  -1  -8   3  207.63   10.63
  -1  -8   3  237.85   10.56
  -1  -8   3  233.37    9.18
  -1  -8   3  230.01    9.17
   1   8  -2  167.45    8.43
  -1  -8   2  188.66    8.69
  -1  -8   2  196.27    7.47
  -1  -8   2  188.45    7.47
  -1  -8   1  251.51    9.35
  -1  -8   1  235.28    9.56
   1   8  -1  231.60   10.07
  -1  -8   1  200.32   10.03
  -1  -8   1  218.25    8.94
  -1  -8   1  221.28   10.01
  -1  -8   1  218.90    8.94
  -1  -8   0  395.71   16.29
  -1  -8   0  396.64   16.48
   1   8   0  408.63   17.03
  -1  -8   0  403.05   16.84
  -1  -8   0  420.85   15.94
  -1  -8   0  405.38   15.94
  -1  -8  -1  252.47   10.86
  -1  -8  -1  246.49   10.95
   1   8   1  267.73   11.63
  -1  -8  -1  257.11   11.17
  -1  -8  -1  275.65   10.43
  -1  -8  -2 2414.97   96.62
   1   8   2 2758.51   97.47
  -1  -8  -2 2482.82   96.75
   1   8   2 2803.96   99.23
  -1  -8  -2 2470.50   96.09
  -1  -8  -3    2.55    1.58
  -1  -8  -3    0.87    1.34
   1   8   3   -0.86    3.33
  -1  -8  -3    2.04    0.80
  -1  -8  -3    1.46    0.67
  -1  -8  -4   79.27    3.59
  -1  -8  -4   85.40    4.54
  -1  -8  -4   77.85    4.45
  -1  -8  -5  140.14    5.77
  -1  -8  -5  142.41    5.76
  -1  -8  -5  129.23    6.72
   1   8   6  935.40   35.28
  -1  -8  -6  952.92   37.02
  -1  -8  -6  909.12   35.45
  -1  -8  -6  891.60   35.59
  -1  -8  -6  862.65   36.70
  -1  -8  -7 3191.13  122.45
   1   8   7 3086.14  120.79
  -1  -8  -7 3160.63  121.29
  -1  -8  -7 3366.76  120.99
  -1  -8  -8    7.87    3.21
  -1  -8  -8    4.32    3.25
  -1  -8  -8    3.55    1.44
  -1  -8  -8    8.70    3.02
  -1  -8  -8   10.68    2.63
   1   8   9 2626.53   94.30
  -1  -8  -9 2447.93   95.98
  -1  -8  -9 2514.83   95.23
  -1  -8  -9 2380.00   94.29
  -1  -8  -9 2424.94   97.87
  -1  -8  -9 2274.39   96.34
  -1  -8  -9 2552.23   96.01
  -1  -8  -9 2236.43   94.95
   1   8  10  600.67   22.03
  -1  -8 -10  579.11   23.86
  -1  -8 -10  585.67   23.28
  -1  -8 -10  544.69   21.97
  -1  -8 -10  560.06   25.77
  -1  -8 -10  602.39   24.01
  -1  -8 -10  507.43   22.60
  -1  -8 -11  132.97    7.35
   1   8  11  134.33    5.26
  -1  -8 -11  141.44    7.53
  -1  -8 -11  112.71    5.69
  -1  -8 -11  112.99    8.60
  -1  -8 -11  118.14    5.10
  -1  -8 -11  135.08    6.78
   1   8  12  320.05   12.22
  -1  -8 -12  288.42   14.09
  -1  -8 -12  294.24   14.26
  -1  -8 -12  270.11   12.47
  -1  -8 -12  302.04   16.27
  -1  -8 -12  336.16   14.13
   1   8  12  356.28   15.45
  -1  -8 -12  313.38   12.40
   1   8  13    6.67    1.04
  -1  -8 -13    8.60    3.28
  -1  -8 -13    9.77    3.38
  -1  -8 -13    8.24    2.64
  -1  -8 -13    8.53    1.26
   1   8  14  386.70   15.15
  -1  -8 -14  374.28   17.21
  -1  -8 -14  396.38   17.59
  -1  -8 -14  348.11   17.40
  -1  -8 -14  381.37   15.29
  -1  -8 -15   26.69    4.00
   1   8  15   23.17    1.65
  -1  -8 -15   30.04    4.44
  -1  -8 -15   16.99    3.42
   1   8  15   22.02    1.80
  -1  -8 -15   25.66    1.88
  -1  -8 -16  169.07    9.26
   1   8  16  144.78    6.34
  -1  -8 -16  138.27    8.68
  -1  -8 -16  145.73    6.47
   1   8  16  149.29    6.49
  -1  -8 -17  208.67   11.08
   1   8  17  181.83    8.09
  -1  -8 -17  169.43   10.35
  -1  -8 -17  197.31    8.26
   1   8  17  205.65    8.29
  -1  -8 -18    8.63    4.14
  -1  -8 -18    3.14    3.84
   1   8  18   10.52    1.48
   1   8  18   11.30    1.62
  -1  -8 -19  229.77   12.31
   1   8  19  205.23    9.15
   1   8  19  233.20    9.36
  -1  -8 -19  226.62    9.41
   1   8  20    9.76    1.52
  -1  -8 -20    9.66    1.74
  -1  -8 -21    1.20    4.07
   1   8  21    2.38    1.38
  -1  -8 -21    3.73    1.50
  -1  -8 -22   30.03    4.80
   1   8  22   33.45    2.30
  -1  -8 -22   27.67    2.37
  -1  -8 -23  263.96   12.92
   1   8  23  249.74   10.37
  -1  -8 -23  234.55   10.78
  -1  -8 -23  243.71   10.40
  -1  -8 -24    2.66    1.78
   1   8  24    3.83    1.36
   1   8  25    8.77    1.53
  -1  -8 -25    6.77    1.76
  -1  -8 -25    5.45    2.34
  -1  -8 -26    4.90    2.26
  -1  -8 -27   39.22    3.14
   1   8  28   -0.31    1.18
  -1  -8 -28   -0.28    1.68
  -1  -9  23    0.72    1.43
  -1  -9  23    0.95    1.15
  -1  -9  22  258.73   10.90
  -1  -9  21   14.21    1.77
  -1  -9  20    7.38    2.11
  -1  -9  20    6.84    1.47
  -1  -9  20    5.40    1.31
  -1  -9  19    2.91    2.08
  -1  -9  19    3.50    1.40
  -1  -9  19    2.14    1.24
  -1  -9  18   22.66    2.91
  -1  -9  18   25.90    4.75
  -1  -9  18   19.90    1.99
  -1  -9  18   21.09    1.92
  -1  -9  17    3.60    2.38
  -1  -9  17    2.51    4.26
  -1  -9  17    5.73    1.47
  -1  -9  17    6.68    1.40
  -1  -9  16  140.60    7.13
  -1  -9  16  158.64    9.42
  -1  -9  16  156.46    6.05
  -1  -9  16  121.16    6.08
  -1  -9  16  113.53    5.91
  -1  -9  15  593.56   23.72
  -1  -9  15  664.49   26.27
  -1  -9  15  632.06   22.58
  -1  -9  15  521.64   22.59
  -1  -9  15  522.25   22.50
  -1  -9  14   65.33    4.71
  -1  -9  14   60.06    3.42
  -1  -9  14   57.14    3.26
  -1  -9  13  167.40    8.32
   1   9 -13  148.36    8.25
  -1  -9  13  188.36   10.56
  -1  -9  13  181.37    7.16
  -1  -9  13  155.41    7.12
  -1  -9  13  153.72    7.03
  -1  -9  12  338.01   15.25
   1   9 -12  326.51   15.15
  -1  -9  12  375.47   14.27
  -1  -9  12  395.28   17.46
  -1  -9  12  348.95   14.20
  -1  -9  12  337.55   14.09
   1   9 -11   69.65    4.71
  -1  -9  11   75.31    3.84
  -1  -9  11   87.26    6.97
  -1  -9  11   79.93    3.82
  -1  -9  11   80.23    3.73
   1   9 -10   47.03    3.31
  -1  -9  10   40.51    2.54
  -1  -9  10   42.03    2.39
  -1  -9  10   41.78    2.33
   1   9  -9    8.54    1.82
  -1  -9   9    8.68    1.37
  -1  -9   9    5.42    1.02
  -1  -9   9    5.58    0.98
   1   9  -8  465.55   18.05
  -1  -9   8  447.18   17.68
  -1  -9   8  489.92   20.17
  -1  -9   8  463.73   17.50
  -1  -9   8  445.81   17.23
  -1  -9   8  468.44   17.46
  -1  -9   7   37.91    2.29
   1   9  -7   38.97    3.46
  -1  -9   7   39.56    2.61
  -1  -9   7   32.79    1.72
  -1  -9   7   31.83    3.59
  -1  -9   7   32.27    1.91
  -1  -9   7   32.69    1.88
  -1  -9   6  410.92   16.70
  -1  -9   6  391.58   16.22
   1   9  -6  422.45   17.70
  -1  -9   6  411.10   16.01
  -1  -9   6  395.93   17.84
  -1  -9   6  413.74   15.89
  -1  -9   6  393.35   15.96
   1   9  -5   41.34    3.42
  -1  -9   5   40.78    3.10
  -1  -9   5   41.87    2.02
  -1  -9   5   35.97    2.02
  -1  -9   5   39.91    3.61
  -1  -9   5   38.15    2.04
   1   9  -4  300.77   12.16
  -1  -9   4  299.53   12.60
  -1  -9   4  239.84   11.91
  -1  -9   4  258.27   10.44
  -1  -9   4  254.45   10.43
   1   9  -3  178.45    8.92
  -1  -9   3  176.40    9.36
  -1  -9   3  202.93    9.31
  -1  -9   3  200.35    7.73
  -1  -9   3  182.19    7.69
  -1  -9   2  204.77   10.39
   1   9  -2  211.55   10.10
  -1  -9   2  225.43    8.85
  -1  -9   2  222.21   10.20
  -1  -9   2  218.94    8.84
  -1  -9   1 2737.58  100.43
  -1  -9   1 2835.25  100.81
  -1  -9   1 2428.30  101.20
   1   9  -1 2483.40  101.30
  -1  -9   1 2627.70  101.26
  -1  -9   1 2572.59  100.02
  -1  -9   1 2574.47  100.03
  -1  -9   0  463.51   20.24
  -1  -9   0  501.38   19.59
   1   9   0  537.23   20.65
  -1  -9   0  520.42   19.83
  -1  -9   0  478.42   19.13
  -1  -9   0  466.82   20.13
  -1  -9  -1  263.21   11.63
  -1  -9  -1  263.46   11.30
  -1  -9  -1  279.65   11.23
  -1  -9  -1  266.47   10.66
  -1  -9  -1  248.78   11.51
   1   9   2  338.96   13.89
  -1  -9  -2  295.28   12.91
  -1  -9  -2  298.34   12.99
  -1  -9  -2  311.45   12.31
   1   9   3  276.24   11.47
  -1  -9  -3  264.94   10.62
  -1  -9  -3  258.81   10.65
  -1  -9  -3  240.56    9.85
  -1  -9  -3  227.27    9.69
  -1  -9  -4   21.10    2.26
  -1  -9  -4   16.98    2.53
   1   9   5  281.55   10.84
  -1  -9  -5  278.31   11.09
  -1  -9  -5  254.85   11.06
  -1  -9  -5  279.74   12.10
  -1  -9  -5  286.76   12.22
   1   9   6   31.46    1.62
  -1  -9  -6   30.11    1.94
  -1  -9  -6   30.32    1.83
  -1  -9  -6   30.92    3.12
  -1  -9  -6   27.36    3.25
   1   9   7   33.43    1.81
  -1  -9  -7   36.27    2.01
  -1  -9  -7   37.12    2.26
  -1  -9  -7   38.89    3.54
   1   9   8   79.36    3.36
  -1  -9  -8   81.04    5.78
  -1  -9  -8   66.26    3.87
  -1  -9  -8   78.16    5.34
  -1  -9  -9  118.72    6.99
   1   9   9  111.43    4.72
  -1  -9  -9  128.30    8.55
  -1  -9  -9  142.84    5.81
  -1  -9  -9  112.10    6.63
  -1  -9  -9   84.87    5.56
  -1  -9  -9   95.84    6.59
  -1  -9 -10  173.19    8.96
  -1  -9 -10  165.07    6.77
  -1  -9 -10  179.06    7.93
  -1  -9 -10  160.28   10.45
  -1  -9 -10  148.64    8.90
  -1  -9 -10  153.01    7.63
  -1  -9 -10  172.28    8.85
  -1  -9 -11  121.81    7.10
  -1  -9 -11  111.66    5.46
  -1  -9 -11  125.53    7.05
  -1  -9 -11  106.37    7.08
  -1  -9 -11  105.28    4.61
  -1  -9 -11  111.65    6.01
  -1  -9 -11   99.07    8.13
  -1  -9 -12  252.37   12.14
   1   9  12  272.26    9.91
  -1  -9 -12  246.27   10.44
  -1  -9 -12  281.03   12.44
  -1  -9 -12  233.79   12.62
  -1  -9 -12  220.21    9.71
  -1  -9 -12  239.85   11.46
  -1  -9 -12  251.71   10.12
   1   9  13    1.64    0.88
  -1  -9 -13    2.44    3.33
  -1  -9 -13    3.64    3.40
  -1  -9 -13    3.75    1.22
  -1  -9 -13    1.13    2.08
  -1  -9 -13    6.18    1.23
  -1  -9 -14   81.73    6.23
   1   9  14   85.24    3.84
  -1  -9 -14   92.49    6.45
  -1  -9 -14   69.53    5.61
  -1  -9 -14   84.11    4.05
   1   9  15   91.41    4.21
  -1  -9 -15   89.73    6.62
  -1  -9 -15   91.02    4.42
  -1  -9 -16   41.49    5.08
  -1  -9 -16   39.46    4.92
   1   9  16   36.16    2.12
  -1  -9 -16   33.03    2.30
   1   9  16   31.01    2.28
  -1  -9 -17   60.62    5.95
  -1  -9 -17   53.89    5.43
   1   9  17   54.13    2.90
  -1  -9 -17   53.23    3.09
   1   9  17   55.00    3.07
  -1  -9 -18   55.48    6.06
   1   9  18   55.03    3.01
  -1  -9 -18   47.15    5.80
   1   9  18   58.60    3.23
  -1  -9 -18   58.36    3.25
  -1  -9 -19  329.61   15.33
  -1  -9 -19  266.09   14.53
   1   9  19  283.85   12.05
   1   9  19  305.40   12.20
  -1  -9 -20    2.66    3.91
  -1  -9 -20    0.95    4.11
   1   9  20    1.22    1.19
   1   9  20   -0.47    1.44
  -1  -9 -20    0.69    1.47
  -1  -9 -21    5.08    4.12
   1   9  21    1.71    1.21
  -1  -9 -21    0.12    1.50
  -1  -9 -22  213.97   11.25
   1   9  22  186.04    8.29
  -1  -9 -22  194.87    8.48
  -1  -9 -23    3.74    3.59
   1   9  23   -0.51    1.34
  -1  -9 -23    1.23    1.37
  -1  -9 -24    7.21    3.45
  -1  -9 -24    9.62    2.04
  -1  -9 -25    1.73    1.71
  -1  -9 -26   52.87    3.92
   1   9  27    1.71    1.30
  -1  -9 -27   -0.88    1.86
   1   9  28    6.26    1.32
  -1  -9 -28    8.47    1.92
  -1 -10  23    7.80    1.56
  -1 -10  22    1.07    1.22
  -1 -10  21   16.31    1.78
  -1 -10  20    5.19    2.07
  -1 -10  20    5.58    1.42
  -1 -10  19   12.39    1.76
  -1 -10  19   14.49    1.62
  -1 -10  18   20.21    2.88
  -1 -10  18   15.42    4.43
  -1 -10  18   19.10    1.95
  -1 -10  18   16.93    1.78
  -1 -10  17    1.98    2.42
  -1 -10  17    0.64    4.03
  -1 -10  17   -0.60    1.35
  -1 -10  17    1.27    1.24
  -1 -10  16   23.60    3.14
  -1 -10  16   20.44    5.17
  -1 -10  16   26.50    1.88
  -1 -10  16   18.54    1.98
  -1 -10  16   17.90    1.87
  -1 -10  15    3.23    2.69
  -1 -10  15    3.40    1.25
  -1 -10  15    3.98    4.69
  -1 -10  15    4.18    1.45
  -1 -10  15    3.39    1.29
  -1 -10  14   51.24    4.34
  -1 -10  14   49.91    2.89
  -1 -10  14   49.19    2.94
  -1 -10  14   47.47    2.87
   1  10 -13    4.80    2.70
  -1 -10  13    8.18    2.95
  -1 -10  13   10.52    4.91
  -1 -10  13   10.20    1.54
  -1 -10  13    7.36    1.41
  -1 -10  13    8.82    1.35
  -1 -10  12  151.04    7.94
   1  10 -12  134.55    7.70
  -1 -10  12  144.13    6.62
  -1 -10  12  139.19    6.50
   1  10 -11   40.55    3.68
  -1 -10  11   52.24    6.08
  -1 -10  11   44.68    2.83
  -1 -10  11   48.66    2.74
  -1 -10  11   47.35    2.62
   1  10 -10    2.75    1.94
  -1 -10  10    6.92    4.51
  -1 -10  10    1.34    1.32
  -1 -10  10    4.13    1.11
  -1 -10  10    2.00    1.02
   1  10  -9    1.85    1.64
  -1 -10   9    3.10    4.12
  -1 -10   9    1.33    1.34
  -1 -10   9    2.18    0.96
  -1 -10   9    1.41    0.93
   1  10  -8    0.93    1.56
  -1 -10   8    0.66    1.25
  -1 -10   8    1.90    3.70
  -1 -10   8    0.97    0.73
  -1 -10   8    0.50    0.85
  -1 -10   8    0.94    0.57
  -1 -10   8    0.51    0.88
  -1 -10   7  407.04   17.79
  -1 -10   7  400.00   17.44
  -1 -10   7  445.82   19.46
  -1 -10   7  454.19   17.09
  -1 -10   7  450.36   17.27
  -1 -10   7  434.47   17.23
  -1 -10   6  241.88    9.78
   1  10  -6  223.16   10.69
  -1 -10   6  215.72    8.71
  -1 -10   6  205.62    8.79
  -1 -10   6  211.74   10.76
  -1 -10   6  213.36    8.80
  -1 -10   5   12.92    2.21
   1  10  -5    9.50    2.25
  -1 -10   5   12.10    3.50
  -1 -10   5    9.05    1.03
  -1 -10   5    7.30    2.37
  -1 -10   5    8.09    0.99
  -1 -10   5    8.61    1.04
  -1 -10   4    4.07    2.07
  -1 -10   4    2.78    3.16
   1  10  -4    0.62    1.87
  -1 -10   4    1.77    2.09
  -1 -10   4   -0.06    0.75
  -1 -10   4    0.82    0.76
   1  10  -4    2.97    1.11
  -1 -10   3  700.73   27.40
   1  10  -3  685.35   27.15
  -1 -10   3  649.38   27.07
  -1 -10   3  656.95   25.43
  -1 -10   3  639.16   25.43
   1  10  -3  643.25   25.61
  -1 -10   2   30.67    3.51
   1  10  -2   25.01    2.82
  -1 -10   2    9.37    2.34
  -1 -10   2   12.53    1.13
  -1 -10   2   12.33    1.14
   1  10  -1  772.26   31.09
  -1 -10   1  784.82   30.33
  -1 -10   1  746.35   30.88
  -1 -10   1  826.52   29.96
  -1 -10   1  700.23   30.69
  -1 -10   1  760.98   29.48
  -1 -10   1  732.35   29.48
  -1 -10   0 1845.46   70.74
   1  10   0 1793.93   71.61
  -1 -10   0 1760.66   71.18
  -1 -10   0 1922.54   70.50
  -1 -10   0 1813.30   69.99
  -1 -10   0 1728.66   71.10
   1  10   1   28.01    2.97
  -1 -10  -1   23.90    2.70
  -1 -10  -1   24.15    2.10
  -1 -10  -1   20.11    2.02
  -1 -10  -1   15.97    2.30
  -1 -10  -1   18.71    1.34
  -1 -10  -2    0.96    1.33
  -1 -10  -2    2.11    1.67
   1  10   2    2.38    2.14
  -1 -10  -2   -0.42    1.84
  -1 -10  -2    1.41    0.97
  -1 -10  -2    0.29    1.58
  -1 -10  -2    0.52    0.76
  -1 -10  -3  659.52   28.33
   1  10   3  763.63   29.54
  -1 -10  -3  673.40   28.47
  -1 -10  -3  761.13   27.85
  -1 -10  -3  700.96   27.65
  -1 -10  -4  889.64   33.20
  -1 -10  -4  824.26   34.03
  -1 -10  -4  800.68   33.87
  -1 -10  -5  207.51    8.45
  -1 -10  -5  198.95    8.42
  -1 -10  -5  200.59    9.46
  -1 -10  -5  207.99    9.48
   1  10   6    3.90    0.75
  -1 -10  -6    7.22    1.14
  -1 -10  -6    6.16    1.06
  -1 -10  -6    4.33    1.95
  -1 -10  -6    4.67    2.54
   1  10   7  182.75    7.14
  -1 -10  -7  161.89    7.47
  -1 -10  -7  176.61    7.35
  -1 -10  -7  175.20    8.77
  -1 -10  -7  175.35    8.89
   1  10   8   86.81    3.90
  -1 -10  -8   84.90    5.62
   1  10   9    3.01    0.81
  -1 -10  -9    4.13    1.41
  -1 -10  -9    5.12    2.45
  -1 -10  -9    4.80    2.28
  -1 -10 -10 1277.26   49.95
   1  10  10 1291.63   47.74
  -1 -10 -10 1237.00   47.77
  -1 -10 -10 1202.55   48.64
  -1 -10 -10 1229.62   49.63
  -1 -10 -10 1147.25   50.04
  -1 -10 -10 1145.33   48.66
  -1 -10 -11    2.44    3.50
   1  10  11    1.65    0.85
  -1 -10 -11    3.13    1.69
  -1 -10 -11    7.61    0.91
  -1 -10 -11    6.98    1.96
  -1 -10 -11    5.13    2.81
  -1 -10 -11    0.28    3.10
  -1 -10 -12   78.98    5.88
  -1 -10 -12   77.29    5.64
  -1 -10 -12   61.01    5.44
  -1 -10 -12   65.32    3.89
  -1 -10 -12   63.08    4.42
  -1 -10 -12   62.70    2.98
  -1 -10 -13   46.09    4.96
  -1 -10 -13   48.87    3.02
  -1 -10 -13   48.38    5.03
  -1 -10 -13   36.34    4.75
  -1 -10 -13   40.52    3.79
  -1 -10 -13   44.88    2.69
  -1 -10 -14 1617.18   68.36
  -1 -10 -14 1764.34   70.41
  -1 -10 -14 1853.92   68.34
  -1 -10 -15   65.39    5.73
   1  10  15   52.75    2.76
  -1 -10 -15   59.45    5.60
  -1 -10 -15   49.14    2.99
   1  10  16   47.85    2.59
  -1 -10 -16   49.02    5.44
   1  10  16   39.56    2.66
  -1 -10 -16   46.74    2.81
  -1 -10 -17   13.85    4.42
  -1 -10 -17   19.07    4.60
   1  10  17   13.77    1.49
   1  10  17   12.61    1.68
  -1 -10 -17   14.78    1.83
  -1 -10 -18   56.40    6.16
   1  10  18   55.00    3.08
  -1 -10 -18   49.48    5.89
   1  10  18   61.42    3.30
  -1 -10 -18   56.31    3.28
  -1 -10 -19   15.05    4.46
  -1 -10 -19   11.79    4.34
   1  10  19   15.46    1.67
   1  10  19   19.84    1.92
   1  10  20  333.99   13.96
  -1 -10 -20  321.12   16.55
   1  10  20  349.21   14.08
  -1 -10 -21  144.93    9.10
  -1 -10 -21  128.62    6.23
  -1 -10 -22   96.36    7.26
  -1 -10 -22   93.35    4.78
  -1 -10 -23   29.06    4.50
  -1 -10 -23   19.88    2.11
  -1 -10 -24   -0.52    3.17
  -1 -10 -24   -1.80    1.93
  -1 -10 -24   -0.72    1.40
  -1 -10 -25   78.40    4.47
   1  10  25   76.40    4.02
  -1 -10 -26   34.28    2.72
   1  10  26   34.62    2.40
  -1 -10 -26   33.78    3.27
   1  10  27   12.66    1.57
  -1 -10 -27   16.00    2.47
   1  10  28    1.49    1.10
  -1 -10 -28    0.93    1.82
  -1 -11  22   16.33    1.60
  -1 -11  21    9.34    1.51
  -1 -11  20   24.37    2.60
  -1 -11  20   17.01    1.87
  -1 -11  19    1.29    2.09
  -1 -11  19    0.53    1.28
  -1 -11  18   28.20    2.31
  -1 -11  18   29.63    2.23
  -1 -11  17   45.03    3.76
  -1 -11  17   49.67    5.84
  -1 -11  17   32.48    2.55
  -1 -11  17   31.02    2.37
  -1 -11  16    0.45    2.48
  -1 -11  16    1.58    4.34
  -1 -11  16    0.97    1.18
  -1 -11  16    2.21    1.38
  -1 -11  16    1.50    1.25
  -1 -11  15   96.54    5.88
  -1 -11  15   96.94    4.42
  -1 -11  15   82.65    4.48
  -1 -11  15   83.38    4.41
  -1 -11  14   44.67    4.08
  -1 -11  14   37.72    5.76
  -1 -11  14   39.95    2.45
  -1 -11  14   32.59    2.45
  -1 -11  14   34.95    2.45
   1  11 -13   96.03    6.23
  -1 -11  13  111.25    6.43
  -1 -11  13  113.78    5.01
  -1 -11  13  121.36    8.59
  -1 -11  13   94.25    4.89
  -1 -11  13   95.46    4.84
  -1 -11  12  118.91    7.20
   1  11 -12  122.92    7.00
  -1 -11  12  133.43    9.48
  -1 -11  12  131.92    5.99
  -1 -11  12  136.41    5.95
  -1 -11  12  125.41    5.83
   1  11 -11   65.07    4.82
  -1 -11  11   92.63    7.61
  -1 -11  11   85.47    4.06
  -1 -11  11   73.79    3.81
  -1 -11  11   71.97    3.79
   1  11 -10  130.61    6.85
  -1 -11  10  143.44    6.28
  -1 -11  10  133.18    5.99
  -1 -11  10  129.96    5.96
   1  11  -9   13.55    2.21
  -1 -11   9   15.64    4.84
  -1 -11   9   17.57    1.81
  -1 -11   9   11.95    1.43
  -1 -11   9   10.86    1.36
   1  11  -8    9.71    1.89
  -1 -11   8    8.71    1.63
  -1 -11   8    7.15    0.84
  -1 -11   8    9.51    1.23
  -1 -11   8    7.43    0.99
  -1 -11   8    8.60    1.18
  -1 -11   7  120.30    5.98
  -1 -11   7  106.87    5.49
  -1 -11   7  127.89    5.07
  -1 -11   7  117.04    5.23
  -1 -11   7  113.56    5.20
  -1 -11   6  102.64    5.91
  -1 -11   6  114.64    5.14
  -1 -11   6  117.56    7.08
  -1 -11   6  127.53    5.08
  -1 -11   6  114.78    5.14
  -1 -11   5  273.90   12.81
  -1 -11   5  301.69   14.24
   1  11  -5  276.21   13.76
  -1 -11   5  300.88   11.85
  -1 -11   5  307.34   11.90
  -1 -11   5  290.27   13.79
   1  11  -5  289.91   12.13
  -1 -11   5  291.45   11.88
  -1 -11   4  402.78   16.74
   1  11  -4  424.19   17.62
  -1 -11   4  401.89   15.55
  -1 -11   4  369.18   17.25
  -1 -11   4  377.03   15.50
   1  11  -4  387.85   15.76
  -1 -11   4  377.31   15.50
   1  11  -3  310.17   13.38
  -1 -11   3  311.70   13.44
  -1 -11   3  266.29   12.90
  -1 -11   3  282.08   11.35
   1  11  -3  265.81   11.57
  -1 -11   3  286.12   11.37
  -1 -11   2   10.60    3.08
   1  11  -2    8.24    2.33
  -1 -11   2    8.70    2.27
  -1 -11   2    7.64    0.99
  -1 -11   2    7.47    0.99
  -1 -11   1   23.59    3.23
   1  11  -1   24.62    3.05
  -1 -11   1   18.00    2.61
  -1 -11   1   19.74    1.40
  -1 -11   0  606.81   25.11
   1  11   0  625.90   25.68
  -1 -11   0  619.21   24.57
  -1 -11   0  651.58   24.32
  -1 -11   0  584.22   24.99
  -1 -11   0  586.58   23.71
  -1 -11  -1  123.22    5.32
  -1 -11  -1  106.50    5.84
  -1 -11  -1  108.87    5.38
   1  11   1  114.42    6.52
  -1 -11  -1   91.43    5.51
  -1 -11  -1   97.75    4.51
  -1 -11  -2  125.58    6.19
   1  11   2  133.40    7.34
  -1 -11  -2  117.13    6.12
  -1 -11  -2  124.95    6.43
  -1 -11  -2  137.23    5.68
  -1 -11  -2  117.32    6.35
  -1 -11  -2  128.17    5.42
  -1 -11  -3  147.87    7.35
  -1 -11  -3  160.51    7.26
  -1 -11  -3  154.90    7.40
  -1 -11  -3  163.69    6.73
  -1 -11  -3  146.49    6.47
  -1 -11  -4   52.21    2.81
  -1 -11  -4   52.07    3.59
  -1 -11  -4   52.13    3.72
  -1 -11  -5 1025.58   41.03
  -1 -11  -5 1092.31   41.09
  -1 -11  -5 1046.37   41.99
  -1 -11  -5 1063.58   42.11
  -1 -11  -6  270.35   10.68
  -1 -11  -6  279.82   10.72
   1  11   7    2.37    0.75
  -1 -11  -7    2.85    1.02
  -1 -11  -7    3.89    1.06
   1  11   7    3.29    4.06
  -1 -11  -7    2.44    2.00
  -1 -11  -7    1.16    2.49
   1  11   8   12.50    1.07
  -1 -11  -8    4.66    1.17
  -1 -11  -8    6.68    1.17
  -1 -11  -8   13.91    2.60
  -1 -11  -8   12.27    2.97
   1  11   9  373.94   14.17
  -1 -11  -9  354.18   14.78
  -1 -11  -9  349.24   16.25
  -1 -11  -9  312.24   15.29
   1  11  10  244.02    9.16
  -1 -11 -10  205.14    9.86
  -1 -11 -10  221.12    9.21
  -1 -11 -10  205.28   11.30
  -1 -11 -10  213.71   10.33
   1  11  11   94.71    3.76
  -1 -11 -11   68.06    3.64
  -1 -11 -11   74.90    4.58
  -1 -11 -11   82.05    4.91
  -1 -11 -11   89.03    6.15
  -1 -11 -11   92.42    6.19
   1  11  12   88.18    3.83
  -1 -11 -12   80.92    3.75
  -1 -11 -12   73.70    4.93
  -1 -11 -12   80.16    6.22
  -1 -11 -12   85.04    6.28
  -1 -11 -12   79.28    4.70
  -1 -11 -13  210.07   11.09
   1  11  13  213.71    8.52
  -1 -11 -13  196.52    9.19
  -1 -11 -13  228.37   11.13
  -1 -11 -13  185.60   11.17
  -1 -11 -13  200.89    8.36
  -1 -11 -14    1.87    3.64
  -1 -11 -14    3.90    1.51
  -1 -11 -14    5.82    3.85
   1  11  14    3.51    1.09
  -1 -11 -14    0.43    1.34
  -1 -11 -15   88.72    7.25
  -1 -11 -15   92.47    7.35
  -1 -11 -15  106.02    4.93
  -1 -11 -16  128.14    8.48
  -1 -11 -16  110.62    8.07
  -1 -11 -16  129.26    5.84
  -1 -11 -17    6.47    4.54
  -1 -11 -17    8.09    4.29
   1  11  17    3.54    1.40
  -1 -11 -17    5.04    1.56
  -1 -11 -18   13.80    4.60
  -1 -11 -18    9.64    4.44
  -1 -11 -18   11.89    1.74
   1  11  18    9.95    1.62
  -1 -11 -19  184.07   10.90
  -1 -11 -19  168.59   10.49
  -1 -11 -19  176.83    8.01
   1  11  19  189.98    8.00
  -1 -11 -20    9.60    4.43
  -1 -11 -21   10.92    4.41
  -1 -11 -21   17.44    2.10
  -1 -11 -22    1.20    3.91
   1  11  22    0.42    1.40
  -1 -11 -22    0.99    1.57
  -1 -11 -23   -1.13    3.47
   1  11  23   -0.69    1.40
  -1 -11 -23    2.87    1.61
  -1 -11 -24   23.21    3.99
   1  11  24   21.89    1.97
  -1 -11 -24   18.27    2.04
   1  11  25   30.61    2.24
  -1 -11 -25   28.74    2.82
  -1 -11 -26   46.10    3.24
   1  11  26   48.32    2.85
   1  11  27    7.44    1.36
  -1 -11 -27    5.87    1.65
  -1 -11 -27    4.38    2.12
   1  11  28    2.94    1.10
  -1 -11 -28    2.35    1.87
  -1 -12  21   30.58    2.14
  -1 -12  20   10.28    2.16
  -1 -12  20    5.71    1.36
  -1 -12  19  197.13    8.33
[truncated: 3,741,188 more chars]
