# Supplementary material for: Counteranion-mediated efficient iodine capture in a hexacationic imidazolium organic cage enabled by multiple non-covalent interactions
Source: Nat Commun. 2023 Sep 28;14:6082. doi: 10.1038/s41467-023-41866-7 (PMC10539326; doi:10.1038/s41467-023-41866-7)
Supplement: Supplementary file 4 — Supplementary Data 1 [file 41467_2023_41866_MOESM4_ESM.zip › CIF/cageI4Br.cif]

 
data_cageI4Br
 
_audit_creation_method            'SHELXL-2016/6'
_shelx_SHELXL_version_number      '2016/6'
_chemical_name_systematic         ?
_chemical_name_common             ?
_chemical_melting_point           ?
_chemical_formula_moiety          ?
_chemical_formula_sum
 'C54 H48 Br6 I14 N12' 
_chemical_formula_weight          3121.10

loop_
 _atom_type_symbol
 _atom_type_description
 _atom_type_scat_dispersion_real
 _atom_type_scat_dispersion_imag
 _atom_type_scat_source
 'C'  'C'   0.0137   0.0067
 'International Tables Vol C Tables 4.2.6.8 and 6.1.1.4'
 'H'  'H'   0.0000   0.0000
 'International Tables Vol C Tables 4.2.6.8 and 6.1.1.4'
 'Br'  'Br'  -0.9338   1.0006
 'International Tables Vol C Tables 4.2.6.8 and 6.1.1.4'
 'I'  'I'   0.0030   5.4350
 'International Tables Vol C Tables 4.2.6.8 and 6.1.1.4'
 'N'  'N'   0.0241   0.0134
 'International Tables Vol C Tables 4.2.6.8 and 6.1.1.4'
 
_space_group_crystal_system       triclinic
_space_group_IT_number            2
_space_group_name_H-M_alt         'P -1'
_space_group_name_Hall            '-P 1'
 
_shelx_space_group_comment
;
The symmetry employed for this shelxl refinement is uniquely defined
by the following loop, which should always be used as a source of
symmetry information in preference to the above space-group names.
They are only intended as comments.
;
 
loop_
 _space_group_symop_operation_xyz
 'x, y, z'
 '-x, -y, -z'
 
_cell_length_a                    14.2268(2)
_cell_length_b                    14.4251(2)
_cell_length_c                    19.8823(3)
_cell_angle_alpha                 92.9620(10)
_cell_angle_beta                  95.2350(10)
_cell_angle_gamma                 94.2910(10)
_cell_volume                      4044.86(10)
_cell_formula_units_Z             2
_cell_measurement_temperature     100(2)
_cell_measurement_reflns_used     40907
_cell_measurement_theta_min       2.6750
_cell_measurement_theta_max       59.9710
 
_exptl_crystal_description        block
_exptl_crystal_colour             purple
_exptl_crystal_density_meas       ?
_exptl_crystal_density_method     ?
_exptl_crystal_density_diffrn     2.563          
_exptl_crystal_F_000              2816
_exptl_transmission_factor_min    ?
_exptl_transmission_factor_max    ?
_exptl_crystal_size_max           0.25
_exptl_crystal_size_mid           0.15
_exptl_crystal_size_min           0.1
_exptl_absorpt_coefficient_mu     31.450
_shelx_estimated_absorpt_T_min    ?
_shelx_estimated_absorpt_T_max    ?
_exptl_absorpt_correction_type    multi-scan
_exptl_absorpt_correction_T_min   0.17368
_exptl_absorpt_correction_T_max   1.00000
_exptl_absorpt_process_details    ?
_exptl_absorpt_special_details    ?
_diffrn_ambient_temperature       100(2)
_diffrn_radiation_wavelength      1.3405
_diffrn_radiation_type            GaK\a
_diffrn_source                    ?
_diffrn_measurement_device_type   'ROD, Synergy Custom system, HyPix'
_diffrn_measurement_method        '\w scans'
_diffrn_detector_area_resol_mean  ?
_diffrn_reflns_number             56157
_diffrn_reflns_av_unetI/netI      0.0342
_diffrn_reflns_av_R_equivalents   0.0434
_diffrn_reflns_limit_h_min        -14
_diffrn_reflns_limit_h_max        18
_diffrn_reflns_limit_k_min        -18
_diffrn_reflns_limit_k_max        18
_diffrn_reflns_limit_l_min        -25
_diffrn_reflns_limit_l_max        24
_diffrn_reflns_theta_min          1.943
_diffrn_reflns_theta_max          60.071
_diffrn_reflns_theta_full         53.543
_diffrn_measured_fraction_theta_max   0.980
_diffrn_measured_fraction_theta_full  1.000
_diffrn_reflns_Laue_measured_fraction_max    0.980
_diffrn_reflns_Laue_measured_fraction_full   1.000
_diffrn_reflns_point_group_measured_fraction_max   0.980
_diffrn_reflns_point_group_measured_fraction_full  1.000
_reflns_number_total              17945
_reflns_number_gt                 16009
_reflns_threshold_expression      'I > 2\s(I)'
_reflns_Friedel_coverage          0.000
_reflns_Friedel_fraction_max      .
_reflns_Friedel_fraction_full     .
 
_reflns_special_details
;
 Reflections were merged by SHELXL according to the crystal
 class for the calculation of statistics and refinement.
 
 Structure factors included contributions from the .fab file.
 
 _reflns_Friedel_fraction is defined as the number of unique
 Friedel pairs measured divided by the number that would be
 possible theoretically, ignoring centric projections and
 systematic absences.
;
 
_computing_data_collection        ?
_computing_cell_refinement        ?
_computing_data_reduction         ?
_computing_structure_solution     'SHELXT 2018/2 (Sheldrick, 2018)'
_computing_structure_refinement 'SHELXL-2016/6 (Sheldrick, 2016)'
_computing_molecular_graphics     ?
_computing_publication_material   ?
_refine_special_details           ?
_refine_ls_structure_factor_coef  Fsqd
_refine_ls_matrix_type            full
_refine_ls_weighting_scheme       calc
_refine_ls_weighting_details
'w=1/[\s^2^(Fo^2^)+(0.1795P)^2^+82.5950P] where P=(Fo^2^+2Fc^2^)/3'
_atom_sites_solution_primary      ?
_atom_sites_solution_secondary    ?
_atom_sites_solution_hydrogens    geom
_refine_ls_hydrogen_treatment     constr
_refine_ls_extinction_method      none
_refine_ls_extinction_coef        .
_refine_ls_number_reflns          17945
_refine_ls_number_parameters      746
_refine_ls_number_restraints      0
_refine_ls_R_factor_all           0.0855
_refine_ls_R_factor_gt            0.0803
_refine_ls_wR_factor_ref          0.2639
_refine_ls_wR_factor_gt           0.2580
_refine_ls_goodness_of_fit_ref    1.045
_refine_ls_restrained_S_all       1.045
_refine_ls_shift/su_max           0.001
_refine_ls_shift/su_mean          0.000
 
loop_
 _atom_site_label
 _atom_site_type_symbol
 _atom_site_fract_x
 _atom_site_fract_y
 _atom_site_fract_z
 _atom_site_U_iso_or_equiv
 _atom_site_adp_type
 _atom_site_occupancy
 _atom_site_site_symmetry_order  
 _atom_site_calc_flag
 _atom_site_refinement_flags_posn
 _atom_site_refinement_flags_adp
 _atom_site_refinement_flags_occupancy
 _atom_site_disorder_assembly
 _atom_site_disorder_group
I001 I 0.35301(5) 0.73968(5) 0.97098(4) 0.02846(18) Uani 1 1 d . . . . .
I002 I 0.89118(5) 0.68684(6) 0.98725(4) 0.03088(18) Uani 1 1 d . . . . .
I003 I 0.65233(6) 0.39573(5) 0.73068(4) 0.03083(18) Uani 1 1 d . . . . .
I004 I 1.08447(6) 1.00819(6) 0.70042(5) 0.0370(2) Uani 1 1 d . . . . .
I005 I 0.75387(6) 0.36285(6) 0.36268(5) 0.0384(2) Uani 1 1 d . . . . .
I006 I 0.58971(8) 0.05526(6) 0.68870(4) 0.0430(2) Uani 1 1 d . . . . .
I007 I 0.16384(6) 0.77215(6) 0.94565(5) 0.0434(2) Uani 1 1 d . . . . .
I008 I 0.93935(7) 0.88465(6) 0.99731(5) 0.0436(2) Uani 1 1 d . . . . .
I009 I 0.79639(7) -0.10764(7) 0.60755(4) 0.0439(2) Uani 1 1 d . . . . .
Br00 Br 0.85175(7) 0.48566(7) 0.97710(6) 0.0211(2) Uani 1 1 d . . . . .
I00B I 0.39351(9) 0.03027(8) 0.69219(6) 0.0558(3) Uani 1 1 d . . . . .
Br4 Br 0.79873(8) 0.08018(8) 0.68533(6) 0.0275(2) Uani 1 1 d . . . . .
Br2 Br 1.01556(8) 0.94428(8) 0.81925(7) 0.0284(3) Uani 1 1 d . . . . .
I00E I 0.79233(10) -0.28579(8) 0.54632(5) 0.0596(3) Uani 1 1 d . . . . .
Br3 Br 0.55333(9) 0.72048(8) 0.99728(6) 0.0283(3) Uani 1 1 d . . . . .
Br1 Br 0.50861(9) 0.29540(9) 0.77886(8) 0.0340(3) Uani 1 1 d . . . . .
I00H I 1.15565(12) 1.08292(10) 0.58497(7) 0.0707(4) Uani 1 1 d . . . . .
I5 I 0.69772(12) 0.25345(11) 0.24164(9) 0.0804(4) Uani 1 1 d . . . . .
I4 I 0.79713(12) 0.49391(12) 0.67597(8) 0.0818(5) Uani 1 1 d . . . . .
N00L N 0.3027(7) 0.0965(6) 0.8635(5) 0.0237(18) Uani 1 1 d . . . . .
N00M N 0.7634(7) 0.1507(6) 0.8716(5) 0.0242(18) Uani 1 1 d . . . . .
N00N N 0.5756(7) 0.5972(6) 0.8541(5) 0.0227(18) Uani 1 1 d . . . . .
N00O N 0.8955(7) 0.2118(6) 0.8414(5) 0.0223(17) Uani 1 1 d . . . . .
N00P N 1.0171(7) 0.6235(7) 0.7831(5) 0.029(2) Uani 1 1 d . . . . .
N00Q N 0.4445(7) 0.5257(6) 0.8762(5) 0.0257(19) Uani 1 1 d . . . . .
N00R N 0.4703(8) 0.2894(7) 0.5771(5) 0.028(2) Uani 1 1 d . . . . .
N00S N 0.4361(7) 0.0353(6) 0.8807(5) 0.0249(18) Uani 1 1 d . . . . .
N00T N 0.8858(7) 0.6892(7) 0.7822(5) 0.027(2) Uani 1 1 d . . . . .
N00U N 0.3484(7) 0.3370(7) 0.6211(5) 0.029(2) Uani 1 1 d . . . . .
N00V N 0.7855(8) 0.2090(8) 0.5310(6) 0.036(2) Uani 1 1 d . . . . .
N00W N 0.9249(8) 0.2730(8) 0.5638(6) 0.036(2) Uani 1 1 d . . . . .
C00X C 0.2562(7) 0.2519(7) 0.8271(6) 0.023(2) Uani 1 1 d . . . . .
C00Y C 0.3952(9) 0.1163(7) 0.8749(6) 0.026(2) Uani 1 1 d . . . . .
H00Y H 0.427242 0.176806 0.878456 0.031 Uiso 1 1 calc R U . . .
C00Z C 0.9341(9) 0.6266(8) 0.8120(6) 0.027(2) Uani 1 1 d . . . . .
H00Z H 0.914749 0.589952 0.847467 0.032 Uiso 1 1 calc R U . . .
C010 C 0.4844(8) 0.5984(7) 0.8449(6) 0.025(2) Uani 1 1 d . . . . .
H010 H 0.451021 0.642556 0.820444 0.030 Uiso 1 1 calc R U . . .
C011 C 1.0434(9) 0.4480(9) 0.6979(7) 0.031(2) Uani 1 1 d . . . . .
H011 H 1.053159 0.498775 0.670092 0.037 Uiso 1 1 calc R U . . .
C012 C 1.0121(8) 0.2999(8) 0.7784(6) 0.025(2) Uani 1 1 d . . . . .
C013 C 1.0410(8) 0.3872(9) 0.8072(6) 0.027(2) Uani 1 1 d . . . . .
H013 H 1.049470 0.397308 0.855083 0.033 Uiso 1 1 calc R U . . .
C014 C 0.2980(8) 0.4178(8) 0.7661(6) 0.027(2) Uani 1 1 d . . . . .
H014 H 0.311526 0.474267 0.745090 0.033 Uiso 1 1 calc R U . . .
C015 C 0.2850(8) 0.3340(8) 0.8664(6) 0.026(2) Uani 1 1 d . . . . .
H015 H 0.289312 0.333554 0.914341 0.031 Uiso 1 1 calc R U . . .
C016 C 0.3076(7) 0.4167(8) 0.8356(6) 0.025(2) Uani 1 1 d . . . . .
C017 C 0.2291(8) 0.1637(8) 0.8619(7) 0.030(2) Uani 1 1 d . . . . .
H01A H 0.216490 0.180885 0.908902 0.036 Uiso 1 1 calc R U . . .
H01B H 0.169750 0.133183 0.838123 0.036 Uiso 1 1 calc R U . . .
C018 C 1.0579(8) 0.4611(8) 0.7662(7) 0.028(2) Uani 1 1 d . . . . .
C019 C 0.6004(8) 0.0918(7) 0.8745(6) 0.024(2) Uani 1 1 d . . . . .
H019 H 0.580869 0.139529 0.846413 0.029 Uiso 1 1 calc R U . . .
C01A C 0.2486(8) 0.2521(8) 0.7572(6) 0.027(2) Uani 1 1 d . . . . .
H01C H 0.230120 0.196153 0.730428 0.032 Uiso 1 1 calc R U . . .
C01B C 0.6418(8) 0.6694(7) 0.8328(5) 0.022(2) Uani 1 1 d . . . . .
C01C C 0.2684(8) 0.3359(8) 0.7261(6) 0.028(2) Uani 1 1 d . . . . .
C01D C 0.5166(8) 0.4791(8) 0.9064(6) 0.027(2) Uani 1 1 d . . . . .
H01D H 0.509331 0.425165 0.931538 0.032 Uiso 1 1 calc R U . . .
C01E C 0.7312(8) 0.6430(8) 0.8180(6) 0.026(2) Uani 1 1 d . . . . .
H01E H 0.748608 0.580994 0.821477 0.031 Uiso 1 1 calc R U . . .
C01F C 0.6944(8) 0.0837(7) 0.8941(6) 0.024(2) Uani 1 1 d . . . . .
C01G C 0.6000(8) 0.5241(8) 0.8937(6) 0.027(2) Uani 1 1 d . . . . .
H01G H 0.662014 0.508873 0.908715 0.032 Uiso 1 1 calc R U . . .
C01H C 0.3659(9) -0.0370(8) 0.8734(7) 0.032(3) Uani 1 1 d . . . . .
H01H H 0.374697 -0.101481 0.875184 0.039 Uiso 1 1 calc R U . . .
C01I C 0.8535(8) 0.1344(8) 0.8618(6) 0.026(2) Uani 1 1 d . . . . .
H01I H 0.881822 0.077592 0.868317 0.031 Uiso 1 1 calc R U . . .
C01J C 0.9995(8) 0.2832(9) 0.7093(6) 0.028(2) Uani 1 1 d . . . . .
H01J H 0.981493 0.222246 0.689870 0.034 Uiso 1 1 calc R U . . .
C01K C 0.5356(8) 0.0276(8) 0.8973(6) 0.024(2) Uani 1 1 d . . . . .
C01L C 0.9940(8) 0.2190(8) 0.8240(7) 0.029(2) Uani 1 1 d . . . . .
H01F H 1.007467 0.159970 0.800500 0.035 Uiso 1 1 calc R U . . .
H01K H 1.037406 0.228684 0.866076 0.035 Uiso 1 1 calc R U . . .
C01M C 0.7503(9) 0.2410(8) 0.8571(7) 0.030(2) Uani 1 1 d . . . . .
H01M H 0.693685 0.271347 0.860269 0.036 Uiso 1 1 calc R U . . .
C01N C 0.3429(8) 0.5036(8) 0.8783(7) 0.029(2) Uani 1 1 d . . . . .
H01L H 0.308352 0.556440 0.861955 0.035 Uiso 1 1 calc R U . . .
H01N H 0.329484 0.495220 0.925714 0.035 Uiso 1 1 calc R U . . .
C01O C 0.8313(9) 0.2787(8) 0.8376(7) 0.030(2) Uani 1 1 d . . . . .
H01O H 0.842635 0.340179 0.823625 0.035 Uiso 1 1 calc R U . . .
C01P C 0.5612(9) -0.0442(8) 0.9365(6) 0.030(2) Uani 1 1 d . . . . .
H01P H 0.514850 -0.087853 0.950788 0.036 Uiso 1 1 calc R U . . .
C01Q C 0.6866(13) 0.1887(18) 0.5239(14) 0.089(4) Uani 1 1 d . . . . .
C01R C 0.7695(9) 0.8033(8) 0.7913(6) 0.030(2) Uani 1 1 d . . . . .
H01R H 0.813682 0.849458 0.777447 0.036 Uiso 1 1 calc R U . . .
C01S C 1.0136(8) 0.3577(9) 0.6684(6) 0.030(2) Uani 1 1 d . . . . .
C01T C 0.2552(8) 0.3367(10) 0.6510(6) 0.032(3) Uani 1 1 d . . . . .
H01Q H 0.223311 0.392706 0.637976 0.039 Uiso 1 1 calc R U . . .
H01S H 0.214067 0.281154 0.632567 0.039 Uiso 1 1 calc R U . . .
C01U C 0.5298(10) 0.2298(10) 0.5451(7) 0.036(3) Uani 1 1 d . . . . .
C01V C 0.6603(9) -0.0506(8) 0.9550(6) 0.030(2) Uani 1 1 d . . . . .
H01V H 0.680571 -0.099494 0.981710 0.036 Uiso 1 1 calc R U . . .
C01W C 0.8364(10) 0.2802(10) 0.5697(7) 0.039(3) Uani 1 1 d . . . . .
H01W H 0.810762 0.326897 0.596262 0.047 Uiso 1 1 calc R U . . .
C01X C 0.6157(9) 0.7571(8) 0.8267(6) 0.029(2) Uani 1 1 d . . . . .
H01X H 0.554360 0.771962 0.836753 0.035 Uiso 1 1 calc R U . . .
C01Y C 0.7256(9) 0.0139(8) 0.9341(6) 0.027(2) Uani 1 1 d . . . . .
H01Y H 0.791291 0.010794 0.946818 0.033 Uiso 1 1 calc R U . . .
C01Z C 0.3901(9) 0.2611(9) 0.6016(6) 0.033(2) Uani 1 1 d . . . . .
H01Z H 0.366416 0.198302 0.604660 0.039 Uiso 1 1 calc R U . . .
C020 C 0.6278(9) 0.2497(8) 0.5548(6) 0.027(2) Uani 1 1 d . . . . .
H020 H 0.654565 0.303297 0.581639 0.032 Uiso 1 1 calc R U . . .
C021 C 0.7920(8) 0.7134(8) 0.7979(6) 0.027(2) Uani 1 1 d . . . . .
C022 C 1.0870(9) 0.5576(9) 0.7992(7) 0.031(2) Uani 1 1 d . . . . .
H02A H 1.096167 0.553514 0.848840 0.038 Uiso 1 1 calc R U . . .
H02B H 1.148218 0.580708 0.783742 0.038 Uiso 1 1 calc R U . . .
C023 C 0.2816(8) 0.0016(8) 0.8632(7) 0.030(2) Uani 1 1 d . . . . .
H023 H 0.220371 -0.030546 0.857119 0.036 Uiso 1 1 calc R U . . .
C024 C 0.6785(10) 0.8248(8) 0.8058(7) 0.034(3) Uani 1 1 d . . . . .
H024 H 0.660070 0.886290 0.801165 0.040 Uiso 1 1 calc R U . . .
C025 C 0.4060(11) 0.4156(10) 0.6089(10) 0.046(4) Uani 1 1 d . . . . .
H025 H 0.393669 0.478441 0.618618 0.056 Uiso 1 1 calc R U . . .
C026 C 1.0035(10) 0.3453(11) 0.5909(7) 0.041(3) Uani 1 1 d . . . . .
H02C H 0.990869 0.405671 0.571801 0.049 Uiso 1 1 calc R U . . .
H02D H 1.064045 0.326688 0.575552 0.049 Uiso 1 1 calc R U . . .
C027 C 1.0177(10) 0.6862(10) 0.7343(8) 0.043(3) Uani 1 1 d . . . . .
H027 H 1.067112 0.697904 0.706090 0.051 Uiso 1 1 calc R U . . .
C028 C 0.9360(11) 0.7291(10) 0.7326(8) 0.043(3) Uani 1 1 d . . . . .
H028 H 0.917157 0.776265 0.703802 0.051 Uiso 1 1 calc R U . . .
C029 C 0.4806(11) 0.3873(10) 0.5814(9) 0.047(3) Uani 1 1 d . . . . .
H029 H 0.531525 0.425644 0.567299 0.056 Uiso 1 1 calc R U . . .
C02A C 0.4944(14) 0.1498(18) 0.5093(14) 0.089(4) Uani 1 1 d . . . . .
H02E H 0.427913 0.134426 0.504151 0.106 Uiso 1 1 calc R U . . .
C02B C 0.8512(13) 0.1597(18) 0.5025(14) 0.089(4) Uani 1 1 d . . . . .
H02F H 0.838049 0.106907 0.471580 0.106 Uiso 1 1 calc R U . . .
C02C C 0.9350(14) 0.1969(18) 0.5249(14) 0.089(4) Uani 1 1 d . . . . .
H02G H 0.993446 0.173817 0.515135 0.106 Uiso 1 1 calc R U . . .
C12 C 0.5523(13) 0.0917(18) 0.4807(14) 0.089(4) Uani 1 1 d . . . . .
H12 H 0.526033 0.036172 0.456085 0.106 Uiso 1 1 calc R U . . .
C31 C 0.6500(13) 0.1128(18) 0.4873(14) 0.089(4) Uani 1 1 d . . . . .
H31 H 0.690111 0.073162 0.465791 0.106 Uiso 1 1 calc R U . . .
Br5 Br 0.81273(14) 0.47583(11) 0.48089(7) 0.0494(4) Uani 1 1 d . . . . .
 
loop_
 _atom_site_aniso_label
 _atom_site_aniso_U_11
 _atom_site_aniso_U_22
 _atom_site_aniso_U_33
 _atom_site_aniso_U_23
 _atom_site_aniso_U_13
 _atom_site_aniso_U_12
I001 0.0385(4) 0.0163(3) 0.0309(4) 0.0015(2) 0.0081(3) -0.0016(3)
I002 0.0313(4) 0.0361(4) 0.0262(3) 0.0041(3) 0.0040(3) 0.0052(3)
I003 0.0368(4) 0.0259(4) 0.0289(4) -0.0028(3) 0.0009(3) 0.0022(3)
I004 0.0363(4) 0.0273(4) 0.0455(5) -0.0086(3) 0.0003(3) 0.0018(3)
I005 0.0445(5) 0.0278(4) 0.0456(5) 0.0108(3) 0.0129(4) 0.0053(3)
I006 0.0689(6) 0.0288(4) 0.0330(4) 0.0005(3) 0.0090(4) 0.0111(4)
I007 0.0367(4) 0.0359(4) 0.0566(5) 0.0008(4) 0.0033(4) -0.0017(3)
I008 0.0447(5) 0.0351(4) 0.0550(5) 0.0183(4) 0.0120(4) 0.0112(4)
I009 0.0508(5) 0.0470(5) 0.0336(4) 0.0071(4) 0.0009(4) 0.0022(4)
Br00 0.0130(4) 0.0144(4) 0.0344(6) -0.0036(4) -0.0004(4) -0.0029(3)
I00B 0.0727(7) 0.0443(5) 0.0562(6) 0.0056(4) 0.0278(5) 0.0157(5)
Br4 0.0295(6) 0.0229(5) 0.0268(5) -0.0058(4) -0.0048(4) -0.0046(4)
Br2 0.0153(5) 0.0235(5) 0.0452(7) -0.0047(5) 0.0019(4) -0.0013(4)
I00E 0.0848(8) 0.0504(6) 0.0416(5) 0.0017(4) -0.0029(5) 0.0041(5)
Br3 0.0379(6) 0.0198(5) 0.0277(5) 0.0054(4) 0.0043(5) 0.0010(4)
Br1 0.0276(6) 0.0225(6) 0.0521(8) 0.0021(5) 0.0029(5) 0.0039(4)
I00H 0.0949(10) 0.0585(7) 0.0610(7) -0.0004(6) 0.0195(7) 0.0093(7)
I5 0.0804(9) 0.0668(8) 0.0877(10) -0.0226(7) -0.0086(8) 0.0023(7)
I4 0.0845(9) 0.0807(9) 0.0778(9) -0.0281(7) 0.0376(8) -0.0231(8)
N00L 0.024(4) 0.018(4) 0.030(5) 0.003(3) 0.007(4) -0.003(3)
N00M 0.029(5) 0.019(4) 0.026(4) 0.006(3) 0.008(4) 0.005(4)
N00N 0.030(5) 0.014(4) 0.025(4) 0.000(3) 0.009(4) -0.002(3)
N00O 0.024(4) 0.017(4) 0.026(4) 0.001(3) 0.004(3) 0.000(3)
N00P 0.027(5) 0.025(5) 0.036(5) 0.000(4) 0.011(4) 0.003(4)
N00Q 0.029(5) 0.017(4) 0.031(5) 0.000(3) 0.007(4) -0.004(3)
N00R 0.038(5) 0.025(5) 0.023(4) 0.003(4) 0.002(4) 0.005(4)
N00S 0.024(4) 0.019(4) 0.034(5) 0.010(4) 0.007(4) 0.002(3)
N00T 0.033(5) 0.020(4) 0.030(5) 0.005(4) 0.015(4) 0.001(4)
N00U 0.029(5) 0.032(5) 0.028(5) 0.003(4) 0.004(4) 0.005(4)
N00V 0.034(5) 0.041(6) 0.034(5) -0.013(5) 0.006(4) 0.003(5)
N00W 0.033(5) 0.032(5) 0.040(6) -0.011(4) 0.000(4) -0.001(4)
C00X 0.016(4) 0.014(4) 0.037(6) 0.003(4) 0.003(4) -0.002(3)
C00Y 0.039(6) 0.013(4) 0.028(5) 0.003(4) 0.011(4) 0.002(4)
C00Z 0.033(6) 0.018(5) 0.029(5) 0.000(4) 0.008(4) -0.004(4)
C010 0.030(5) 0.017(5) 0.029(5) 0.000(4) 0.007(4) -0.001(4)
C011 0.026(5) 0.029(6) 0.039(6) 0.008(5) 0.005(5) 0.000(4)
C012 0.021(5) 0.023(5) 0.030(5) 0.001(4) 0.006(4) 0.002(4)
C013 0.022(5) 0.035(6) 0.026(5) 0.003(4) 0.006(4) 0.000(4)
C014 0.025(5) 0.026(5) 0.033(6) 0.006(4) 0.010(4) 0.002(4)
C015 0.023(5) 0.025(5) 0.029(5) -0.002(4) 0.003(4) 0.007(4)
C016 0.018(5) 0.023(5) 0.033(6) 0.003(4) 0.003(4) 0.002(4)
C017 0.025(5) 0.025(5) 0.043(7) 0.014(5) 0.012(5) 0.008(4)
C018 0.019(5) 0.022(5) 0.042(6) 0.001(5) 0.006(4) 0.001(4)
C019 0.032(6) 0.016(5) 0.028(5) 0.006(4) 0.008(4) 0.009(4)
C01A 0.018(5) 0.019(5) 0.043(6) -0.001(4) -0.001(4) 0.004(4)
C01B 0.026(5) 0.020(5) 0.020(5) 0.003(4) 0.004(4) -0.006(4)
C01C 0.022(5) 0.028(6) 0.035(6) 0.005(5) 0.001(4) 0.008(4)
C01D 0.032(6) 0.017(5) 0.031(6) 0.006(4) 0.007(4) -0.002(4)
C01E 0.031(6) 0.019(5) 0.026(5) 0.003(4) 0.001(4) 0.001(4)
C01F 0.027(5) 0.017(5) 0.029(5) 0.001(4) 0.009(4) 0.001(4)
C01G 0.026(5) 0.020(5) 0.034(6) 0.007(4) 0.001(4) 0.002(4)
C01H 0.033(6) 0.016(5) 0.049(7) 0.010(5) 0.003(5) -0.001(4)
C01I 0.030(5) 0.016(5) 0.033(6) 0.005(4) 0.007(4) 0.004(4)
C01J 0.022(5) 0.031(6) 0.032(6) 0.001(4) 0.002(4) 0.001(4)
C01K 0.026(5) 0.021(5) 0.025(5) 0.001(4) 0.005(4) 0.001(4)
C01L 0.024(5) 0.025(5) 0.039(6) 0.006(5) 0.005(4) 0.002(4)
C01M 0.027(5) 0.020(5) 0.044(7) 0.009(5) 0.008(5) 0.004(4)
C01N 0.023(5) 0.023(5) 0.041(6) -0.001(5) 0.008(5) -0.007(4)
C01O 0.030(6) 0.020(5) 0.040(6) 0.008(4) 0.004(5) 0.007(4)
C01P 0.037(6) 0.022(5) 0.031(6) 0.006(4) 0.007(5) 0.001(4)
C01Q 0.040(4) 0.096(7) 0.121(8) -0.079(7) 0.009(4) 0.001(4)
C01R 0.032(6) 0.021(5) 0.037(6) 0.006(4) 0.008(5) 0.000(4)
C01S 0.024(5) 0.033(6) 0.034(6) -0.006(5) 0.003(4) 0.001(4)
C01T 0.023(5) 0.043(7) 0.032(6) 0.002(5) 0.001(4) 0.009(5)
C01U 0.038(7) 0.040(7) 0.030(6) 0.003(5) 0.004(5) 0.005(5)
C01V 0.038(6) 0.024(5) 0.032(6) 0.014(4) 0.009(5) 0.004(5)
C01W 0.038(7) 0.036(7) 0.042(7) -0.018(6) 0.008(5) -0.007(5)
C01X 0.029(6) 0.026(6) 0.032(6) 0.001(4) 0.007(4) -0.002(4)
C01Y 0.029(5) 0.025(5) 0.030(5) 0.006(4) 0.005(4) 0.003(4)
C01Z 0.038(6) 0.033(6) 0.028(6) 0.003(5) 0.007(5) 0.001(5)
C020 0.031(6) 0.026(5) 0.023(5) 0.000(4) 0.004(4) 0.001(4)
C021 0.025(5) 0.027(6) 0.031(6) 0.009(4) 0.008(4) 0.001(4)
C022 0.029(6) 0.029(6) 0.037(6) 0.005(5) 0.007(5) 0.005(5)
C023 0.024(5) 0.019(5) 0.046(7) 0.009(5) 0.000(5) -0.002(4)
C024 0.049(7) 0.021(5) 0.035(6) 0.010(5) 0.019(5) 0.010(5)
C025 0.041(7) 0.026(6) 0.077(11) 0.014(7) 0.020(7) 0.009(5)
C026 0.033(6) 0.051(8) 0.035(7) 0.006(6) 0.002(5) -0.016(6)
C027 0.037(7) 0.035(7) 0.063(9) 0.019(6) 0.026(6) 0.008(5)
C028 0.053(8) 0.031(7) 0.051(8) 0.014(6) 0.028(7) 0.011(6)
C029 0.044(8) 0.032(7) 0.065(10) 0.008(7) 0.010(7) 0.004(6)
C02A 0.040(4) 0.096(7) 0.121(8) -0.079(7) 0.009(4) 0.001(4)
C02B 0.040(4) 0.096(7) 0.121(8) -0.079(7) 0.009(4) 0.001(4)
C02C 0.040(4) 0.096(7) 0.121(8) -0.079(7) 0.009(4) 0.001(4)
C12 0.040(4) 0.096(7) 0.121(8) -0.079(7) 0.009(4) 0.001(4)
C31 0.040(4) 0.096(7) 0.121(8) -0.079(7) 0.009(4) 0.001(4)
Br5 0.0819(12) 0.0345(7) 0.0312(7) 0.0024(5) -0.0144(7) 0.0241(7)
 
_geom_special_details
;
 All esds (except the esd in the dihedral angle between two l.s. planes)
 are estimated using the full covariance matrix.  The cell esds are taken
 into account individually in the estimation of esds in distances, angles
 and torsion angles; correlations between esds in cell parameters are only
 used when they are defined by crystal symmetry.  An approximate (isotropic)
 treatment of cell esds is used for estimating esds involving l.s. planes.
;
 
loop_
 _geom_bond_atom_site_label_1
 _geom_bond_atom_site_label_2
 _geom_bond_distance
 _geom_bond_site_symmetry_2
 _geom_bond_publ_flag
I001 I007 2.7717(12) . ?
I001 Br3 2.8867(15) . ?
I002 I008 2.8766(12) . ?
I002 Br00 2.9074(13) . ?
I003 Br1 2.6927(15) . ?
I003 I4 2.7504(16) . ?
I004 Br2 2.8116(16) . ?
I004 I00H 2.8238(17) . ?
I005 Br5 2.8146(18) . ?
I005 I5 2.8264(17) . ?
I006 I00B 2.7953(17) . ?
I009 I00E 2.7805(16) . ?
N00L C00Y 1.323(16) . ?
N00L C023 1.379(14) . ?
N00L C017 1.479(14) . ?
N00M C01I 1.350(15) . ?
N00M C01M 1.372(14) . ?
N00M C01F 1.441(14) . ?
N00N C010 1.296(15) . ?
N00N C01G 1.393(14) . ?
N00N C01B 1.457(13) . ?
N00O C01I 1.326(14) . ?
N00O C01O 1.377(14) . ?
N00O C01L 1.470(15) . ?
N00P C027 1.360(17) . ?
N00P C00Z 1.363(15) . ?
N00P C022 1.452(16) . ?
N00Q C010 1.361(14) . ?
N00Q C01D 1.377(16) . ?
N00Q C01N 1.461(15) . ?
N00R C01Z 1.325(17) . ?
N00R C029 1.406(18) . ?
N00R C01U 1.417(17) . ?
N00S C00Y 1.349(14) . ?
N00S C01H 1.381(15) . ?
N00S C01K 1.438(14) . ?
N00T C00Z 1.309(16) . ?
N00T C028 1.392(16) . ?
N00T C021 1.461(15) . ?
N00U C01Z 1.340(17) . ?
N00U C025 1.393(18) . ?
N00U C01T 1.502(15) . ?
N00V C02B 1.36(2) . ?
N00V C01W 1.369(16) . ?
N00V C01Q 1.41(2) . ?
N00W C01W 1.286(18) . ?
N00W C02C 1.34(2) . ?
N00W C026 1.511(16) . ?
C00X C01A 1.385(17) . ?
C00X C015 1.398(15) . ?
C00X C017 1.520(15) . ?
C00Y H00Y 0.9500 . ?
C00Z H00Z 0.9500 . ?
C010 H010 0.9500 . ?
C011 C018 1.356(19) . ?
C011 C01S 1.418(17) . ?
C011 H011 0.9500 . ?
C012 C013 1.375(17) . ?
C012 C01J 1.375(17) . ?
C012 C01L 1.536(16) . ?
C013 C018 1.394(17) . ?
C013 H013 0.9500 . ?
C014 C016 1.377(17) . ?
C014 C01C 1.404(17) . ?
C014 H014 0.9500 . ?
C015 C016 1.399(16) . ?
C015 H015 0.9500 . ?
C016 C01N 1.504(16) . ?
C017 H01A 0.9900 . ?
C017 H01B 0.9900 . ?
C018 C022 1.519(17) . ?
C019 C01F 1.374(16) . ?
C019 C01K 1.381(16) . ?
C019 H019 0.9500 . ?
C01A C01C 1.407(17) . ?
C01A H01C 0.9500 . ?
C01B C01X 1.353(17) . ?
C01B C01E 1.407(16) . ?
C01C C01T 1.489(17) . ?
C01D C01G 1.361(16) . ?
C01D H01D 0.9500 . ?
C01E C021 1.383(16) . ?
C01E H01E 0.9500 . ?
C01F C01Y 1.389(16) . ?
C01G H01G 0.9500 . ?
C01H C023 1.362(17) . ?
C01H H01H 0.9500 . ?
C01I H01I 0.9500 . ?
C01J C01S 1.395(18) . ?
C01J H01J 0.9500 . ?
C01K C01P 1.379(16) . ?
C01L H01F 0.9900 . ?
C01L H01K 0.9900 . ?
C01M C01O 1.336(17) . ?
C01M H01M 0.9500 . ?
C01N H01L 0.9900 . ?
C01N H01N 0.9900 . ?
C01O H01O 0.9500 . ?
C01P C01V 1.435(18) . ?
C01P H01P 0.9500 . ?
C01Q C31 1.33(3) . ?
C01Q C020 1.41(2) . ?
C01R C021 1.370(17) . ?
C01R C024 1.405(18) . ?
C01R H01R 0.9500 . ?
C01S C026 1.535(18) . ?
C01T H01Q 0.9900 . ?
C01T H01S 0.9900 . ?
C01U C02A 1.36(2) . ?
C01U C020 1.397(18) . ?
C01V C01Y 1.373(16) . ?
C01V H01V 0.9500 . ?
C01W H01W 0.9500 . ?
C01X C024 1.380(17) . ?
C01X H01X 0.9500 . ?
C01Y H01Y 0.9500 . ?
C01Z H01Z 0.9500 . ?
C020 H020 0.9500 . ?
C022 H02A 0.9900 . ?
C022 H02B 0.9900 . ?
C023 H023 0.9500 . ?
C024 H024 0.9500 . ?
C025 C029 1.32(2) . ?
C025 H025 0.9500 . ?
C026 H02C 0.9900 . ?
C026 H02D 0.9900 . ?
C027 C028 1.35(2) . ?
C027 H027 0.9500 . ?
C028 H028 0.9500 . ?
C029 H029 0.9500 . ?
C02A C12 1.36(2) . ?
C02A H02E 0.9500 . ?
C02B C02C 1.30(3) . ?
C02B H02F 0.9500 . ?
C02C H02G 0.9500 . ?
C12 C31 1.39(3) . ?
C12 H12 0.9500 . ?
C31 H31 0.9500 . ?
 
loop_
 _geom_angle_atom_site_label_1
 _geom_angle_atom_site_label_2
 _geom_angle_atom_site_label_3
 _geom_angle
 _geom_angle_site_symmetry_1
 _geom_angle_site_symmetry_3
 _geom_angle_publ_flag
I007 I001 Br3 175.78(4) . . ?
I008 I002 Br00 177.35(4) . . ?
Br1 I003 I4 177.44(5) . . ?
Br2 I004 I00H 176.62(5) . . ?
Br5 I005 I5 178.23(6) . . ?
C00Y N00L C023 110.0(9) . . ?
C00Y N00L C017 126.6(9) . . ?
C023 N00L C017 122.7(9) . . ?
C01I N00M C01M 108.1(9) . . ?
C01I N00M C01F 125.1(9) . . ?
C01M N00M C01F 126.8(10) . . ?
C010 N00N C01G 110.4(9) . . ?
C010 N00N C01B 123.8(10) . . ?
C01G N00N C01B 125.4(10) . . ?
C01I N00O C01O 108.8(10) . . ?
C01I N00O C01L 123.1(9) . . ?
C01O N00O C01L 128.0(10) . . ?
C027 N00P C00Z 108.1(10) . . ?
C027 N00P C022 127.5(10) . . ?
C00Z N00P C022 124.2(10) . . ?
C010 N00Q C01D 107.9(9) . . ?
C010 N00Q C01N 125.3(10) . . ?
C01D N00Q C01N 126.8(10) . . ?
C01Z N00R C029 109.0(11) . . ?
C01Z N00R C01U 124.6(11) . . ?
C029 N00R C01U 126.0(12) . . ?
C00Y N00S C01H 108.6(10) . . ?
C00Y N00S C01K 124.8(10) . . ?
C01H N00S C01K 126.4(10) . . ?
C00Z N00T C028 110.5(11) . . ?
C00Z N00T C021 125.0(10) . . ?
C028 N00T C021 124.6(11) . . ?
C01Z N00U C025 108.5(11) . . ?
C01Z N00U C01T 125.5(11) . . ?
C025 N00U C01T 126.0(11) . . ?
C02B N00V C01W 105.2(12) . . ?
C02B N00V C01Q 127.0(13) . . ?
C01W N00V C01Q 127.7(12) . . ?
C01W N00W C02C 109.3(13) . . ?
C01W N00W C026 124.7(12) . . ?
C02C N00W C026 125.6(14) . . ?
C01A C00X C015 120.1(10) . . ?
C01A C00X C017 120.5(10) . . ?
C015 C00X C017 119.3(11) . . ?
N00L C00Y N00S 107.8(10) . . ?
N00L C00Y H00Y 126.1 . . ?
N00S C00Y H00Y 126.1 . . ?
N00T C00Z N00P 107.5(10) . . ?
N00T C00Z H00Z 126.2 . . ?
N00P C00Z H00Z 126.2 . . ?
N00N C010 N00Q 108.4(10) . . ?
N00N C010 H010 125.8 . . ?
N00Q C010 H010 125.8 . . ?
C018 C011 C01S 119.4(11) . . ?
C018 C011 H011 120.3 . . ?
C01S C011 H011 120.3 . . ?
C013 C012 C01J 121.3(11) . . ?
C013 C012 C01L 119.6(10) . . ?
C01J C012 C01L 119.2(11) . . ?
C012 C013 C018 120.0(11) . . ?
C012 C013 H013 120.0 . . ?
C018 C013 H013 120.0 . . ?
C016 C014 C01C 120.4(11) . . ?
C016 C014 H014 119.8 . . ?
C01C C014 H014 119.8 . . ?
C00X C015 C016 120.5(11) . . ?
C00X C015 H015 119.7 . . ?
C016 C015 H015 119.7 . . ?
C014 C016 C015 119.5(11) . . ?
C014 C016 C01N 120.4(10) . . ?
C015 C016 C01N 120.1(11) . . ?
N00L C017 C00X 113.5(9) . . ?
N00L C017 H01A 108.9 . . ?
C00X C017 H01A 108.9 . . ?
N00L C017 H01B 108.9 . . ?
C00X C017 H01B 108.9 . . ?
H01A C017 H01B 107.7 . . ?
C011 C018 C013 120.4(11) . . ?
C011 C018 C022 120.4(11) . . ?
C013 C018 C022 119.1(11) . . ?
C01F C019 C01K 117.1(10) . . ?
C01F C019 H019 121.4 . . ?
C01K C019 H019 121.4 . . ?
C00X C01A C01C 119.5(11) . . ?
C00X C01A H01C 120.3 . . ?
C01C C01A H01C 120.3 . . ?
C01X C01B C01E 122.7(10) . . ?
C01X C01B N00N 120.1(10) . . ?
C01E C01B N00N 117.2(10) . . ?
C014 C01C C01A 119.9(11) . . ?
C014 C01C C01T 120.9(11) . . ?
C01A C01C C01T 119.2(11) . . ?
C01G C01D N00Q 107.7(10) . . ?
C01G C01D H01D 126.2 . . ?
N00Q C01D H01D 126.2 . . ?
C021 C01E C01B 115.5(10) . . ?
C021 C01E H01E 122.3 . . ?
C01B C01E H01E 122.3 . . ?
C019 C01F C01Y 123.0(10) . . ?
C019 C01F N00M 118.1(10) . . ?
C01Y C01F N00M 118.9(10) . . ?
C01D C01G N00N 105.6(10) . . ?
C01D C01G H01G 127.2 . . ?
N00N C01G H01G 127.2 . . ?
C023 C01H N00S 107.1(10) . . ?
C023 C01H H01H 126.4 . . ?
N00S C01H H01H 126.4 . . ?
N00O C01I N00M 108.0(9) . . ?
N00O C01I H01I 126.0 . . ?
N00M C01I H01I 126.0 . . ?
C012 C01J C01S 118.7(11) . . ?
C012 C01J H01J 120.7 . . ?
C01S C01J H01J 120.7 . . ?
C01P C01K C019 123.2(11) . . ?
C01P C01K N00S 117.4(10) . . ?
C019 C01K N00S 119.4(10) . . ?
N00O C01L C012 111.3(9) . . ?
N00O C01L H01F 109.4 . . ?
C012 C01L H01F 109.4 . . ?
N00O C01L H01K 109.4 . . ?
C012 C01L H01K 109.4 . . ?
H01F C01L H01K 108.0 . . ?
C01O C01M N00M 107.7(10) . . ?
C01O C01M H01M 126.1 . . ?
N00M C01M H01M 126.1 . . ?
N00Q C01N C016 111.9(10) . . ?
N00Q C01N H01L 109.2 . . ?
C016 C01N H01L 109.2 . . ?
N00Q C01N H01N 109.2 . . ?
C016 C01N H01N 109.2 . . ?
H01L C01N H01N 107.9 . . ?
C01M C01O N00O 107.4(10) . . ?
C01M C01O H01O 126.3 . . ?
N00O C01O H01O 126.3 . . ?
C01K C01P C01V 117.7(11) . . ?
C01K C01P H01P 121.1 . . ?
C01V C01P H01P 121.1 . . ?
C31 C01Q N00V 119.1(16) . . ?
C31 C01Q C020 121.1(17) . . ?
N00V C01Q C020 119.8(14) . . ?
C021 C01R C024 117.5(11) . . ?
C021 C01R H01R 121.3 . . ?
C024 C01R H01R 121.3 . . ?
C01J C01S C011 120.2(12) . . ?
C01J C01S C026 122.2(11) . . ?
C011 C01S C026 117.4(12) . . ?
C01C C01T N00U 111.2(10) . . ?
C01C C01T H01Q 109.4 . . ?
N00U C01T H01Q 109.4 . . ?
C01C C01T H01S 109.4 . . ?
N00U C01T H01S 109.4 . . ?
H01Q C01T H01S 108.0 . . ?
C02A C01U C020 118.8(14) . . ?
C02A C01U N00R 121.8(13) . . ?
C020 C01U N00R 119.2(12) . . ?
C01Y C01V C01P 119.9(11) . . ?
C01Y C01V H01V 120.1 . . ?
C01P C01V H01V 120.1 . . ?
N00W C01W N00V 108.4(12) . . ?
N00W C01W H01W 125.8 . . ?
N00V C01W H01W 125.8 . . ?
C01B C01X C024 119.7(11) . . ?
C01B C01X H01X 120.1 . . ?
C024 C01X H01X 120.1 . . ?
C01V C01Y C01F 119.1(11) . . ?
C01V C01Y H01Y 120.5 . . ?
C01F C01Y H01Y 120.5 . . ?
N00R C01Z N00U 107.8(11) . . ?
N00R C01Z H01Z 126.1 . . ?
N00U C01Z H01Z 126.1 . . ?
C01U C020 C01Q 118.8(13) . . ?
C01U C020 H020 120.6 . . ?
C01Q C020 H020 120.6 . . ?
C01R C021 C01E 124.2(11) . . ?
C01R C021 N00T 118.4(10) . . ?
C01E C021 N00T 117.4(10) . . ?
N00P C022 C018 112.4(10) . . ?
N00P C022 H02A 109.1 . . ?
C018 C022 H02A 109.1 . . ?
N00P C022 H02B 109.1 . . ?
C018 C022 H02B 109.1 . . ?
H02A C022 H02B 107.9 . . ?
C01H C023 N00L 106.4(10) . . ?
C01H C023 H023 126.8 . . ?
N00L C023 H023 126.8 . . ?
C01X C024 C01R 120.4(11) . . ?
C01X C024 H024 119.8 . . ?
C01R C024 H024 119.8 . . ?
C029 C025 N00U 107.9(13) . . ?
C029 C025 H025 126.0 . . ?
N00U C025 H025 126.0 . . ?
N00W C026 C01S 112.8(11) . . ?
N00W C026 H02C 109.0 . . ?
C01S C026 H02C 109.0 . . ?
N00W C026 H02D 109.0 . . ?
C01S C026 H02D 109.0 . . ?
H02C C026 H02D 107.8 . . ?
C028 C027 N00P 108.7(11) . . ?
C028 C027 H027 125.6 . . ?
N00P C027 H027 125.6 . . ?
C027 C028 N00T 105.1(12) . . ?
C027 C028 H028 127.4 . . ?
N00T C028 H028 127.4 . . ?
C025 C029 N00R 106.7(13) . . ?
C025 C029 H029 126.6 . . ?
N00R C029 H029 126.6 . . ?
C12 C02A C01U 121.3(18) . . ?
C12 C02A H02E 119.4 . . ?
C01U C02A H02E 119.4 . . ?
C02C C02B N00V 108.6(16) . . ?
C02C C02B H02F 125.7 . . ?
N00V C02B H02F 125.7 . . ?
C02B C02C N00W 108.3(16) . . ?
C02B C02C H02G 125.9 . . ?
N00W C02C H02G 125.9 . . ?
C02A C12 C31 120.6(18) . . ?
C02A C12 H12 119.7 . . ?
C31 C12 H12 119.7 . . ?
C01Q C31 C12 119.4(17) . . ?
C01Q C31 H31 120.3 . . ?
C12 C31 H31 120.3 . . ?
 
loop_
 _geom_torsion_atom_site_label_1
 _geom_torsion_atom_site_label_2
 _geom_torsion_atom_site_label_3
 _geom_torsion_atom_site_label_4
 _geom_torsion
 _geom_torsion_site_symmetry_1
 _geom_torsion_site_symmetry_2
 _geom_torsion_site_symmetry_3
 _geom_torsion_site_symmetry_4
 _geom_torsion_publ_flag
C023 N00L C00Y N00S 1.4(13) . . . . ?
C017 N00L C00Y N00S 172.1(10) . . . . ?
C01H N00S C00Y N00L -0.8(13) . . . . ?
C01K N00S C00Y N00L -176.1(10) . . . . ?
C028 N00T C00Z N00P 0.0(15) . . . . ?
C021 N00T C00Z N00P 179.4(11) . . . . ?
C027 N00P C00Z N00T -0.2(14) . . . . ?
C022 N00P C00Z N00T -175.3(11) . . . . ?
C01G N00N C010 N00Q -1.4(13) . . . . ?
C01B N00N C010 N00Q -174.4(9) . . . . ?
C01D N00Q C010 N00N 0.6(13) . . . . ?
C01N N00Q C010 N00N 179.1(10) . . . . ?
C01J C012 C013 C018 0.1(17) . . . . ?
C01L C012 C013 C018 179.8(10) . . . . ?
C01A C00X C015 C016 -0.8(16) . . . . ?
C017 C00X C015 C016 -178.1(10) . . . . ?
C01C C014 C016 C015 -1.8(17) . . . . ?
C01C C014 C016 C01N 177.6(10) . . . . ?
C00X C015 C016 C014 2.3(16) . . . . ?
C00X C015 C016 C01N -177.1(10) . . . . ?
C00Y N00L C017 C00X 40.4(17) . . . . ?
C023 N00L C017 C00X -150.0(11) . . . . ?
C01A C00X C017 N00L 79.0(14) . . . . ?
C015 C00X C017 N00L -103.8(12) . . . . ?
C01S C011 C018 C013 -1.9(18) . . . . ?
C01S C011 C018 C022 -178.1(10) . . . . ?
C012 C013 C018 C011 1.9(17) . . . . ?
C012 C013 C018 C022 178.2(10) . . . . ?
C015 C00X C01A C01C -1.2(16) . . . . ?
C017 C00X C01A C01C 176.0(10) . . . . ?
C010 N00N C01B C01X 26.1(16) . . . . ?
C01G N00N C01B C01X -145.8(12) . . . . ?
C010 N00N C01B C01E -152.5(11) . . . . ?
C01G N00N C01B C01E 35.5(15) . . . . ?
C016 C014 C01C C01A -0.2(17) . . . . ?
C016 C014 C01C C01T 178.3(10) . . . . ?
C00X C01A C01C C014 1.7(16) . . . . ?
C00X C01A C01C C01T -176.8(10) . . . . ?
C010 N00Q C01D C01G 0.4(13) . . . . ?
C01N N00Q C01D C01G -178.1(11) . . . . ?
C01X C01B C01E C021 1.4(17) . . . . ?
N00N C01B C01E C021 180.0(10) . . . . ?
C01K C019 C01F C01Y 1.2(17) . . . . ?
C01K C019 C01F N00M -179.3(10) . . . . ?
C01I N00M C01F C019 -151.7(11) . . . . ?
C01M N00M C01F C019 28.8(17) . . . . ?
C01I N00M C01F C01Y 27.8(17) . . . . ?
C01M N00M C01F C01Y -151.6(12) . . . . ?
N00Q C01D C01G N00N -1.2(13) . . . . ?
C010 N00N C01G C01D 1.7(13) . . . . ?
C01B N00N C01G C01D 174.5(10) . . . . ?
C00Y N00S C01H C023 -0.1(15) . . . . ?
C01K N00S C01H C023 175.1(11) . . . . ?
C01O N00O C01I N00M -0.4(13) . . . . ?
C01L N00O C01I N00M -178.3(10) . . . . ?
C01M N00M C01I N00O -0.3(14) . . . . ?
C01F N00M C01I N00O -179.8(10) . . . . ?
C013 C012 C01J C01S -2.1(17) . . . . ?
C01L C012 C01J C01S 178.2(10) . . . . ?
C01F C019 C01K C01P -1.9(17) . . . . ?
C01F C019 C01K N00S 177.3(10) . . . . ?
C00Y N00S C01K C01P 144.8(12) . . . . ?
C01H N00S C01K C01P -29.7(17) . . . . ?
C00Y N00S C01K C019 -34.4(17) . . . . ?
C01H N00S C01K C019 151.1(12) . . . . ?
C01I N00O C01L C012 158.8(11) . . . . ?
C01O N00O C01L C012 -18.6(17) . . . . ?
C013 C012 C01L N00O 89.0(13) . . . . ?
C01J C012 C01L N00O -91.3(13) . . . . ?
C01I N00M C01M C01O 0.9(14) . . . . ?
C01F N00M C01M C01O -179.6(11) . . . . ?
C010 N00Q C01N C016 109.5(13) . . . . ?
C01D N00Q C01N C016 -72.3(15) . . . . ?
C014 C016 C01N N00Q -73.7(14) . . . . ?
C015 C016 C01N N00Q 105.7(12) . . . . ?
N00M C01M C01O N00O -1.2(15) . . . . ?
C01I N00O C01O C01M 1.0(14) . . . . ?
C01L N00O C01O C01M 178.8(12) . . . . ?
C019 C01K C01P C01V 1.1(18) . . . . ?
N00S C01K C01P C01V -178.1(11) . . . . ?
C02B N00V C01Q C31 2(5) . . . . ?
C01W N00V C01Q C31 -176(3) . . . . ?
C02B N00V C01Q C020 -177(2) . . . . ?
C01W N00V C01Q C020 5(4) . . . . ?
C012 C01J C01S C011 2.1(17) . . . . ?
C012 C01J C01S C026 178.4(11) . . . . ?
C018 C011 C01S C01J -0.1(18) . . . . ?
C018 C011 C01S C026 -176.6(11) . . . . ?
C014 C01C C01T N00U 78.8(14) . . . . ?
C01A C01C C01T N00U -102.7(13) . . . . ?
C01Z N00U C01T C01C 90.4(15) . . . . ?
C025 N00U C01T C01C -89.7(16) . . . . ?
C01Z N00R C01U C02A 31(2) . . . . ?
C029 N00R C01U C02A -142(2) . . . . ?
C01Z N00R C01U C020 -144.3(13) . . . . ?
C029 N00R C01U C020 43.2(19) . . . . ?
C01K C01P C01V C01Y 0.5(18) . . . . ?
C02C N00W C01W N00V -3(2) . . . . ?
C026 N00W C01W N00V 171.3(13) . . . . ?
C02B N00V C01W N00W 0(2) . . . . ?
C01Q N00V C01W N00W 178(2) . . . . ?
C01E C01B C01X C024 -0.7(18) . . . . ?
N00N C01B C01X C024 -179.3(11) . . . . ?
C01P C01V C01Y C01F -1.1(18) . . . . ?
C019 C01F C01Y C01V 0.3(18) . . . . ?
N00M C01F C01Y C01V -179.3(11) . . . . ?
C029 N00R C01Z N00U 0.2(15) . . . . ?
C01U N00R C01Z N00U -173.3(11) . . . . ?
C025 N00U C01Z N00R -0.7(15) . . . . ?
C01T N00U C01Z N00R 179.2(10) . . . . ?
C02A C01U C020 C01Q 3(3) . . . . ?
N00R C01U C020 C01Q 178.6(19) . . . . ?
C31 C01Q C020 C01U -1(4) . . . . ?
N00V C01Q C020 C01U 178(2) . . . . ?
C024 C01R C021 C01E 0(2) . . . . ?
C024 C01R C021 N00T 179.1(11) . . . . ?
C01B C01E C021 C01R -0.9(18) . . . . ?
C01B C01E C021 N00T 179.8(10) . . . . ?
C00Z N00T C021 C01R 147.5(12) . . . . ?
C028 N00T C021 C01R -33.1(19) . . . . ?
C00Z N00T C021 C01E -33.2(17) . . . . ?
C028 N00T C021 C01E 146.1(13) . . . . ?
C027 N00P C022 C018 -97.4(16) . . . . ?
C00Z N00P C022 C018 76.7(15) . . . . ?
C011 C018 C022 N00P 60.5(15) . . . . ?
C013 C018 C022 N00P -115.8(12) . . . . ?
N00S C01H C023 N00L 0.9(15) . . . . ?
C00Y N00L C023 C01H -1.5(14) . . . . ?
C017 N00L C023 C01H -172.6(11) . . . . ?
C01B C01X C024 C01R 0(2) . . . . ?
C021 C01R C024 C01X 1(2) . . . . ?
C01Z N00U C025 C029 0.9(19) . . . . ?
C01T N00U C025 C029 -179.0(13) . . . . ?
C01W N00W C026 C01S 64.9(19) . . . . ?
C02C N00W C026 C01S -122(2) . . . . ?
C01J C01S C026 N00W 36.4(18) . . . . ?
C011 C01S C026 N00W -147.2(12) . . . . ?
C00Z N00P C027 C028 0.4(17) . . . . ?
C022 N00P C027 C028 175.3(13) . . . . ?
N00P C027 C028 N00T -0.4(18) . . . . ?
C00Z N00T C028 C027 0.3(17) . . . . ?
C021 N00T C028 C027 -179.2(13) . . . . ?
N00U C025 C029 N00R -0.7(19) . . . . ?
C01Z N00R C029 C025 0.3(18) . . . . ?
C01U N00R C029 C025 173.8(14) . . . . ?
C020 C01U C02A C12 -3(4) . . . . ?
N00R C01U C02A C12 -178(3) . . . . ?
C01W N00V C02B C02C 2(3) . . . . ?
C01Q N00V C02B C02C -176(3) . . . . ?
N00V C02B C02C N00W -4(4) . . . . ?
C01W N00W C02C C02B 4(3) . . . . ?
C026 N00W C02C C02B -170(2) . . . . ?
C01U C02A C12 C31 0(5) . . . . ?
N00V C01Q C31 C12 179(3) . . . . ?
C020 C01Q C31 C12 -2(5) . . . . ?
C02A C12 C31 C01Q 2(5) . . . . ?
 
_refine_diff_density_max   10.242
_refine_diff_density_min   -5.084
_refine_diff_density_rms    0.487

_shelx_res_file
;
TITL yj-cagebr+i2_auto_a.res in P-1
    yj-cagebr+i2_auto_sq.res
    created by SHELXL-2016/6 at 17:28:17 on 17-Feb-2023
REM Old TITL YJ-cageBr+I2_auto in P-1 #2
REM SHELXT solution in P-1: R1 0.302, Rweak 0.029, Alpha 0.033
REM <I/s> 0.000 for 0 systematic absences, Orientation as input
REM Formula found by SHELXT: C54 N10 O7 I14
CELL 1.3405 14.2268 14.4251 19.8823 92.962 95.235 94.291
ZERR 2 0.0002 0.0002 0.0003 0.001 0.001 0.001
LATT 1
SFAC C H Br I N
DISP Br -0.9338 1.0006 7840.1
DISP C 0.0137 0.0067 57.1
DISP H 0 0 0.6
DISP I 0.003 5.435 41756
DISP N 0.0241 0.0134 109.9
UNIT 108 96 12 28 24
LIST 6 ! automatically inserted. Change 6 to 4 for CHECKCIF!!
EADP C01Q C31 C12 C02A C02B C02C
L.S. 15
PLAN  40
TEMP -173
CONF
OMIT     -1   0   1
OMIT     -1   3   0
BOND
MORE -1
BOND $H
FMAP 2 53
ACTA
REM <olex2.extras>
REM <HklSrc "%.\\YJ-cageBr+I2_auto.hkl">
REM </olex2.extras>
ABIN
WGHT    0.179500   82.594994
FVAR       0.09491   0.85211
I001  4    0.353013    0.739677    0.970979    11.00000    0.03848    0.01632 =
         0.03090    0.00153    0.00807   -0.00162
I002  4    0.891179    0.686841    0.987247    11.00000    0.03127    0.03607 =
         0.02618    0.00409    0.00404    0.00523
I003  4    0.652330    0.395728    0.730681    11.00000    0.03677    0.02593 =
         0.02888   -0.00285    0.00092    0.00219
I004  4    1.084465    1.008186    0.700423    11.00000    0.03628    0.02733 =
         0.04553   -0.00863    0.00025    0.00181
I005  4    0.753866    0.362846    0.362684    11.00000    0.04452    0.02784 =
         0.04556    0.01077    0.01290    0.00529
I006  4    0.589709    0.055260    0.688704    11.00000    0.06886    0.02882 =
         0.03304    0.00055    0.00900    0.01111
I007  4    0.163835    0.772154    0.945650    11.00000    0.03668    0.03590 =
         0.05657    0.00082    0.00333   -0.00172
I008  4    0.939351    0.884647    0.997315    11.00000    0.04471    0.03513 =
         0.05500    0.01831    0.01199    0.01117
I009  4    0.796391   -0.107639    0.607551    11.00000    0.05082    0.04702 =
         0.03363    0.00713    0.00093    0.00216
BR00  3    0.851747    0.485657    0.977104    11.00000    0.01299    0.01445 =
         0.03439   -0.00361   -0.00044   -0.00287
I00B  4    0.393508    0.030272    0.692190    11.00000    0.07273    0.04433 =
         0.05617    0.00564    0.02778    0.01565
BR4   3    0.798733    0.080177    0.685329    11.00000    0.02945    0.02293 =
         0.02684   -0.00578   -0.00476   -0.00464
BR2   3    1.015555    0.944277    0.819249    11.00000    0.01526    0.02348 =
         0.04524   -0.00468    0.00193   -0.00132
I00E  4    0.792331   -0.285792    0.546319    11.00000    0.08479    0.05035 =
         0.04159    0.00171   -0.00293    0.00413
BR3   3    0.553333    0.720477    0.997283    11.00000    0.03793    0.01981 =
         0.02770    0.00537    0.00430    0.00099
BR1   3    0.508614    0.295399    0.778861    11.00000    0.02763    0.02248 =
         0.05214    0.00211    0.00287    0.00387
I00H  4    1.155653    1.082920    0.584970    11.00000    0.09488    0.05850 =
         0.06097   -0.00036    0.01947    0.00934
I5    4    0.697719    0.253454    0.241638    11.00000    0.08037    0.06677 =
         0.08771   -0.02258   -0.00860    0.00233
I4    4    0.797134    0.493909    0.675973    11.00000    0.08450    0.08074 =
         0.07781   -0.02813    0.03758   -0.02307
N00L  5    0.302669    0.096477    0.863464    11.00000    0.02410    0.01760 =
         0.02957    0.00321    0.00661   -0.00263
N00M  5    0.763380    0.150667    0.871631    11.00000    0.02888    0.01930 =
         0.02649    0.00601    0.00793    0.00522
N00N  5    0.575619    0.597155    0.854144    11.00000    0.02974    0.01401 =
         0.02474   -0.00029    0.00892   -0.00247
N00O  5    0.895529    0.211784    0.841398    11.00000    0.02409    0.01673 =
         0.02627    0.00118    0.00410    0.00046
N00P  5    1.017091    0.623459    0.783110    11.00000    0.02714    0.02494 =
         0.03565   -0.00004    0.01105    0.00318
N00Q  5    0.444472    0.525667    0.876204    11.00000    0.02918    0.01689 =
         0.03090   -0.00031    0.00723   -0.00367
N00R  5    0.470328    0.289369    0.577114    11.00000    0.03786    0.02480 =
         0.02289    0.00278    0.00170    0.00451
N00S  5    0.436050    0.035290    0.880714    11.00000    0.02394    0.01856 =
         0.03381    0.00973    0.00692    0.00237
N00T  5    0.885831    0.689197    0.782156    11.00000    0.03307    0.02032 =
         0.03049    0.00539    0.01489    0.00086
N00U  5    0.348424    0.336977    0.621117    11.00000    0.02870    0.03160 =
         0.02803    0.00285    0.00354    0.00477
N00V  5    0.785471    0.209044    0.531008    11.00000    0.03365    0.04070 =
         0.03383   -0.01280    0.00595    0.00298
N00W  5    0.924915    0.273033    0.563811    11.00000    0.03327    0.03180 =
         0.04015   -0.01126    0.00019   -0.00092
C00X  1    0.256157    0.251859    0.827140    11.00000    0.01623    0.01448 =
         0.03702    0.00326    0.00268   -0.00154
C00Y  1    0.395228    0.116300    0.874928    11.00000    0.03889    0.01297 =
         0.02845    0.00339    0.01068    0.00246
AFIX  43
H00Y  2    0.427242    0.176806    0.878456    11.00000   -1.20000
AFIX   0
C00Z  1    0.934088    0.626563    0.812050    11.00000    0.03259    0.01822 =
         0.02937    0.00044    0.00781   -0.00393
AFIX  43
H00Z  2    0.914749    0.589952    0.847467    11.00000   -1.20000
AFIX   0
C010  1    0.484381    0.598402    0.844901    11.00000    0.02978    0.01659 =
         0.02907    0.00049    0.00668   -0.00076
AFIX  43
H010  2    0.451021    0.642556    0.820444    11.00000   -1.20000
AFIX   0
C011  1    1.043422    0.447992    0.697914    11.00000    0.02592    0.02854 =
         0.03947    0.00814    0.00538    0.00010
AFIX  43
H011  2    1.053159    0.498775    0.670092    11.00000   -1.20000
AFIX   0
C012  1    1.012130    0.299875    0.778425    11.00000    0.02140    0.02313 =
         0.03023    0.00123    0.00582    0.00235
C013  1    1.041022    0.387248    0.807243    11.00000    0.02154    0.03477 =
         0.02599    0.00343    0.00587    0.00024
AFIX  43
H013  2    1.049470    0.397308    0.855083    11.00000   -1.20000
AFIX   0
C014  1    0.297989    0.417776    0.766127    11.00000    0.02525    0.02586 =
         0.03289    0.00577    0.00959    0.00166
AFIX  43
H014  2    0.311526    0.474267    0.745090    11.00000   -1.20000
AFIX   0
C015  1    0.285000    0.333968    0.866395    11.00000    0.02309    0.02506 =
         0.02906   -0.00160    0.00339    0.00659
AFIX  43
H015  2    0.289312    0.333554    0.914341    11.00000   -1.20000
AFIX   0
C016  1    0.307563    0.416733    0.835644    11.00000    0.01814    0.02279 =
         0.03347    0.00283    0.00281    0.00151
C017  1    0.229089    0.163710    0.861899    11.00000    0.02473    0.02462 =
         0.04323    0.01382    0.01189    0.00759
AFIX  23
H01A  2    0.216490    0.180885    0.908902    11.00000   -1.20000
H01B  2    0.169750    0.133183    0.838123    11.00000   -1.20000
AFIX   0
C018  1    1.057918    0.461088    0.766226    11.00000    0.01862    0.02243 =
         0.04243    0.00084    0.00632    0.00091
C019  1    0.600414    0.091822    0.874489    11.00000    0.03168    0.01600 =
         0.02800    0.00571    0.00781    0.00924
AFIX  43
H019  2    0.580869    0.139529    0.846413    11.00000   -1.20000
AFIX   0
C01A  1    0.248558    0.252116    0.757215    11.00000    0.01798    0.01939 =
         0.04272   -0.00086   -0.00105    0.00383
AFIX  43
H01C  2    0.230120    0.196153    0.730428    11.00000   -1.20000
AFIX   0
C01B  1    0.641807    0.669388    0.832836    11.00000    0.02603    0.02047 =
         0.01952    0.00266    0.00366   -0.00645
C01C  1    0.268359    0.335916    0.726146    11.00000    0.02241    0.02827 =
         0.03538    0.00509    0.00104    0.00809
C01D  1    0.516570    0.479056    0.906391    11.00000    0.03196    0.01716 =
         0.03129    0.00623    0.00732   -0.00212
AFIX  43
H01D  2    0.509331    0.425165    0.931538    11.00000   -1.20000
AFIX   0
C01E  1    0.731206    0.642996    0.817977    11.00000    0.03129    0.01927 =
         0.02565    0.00337    0.00103    0.00067
AFIX  43
H01E  2    0.748608    0.580994    0.821477    11.00000   -1.20000
AFIX   0
C01F  1    0.694434    0.083744    0.894148    11.00000    0.02665    0.01681 =
         0.02852    0.00089    0.00877    0.00059
C01G  1    0.600028    0.524084    0.893714    11.00000    0.02617    0.01958 =
         0.03427    0.00708    0.00149    0.00175
AFIX  43
H01G  2    0.662014    0.508873    0.908715    11.00000   -1.20000
AFIX   0
C01H  1    0.365863   -0.036991    0.873417    11.00000    0.03346    0.01570 =
         0.04851    0.00968    0.00321   -0.00115
AFIX  43
H01H  2    0.374697   -0.101481    0.875184    11.00000   -1.20000
AFIX   0
C01I  1    0.853504    0.134439    0.861785    11.00000    0.03035    0.01571 =
         0.03277    0.00537    0.00732    0.00367
AFIX  43
H01I  2    0.881822    0.077592    0.868317    11.00000   -1.20000
AFIX   0
C01J  1    0.999478    0.283246    0.709329    11.00000    0.02208    0.03050 =
         0.03160    0.00121    0.00195    0.00083
AFIX  43
H01J  2    0.981493    0.222246    0.689870    11.00000   -1.20000
AFIX   0
C01K  1    0.535566    0.027612    0.897301    11.00000    0.02584    0.02062 =
         0.02468    0.00095    0.00479    0.00142
C01L  1    0.993990    0.218976    0.824049    11.00000    0.02417    0.02470 =
         0.03865    0.00605    0.00489    0.00205
AFIX  23
H01F  2    1.007467    0.159970    0.800500    11.00000   -1.20000
H01K  2    1.037406    0.228684    0.866076    11.00000   -1.20000
AFIX   0
C01M  1    0.750255    0.241008    0.857065    11.00000    0.02698    0.02011 =
         0.04373    0.00902    0.00825    0.00442
AFIX  43
H01M  2    0.693685    0.271347    0.860269    11.00000   -1.20000
AFIX   0
C01N  1    0.342871    0.503617    0.878317    11.00000    0.02319    0.02308 =
         0.04142   -0.00136    0.00789   -0.00664
AFIX  23
H01L  2    0.308352    0.556440    0.861955    11.00000   -1.20000
H01N  2    0.329484    0.495220    0.925714    11.00000   -1.20000
AFIX   0
C01O  1    0.831346    0.278653    0.837562    11.00000    0.03019    0.01998 =
         0.03998    0.00769    0.00398    0.00716
AFIX  43
H01O  2    0.842635    0.340179    0.823625    11.00000   -1.20000
AFIX   0
C01P  1    0.561189   -0.044177    0.936517    11.00000    0.03727    0.02243 =
         0.03108    0.00572    0.00722    0.00061
AFIX  43
H01P  2    0.514850   -0.087853    0.950788    11.00000   -1.20000
AFIX   0
C01Q  1    0.686584    0.188670    0.523910    11.00000    0.03983    0.09582 =
         0.12124   -0.07932    0.00902    0.00137
C01R  1    0.769461    0.803331    0.791313    11.00000    0.03230    0.02057 =
         0.03707    0.00561    0.00762   -0.00029
AFIX  43
H01R  2    0.813682    0.849458    0.777447    11.00000   -1.20000
AFIX   0
C01S  1    1.013585    0.357750    0.668410    11.00000    0.02389    0.03282 =
         0.03358   -0.00559    0.00261    0.00053
C01T  1    0.255215    0.336732    0.651008    11.00000    0.02262    0.04273 =
         0.03200    0.00237    0.00093    0.00920
AFIX  23
H01Q  2    0.223311    0.392706    0.637976    11.00000   -1.20000
H01S  2    0.214067    0.281154    0.632567    11.00000   -1.20000
AFIX   0
C01U  1    0.529750    0.229839    0.545132    11.00000    0.03803    0.04048 =
         0.02984    0.00258    0.00436    0.00460
C01V  1    0.660254   -0.050647    0.955032    11.00000    0.03774    0.02370 =
         0.03179    0.01375    0.00852    0.00416
AFIX  43
H01V  2    0.680571   -0.099494    0.981710    11.00000   -1.20000
AFIX   0
C01W  1    0.836421    0.280182    0.569651    11.00000    0.03758    0.03608 =
         0.04166   -0.01821    0.00803   -0.00661
AFIX  43
H01W  2    0.810762    0.326897    0.596262    11.00000   -1.20000
AFIX   0
C01X  1    0.615681    0.757080    0.826704    11.00000    0.02909    0.02610 =
         0.03181    0.00092    0.00748   -0.00171
AFIX  43
H01X  2    0.554360    0.771962    0.836753    11.00000   -1.20000
AFIX   0
C01Y  1    0.725637    0.013883    0.934123    11.00000    0.02889    0.02483 =
         0.02987    0.00638    0.00540    0.00340
AFIX  43
H01Y  2    0.791291    0.010794    0.946818    11.00000   -1.20000
AFIX   0
C01Z  1    0.390121    0.261120    0.601558    11.00000    0.03800    0.03276 =
         0.02810    0.00331    0.00683    0.00051
AFIX  43
H01Z  2    0.366416    0.198302    0.604660    11.00000   -1.20000
AFIX   0
C020  1    0.627835    0.249740    0.554806    11.00000    0.03147    0.02553 =
         0.02311    0.00002    0.00420    0.00061
AFIX  43
H020  2    0.654565    0.303297    0.581639    11.00000   -1.20000
AFIX   0
C021  1    0.792028    0.713379    0.797937    11.00000    0.02520    0.02732 =
         0.03102    0.00850    0.00783    0.00139
C022  1    1.086969    0.557600    0.799153    11.00000    0.02900    0.02883 =
         0.03749    0.00495    0.00690    0.00497
AFIX  23
H02A  2    1.096167    0.553514    0.848840    11.00000   -1.20000
H02B  2    1.148218    0.580708    0.783742    11.00000   -1.20000
AFIX   0
C023  1    0.281586    0.001585    0.863210    11.00000    0.02404    0.01942 =
         0.04556    0.00932    0.00006   -0.00196
AFIX  43
H023  2    0.220371   -0.030546    0.857119    11.00000   -1.20000
AFIX   0
C024  1    0.678478    0.824805    0.805792    11.00000    0.04947    0.02093 =
         0.03516    0.00995    0.01887    0.00988
AFIX  43
H024  2    0.660070    0.886290    0.801165    11.00000   -1.20000
AFIX   0
C025  1    0.405996    0.415571    0.608891    11.00000    0.04138    0.02570 =
         0.07701    0.01410    0.02047    0.00948
AFIX  43
H025  2    0.393669    0.478441    0.618618    11.00000   -1.20000
AFIX   0
C026  1    1.003511    0.345273    0.590857    11.00000    0.03317    0.05118 =
         0.03501    0.00562    0.00219   -0.01570
AFIX  23
H02C  2    0.990869    0.405671    0.571801    11.00000   -1.20000
H02D  2    1.064045    0.326688    0.575552    11.00000   -1.20000
AFIX   0
C027  1    1.017659    0.686163    0.734309    11.00000    0.03658    0.03487 =
         0.06277    0.01876    0.02617    0.00831
AFIX  43
H027  2    1.067112    0.697904    0.706090    11.00000   -1.20000
AFIX   0
C028  1    0.936044    0.729101    0.732602    11.00000    0.05291    0.03068 =
         0.05135    0.01384    0.02766    0.01095
AFIX  43
H028  2    0.917157    0.776265    0.703802    11.00000   -1.20000
AFIX   0
C029  1    0.480636    0.387287    0.581431    11.00000    0.04397    0.03190 =
         0.06522    0.00833    0.00970    0.00373
AFIX  43
H029  2    0.531525    0.425644    0.567299    11.00000   -1.20000
AFIX   0
C02A  1    0.494376    0.149841    0.509285    11.00000    0.03983    0.09582 =
         0.12124   -0.07932    0.00902    0.00137
AFIX  43
H02E  2    0.427913    0.134426    0.504151    11.00000   -1.20000
AFIX   0
C02B  1    0.851247    0.159665    0.502542    11.00000    0.03983    0.09582 =
         0.12124   -0.07932    0.00902    0.00137
AFIX  43
H02F  2    0.838049    0.106907    0.471580    11.00000   -1.20000
AFIX   0
C02C  1    0.935030    0.196854    0.524857    11.00000    0.03983    0.09582 =
         0.12124   -0.07932    0.00902    0.00137
AFIX  43
H02G  2    0.993446    0.173817    0.515135    11.00000   -1.20000
AFIX   0
C12   1    0.552342    0.091678    0.480735    11.00000    0.03983    0.09582 =
         0.12124   -0.07932    0.00902    0.00137
AFIX  43
H12   2    0.526033    0.036172    0.456085    11.00000   -1.20000
AFIX   0
C31   1    0.650017    0.112751    0.487305    11.00000    0.03983    0.09582 =
         0.12124   -0.07932    0.00902    0.00137
AFIX  43
H31   2    0.690111    0.073162    0.465791    11.00000   -1.20000
AFIX   0
BR5   3    0.812728    0.475830    0.480891    11.00000    0.08195    0.03445 =
         0.03124    0.00241   -0.01437    0.02413

HKLF 4


REM  yj-cagebr+i2_auto_a.res in P-1
REM R1 =  0.0803 for   16009 Fo > 4sig(Fo)  and  0.0855 for all   17945 data
REM    746 parameters refined using      0 restraints

END

WGHT      0.1798     82.3800

REM Highest difference peak 10.242,  deepest hole -5.084,  1-sigma level  0.487
Q1    1   0.8356  0.4938  0.4822  11.00000  0.05    5.28
Q2    1   0.1608  0.7292  0.9592  11.00000  0.05    3.01
Q3    1   0.3614  0.7247  0.9596  11.00000  0.05    2.84
Q4    1   0.9275  0.8404  0.9599  11.00000  0.05    2.73
Q5    1   0.8611 -0.2775  0.5474  11.00000  0.05    2.47
Q6    1   0.3191  0.7349  0.9773  11.00000  0.05    2.46
Q7    1   0.6915  0.4143  0.7194  11.00000  0.05    2.40
Q8    1   0.1780  0.7720  0.9164  11.00000  0.05    2.38
Q9    1   1.0844  1.0371  0.6641  11.00000  0.05    2.09
Q10   1   0.7904 -0.1602  0.5762  11.00000  0.05    2.06
Q11   1   0.8949  0.7337  1.0019  11.00000  0.05    2.05
Q12   1   0.5371  0.3008  0.7601  11.00000  0.05    1.91
Q13   1   0.6573  0.4411  0.7660  11.00000  0.05    1.89
Q14   1   0.6384  0.0466  0.6784  11.00000  0.05    1.87
Q15   1   0.5574  0.6840  0.9652  11.00000  0.05    1.84
Q16   1   0.7613  0.4045  0.4027  11.00000  0.05    1.79
Q17   1   0.2023  0.7742  0.9504  11.00000  0.05    1.78
Q18   1   0.4975  0.7188  0.9954  11.00000  0.05    1.76
Q19   1   1.0845  0.9612  0.6647  11.00000  0.05    1.68
Q20   1   0.5421  0.1239  0.4431  11.00000  0.05    1.64
Q21   1   0.3475  0.0256  0.6630  11.00000  0.05    1.60
Q22   1   0.8060  0.3592  0.3969  11.00000  0.05    1.59
Q23   1   0.6957  0.3486  0.3806  11.00000  0.05    1.59
Q24   1   0.5563  0.0609  0.6663  11.00000  0.05    1.58
Q25   1   0.4536  0.0537  0.6877  11.00000  0.05    1.58
Q26   1   0.6481  0.3476  0.6999  11.00000  0.05    1.58
Q27   1   0.5335  0.0395  0.6811  11.00000  0.05    1.57
Q28   1   0.5611  0.7204  0.9815  11.00000  0.05    1.55
Q29   1   0.5043  0.2591  0.7626  11.00000  0.05    1.53
Q30   1   0.4532  0.0281  0.7018  11.00000  0.05    1.52
Q31   1   0.1662  0.8167  0.9737  11.00000  0.05    1.46
Q32   1   1.0590  0.9771  0.7254  11.00000  0.05    1.45
Q33   1   0.3824 -0.0138  0.6564  11.00000  0.05    1.44
Q34   1   0.6332  0.2317  0.2649  11.00000  0.05    1.43
Q35   1   0.6631  0.3619  0.7419  11.00000  0.05    1.41
Q36   1   0.7995 -0.3437  0.5233  11.00000  0.05    1.32
Q37   1   0.7584  0.4247  0.7050  11.00000  0.05    1.30
Q38   1   0.5140  0.3431  0.8163  11.00000  0.05    1.30
Q39   1   0.7188 -0.3146  0.5614  11.00000  0.05    1.30
Q40   1   0.8230 -0.2218  0.5534  11.00000  0.05    1.29
;
_shelx_res_checksum   83293

_shelx_hkl_file
;
   0   0   1    0.02    0.14
   0   0   2   18.81    0.97
   0   0   3 2507.65   57.29
   0   0  -4 1325.21   31.90
   0   0   4 1402.45   32.00
   0   0   5  225.57    6.69
   0   0  -5  216.35    6.50
   0   0  -6 1666.76   41.85
   0   0   6 1755.23   42.12
   0   0   7 1470.65   37.60
   0   0  -7 1405.56   37.30
   0   0  -8    6.47    1.43
   0   0  -8   14.02    1.54
   0   0  -9  152.27    4.19
   0   0   9  140.88    5.74
   0   0 -10  495.52   12.97
   0   0 -10  507.19   12.73
   0   0  10  539.35   15.04
   0   0 -10  495.21   14.92
   0   0 -11   79.07    3.03
   0   0 -11   75.91    2.76
   0   0  11   90.37    4.57
   0   0 -11   85.24    4.47
   0   0 -12    8.65    0.96
   0   0 -12    7.46    1.05
   0   0 -12    7.69    0.88
   0   0 -12    7.85    0.99
   0   0  12    7.25    1.71
   0   0 -13  366.01   10.30
   0   0 -13  369.56   10.01
   0   0 -14   71.59    2.97
   0   0 -14   65.00    2.64
   0   0 -15    1.19    0.63
   0   0 -15    1.50    0.95
   0   0 -15    1.20    0.80
   0   0 -16  139.22    4.71
   0   0 -16  117.48    4.35
   0   0 -17   14.68    1.37
   0   0 -18   10.47    1.26
   0   0 -19   42.28    2.23
   0   0 -20   -0.30    1.26
   0   0 -20   -0.30    0.92
   0   0 -21   72.70    3.71
   0   0 -21   62.14    2.85
   0   0 -22   55.11    3.12
   0   0 -22   47.73    2.41
   0   0 -23   13.29    1.52
   0   0 -23   15.92    1.82
   0   0 -23   13.47    1.38
   0   0 -23   15.20    1.57
   0   0 -24   45.22    2.56
   0   0 -24   41.33    2.09
   0   0 -24   44.25    2.31
   0   0 -25    0.93    0.96
   0   0 -25    0.36    0.74
   0   0 -25   -0.03    0.80
   0   1 -25    4.90    1.14
   0   1 -25    4.43    0.93
   0   1 -25    4.86    0.98
   0   1 -24    0.09    0.98
   0   1 -24    0.23    0.82
   0   1 -24    0.78    0.94
   0   1 -23   59.47    2.86
   0   1 -23   67.95    3.30
   0   1 -23   57.23    2.66
   0   1 -23   66.00    2.96
   0   1 -22   19.45    1.78
   0   1 -22   22.73    2.09
   0   1 -22   18.84    1.54
   0   1 -22   22.73    1.84
   0   1 -21   26.79    1.90
   0   1 -21   31.84    2.25
   0   1 -20   90.23    4.21
   0   1 -20   92.37    3.56
   0   1 -20   98.85    4.07
   0   1 -19    1.23    1.24
   0   1 -19    1.10    0.97
   0   1 -19    0.81    1.18
   0   1 -18   38.68    1.73
   0   1 -18   36.12    2.04
   0   1 -18   37.39    2.46
   0   1 -17   94.37    3.63
   0   1 -17  103.22    4.22
   0   1 -16  437.74   11.63
   0   1 -16  409.14   12.16
   0   1 -15   49.59    2.32
   0   1 -15   47.97    2.22
   0   1 -15   45.91    2.62
   0   1 -14    6.14    0.91
   0   1 -14    4.59    0.94
   0   1 -14    4.68    0.89
   0   1 -13  504.42   13.26
   0   1 -13  514.28   13.12
   0   1 -12  137.93    3.98
   0   1 -12  107.87    3.69
   0   1 -12  110.42    3.56
   0   1 -12  151.65    4.97
   0  -1  12  118.95    5.61
   0   1 -12  111.26    5.32
   0   1 -11  147.01    4.52
   0   1 -11  147.88    4.39
   0   1 -11  156.07    6.24
   0   1 -10  610.01   15.11
   0  -1  10  617.02   17.44
   0   1 -10  575.93   16.69
   0   1 -10  584.01   14.66
   0   1  -9  485.08   13.62
   0  -1   9  500.76   14.10
   0   1  -9  454.91   11.70
   0  -1   8  760.14   21.16
   0   1  -8  749.66   20.73
   0  -1   7 1495.07   36.09
   0   1  -7 1410.79   35.67
   0   1  -6 2250.82   55.12
   0  -1   6 2391.67   55.49
   0   1  -5   12.31    1.85
   0   1  -5   10.13    0.45
   0  -1   5    9.79    1.29
   0   1  -5   11.15    1.17
   0   1  -4  178.82    6.06
   0  -1   4  191.74    5.51
   0   1  -4  182.10    5.38
   0  -1   3 1304.95   29.61
   0   1  -3 1361.20   29.59
   0   1  -2   80.03    3.27
   0  -1   2   85.04    2.43
   0  -1   2   86.80    2.18
   0  -1   1   52.86    1.38
   0  -1   1   52.14    1.80
   0  -1   1   47.49    1.37
   0   1  -1   52.75    1.81
   0   1   0   59.22    3.77
   0  -1   0   67.62    4.04
   0   1   1    5.00    1.64
   0   1   2  669.60   15.24
   0  -1  -2  569.74   13.99
   0   1   3   74.66    2.59
   0   1   3   76.00    2.64
   0   1   4  731.28   17.06
   0   1   4  756.08   17.72
   0  -1  -4  699.64   18.20
   0  -1  -5 1732.44   39.60
   0   1   5 1784.85   39.06
   0  -1  -6 1196.67   30.09
   0   1   6 1259.13   29.53
   0  -1  -7   15.62    1.86
   0   1   7   14.19    1.61
   0  -1  -8 1265.32   37.79
   0   1   8 1309.53   37.37
   0   1   9 1050.48   27.04
   0  -1  -9  964.19   27.37
   0  -1  -9 1044.48   25.02
   0  -1  -9  949.37   25.72
   0  -1 -10  987.11   27.05
   0  -1 -10  957.81   24.37
   0  -1 -10  941.62   25.17
   0   1  11  894.32   23.23
   0  -1 -11  806.40   23.34
   0  -1 -11  920.27   20.67
   0  -1 -11  824.56   21.46
   0  -1 -12  274.96    6.58
   0  -1 -12  211.44    8.76
   0   1  12  249.37    8.94
   0  -1 -12  245.64    6.60
   0  -1 -12  228.38    7.35
   0  -1 -13  172.90    5.74
   0  -1 -13  178.63    5.39
   0  -1 -13  180.13    6.17
   0  -1 -14  260.38    7.92
   0  -1 -14  265.45    7.51
   0  -1 -14  261.92    8.34
   0  -1 -15    3.80    1.17
   0  -1 -15    7.86    1.08
   0  -1 -15    4.26    1.39
   0  -1 -16  102.79    3.93
   0  -1 -16   94.42    4.24
   0  -1 -17   78.49    3.32
   0  -1 -17   77.83    3.07
   0  -1 -18  228.12    6.63
   0  -1 -19    0.87    0.91
   0  -1 -20  102.22    3.77
   0  -1 -21   80.42    3.89
   0  -1 -21   79.87    3.24
   0  -1 -22    8.96    1.56
   0  -1 -22    8.17    1.19
   0  -1 -23   21.01    2.03
   0  -1 -23   22.19    1.61
   0  -1 -24    3.61    1.18
   0  -1 -24    3.61    0.93
   0  -1 -25   31.40    1.98
   0  -1 -25   26.14    1.55
   0   2 -25   14.95    1.45
   0   2 -25   13.51    1.24
   0   2 -25   14.11    1.29
   0   2 -24    6.15    1.30
   0   2 -24    6.92    1.04
   0   2 -24    6.51    1.13
   0   2 -23    2.43    0.99
   0   2 -23    4.26    1.25
   0   2 -23    3.00    0.98
   0   2 -23    3.17    1.10
   0   2 -22   13.29    1.52
   0   2 -22   13.45    1.77
   0   2 -22   13.37    1.41
   0   2 -22   13.81    1.55
   0   2 -21    0.57    1.02
   0   2 -21    0.68    1.26
   0   2 -21    1.22    0.95
   0   2 -21    1.33    1.05
   0   2 -20  172.68    6.03
   0   2 -20  157.89    5.23
   0   2 -20  166.15    5.66
   0   2 -19  142.29    5.33
   0   2 -19  143.96    5.04
   0   2 -18  133.50    3.96
   0   2 -18  119.81    4.88
   0   2 -18  119.42    4.22
   0   2 -18  121.13    4.63
   0   2 -17  262.82    8.37
   0   2 -17  262.93    7.67
   0   2 -17  264.52    8.15
   0   2 -16  232.31    7.18
   0   2 -16  219.22    6.88
   0   2 -15   40.08    1.98
   0   2 -15   37.43    1.94
   0   2 -15   39.45    2.31
   0   2 -14  422.32   11.29
   0   2 -14  418.59   11.27
   0   2 -13   13.06    1.25
   0   2 -13   11.25    1.06
   0   2 -13   12.14    1.28
   0   2 -12   38.42    1.73
   0   2 -12   34.18    1.64
   0   2 -12   35.32    1.92
   0   2 -11  482.40   12.40
   0   2 -11  478.01   11.94
   0   2 -11  485.52   14.06
   0  -2  11  516.50   15.00
   0   2 -11  466.08   11.91
   0   2 -11  491.29   12.29
   0  -2  10  249.35    8.41
   0   2 -10  238.99    7.71
   0  -2  10  235.13    5.84
   0   2 -10  232.98    6.18
   0  -2   9   93.01    2.81
   0   2  -9   94.04    4.05
   0  -2   9   97.51    4.57
   0   2  -9   91.90    2.79
   0   2  -9   93.94    3.00
   0   2  -8  108.51    4.20
   0  -2   8  101.33    2.78
   0  -2   8  107.56    3.09
   0  -2   7  119.72    4.53
   0   2  -7  114.47    4.17
   0  -2   7  109.39    3.21
   0  -2   6 1736.27   40.59
   0  -2   6 1824.79   41.86
   0   2  -6 1764.85   40.57
   0   2  -6 1820.37   41.57
   0  -2   5 1314.70   30.20
   0   2  -5 1368.56   30.57
   0   2  -5 1291.10   30.90
   0   2  -5 1277.76   32.34
   0  -2   5 1303.65   31.04
   0   2  -4 1203.27   31.09
   0  -2   4 1387.96   31.32
   0  -2   4 1396.20   30.74
   0   2  -4 1468.33   31.77
   0   2  -4 1219.69   32.37
   0  -2   3   10.67    0.85
   0  -2   3   11.35    0.72
   0   2  -3   10.84    1.90
   0   2  -2  601.03   14.38
   0   2  -2  588.67   13.22
   0   2  -1 1172.55   25.29
   0  -2   1 1157.53   29.08
   0   2  -1 1066.92   24.54
   0  -2   1 1022.57   24.54
   0  -2   0   14.92    3.28
   0   2   0   13.04    2.99
   0   2   0   13.90    0.97
   0  -2  -1  169.28    4.98
   0   2   1  280.91    8.61
   0   2   2 2965.28   48.41
   0  -2  -2 1805.30   44.34
   0  -2  -3 1065.09   27.76
   0   2   3 1608.62   29.91
   0  -2  -4  315.73    9.15
   0   2   4  425.25    9.92
   0   2   5 5706.86  129.24
   0   2   6    6.94    0.78
   0  -2  -6    8.55    1.57
   0  -2  -7 1093.86   31.13
   0   2   7 1036.17   28.89
   0  -2  -8  927.57   24.50
   0  -2  -8 1063.79   27.68
   0  -2  -9   47.82    3.37
   0  -2  -9   44.19    1.72
   0  -2  -9   42.62    2.42
   0  -2 -10 2567.10   61.17
   0  -2 -10 2576.41   57.66
   0  -2 -10 2418.57   58.67
   0  -2 -11  138.31    4.07
   0  -2 -11  136.65    4.95
   0  -2 -12    8.40    0.92
   0  -2 -12    6.59    1.48
   0  -2 -13    5.85    0.86
   0  -2 -13    4.08    1.45
   0  -2 -14   14.10    1.17
   0  -2 -14   13.25    1.80
   0  -2 -15    4.54    1.23
   0  -2 -15    3.55    0.87
   0  -2 -15    6.08    1.49
   0  -2 -16    0.66    1.12
   0  -2 -16    1.67    0.89
   0  -2 -16    1.46    1.45
   0  -2 -17  204.85    6.52
   0  -2 -17  208.02    6.13
   0  -2 -17  207.93    7.05
   0  -2 -18   96.12    3.61
   0  -2 -18  106.36    4.51
   0  -2 -19    5.00    1.11
   0  -2 -19    4.84    1.54
   0  -2 -20   35.88    2.08
   0  -2 -20   35.98    2.53
   0  -2 -21   13.56    1.38
   0  -2 -21   16.23    1.83
   0  -2 -22    0.56    1.20
   0  -2 -22    0.25    0.90
   0  -2 -22   -0.43    1.09
   0  -2 -23   27.88    2.19
   0  -2 -23   26.03    1.67
   0  -2 -23   27.51    2.00
   0  -2 -24   45.63    2.16
   0  -2 -24   47.14    2.39
   0  -2 -25   12.74    1.42
   0   3 -25    3.12    1.00
   0   3 -25    2.96    0.86
   0   3 -25    3.64    0.88
   0   3 -24    1.17    0.97
   0   3 -24    0.74    0.79
   0   3 -24    0.43    0.82
   0   3 -23    7.07    1.37
   0   3 -23    5.93    1.10
   0   3 -23    6.61    1.16
   0   3 -22   24.15    1.84
   0   3 -22   29.45    2.26
   0   3 -22   24.43    1.75
   0   3 -22   30.70    2.05
   0   3 -21    4.71    1.19
   0   3 -21    5.19    1.41
   0   3 -21    4.03    1.10
   0   3 -21    4.35    1.18
   0   3 -20   54.25    2.85
   0   3 -20   60.78    3.27
   0   3 -20   52.11    2.59
   0   3 -20   58.18    2.93
   0   3 -19   55.80    2.88
   0   3 -19   58.80    3.20
   0   3 -19   53.00    2.59
   0   3 -19   58.92    2.90
   0   3 -18    0.61    0.73
   0   3 -18    1.27    1.14
   0   3 -18    1.67    0.96
   0   3 -18    1.11    1.00
   0   3 -17    6.58    1.07
   0   3 -17    4.93    1.28
   0   3 -17    3.54    0.94
   0   3 -17    5.75    1.15
   0   3 -16    4.54    0.95
   0   3 -16    3.76    1.17
   0   3 -16    4.51    0.97
   0   3 -16    4.14    1.11
   0   3 -15   18.82    1.43
   0   3 -15   14.82    1.57
   0   3 -15   15.83    1.34
   0   3 -15   16.32    1.46
   0   3 -14   20.77    1.56
   0   3 -14   16.78    1.24
   0   3 -14   18.12    1.58
   0   3 -14   19.06    1.34
   0   3 -14   22.55    1.59
   0   3 -13    8.91    0.94
   0   3 -13    9.40    1.14
   0   3 -13    8.82    1.22
   0   3 -13    7.75    0.94
   0   3 -13    8.04    1.08
   0   3 -12   68.75    2.73
   0   3 -12   69.93    2.81
   0   3 -12   64.46    2.33
   0   3 -12   69.69    2.60
   0   3 -11  102.17    3.49
   0   3 -11  109.19    4.73
   0  -3  11  115.95    5.41
   0   3 -11  101.87    3.62
   0   3 -11   97.37    3.07
   0   3 -11   97.57    3.27
   0   3 -11  116.01    3.29
   0   3 -11   86.06    3.14
   0   3 -10  400.40   11.30
   0  -3  10  354.67    9.02
   0  -3  10  428.90   12.19
   0   3 -10  389.13    9.70
   0   3 -10  382.65   10.00
   0   3 -10  391.37    9.35
   0   3 -10  395.76    9.56
   0   3 -10  362.34    9.46
   0  -3   9   56.72    1.98
   0   3  -9   55.85    2.13
   0  -3   9   63.37    3.53
   0   3  -9   58.74    3.06
   0   3  -9   53.87    2.45
   0   3  -9   54.89    2.03
   0   3  -8  854.10   20.48
   0  -3   8  872.97   22.44
   0   3  -8  878.32   21.90
   0   3  -8  899.71   20.58
   0   3  -8  928.89   20.48
   0   3  -7   20.05    1.58
   0   3  -7   21.28    1.20
   0   3  -7   24.23    2.70
   0  -3   7   19.25    1.76
   0   3  -6  380.30   11.66
   0   3  -6  392.92    9.65
   0  -3   6  349.33    9.93
   0   3  -6  349.31    9.72
   0  -3   5  717.72   17.86
   0   3  -5  705.43   17.65
   0   3  -5  708.51   19.48
   0  -3   4 2465.80   57.98
   0   3  -4 2677.37   59.64
   0   3  -3 1080.74   28.21
   0   3  -3 1067.26   25.04
   0  -3   3 1111.07   25.41
   0  -3   2  808.54   19.66
   0   3  -2  850.21   19.66
   0   3  -1 1393.19   30.82
   0  -3   1 1257.65   30.04
   0  -3   0 1154.50   29.56
   0   3   0 1191.92   28.70
   0   3   1  799.56   17.92
   0  -3  -1  469.87   13.50
   0   3   2 3943.18   67.85
   0  -3  -2 2491.54   63.43
   0   3   3  370.87   10.10
   0  -3  -3  273.66    7.74
   0  -3  -4 2423.84   67.41
   0  -3  -4 3077.29   67.17
   0  -3  -5 1627.64   34.53
   0   3   5 1764.37   36.10
   0  -3  -6  393.08    9.29
   0   3   6  393.97   10.41
   0   3   7 1115.33   25.78
   0  -3  -7 1013.29   27.84
   0  -3  -8    5.60    1.67
   0   3   8    4.63    0.71
   0  -3  -9   19.55    1.01
   0  -3  -9   16.40    2.38
   0  -3 -10  978.31   26.99
   0  -3 -10  910.96   24.45
   0  -3 -11  136.97    6.76
   0  -3 -11  137.83    5.25
   0  -3 -12   57.85    2.27
   0  -3 -12   60.92    3.21
   0  -3 -13  230.55    6.19
   0  -3 -13  207.24    7.16
   0  -3 -14  169.92    4.98
   0  -3 -14  160.08    6.03
   0  -3 -15  250.50    6.97
   0  -3 -15  250.93    8.12
   0  -3 -16   87.11    3.87
   0  -3 -16   98.74    3.45
   0  -3 -16   92.85    4.35
   0  -3 -17  137.03    5.00
   0  -3 -17  139.73    4.51
   0  -3 -17  129.50    5.37
   0  -3 -18   41.69    2.22
   0  -3 -18   49.42    3.10
   0  -3 -19    6.71    1.16
   0  -3 -19    8.06    1.67
   0  -3 -20  207.29    6.26
   0  -3 -20  215.45    7.07
   0  -3 -21  147.97    4.85
   0  -3 -21  152.84    5.46
   0  -3 -22   20.48    1.55
   0  -3 -22   21.46    1.86
   0  -3 -23   19.14    1.43
   0  -3 -23   21.30    1.76
   0  -3 -24    3.01    0.78
   0  -3 -24    2.97    0.97
   0   4 -25    0.71    0.89
   0   4 -25   -0.03    0.73
   0   4 -24    4.80    1.15
   0   4 -24    5.58    1.03
   0   4 -24    4.88    1.00
   0   4 -23    1.85    1.12
   0   4 -23    1.16    0.89
   0   4 -23    0.53    0.88
   0   4 -22    6.65    1.19
   0   4 -22    8.36    1.50
   0   4 -22    5.43    1.16
   0   4 -22    7.22    1.20
   0   4 -21    0.95    0.94
   0   4 -21   -0.16    1.18
   0   4 -21    0.69    0.91
   0   4 -21    0.73    1.00
   0   4 -20    6.33    1.28
   0   4 -20    6.93    1.53
   0   4 -20    4.56    1.14
   0   4 -20    6.10    1.25
   0   4 -19    1.33    0.98
   0   4 -19    1.60    1.19
   0   4 -19    1.54    1.00
   0   4 -19    1.22    1.08
   0   4 -18   32.49    2.18
   0   4 -18   41.21    2.05
   0   4 -18   36.22    2.40
   0   4 -18   34.94    2.06
   0   4 -18   37.11    2.19
   0   4 -17   13.82    1.62
   0   4 -17   14.35    1.50
   0   4 -17   18.47    1.46
   0   4 -17   14.07    1.46
   0   4 -16  176.53    5.94
   0   4 -16  180.02    5.89
   0   4 -15  136.20    4.61
   0   4 -15  111.97    4.25
   0   4 -15  146.53    4.46
   0   4 -15  115.10    4.15
   0   4 -14   52.45    2.55
   0   4 -14   52.30    2.49
   0   4 -14   53.22    2.37
   0   4 -13  176.70    5.26
   0   4 -13  174.21    5.31
   0   4 -13  170.04    4.98
   0   4 -12  370.23    9.38
   0   4 -12  372.30    9.56
   0   4 -12  358.82    9.11
   0   4 -11  249.96    6.95
   0   4 -11  217.41    5.95
   0   4 -11  263.63    6.70
   0   4 -11  236.85    6.37
   0   4 -11  254.55    6.45
   0   4 -11  238.05    6.53
   0   4 -10  501.05   13.47
   0   4 -10  512.16   14.71
   0  -4  10  534.84   15.56
   0   4 -10  540.53   13.18
   0   4 -10  655.95   17.31
   0   4 -10  518.50   12.95
   0   4 -10  493.57   13.06
   0   4 -10  670.23   13.60
   0   4 -10  536.51   12.98
   0   4  -9 1462.61   36.60
   0  -4   9 1607.16   38.86
   0   4  -9 1557.35   36.55
   0   4  -9 2021.85   41.51
   0   4  -9 1530.07   38.08
   0   4  -9 1530.72   36.47
   0   4  -9 1634.11   36.41
   0   4  -9 2043.05   37.29
   0   4  -9 1445.34   36.51
   0   4  -8  314.79    7.71
   0   4  -8  320.90    8.19
   0  -4   8  313.38    9.45
   0   4  -8  313.23    8.97
   0   4  -8  285.52    7.61
   0   4  -8  298.59    7.51
   0   4  -7    1.66    0.87
   0   4  -7    2.32    1.67
   0   4  -7    2.01    0.83
   0   4  -7    2.53    0.82
   0   4  -7    1.14    0.57
   0  -4   7    1.50    0.95
   0  -4   6  829.23   20.95
   0   4  -6  806.91   20.61
   0   4  -6  848.27   22.97
   0   4  -5  189.19    5.75
   0  -4   5  190.80    5.95
   0   4  -4  255.71    6.76
   0  -4   4  259.69    7.28
   0  -4   3  173.66    5.16
   0   4  -3  167.64    7.60
   0   4  -3  172.75    4.93
   0   4  -2  619.63   15.22
   0  -4   2  586.81   15.13
   0  -4   1   96.86    4.63
   0   4  -1   98.61    3.41
   0  -4   1   89.88    2.49
   0  -4   1   96.37    3.16
   0  -4   0 1501.41   37.16
   0   4   0 1413.14   35.57
   0  -4  -1 1405.18   37.85
   0   4   1 2099.26   42.21
   0  -4  -2   21.49    2.11
   0   4   2   27.70    3.26
   0   4   3   11.74    2.27
   0  -4  -3   15.01    1.68
   0  -4  -4 4502.47  105.00
   0   4   4 4799.85  106.52
   0   4   5 1398.91   29.63
   0  -4  -5 1448.16   28.29
   0   4   6   49.42    2.55
   0  -4  -6   29.16    2.03
   0   4   7    3.89    0.96
   0   4   8 1350.45   30.79
   0  -4  -8 1165.88   33.14
   0  -4  -9  243.77    6.63
   0   4   9  273.87    6.56
   0  -4  -9  239.78    6.54
   0   4   9  260.85    7.08
   0  -4  -9  261.60    9.74
   0  -4 -10  145.02    4.26
   0  -4 -10  130.48    6.73
   0  -4 -10  122.70    4.20
   0   4  10  166.90    4.15
   0  -4 -10  153.72    4.26
   0  -4 -11  340.99    8.81
   0   4  11  364.57    8.58
   0  -4 -12 1269.39   28.93
   0  -4 -12 1168.00   30.20
   0  -4 -13    1.94    0.78
   0  -4 -13    0.46    1.39
   0  -4 -14  290.25    7.58
   0  -4 -14  252.67    8.56
   0  -4 -15  358.46    9.28
   0  -4 -15  335.30   10.43
   0  -4 -16  203.04    5.88
   0  -4 -16  186.29    6.85
   0  -4 -17   56.38    3.09
   0  -4 -17   60.15    2.59
   0  -4 -17   56.44    3.30
   0  -4 -18  282.05    8.66
   0  -4 -18  294.79    8.16
   0  -4 -18  300.63    9.23
   0  -4 -19  143.77    4.73
   0  -4 -19  141.07    5.48
   0  -4 -20    8.56    1.21
   0  -4 -20   10.55    1.69
   0  -4 -21    5.69    1.08
   0  -4 -21    9.21    1.59
   0  -4 -22   93.90    3.37
   0  -4 -22   91.79    3.83
   0  -4 -23   10.59    1.34
   0   4  24    1.37    0.70
   0  -4 -24    2.72    0.89
   0   5 -25    0.61    0.72
   0   5 -24    7.97    1.18
   0   5 -24    6.04    1.01
   0   5 -24    6.24    1.02
   0   5 -23   18.83    1.71
   0   5 -23   18.77    1.54
   0   5 -23   18.45    1.51
   0   5 -22    0.67    1.11
   0   5 -22    0.40    0.82
   0   5 -22    1.01    0.92
   0   5 -21    2.92    1.20
   0   5 -21    1.38    0.90
   0   5 -21    3.30    1.04
   0   5 -20   85.32    3.76
   0   5 -20   75.39    3.34
   0   5 -20   84.57    3.42
   0   5 -19   36.51    2.42
   0   5 -19   34.48    2.17
   0   5 -19   36.57    2.16
   0   5 -18   17.06    1.72
   0   5 -18   16.71    1.61
   0   5 -18   20.32    1.57
   0   5 -18   18.28    1.58
   0   5 -17   55.72    2.92
   0   5 -17   54.87    2.75
   0   5 -17   63.90    2.76
   0   5 -17   58.78    2.71
   0   5 -16    0.55    0.90
   0   5 -16    0.89    0.95
   0   5 -16    1.19    1.09
   0   5 -16    0.87    0.71
   0   5 -16    0.53    0.92
   0   5 -15   73.64    3.09
   0   5 -15   78.59    3.16
   0   5 -15   76.05    3.24
   0   5 -15   68.79    2.83
   0   5 -15   74.98    2.97
   0   5 -14  115.02    4.02
   0   5 -14  129.92    4.27
   0   5 -14  118.75    4.17
   0   5 -14  107.95    3.81
   0   5 -14  115.73    3.88
   0   5 -14  124.19    4.07
   0   5 -13  170.61    5.27
   0   5 -13  156.32    4.94
   0   5 -13  163.72    5.07
   0   5 -13  165.93    4.87
   0   5 -13  155.48    4.98
   0   5 -13  167.39    4.85
   0   5 -12   28.27    1.60
   0   5 -12   27.10    1.84
   0   5 -12   25.97    1.58
   0   5 -12   29.69    1.55
   0   5 -12   24.99    1.62
   0   5 -12   27.39    1.49
   0   5 -11   15.93    0.87
   0   5 -11   17.51    1.23
   0   5 -11   18.32    1.27
   0   5 -11   14.59    1.13
   0   5 -11   15.33    1.27
   0   5 -11   17.74    1.11
   0   5 -10  821.26   18.92
   0   5 -10  766.00   18.44
   0   5 -10  834.14   19.00
   0   5 -10  766.76   19.13
   0   5 -10  776.69   18.80
   0   5 -10  852.60   18.77
   0   5 -10  767.99   19.03
   0   5  -9  115.45    4.69
   0   5  -9  112.35    3.95
   0   5  -9  155.99    7.06
   0  -5   9  117.17    5.15
   0   5  -9  115.00    3.53
   0   5  -9  110.70    3.44
   0   5  -9  102.23    3.55
   0   5  -9  145.20    4.21
   0   5  -9  117.74    3.35
   0   5  -8  309.22    9.42
   0   5  -8  322.56    8.15
   0   5  -8  320.45    9.11
   0  -5   8  313.47    9.89
   0   5  -8  395.72   12.39
   0   5  -8  326.24    8.12
   0   5  -8  290.72    8.42
   0   5  -8  409.61    9.04
   0   5  -8  329.99    7.99
   0   5  -8  311.97    8.27
   0   5  -7  208.72    6.54
   0   5  -7  227.80    8.50
   0   5  -7  184.77    6.09
   0  -5   7  191.94    6.51
   0   5  -7  188.85    4.97
   0   5  -7  185.31    4.92
   0   5  -7  164.73    5.20
   0   5  -7  222.86    5.77
   0   5  -7  185.20    5.11
   0   5  -7  188.27    4.79
   0   5  -6   44.98    3.54
   0  -5   6   39.53    2.41
   0   5  -6   40.43    2.26
   0   5  -6   45.11    2.96
   0   5  -6   42.74    1.56
   0   5  -6   38.90    1.77
   0   5  -6   49.13    2.19
   0   5  -6   46.77    1.76
   0  -5   5  157.14    5.38
   0   5  -5  159.77    5.18
   0   5  -4  933.03   22.84
   0  -5   4  942.26   23.34
   0   5  -4 1003.79   26.25
   0  -5   3   76.72    3.11
   0   5  -3   85.54    3.97
   0   5  -3   75.55    2.92
   0   5  -2   37.21    2.00
   0  -5   2   36.28    1.38
   0  -5   2   34.97    1.92
   0   5  -1  435.61   11.67
   0  -5   1  433.15   10.30
   0   5   0 1681.64   45.29
   0  -5   0 2172.19   48.04
   0  -5  -1   90.23    4.78
   0   5   1  143.28    6.86
   0  -5  -2 8144.77  200.61
   0   5   2 9999.00  203.00
   0   5   3  670.30   18.27
   0  -5  -3  614.11   16.89
   0   5   4    3.84    1.67
   0  -5  -4    5.00    1.31
   0   5   5 4772.28   86.27
   0  -5  -5 3160.95   84.11
   0   5   6  963.02   21.70
   0   5   6 1089.64   23.86
   0   5   7  119.68    3.48
   0   5   7  126.92    4.63
   0  -5  -8  281.00    7.08
   0   5   8  283.46    7.10
   0   5   9 3442.53   75.96
   0  -5  -9 3344.12   76.02
   0  -5 -10   41.49    1.94
   0  -5 -10   45.20    1.91
   0   5  11  160.58    4.28
   0  -5 -11  153.34    4.51
   0   5  12  439.12   10.57
   0  -5 -12  445.01   10.98
   0  -5 -13  172.71    5.04
   0  -5 -13  162.94    6.18
   0  -5 -14  464.16   11.67
   0  -5 -14  447.40   13.03
   0  -5 -15   50.57    2.28
   0  -5 -15   47.77    3.11
   0  -5 -16    1.55    0.88
   0  -5 -16    1.02    1.41
   0  -5 -17   96.33    3.58
   0  -5 -17  101.99    4.56
   0  -5 -18   50.31    2.92
   0  -5 -18   47.38    2.37
   0  -5 -18   54.53    3.18
   0  -5 -19    0.55    0.87
   0  -5 -19    1.52    1.37
   0  -5 -20  155.91    4.98
   0  -5 -20  167.20    5.83
   0  -5 -21    2.16    1.25
   0  -5 -22   10.85    1.47
   0   5  23   22.29    1.38
   0  -5 -23   22.51    1.67
   0  -5 -24    0.30    0.74
   0   6 -24    0.04    0.87
   0   6 -23   13.06    1.48
   0   6 -23   11.86    1.24
   0   6 -22    5.25    1.30
   0   6 -22    8.11    1.18
   0   6 -21   26.92    2.08
   0   6 -21   24.19    1.78
   0   6 -21   22.49    1.66
   0   6 -20   30.61    2.23
   0   6 -20   31.50    1.98
   0   6 -20   32.11    2.00
   0   6 -19    5.66    1.14
   0   6 -19    5.31    1.32
   0   6 -19    5.40    1.12
   0   6 -19    7.25    1.17
   0   6 -18   22.98    1.74
   0   6 -18   21.57    1.85
   0   6 -18   21.06    1.66
   0   6 -18   24.90    1.73
   0   6 -17    1.02    0.97
   0   6 -17    1.62    0.94
   0   6 -17    1.39    1.07
   0   6 -17    0.26    0.76
   0   6 -17    1.66    0.99
   0   6 -17    1.28    0.89
   0   6 -16  250.15    6.98
   0   6 -16  214.86    6.68
   0   6 -16  234.90    7.00
   0   6 -16  227.87    6.52
   0   6 -16  209.83    6.54
   0   6 -16  230.95    6.59
   0   6 -15   -0.24    1.08
   0   6 -15    0.68    0.85
   0   6 -15    1.43    1.02
   0   6 -15    0.46    0.86
   0   6 -15    0.44    0.78
   0   6 -14    4.86    1.22
   0   6 -14    3.93    1.01
   0   6 -14    5.24    1.11
   0   6 -14    4.90    1.02
   0   6 -14    5.09    1.14
   0   6 -14    5.09    0.97
   0   6 -13  175.39    5.63
   0   6 -13  168.95    5.28
   0   6 -13  174.07    5.41
   0   6 -13  187.23    5.34
   0   6 -13  184.38    5.21
   0   6 -13  179.55    5.55
   0   6 -12    5.06    0.88
   0   6 -12    6.17    0.99
   0   6 -12    5.20    0.92
   0   6 -12    4.64    0.78
   0   6 -12    6.15    1.14
   0   6 -11  138.24    4.13
   0   6 -11  128.28    3.66
   0   6 -11  142.72    4.24
   0   6 -11  132.47    4.11
   0   6 -11  133.11    4.33
   0   6 -11  141.32    4.00
   0   6 -10   28.31    1.47
   0   6 -10   26.03    1.13
   0   6 -10   23.88    1.66
   0   6 -10   24.54    1.37
   0   6 -10   23.28    1.57
   0   6 -10   25.25    1.26
   0   6  -9   99.03    3.91
   0   6  -9  103.88    3.14
   0   6  -9   94.39    3.37
   0   6  -9  103.28    3.10
   0   6  -9  100.72    2.80
   0   6  -9  103.25    3.38
   0   6  -9  109.58    3.00
   0   6  -8    3.16    0.70
   0  -6   8    3.78    1.29
   0   6  -8    4.33    0.57
   0   6  -8    2.99    1.03
   0   6  -8    3.19    0.91
   0   6  -8    3.04    0.63
   0   6  -8    3.23    0.50
   0   6  -8    2.97    0.89
   0   6  -8    6.89    0.65
   0   6  -7  425.73   13.58
   0   6  -7  402.17   11.68
   0   6  -7  378.76   10.95
   0   6  -7  381.68    9.46
   0  -6   7  369.86   11.29
   0   6  -7  328.30    9.32
   0   6  -7  375.79    9.71
   0   6  -7  387.29    9.43
   0   6  -7  414.15    9.77
   0   6  -7  421.29    9.34
   0   6  -7  446.11   10.37
   0   6  -6 2651.65   57.39
   0  -6   6 2333.97   55.69
   0   6  -6 2375.29   53.75
   0   6  -6 2421.41   55.41
   0   6  -6 2098.47   53.84
   0   6  -6 2394.89   53.96
   0   6  -6 2368.78   53.71
   0   6  -6 2497.46   54.53
   0   6  -6 2480.68   54.03
   0   6  -5  691.21   18.34
   0   6  -5  789.94   18.01
   0   6  -5  850.46   21.73
   0  -6   5  793.54   19.73
   0   6  -5  884.51   22.22
   0   6  -5  798.18   18.15
   0   6  -5  786.00   18.25
   0   6  -5  757.15   17.96
   0   6  -4  195.96    6.14
   0   6  -4  242.34    8.30
   0   6  -4  246.81    9.55
   0   6  -4  202.02    6.44
   0  -6   4  209.98    6.89
   0   6  -4  219.93    5.58
   0   6  -4  245.77    6.20
   0   6  -4  235.13    5.85
   0   6  -4  230.30    5.59
   0   6  -3   26.91    1.83
   0  -6   3   23.69    1.77
   0  -6   3   22.44    1.18
   0   6  -3   26.35    2.35
   0   6  -3   23.39    1.69
   0   6  -3   30.98    3.78
   0   6  -3   24.47    1.03
   0   6  -3   27.19    1.07
   0   6  -2  608.68   14.44
   0   6  -2  601.37   15.94
   0  -6   2  615.36   15.85
   0  -6   2  613.56   14.61
   0   6  -1  117.27    4.46
   0   6  -1  108.36    4.36
   0   6   0  552.47   17.83
   0   6   1   15.91    0.84
   0  -6  -1   17.35    1.59
   0   6   2  435.96   10.35
   0   6   2  407.61   10.40
   0   6   3    5.99    0.75
   0   6   3    6.31    0.99
   0   6   4   48.06    1.77
   0   6   4   49.37    1.83
   0   6   5   28.93    1.38
   0   6   5   26.22    1.19
   0   6   5   22.93    1.20
   0   6   5   28.67    2.51
   0   6   6  118.64    3.54
   0   6   6  107.18    3.37
   0  -6  -6  110.16    4.48
   0   6   7    1.70    0.67
   0   6   7    2.27    0.62
   0  -6  -7    1.73    0.95
   0   6   7    1.96    0.49
   0   6   7    2.99    1.07
   0  -6  -8  133.70    3.91
   0   6   8  138.09    3.99
   0   6   8  146.16    5.18
   0   6   9   74.91    2.49
   0  -6  -9   69.65    2.47
   0  -6 -10  113.10    3.58
   0   6  10  119.50    3.52
   0   6  11  481.24   11.26
   0  -6 -11  463.98   11.46
   0  -6 -12  111.23    3.70
   0   6  12  120.67    3.48
   0  -6 -13  257.47    6.91
   0  -6 -13  234.61    8.07
   0  -6 -14  247.71    6.87
   0  -6 -14  242.29    8.13
   0  -6 -15   26.00    1.67
   0  -6 -15   34.30    2.67
   0  -6 -16  105.38    3.69
   0  -6 -16  103.82    4.67
   0  -6 -17   17.06    1.42
   0  -6 -17   16.95    2.12
   0  -6 -18    4.64    1.55
   0  -6 -19    5.53    1.46
   0   6  20   11.50    1.25
   0  -6 -20   10.86    1.70
   0   6  21   35.28    1.86
   0  -6 -21   35.33    2.34
   0   6  22   58.06    2.35
   0  -6 -22   58.28    2.74
   0   6  23    3.68    0.75
   0  -6 -23    2.66    0.92
   0   7 -24   24.02    1.65
   0   7 -24   20.58    1.44
   0   7 -23   33.21    1.98
   0   7 -23   23.72    1.66
   0   7 -22    3.58    1.16
   0   7 -22    5.29    1.07
   0   7 -21    0.21    0.82
   0   7 -21    0.78    1.05
   0   7 -21    0.19    0.90
   0   7 -21    0.36    0.86
   0   7 -20   78.06    3.37
   0   7 -20   62.76    2.95
   0   7 -20   73.85    3.00
   0   7 -20   62.19    2.85
   0   7 -19    1.05    0.89
   0   7 -19    0.91    1.09
   0   7 -19    1.48    0.96
   0   7 -19    0.34    0.83
   0   7 -18   53.21    2.77
   0   7 -18   46.05    2.46
   0   7 -18   51.11    2.41
   0   7 -18   45.84    2.41
   0   7 -17    0.59    0.82
   0   7 -17    0.45    1.00
   0   7 -17    0.47    0.81
   0   7 -17    0.96    0.98
   0   7 -17    0.39    0.75
   0   7 -16    1.31    0.86
   0   7 -16    2.21    1.12
   0   7 -16    1.96    1.10
   0   7 -16    0.99    0.89
   0   7 -16    1.70    0.82
   0   7 -15  138.22    4.70
   0   7 -15  125.52    4.31
   0   7 -15  131.98    4.52
   0   7 -15  119.68    4.27
   0   7 -15  129.43    4.17
   0   7 -14   30.38    1.80
   0   7 -14   29.47    1.86
   0   7 -14   30.87    1.65
   0   7 -13  156.27    4.79
   0   7 -13  158.97    4.94
   0   7 -13  145.43    4.77
   0   7 -13  157.72    4.64
   0   7 -12   86.79    3.13
   0   7 -12   91.82    3.52
   0   7 -12   90.00    3.26
   0   7 -12   87.63    3.20
   0   7 -12   91.17    3.01
   0   7 -11    0.92    0.62
   0   7 -11    0.73    0.91
   0   7 -11    0.94    0.47
   0   7 -11    3.13    0.84
   0   7 -11    1.36    0.75
   0   7 -11    2.10    0.62
   0   7 -11    0.60    0.96
   0   7 -10   75.48    2.41
   0   7 -10   95.60    3.01
   0   7 -10   90.15    3.24
   0   7 -10   84.98    2.56
   0   7 -10   82.00    3.20
   0   7 -10   88.23    2.74
   0   7 -10   83.66    2.85
   0   7  -9  235.53    6.16
   0   7  -9  229.43    7.55
   0   7  -9  233.88    5.79
   0   7  -9  229.55    6.38
   0   7  -9  231.97    6.46
   0   7  -9  231.98    6.04
   0   7  -9  243.98    5.95
   0   7  -8   52.85    1.80
   0   7  -8   51.23    2.18
   0   7  -8   52.07    1.99
   0   7  -8   50.55    3.16
   0   7  -8   42.59    1.79
   0  -7   8   62.97    1.88
   0   7  -8   52.94    1.95
   0   7  -8   57.74    2.32
   0   7  -7  163.66    4.68
   0   7  -7  168.48    4.30
   0   7  -7  151.64    4.49
   0   7  -7  171.03    4.52
   0  -7   7  158.15    4.32
   0   7  -7  164.79    4.79
   0   7  -7  156.84    4.42
   0   7  -6  419.12    9.81
   0   7  -6  423.51   10.08
   0   7  -6  406.07    9.93
   0  -7   6  420.81   12.07
   0   7  -6  441.42   13.46
   0  -7   6  427.24    9.94
   0   7  -6  398.46    9.89
   0   7  -5   43.60    2.07
   0  -7   5   43.55    2.11
   0  -7   5   43.48    2.73
   0   7  -5   49.24    3.66
   0   7  -5   45.69    1.67
   0   7  -5   47.98    1.75
   0   7  -5   45.28    1.58
   0   7  -5   42.33    1.61
   0   7  -5   43.70    1.46
   0   7  -4    6.30    1.03
   0  -7   4    5.71    1.27
   0  -7   4    5.63    0.71
   0   7  -4    6.18    2.26
   0   7  -4    6.96    1.68
   0   7  -4    6.65    1.15
   0   7  -4    5.54    0.63
   0   7  -4    7.38    0.68
   0   7  -4    5.29    0.66
   0   7  -4    7.76    0.68
   0   7  -3  120.74    4.73
   0  -7   3  129.46    3.80
   0   7  -3  137.93    5.69
   0  -7   3  130.75    5.00
   0   7  -3  132.24    3.59
   0   7  -3  137.16    3.64
   0   7  -3  128.98    3.49
   0   7  -3  126.46    3.57
   0   7  -2  155.46    5.71
   0   7  -2  169.60    4.33
   0   7  -2  157.14    4.20
   0   7  -2  151.86    4.20
   0   7  -1   10.57    0.72
   0   7  -1   11.99    1.53
   0   7  -1    7.76    0.63
   0   7  -1    8.33    0.70
   0   7   0   94.77    2.81
   0   7   0  137.26    3.85
   0   7   0  157.15    7.43
   0   7   0   81.19    4.23
   0   7   0  102.31    2.78
   0   7   0   90.97    2.84
   0   7   1  369.09    9.45
   0  -7  -1  352.34   11.02
   0   7   1  378.96    9.37
   0   7   1  375.68    9.36
   0   7   2   41.40    1.58
   0   7   2   42.14    3.04
   0   7   2   35.58    1.57
   0   7   2   41.41    1.51
   0   7   2   40.38    1.49
   0   7   3   23.94    2.45
   0   7   3   23.98    1.39
   0   7   3   15.64    1.07
   0   7   3   14.08    0.91
   0   7   3   14.38    0.91
   0   7   4 2022.57   48.42
   0   7   4 2092.26   48.62
   0   7   4 2001.99   48.45
   0   7   5  108.20    3.35
   0   7   5  102.50    3.16
   0   7   6   10.84    0.89
   0   7   6   11.92    1.03
   0   7   6   12.97    0.87
   0   7   7  564.51   12.85
   0   7   7  524.05   12.73
   0   7   7  590.81   15.01
   0   7   7  491.46   12.42
   0   7   8  222.42    6.00
   0   7   8  215.07    5.64
   0   7   9  100.12    3.10
   0   7   9   90.98    3.11
   0   7  10  349.19    8.55
   0   7  10  320.94    8.65
   0  -7 -11  302.78    8.36
   0   7  11  303.06    8.20
   0   7  11  326.46    8.01
   0   7  12  452.07   11.02
   0   7  12  445.60   11.38
   0  -7 -13   88.18    4.26
   0  -7 -14  638.17   17.22
   0   7  15   46.25    2.26
   0  -7 -15   47.36    3.09
   0   7  16   60.94    2.64
   0  -7 -16   61.13    3.48
   0   7  17    1.54    0.88
   0  -7 -17    0.99    1.32
   0   7  18   48.30    2.28
   0  -7 -18   47.90    2.99
   0   7  19  209.88    6.17
   0  -7 -19  222.36    7.11
   0   7  20   10.57    1.17
   0  -7 -20   12.64    1.64
   0   7  21   12.37    1.12
   0  -7 -21   13.61    1.52
   0   7  22   34.29    1.66
   0  -7 -22   35.22    2.04
   0   7  23    1.30    0.65
   0   8 -23    7.01    1.09
   0   8 -23    7.57    1.15
   0   8 -22    4.18    1.03
   0   8 -22    4.27    1.06
   0   8 -21    4.27    1.04
   0   8 -21    5.79    1.23
   0   8 -20    0.79    0.85
   0   8 -20    1.57    1.11
   0   8 -20    0.59    1.01
   0   8 -19   61.75    2.99
   0   8 -19   57.30    2.77
   0   8 -19   57.49    2.65
   0   8 -18   16.11    1.64
   0   8 -18   15.60    1.55
   0   8 -18   14.94    1.44
   0   8 -18   15.98    1.48
   0   8 -17    2.37    0.94
   0   8 -17    4.86    1.21
   0   8 -17    2.67    0.96
   0   8 -17    2.50    1.02
   0   8 -16   22.47    1.81
   0   8 -16   13.93    1.49
   0   8 -16   20.72    1.44
   0   8 -16   17.06    1.47
   0   8 -15    0.39    0.75
   0   8 -15    0.84    0.89
   0   8 -15    0.60    0.89
   0   8 -15    0.28    0.71
   0   8 -14   25.90    1.81
   0   8 -14   30.07    1.85
   0   8 -14   30.49    1.66
   0   8 -14   25.73    1.70
   0   8 -13    7.01    1.32
   0   8 -13    7.89    1.12
   0   8 -13    3.65    1.01
   0   8 -13    6.22    0.98
   0   8 -12   43.95    2.35
   0   8 -12   43.67    2.13
   0   8 -12   38.17    2.05
   0   8 -12   43.96    2.04
   0   8 -11    0.90    0.66
   0   8 -11    0.86    0.90
   0   8 -11    1.64    0.80
   0   8 -11    0.42    0.75
   0   8 -10   37.97    1.81
   0   8 -10   34.15    1.44
   0   8 -10   36.31    1.49
   0   8 -10   38.11    2.00
   0   8 -10   33.17    1.67
   0   8  -9   14.95    0.94
   0   8  -9   15.36    1.31
   0   8  -9   16.79    1.03
   0   8  -9   16.62    1.15
   0   8  -9   14.45    1.05
   0   8  -8  314.35    8.04
   0   8  -8  307.13    7.59
   0   8  -8  314.30    7.85
   0  -8   8  324.62    7.69
   0   8  -8  307.54    7.77
   0   8  -7  129.56    3.63
   0   8  -7  122.71    3.41
   0   8  -7  124.46    3.70
   0   8  -7  113.68    3.68
   0  -8   7  110.26    3.44
   0   8  -7  118.71    3.52
   0   8  -6    3.32    0.56
   0   8  -6    3.69    0.67
   0   8  -6    2.58    0.59
   0   8  -6    3.35    0.62
   0   8  -6    4.75    0.91
   0   8  -6    2.57    0.46
   0   8  -5   11.27    1.20
   0   8  -5   12.08    0.87
   0   8  -5   11.97    0.87
   0   8  -5   12.46    0.84
   0   8  -5   13.33    0.77
   0   8  -5   12.72    0.90
   0   8  -4   50.70    2.82
   0   8  -4   52.71    1.84
   0   8  -4   51.83    1.84
   0   8  -4   45.84    1.63
   0   8  -4   48.36    1.81
   0   8  -3  665.05   16.13
   0   8  -3  682.56   16.20
   0   8  -3  691.63   15.98
   0   8  -3  655.46   16.14
   0   8  -2  249.98    6.58
   0   8  -2  264.60    6.73
   0   8  -2  253.69    6.62
   0   8  -1   55.92    2.07
   0   8  -1   56.35    1.96
   0   8  -1   50.88    3.26
   0   8  -1   58.75    1.89
   0   8  -1   53.91    1.97
   0   8  -1   60.57    1.87
   0   8   0  452.00   10.97
   0  -8   0  438.30   12.91
   0   8   0  438.35   10.85
   0   8   0  457.17   10.86
   0   8   0  415.98   10.98
   0   8   1  399.79   10.67
   0  -8  -1  386.10   12.47
   0   8   1  442.47   10.61
   0   8   1  449.99   10.62
   0   8   2    9.03    1.13
   0   8   2   10.89    0.80
   0   8   2    9.47    0.76
   0   8   3   91.55    2.93
   0   8   3   93.22    2.95
   0   8   4  291.80    7.47
   0   8   4  291.00    7.63
   0   8   4  287.50    7.49
   0   8   5    1.15    0.61
   0   8   5    1.53    0.66
   0   8   5    0.81    0.53
   0   8   5    0.67    0.60
   0   8   6    5.22    0.72
   0   8   6    8.54    0.90
   0   8   6    7.45    0.80
   0   8   6    6.55    0.84
   0   8   7   53.67    2.19
   0   8   7   53.50    2.15
   0   8   8  203.86    5.23
   0   8   8  208.91    5.59
   0   8   9  109.54    3.45
   0   8   9  108.34    3.52
   0   8  10  489.34   12.23
   0   8  11   26.48    1.60
   0   8  12  173.85    5.18
   0   8  13  127.82    4.15
   0  -8 -13  118.82    5.20
   0   8  14   54.00    2.43
   0  -8 -14   53.04    3.32
   0   8  15    3.80    0.94
   0  -8 -15    3.11    1.51
   0   8  16   89.15    3.32
   0  -8 -16   90.54    4.30
   0   8  17    4.23    0.97
   0  -8 -17    3.32    1.49
   0   8  18   32.05    1.82
   0  -8 -18   32.34    2.47
   0   8  19    3.33    0.86
   0  -8 -19    1.17    1.19
   0   8  20    0.51    0.68
   0   8  20    0.53    0.80
   0  -8 -20    1.21    1.08
   0   8  21   30.41    1.57
   0   8  21   33.33    1.75
   0  -8 -21   28.72    1.93
   0   8  22   45.89    1.95
   0  -8 -22   40.93    2.09
   0   9 -22   45.91    2.29
   0   9 -22   39.56    2.10
   0   9 -21    5.29    1.10
   0   9 -21    5.69    1.16
   0   9 -20   44.44    2.43
   0   9 -20   55.81    2.68
   0   9 -19    5.59    1.07
   0   9 -19    8.42    1.29
   0   9 -19    6.81    1.14
   0   9 -19    6.34    1.25
   0   9 -18    0.93    0.84
   0   9 -18    1.19    0.93
   0   9 -18    0.73    0.86
   0   9 -18   -0.25    0.94
   0   9 -17   71.08    3.04
   0   9 -17   53.27    2.76
   0   9 -17   51.26    2.73
   0   9 -17   64.23    2.77
   0   9 -16   61.39    2.95
   0   9 -16   66.27    2.86
   0   9 -15   45.56    2.36
   0   9 -15   38.71    2.24
   0   9 -15   39.87    2.10
   0   9 -14    4.40    0.92
   0   9 -14    4.65    1.07
   0   9 -14    3.97    1.06
   0   9 -13   34.03    2.09
   0   9 -13   38.66    2.01
   0   9 -12    2.14    1.06
   0   9 -12    0.30    0.73
   0   9 -12    1.08    0.80
   0   9 -12    1.15    0.96
   0   9 -11   42.90    2.18
   0   9 -11   42.55    2.01
   0   9 -10    1.39    0.87
   0   9 -10    1.15    0.68
   0   9 -10    0.77    0.54
   0   9 -10    0.58    0.57
   0   9 -10    1.61    0.78
   0   9  -9    1.09    0.64
   0   9  -9    1.65    0.58
   0   9  -9    2.01    0.88
   0   9  -9    2.34    0.73
   0   9  -9    1.86    0.65
   0  -9   9    1.06    0.63
   0   9  -8   12.56    0.90
   0   9  -8   12.06    1.11
   0   9  -8   11.22    0.98
   0   9  -8    7.84    0.98
   0  -9   8   10.19    0.98
   0   9  -8    9.64    0.93
   0   9  -7  116.64    3.46
   0   9  -7  114.14    3.31
   0   9  -7  109.00    3.46
   0  -9   7  107.95    3.41
   0   9  -7  109.63    3.41
   0   9  -6   21.16    1.22
   0   9  -6   22.49    1.18
   0   9  -6   22.01    1.56
   0  -9   6   19.06    1.29
   0   9  -6   20.93    1.21
   0   9  -6   19.38    1.01
   0   9  -5   87.97    3.26
   0   9  -5   85.07    2.73
   0   9  -5   86.13    2.79
   0   9  -5   84.43    2.55
   0   9  -5   86.72    2.79
   0   9  -4  260.34    6.77
   0   9  -4  261.50    6.76
   0   9  -4  252.93    6.51
   0   9  -4  251.66    6.75
   0   9  -3   39.69    1.63
   0   9  -3   40.48    1.69
   0   9  -3   34.06    1.41
   0   9  -3   35.01    1.58
   0   9  -2   56.33    2.09
   0   9  -2   52.78    1.97
   0   9  -2   53.25    1.80
   0   9  -1  179.20    5.09
   0   9  -1  177.92    4.91
   0   9  -1  165.52    4.90
   0   9  -1  176.60    4.74
   0   9   0  286.85    7.71
   0   9   0  307.93    7.63
   0   9   0  272.48    7.73
   0   9   0  318.68    7.63
   0   9   1   44.89    1.72
   0   9   1   44.93    1.69
   0   9   2  135.68    3.99
   0   9   2  136.19    4.01
   0   9   3    0.38    0.57
   0   9   3    1.03    0.59
   0   9   4   31.16    1.49
   0   9   4   30.84    1.54
   0   9   5   22.10    1.23
   0   9   5   22.35    1.29
   0   9   6  267.24    6.90
   0   9   6  268.33    7.06
   0   9   6  269.36    7.12
   0   9   7   11.73    0.93
   0   9   7    9.96    1.01
   0   9   7   10.27    1.05
   0   9   8  134.49    3.75
   0   9   8  129.16    4.06
   0   9   8  131.17    4.16
   0   9   9  341.69    8.94
   0   9   9  346.59    9.10
   0   9  10   34.00    1.80
   0   9  10   36.36    1.92
   0   9  11    3.05    0.87
   0   9  12    5.30    0.95
   0   9  13   23.46    1.55
   0  -9 -13   22.65    2.40
   0   9  14  227.95    6.45
   0  -9 -14  218.36    7.59
   0   9  15    0.80    0.84
   0  -9 -15    1.46    1.47
   0   9  16   83.41    3.19
   0   9  16   88.69    3.39
   0  -9 -16   86.39    4.13
   0   9  17   75.83    2.94
   0  -9 -17   76.45    3.74
   0   9  17   80.99    3.15
   0   9  18   58.75    2.47
   0   9  18   64.34    2.69
   0  -9 -18   58.55    3.13
   0   9  19    2.81    0.80
   0   9  19    3.27    0.89
   0  -9 -19    2.13    1.19
   0   9  20   47.94    2.02
   0   9  20   54.10    2.27
   0  -9 -20   47.82    2.52
   0  -9 -21  110.90    3.99
   0   9  21  128.14    3.83
   0  10 -22   11.70    1.22
   0  10 -22    9.66    1.17
   0  10 -21   10.70    1.24
   0  10 -21   14.23    1.37
   0  10 -20   35.29    2.04
   0  10 -20   22.25    1.75
   0  10 -19   46.28    2.44
   0  10 -19   43.85    2.37
   0  10 -19   38.55    2.22
   0  10 -19   42.05    2.17
   0  10 -18  108.58    4.00
   0  10 -18   95.34    3.85
   0  10 -18  101.34    3.89
   0  10 -18  100.59    3.68
   0  10 -17    8.92    1.31
   0  10 -17    6.70    1.28
   0  10 -17    7.15    1.29
   0  10 -17    8.08    1.15
   0  10 -16    2.82    0.95
   0  10 -16    3.76    1.07
   0  10 -16    3.90    1.16
   0  10 -15  180.53    5.66
   0  10 -15  174.76    5.70
   0  10 -15  176.58    5.51
   0  10 -14   18.01    1.57
   0  10 -14   23.49    1.81
   0  10 -14   19.51    1.52
   0  10 -13  110.78    4.31
   0  10 -13  125.35    4.22
   0  10 -12    1.01    0.79
   0  10 -12    2.56    1.03
   0  10 -12    1.02    0.82
   0  10 -11    3.44    0.87
   0  10 -11    3.67    0.97
   0  10 -11    2.33    0.96
   0  10 -10  391.47    9.81
   0  10 -10  391.68    9.41
   0 -10  10  383.84    9.50
   0  10 -10  382.77    9.74
   0  10  -9    1.27    0.63
   0  10  -9    1.83    0.80
   0  10  -9    1.07    0.73
   0  10  -9    0.51    0.71
   0 -10   9    0.69    0.73
   0  10  -8  344.77    8.64
   0  10  -8  351.22    8.85
   0 -10   8  360.27    8.84
   0  10  -8  341.02    8.82
   0  10  -7   97.88    3.07
   0  10  -7  101.49    3.22
   0  10  -7   93.03    3.37
   0 -10   7   88.72    3.19
   0  10  -7   90.49    3.15
   0  10  -6   18.82    1.26
   0  10  -6   17.48    1.16
   0  10  -6   20.05    1.57
   0 -10   6   17.11    1.37
   0  10  -6   17.42    1.23
   0  10  -5  103.21    3.36
   0  10  -5   99.98    3.30
   0  10  -5  108.23    3.84
   0  10  -5  106.21    3.13
   0  10  -5  104.64    3.39
   0  10  -4  271.75    7.02
   0  10  -4  262.12    7.00
   0  10  -4  255.08    7.00
   0  10  -4  256.78    6.72
   0  10  -3   71.45    2.53
   0  10  -3   72.05    2.58
   0  10  -3   66.01    2.27
   0  10  -3   63.55    2.48
   0  10  -2   39.31    1.87
   0  10  -2   43.50    1.79
   0  10  -2   36.58    1.76
   0  10  -2   39.85    1.59
   0  10  -1   14.28    1.18
   0  10  -1   14.63    1.10
   0  10  -1   13.75    0.96
   0  10  -1   11.29    1.07
   0  10   0  165.48    4.74
   0  10   0  156.50    4.91
   0  10   1    1.89    0.64
   0  10   1    1.90    0.62
   0  10   2    9.38    0.90
   0  10   2   10.09    0.92
   0  10   3    2.56    0.90
   0  10   3    2.26    0.68
   0  10   3    2.63    0.69
   0  10   4   12.95    1.02
   0  10   4   11.75    1.03
   0  10   5    9.88    1.02
   0  10   5   12.84    1.08
   0  10   5   12.12    1.11
   0  10   6  137.34    3.92
   0  10   6  126.34    3.99
   0  10   6  129.20    4.08
   0  10   7  269.18    6.96
   0  10   7  265.75    7.21
   0  10   7  271.73    7.34
   0  10   8   19.87    1.40
   0  10   8   18.52    1.46
   0  10   9  120.79    3.96
   0  10   9  126.83    4.14
   0  10  10    0.89    0.77
   0  10  10    0.99    0.78
   0  10  11   61.14    2.57
   0  10  11   62.35    2.70
   0  10  12   10.71    1.16
   0  10  12   14.00    1.36
   0  10  13   -0.28    0.79
   0 -10 -13    0.57    1.38
   0  10  13    0.43    0.89
   0  10  14   93.04    3.36
   0  10  14   96.14    3.55
   0 -10 -14   86.99    4.26
   0  10  15  111.08    3.77
   0  10  15  113.64    4.00
   0 -10 -15  108.01    4.75
   0  10  16  100.19    3.52
   0  10  16  108.55    3.79
   0 -10 -16   97.01    4.35
   0  10  17    4.15    0.92
   0 -10 -17    5.42    1.44
   0  10  17    6.55    1.12
   0  10  18   89.76    3.10
   0 -10 -18   82.46    3.65
   0  10  19    2.80    0.84
   0 -10 -19    0.44    0.96
   0 -10 -20   12.50    1.29
   0  10  20   15.66    1.18
   0  11 -21   19.87    1.50
   0  11 -20    8.28    1.15
   0  11 -20    8.80    1.22
   0  11 -19    1.91    0.95
   0  11 -19    2.30    1.00
   0  11 -19    2.18    1.01
   0  11 -18   10.04    1.33
   0  11 -18    7.98    1.29
   0  11 -18    6.56    1.28
   0  11 -18    7.91    1.13
   0  11 -17    5.11    1.05
   0  11 -17    6.83    1.30
   0  11 -17    8.80    1.35
   0  11 -17    4.74    1.11
   0  11 -16    3.16    0.96
   0  11 -16    3.41    1.10
   0  11 -16    2.28    1.08
   0  11 -15   45.73    2.53
   0  11 -15   51.00    2.48
   0  11 -14    1.29    0.89
   0  11 -14    1.32    1.06
   0  11 -14    1.20    0.95
   0  11 -13    3.09    0.92
   0  11 -13    4.07    1.05
   0  11 -13    3.23    1.21
   0  11 -12  173.28    5.26
   0  11 -12  163.65    5.14
   0  11 -11   13.71    1.36
   0  11 -11   17.33    1.59
   0  11 -11   15.99    1.41
   0  11 -10    1.20    0.82
   0  11 -10    1.21    0.63
   0  11 -10    0.98    1.04
   0 -11  10    0.39    0.74
   0  11 -10    0.98    0.83
   0  11  -9    2.70    0.71
   0  11  -9    3.09    0.85
   0 -11   9    2.64    0.84
   0  11  -9    3.24    0.86
   0  11  -9    3.56    0.91
   0  11  -8    0.97    0.75
   0  11  -8    1.36    0.68
   0  11  -8    1.17    0.86
   0  11  -8    1.58    0.82
   0 -11   8    0.75    0.80
   0  11  -7   19.23    1.35
   0  11  -7   19.25    1.29
   0  11  -7   17.99    1.50
   0 -11   7   21.50    1.52
   0  11  -7   21.48    1.41
   0  11  -6   94.09    3.23
   0  11  -6   97.22    3.32
   0  11  -6   96.51    3.65
   0 -11   6  103.20    3.58
   0  11  -6   96.74    3.36
   0  11  -5    2.43    0.75
   0  11  -5    2.82    0.78
   0  11  -5    2.51    1.13
   0  11  -5    3.58    0.82
   0 -11   5    1.43    0.96
   0  11  -5    1.95    0.56
   0  11  -4  205.77    5.77
   0  11  -4  217.07    5.79
   0 -11   4  188.18    6.05
   0  11  -4  195.62    5.42
   0  11  -4  185.29    5.71
   0  11  -3  211.52    5.68
   0  11  -3  203.17    5.76
   0  11  -3  181.66    5.62
   0  11  -3  178.55    5.28
   0  11  -2   50.01    2.21
   0  11  -2   52.38    2.13
   0  11  -2   43.65    2.06
   0  11  -2   44.30    1.84
   0  11  -1  500.89   12.97
   0  11  -1  522.28   12.82
   0  11   0    0.32    0.73
   0  11   0    2.05    1.10
   0  11   0    0.63    0.90
   0  11   0    1.31    0.59
   0  11   1   29.11    1.87
   0  11   1   23.61    1.38
   0  11   2  154.38    4.73
   0  11   2  164.00    4.78
   0  11   3  177.63    5.36
   0  11   3  188.24    5.42
   0  11   4    8.61    0.97
   0  11   4    9.34    0.99
   0  11   5  155.58    4.75
   0  11   5  162.54    4.80
   0  11   5  171.51    4.91
   0  11   6   10.62    1.06
   0  11   6    9.80    1.11
   0  11   7    5.33    0.84
   0  11   7    6.54    0.97
   0  11   7    6.69    1.03
   0  11   8  119.08    3.79
   0  11   8  117.86    3.92
   0  11   9   53.29    2.28
   0  11   9   48.95    2.37
   0  11  10   29.39    1.71
   0  11  10   29.33    1.81
   0  11  11    0.86    0.77
   0  11  11    0.46    0.89
   0  11  12   10.73    1.17
   0  11  12   13.64    1.36
   0  11  13    3.95    0.95
   0 -11 -13    3.59    1.46
   0  11  13    4.71    1.06
   0  11  14   37.86    1.94
   0 -11 -14   38.21    2.74
   0  11  14   43.51    2.23
   0  11  15    9.31    1.11
   0  11  15   10.65    1.28
   0 -11 -15    9.76    1.66
   0  11  16   29.14    1.63
   0  11  16   33.87    1.91
   0 -11 -16   28.56    2.22
   0 -11 -17    8.02    1.34
   0  11  17    8.76    1.12
   0  11  18   31.76    1.71
   0 -11 -18   26.21    1.88
   0  11  19    8.04    0.96
   0  12 -20    9.87    1.15
   0  12 -19   55.50    2.56
   0  12 -19   55.74    2.64
   0  12 -19   56.33    2.55
   0  12 -18   64.47    3.07
   0  12 -18   62.75    2.90
   0  12 -17   46.65    2.37
   0  12 -17   40.34    2.50
   0  12 -17   44.66    2.38
   0  12 -17   40.90    2.16
   0  12 -16    3.45    0.98
   0  12 -16    6.02    1.17
   0  12 -16    2.86    1.34
   0  12 -16    1.60    1.07
   0  12 -15   21.83    1.70
   0  12 -15   18.86    1.74
   0  12 -15   19.06    1.57
   0  12 -14    7.02    1.13
   0  12 -14    7.57    1.23
   0  12 -14    9.38    1.38
   0  12 -13   37.05    2.14
   0  12 -13   37.28    2.26
   0  12 -13   34.77    2.04
   0  12 -12   65.03    3.10
   0  12 -12   70.98    3.00
   0  12 -11   48.82    2.33
   0  12 -11   42.05    2.21
   0  12 -10    0.96    0.84
   0  12 -10    2.33    1.08
   0 -12  10    2.58    0.93
   0  12 -10    0.60    0.83
   0  12  -9    1.08    0.84
   0  12  -9    0.72    0.67
   0 -12   9    2.17    0.91
   0  12  -9    1.73    1.04
   0  12  -9    1.76    0.86
   0  12  -9    0.93    0.83
   0  12  -8    1.70    0.77
   0  12  -8    2.35    0.91
   0 -12   8    0.99    0.88
   0  12  -8    1.99    0.96
   0  12  -8    1.14    0.79
   0  12  -7    1.59    0.75
   0  12  -7    1.70    0.74
   0 -12   7    1.07    0.93
   0  12  -7    1.23    0.72
   0  12  -7    2.21    1.04
   0  12  -6    2.19    0.81
   0  12  -6    3.19    0.82
   0  12  -6    3.90    0.86
   0  12  -6    4.18    1.19
   0 -12   6    2.76    1.06
   0  12  -5   27.29    1.62
   0  12  -5   28.83    1.65
   0  12  -5   31.33    2.10
   0 -12   5   24.10    1.83
   0  12  -5   23.63    1.62
   0  12  -4    3.37    0.90
   0  12  -4    3.32    0.90
   0  12  -4    3.62    1.24
   0  12  -4    3.11    0.83
   0 -12   4    1.50    1.06
   0  12  -3   10.90    1.19
   0 -12   3    7.83    1.40
   0  12  -3    8.89    1.09
   0  12  -3    8.88    0.89
   0  12  -2  167.92    4.93
   0  12  -2  158.94    4.97
   0  12  -1   50.86    2.42
   0  12  -1   53.85    2.38
   0  12  -1   46.94    2.01
   0  12   0    1.16    0.85
   0  12   0    1.82    1.12
   0  12   0    1.57    0.90
   0  12   0    1.25    0.65
   0  12   1   20.07    1.60
   0  12   1   18.41    1.61
   0  12   1   18.78    1.25
   0  12   2   46.70    2.27
   0  12   2   44.60    2.42
   0  12   2   46.46    2.02
   0  12   3   62.80    2.90
   0  12   3   56.87    2.37
   0  12   3   60.69    2.43
   0  12   4   10.67    1.15
   0  12   4    9.54    1.04
   0  12   4    9.20    1.04
   0  12   5   46.18    2.11
   0  12   5   46.03    2.09
   0  12   5   47.01    2.15
   0  12   6   56.82    2.24
   0  12   6   53.17    2.29
   0  12   6   52.18    2.34
   0  12   7  109.90    3.44
   0  12   7  108.60    3.66
   0  12   7  108.50    3.77
   0  12   8   19.77    1.42
   0  12   8   20.67    1.51
   0  12   9  116.66    3.91
   0  12   9  122.98    4.14
   0  12  10   19.26    1.39
   0  12  10   19.91    1.58
   0 -12 -11  147.11    5.00
   0  12  11  148.49    4.66
   0 -12 -11  152.13    4.64
   0  12  11  159.37    4.96
   0  12  12    8.64    1.05
   0  12  12    8.19    1.19
   0 -12 -12    5.04    1.57
   0  12  13   43.79    2.06
   0 -12 -13   40.55    2.79
   0 -12 -14   56.34    3.13
   0  12  14   61.20    2.64
   0  12  15   16.34    1.39
   0 -12 -15   15.16    1.75
   0 -12 -16  103.05    4.10
   0  12  16  118.87    3.82
   0  12  17    1.01    0.77
   0  12  17    1.28    0.72
   0 -12 -17    0.52    0.92
   0  12  18    2.39    0.72
   0  13 -19   29.15    1.73
   0  13 -18   13.31    1.32
   0  13 -18   10.23    1.37
   0  13 -17   -0.14    1.08
   0  13 -17    0.62    0.87
   0  13 -16    1.72    0.88
   0  13 -16    1.60    1.22
   0  13 -16    3.28    1.03
   0  13 -15    4.13    1.09
   0  13 -15    3.61    1.01
   0  13 -14   22.06    1.68
   0  13 -14   23.58    1.79
   0  13 -14   23.19    1.70
   0  13 -13    7.37    1.16
   0  13 -13    7.67    1.30
   0  13 -13    8.05    1.18
   0  13 -12  117.59    4.11
   0  13 -12  111.53    4.16
   0  13 -12  109.35    4.06
   0  13 -11    2.99    0.96
   0  13 -11    2.86    0.99
   0  13 -10   15.81    1.49
   0 -13  10   20.32    1.54
   0  13 -10   16.72    1.51
   0  13  -9   15.37    1.43
   0  13  -9   14.10    1.23
   0  13  -9   15.78    1.46
   0  13  -8   59.82    2.51
   0  13  -8   64.77    2.73
   0 -13   8   61.52    2.81
   0  13  -8   58.26    2.72
   0  13  -7   21.01    1.46
   0  13  -7   22.16    1.56
   0  13  -7   20.70    1.69
   0 -13   7   16.02    1.62
   0  13  -7   15.67    1.46
   0  13  -6   40.13    2.09
   0  13  -6   38.47    2.01
   0  13  -6   38.29    2.28
   0  13  -6   39.94    2.19
   0  13  -5   45.95    2.21
   0  13  -5   39.57    2.07
   0  13  -5   48.77    2.54
   0 -13   5   34.69    2.31
   0  13  -5   35.87    2.10
   0  13  -4    1.61    0.86
   0 -13   4    3.38    1.21
   0  13  -4    1.35    0.89
   0  13  -4    0.55    1.28
   0  13  -3   69.69    3.03
   0  13  -3   77.18    3.08
   0 -13   3   89.58    3.66
   0  13  -3   86.99    3.57
   0  13  -2   11.63    1.34
   0  13  -2   11.49    1.27
   0  13  -1   89.84    3.54
   0  13  -1   93.39    3.47
   0 -13   1   90.22    3.89
   0  13  -1   79.70    2.97
   0  13   0    1.06    1.05
   0  13   0    1.90    0.98
   0  13   0    2.38    0.70
   0  13   1   11.09    1.42
   0  13   1    8.70    0.99
   0  13   2  142.38    4.36
   0  13   2  127.66    4.60
   0  13   3   11.22    1.25
   0  13   3   11.57    1.52
   0  13   3   12.90    1.16
   0  13   4   24.64    1.56
   0  13   4   25.81    1.99
   0  13   5   95.73    3.25
   0  13   5   88.79    3.23
   0  13   5   92.06    3.33
   0  13   6   95.96    3.38
   0  13   6   98.52    3.48
   0  13   7    2.05    0.81
   0  13   7    3.09    0.89
   0 -13  -8   11.10    1.34
   0  13   8    9.59    1.09
   0  13   8   11.96    1.24
   0  13   9   53.18    2.35
   0  13   9   55.26    2.51
   0 -13 -10   52.17    2.32
   0  13  10   49.68    2.37
   0 -13 -11   22.15    1.45
   0  13  11   23.22    1.63
   0  13  12   54.63    2.44
   0 -13 -12   45.78    2.88
   0  13  13   47.64    2.30
   0 -13 -13   45.69    2.77
   0 -13 -14    9.47    1.51
   0  13  14   12.15    1.19
   0  13  15    4.57    1.02
   0  13  15    2.95    0.83
   0  13  16    3.73    0.94
   0  13  16    3.09    0.79
   0  14 -17   21.79    1.55
   0  14 -17   21.50    1.80
   0  14 -16   15.36    1.35
   0  14 -16   11.63    1.57
   0  14 -15   37.84    2.10
   0  14 -15   35.01    2.47
   0  14 -14   23.24    1.68
   0  14 -14   21.31    1.64
   0  14 -13    0.76    0.87
   0  14 -13   -0.59    0.92
   0  14 -12    3.57    1.05
   0  14 -12    3.21    1.02
   0  14 -11   11.99    1.34
   0  14 -11   10.79    1.34
   0 -14  10   39.96    2.22
   0  14 -10   43.04    2.37
   0 -14   9   36.11    2.27
   0  14  -9   46.26    2.45
   0  14  -8   98.58    3.49
   0  14  -8   93.62    3.74
   0  14  -7   50.08    2.35
   0  14  -7   55.50    2.60
   0 -14   7   52.83    2.74
   0  14  -7   48.13    2.55
   0  14  -6   41.02    2.22
   0  14  -6   37.18    2.06
   0 -14   6   35.44    2.33
   0  14  -6   40.04    2.32
   0  14  -5    9.56    1.24
   0  14  -5    7.65    1.15
   0 -14   5    5.86    1.43
   0  14  -5    9.36    1.44
   0  14  -4    2.47    0.97
   0 -14   4    2.15    1.20
   0  14  -4    2.52    1.22
   0  14  -4    3.30    0.96
   0  14  -3   -0.04    0.89
   0 -14   3   -0.64    1.27
   0  14  -3    0.51    1.19
   0  14  -3    0.74    0.89
   0  14  -2   16.91    1.57
   0 -14   2   22.60    2.03
   0  14  -1   93.74    3.77
   0 -14   1   91.94    4.12
   0  14   0   -0.18    0.98
   0 -14   0   -0.10    1.24
   0  14   0    0.46    1.05
   0  14   1   17.05    1.57
   0  14   1   14.21    1.62
   0  14   2    0.96    0.93
   0  14   2    1.89    1.17
   0  14   3    3.95    1.34
   0  14   3    5.79    1.04
   0 -14  -3    4.28    1.35
   0  14   3    4.73    0.89
   0  14   4  177.35    5.89
   0 -14  -4  194.36    5.96
   0 -14  -5    7.35    1.40
   0  14   5    7.06    1.04
   0 -14  -6    2.59    1.15
   0  14   6    1.70    0.84
   0  14   7    8.88    1.48
   0 -14  -7    9.04    1.37
   0  14   7    9.16    1.16
   0 -14  -8  119.75    4.14
   0  14   8  110.09    3.93
   0  14   9    3.94    1.29
   0 -14  -9    3.88    1.04
   0  14   9    2.95    0.91
   0  14  10    2.46    1.21
   0 -14 -10    2.36    0.91
   0  14  10    2.30    0.87
   0  14  11    2.85    1.13
   0  14  11    1.22    0.80
   0  14  12   29.60    1.91
   0  14  12   19.79    1.45
   0  14  13   31.02    1.92
   0  14  13   23.46    1.50
   0  14  14   16.80    1.40
   0  14  14   12.61    1.10
   0  14  15    5.88    0.98
   0  15 -16   23.05    1.55
   0  15 -16   23.29    1.91
   0  15 -15   19.49    1.49
   0  15 -15   17.36    1.84
   0  15 -14   48.18    2.34
   0  15 -14   50.83    2.94
   0  15 -13  119.03    4.13
   0  15 -12    2.44    1.00
   0  15 -11   23.43    1.69
   0  15 -10   55.73    2.65
   0 -15   9    7.96    1.30
   0  15  -9    6.55    1.18
   0  15  -8   90.20    3.38
   0 -15   8   68.43    3.24
   0  15  -7   44.76    2.21
   0  15  -7   50.60    2.50
   0 -15   7   42.33    2.54
   0  15  -6   32.93    2.06
   0  15  -6   33.45    1.94
   0 -15   6   34.33    2.33
   0  15  -5   34.43    2.04
   0  15  -5   39.89    2.26
   0 -15   5   38.16    2.49
   0  15  -4   39.90    2.23
   0  15  -4   38.83    2.21
   0 -15   4   41.73    2.62
   0  15  -3    2.42    1.06
   0 -15   3    1.47    1.28
   0  15  -2    6.72    1.30
   0 -15   2    9.97    1.64
   0  15  -1   30.35    2.05
   0 -15   1   31.54    2.42
   0  15   0   -0.09    1.05
   0 -15   0    0.56    1.25
   0  15   1   74.24    3.36
   0  15   2   -0.24    1.17
   0  15   3    0.68    1.11
   0 -15  -3    0.84    1.19
   0  15   4   90.39    3.75
   0 -15  -4   78.98    3.52
   0  15   5   10.09    1.54
   0 -15  -5    6.02    1.36
   0 -15  -6   68.74    3.04
   0 -15  -7  142.63    4.73
   0 -15  -8   65.54    2.80
   0  15   8   58.55    2.52
   0 -15  -9   34.59    1.88
   0  15   9   33.38    1.78
   0 -15 -10   86.34    3.07
   0  15  10   80.76    3.02
   0  15  11   59.59    2.66
   0  15  11   49.08    2.13
   0  15  12    4.37    1.03
   0  15  13   23.16    1.56
   0  16 -14   20.84    1.50
   0  16 -14   20.26    1.92
   0  16 -13   16.10    1.39
   0  16 -12    3.76    1.02
   0  16 -11    6.37    1.14
   0  16 -10  184.46    5.71
   0  16  -9   27.22    1.84
   0 -16   9   22.38    1.72
   0 -16   8    1.33    1.12
   0  16  -8    1.72    1.00
   0  16  -7   14.52    1.46
   0 -16   7   14.27    1.64
   0  16  -6   69.00    2.90
   0  16  -6   79.79    3.21
   0 -16   6   73.26    3.36
   0  16  -5   49.33    2.42
   0 -16   5   56.27    2.89
   0  16  -4   10.23    1.28
   0 -16   4   11.39    1.58
   0  16  -3    6.80    1.19
   0 -16   3    7.04    1.51
   0  16  -2   20.13    1.71
   0 -16   2   21.27    2.02
   0  16  -1    8.73    1.32
   0 -16   1    8.34    1.59
   0  16   0    1.01    1.04
   0 -16   0    1.42    1.33
   0  16   1  120.96    4.44
   0  16   2  100.63    3.99
   0  16   3   73.28    3.28
   0 -16  -3   74.12    3.34
   0  16   4    5.66    1.27
   0 -16  -4    6.74    1.35
   0  16   5    3.26    1.20
   0 -16  -5    2.82    1.16
   0  16   6    1.10    1.03
   0 -16  -6    1.03    0.98
   0 -16  -7   14.74    1.36
   0  16   8    0.70    0.97
   0 -16  -8    0.03    0.78
   0  16   9    4.01    1.09
   0 -16  -9    3.56    0.86
   0  16  10   64.17    2.76
   0  16  11    7.19    1.06
   0  17 -11   10.62    1.19
   0  17 -11   11.02    1.64
   0  17 -10    1.26    1.25
   0  17 -10    0.97    0.87
   0 -17   8    0.83    0.98
   0  17  -8    0.83    0.85
   0 -17   7   33.33    2.09
   0 -17   6    4.01    1.20
   0 -17   5    0.09    1.10
   0  17  -4    0.29    0.87
   0 -17   4    1.47    1.19
   0  17  -3   43.11    2.21
   0 -17   3   36.12    2.42
   0  17  -2    3.41    1.03
   0 -17   2    7.67    1.44
   0  17  -1    0.68    0.97
   0 -17   1    0.59    1.18
   0  17   0   19.57    1.65
   0 -17   0   20.19    1.84
   0  17   1    8.07    1.27
   0  17   2    4.12    1.12
   0  17   3    2.49    1.08
   0 -17  -3    3.09    1.12
   0  17   4    0.08    0.95
   0 -17  -4    0.38    0.99
   0  17   5    0.08    0.96
   0 -17  -5    0.52    0.92
   0  17   6    0.15    0.91
   0 -17  -6    0.60    0.85
   0  17   6    0.21    0.63
   0 -17  -7    2.30    0.85
   0  17   7    3.19    0.71
   0 -18   6    1.10    0.98
   0  18  -6    1.42    0.85
   0 -18   5    7.77    1.29
   0  18  -5    5.59    1.04
   0 -18   4    0.08    1.00
   0 -18   3   22.53    1.82
   0  18  -2    2.49    0.86
   0 -18   2    2.96    1.13
   0  18  -1    2.83    0.96
   0 -18   1    3.03    1.13
   0  18   0    3.43    1.00
   0 -18   0    3.80    1.15
   0  18   1   46.03    2.26
   0  18   2    4.53    1.00
   0  18   3    2.64    0.93
   0 -18  -3    1.94    0.93
   0  18   3    2.80    0.79
   0  18   4   21.47    1.57
   0 -18  -4   20.63    1.54
  -1  18   4    0.20    0.80
   1 -18  -4    0.48    0.89
  -1  18   3    1.99    0.90
   1 -18  -3    3.27    1.02
  -1  18   2   31.57    1.84
   1 -18  -2   31.64    1.99
  -1  18   1   53.35    2.41
  -1  18   0   25.10    1.64
   1 -18   0   25.75    1.88
  -1  18  -1    4.73    0.98
   1 -18   1    3.17    1.21
   1 -18   2  110.01    4.14
   1 -18   3    0.33    1.08
   1 -18   4    3.44    1.18
   1 -18   5   32.63    2.09
   1 -18   6   27.89    1.89
  -1  17   8   13.31    1.34
  -1  17   7   38.46    2.13
   1 -17  -7   33.99    1.91
  -1  17   6    3.24    1.04
   1 -17  -6    2.16    0.93
  -1  17   5    2.75    1.00
   1 -17  -5    2.68    1.01
  -1  17   4   44.20    2.34
   1 -17  -4   43.51    2.36
  -1  17   3    0.68    0.97
   1 -17  -3    0.95    1.11
  -1  17   2    6.98    1.21
   1 -17  -2    6.52    1.34
  -1  17   1   82.63    3.33
  -1  17   0    4.14    1.08
   1 -17   0    2.60    1.28
  -1  17  -1    0.61    0.92
   1 -17   1    0.43    1.21
  -1  17  -2    7.54    1.16
   1 -17   2    8.63    1.50
  -1  17  -3   -0.14    0.85
   1 -17   3    0.94    1.26
   1 -17   4    3.34    1.29
   1 -17   5   35.94    2.34
   1 -17   6    0.13    1.06
   1 -17   7    8.26    1.35
   1 -17   8   61.25    2.80
   1 -17   9   10.24    1.39
  -1  17 -11    0.94    0.84
  -1  16  11   46.22    2.24
  -1  16  10  113.32    4.00
   1 -16  -9   15.35    1.47
   1 -16  -8    1.61    0.88
  -1  16   7   94.00    3.70
   1 -16  -7   88.06    3.39
  -1  16   6   73.06    3.19
   1 -16  -6   65.12    2.96
  -1  16   5    0.59    1.08
   1 -16  -5   -0.04    1.07
  -1  16   4    8.09    1.37
   1 -16  -4   10.13    1.47
  -1  16   3   51.89    2.72
   1 -16  -3   49.92    2.77
  -1  16   2    0.94    1.12
   1 -16  -2    0.53    1.32
  -1  16   1   51.27    2.67
  -1  16   0   37.75    2.31
   1 -16   0   53.37    2.92
  -1  16  -1    0.21    0.95
   1 -16   1    0.41    1.31
  -1  16  -2    0.56    0.90
   1 -16   2    0.62    1.28
  -1  16  -3   10.40    1.28
   1 -16   3   10.54    1.64
  -1  16  -4    3.48    0.98
   1 -16   4    3.92    1.39
  -1  16  -5    8.91    1.14
   1 -16   5    6.77    1.45
   1 -16   6   25.84    2.07
  -1  16  -7   32.14    2.00
   1 -16   7   28.16    2.11
  -1  16  -8    9.45    1.29
   1 -16   8    9.78    1.45
  -1  16  -9  101.58    3.57
   1 -16   9   75.43    3.33
  -1  16 -10    0.76    0.88
  -1  16 -11    3.37    1.01
  -1  16 -12  100.51    3.62
  -1  16 -13    2.50    0.94
  -1  16 -14   39.41    2.45
  -1  15  13    1.63    0.92
  -1  15  12    1.06    0.93
  -1  15  11    1.66    1.05
   1 -15 -10    3.60    1.14
  -1  15  10    6.01    1.23
  -1  15   9   10.65    1.48
   1 -15  -9    7.94    1.15
   1 -15  -8    5.47    1.09
   1 -15  -7   10.41    1.39
  -1  15   6  119.02    4.42
   1 -15  -6  104.42    4.11
  -1  15   5   88.82    3.78
   1 -15  -5   89.75    3.70
  -1  15   4   35.30    2.33
  -1  15   4   33.84    1.82
  -1  15   3  146.17    5.14
   1 -15  -3  141.67    5.16
  -1  15   3  142.00    4.53
  -1  15   2  215.62    6.76
   1 -15  -2  227.68    7.09
  -1  15   2  209.75    6.28
  -1  15   1    2.09    1.14
  -1  15   1    1.24    1.05
  -1  15   0   11.34    1.45
   1 -15   0    9.89    1.71
  -1  15   0   13.13    1.44
   1 -15   1  322.11    9.40
  -1  15  -1  338.09    8.93
  -1  15  -2   47.88    2.49
   1 -15   2   52.55    3.03
  -1  15  -3   23.18    1.72
   1 -15   3   22.79    2.13
  -1  15  -3   26.20    2.00
  -1  15  -4   44.08    2.34
  -1  15  -4   40.11    2.18
   1 -15   4   38.71    2.62
  -1  15  -5    0.68    0.86
   1 -15   5    0.10    1.22
  -1  15  -5    1.22    0.99
  -1  15  -5    0.36    1.07
  -1  15  -6    1.15    0.86
   1 -15   6    0.24    1.18
  -1  15  -6    2.69    1.11
  -1  15  -6    1.30    0.97
   1 -15   7   -0.41    1.22
  -1  15  -7   -0.19    0.93
  -1  15  -8  127.71    4.23
   1 -15   8  100.94    4.14
   1 -15   9   27.84    1.97
  -1  15  -9   29.93    2.08
  -1  15 -10    2.57    1.07
   1 -15  10    4.31    1.12
  -1  15 -10    3.86    1.11
  -1  15 -11    0.63    0.92
  -1  15 -11    0.58    0.98
  -1  15 -12   32.44    1.93
  -1  15 -12   25.87    1.88
  -1  15 -13    7.36    1.19
  -1  15 -13    8.73    1.20
  -1  15 -14    2.68    0.99
  -1  15 -14    3.56    0.97
  -1  15 -15   20.17    1.49
  -1  15 -15   17.06    1.84
  -1  15 -16    1.07    1.09
  -1  14  15  199.82    5.79
   1 -14 -14   11.71    1.52
  -1  14  14   13.34    1.10
  -1  14  13    1.68    1.00
   1 -14 -13    1.25    1.19
  -1  14  13    0.23    0.68
  -1  14  12   81.87    3.04
   1 -14 -12   76.51    3.73
   1 -14 -11   39.81    2.27
  -1  14  11   39.19    1.96
  -1  14  10   13.25    1.59
   1 -14 -10   11.03    1.18
  -1  14  10    9.34    1.09
   1 -14  -9  142.81    4.60
  -1  14   9  128.73    4.36
   1 -14  -8  182.86    5.47
  -1  14   8  160.80    5.07
   1 -14  -7  378.47   10.30
   1 -14  -6  132.92    4.82
  -1  14   6  137.93    4.25
  -1  14   5  198.26    6.20
   1 -14  -5  195.42    6.10
  -1  14   4   10.50    1.55
   1 -14  -4   11.10    1.56
  -1  14   4    9.93    1.15
  -1  14   3   16.54    1.72
   1 -14  -3   14.34    1.74
  -1  14   3   16.60    1.42
  -1  14   2   63.17    3.08
   1 -14  -2   67.87    3.34
  -1  14   2   65.01    2.80
  -1  14   1    7.79    1.29
  -1  14   1    7.37    1.18
  -1  14   0  125.04    4.57
   1 -14   0  131.37    5.03
  -1  14   0  139.67    4.58
  -1  14  -1   50.07    2.54
   1 -14   1   43.60    2.85
  -1  14  -2    8.25    1.18
   1 -14   2   10.44    1.64
  -1  14  -3   54.54    2.60
  -1  14  -3   50.77    2.51
   1 -14   3   55.16    3.00
  -1  14  -4   18.45    1.56
  -1  14  -4   19.33    1.51
   1 -14   4   16.96    1.87
  -1  14  -4   21.82    1.81
  -1  14  -5   55.31    2.54
  -1  14  -5   61.16    2.72
   1 -14   5   51.77    2.96
  -1  14  -6  178.83    5.53
   1 -14   6  163.64    5.93
  -1  14  -6  178.49    5.85
  -1  14  -7    1.44    0.97
  -1  14  -7    1.19    0.82
  -1  14  -7    1.24    0.94
  -1  14  -7    2.13    1.10
   1 -14   7    0.18    1.09
  -1  14  -8   20.57    1.61
  -1  14  -8   16.89    1.54
   1 -14   8   20.59    1.74
  -1  14  -8   19.31    1.67
  -1  14  -9    4.64    1.15
  -1  14  -9    4.84    1.09
  -1  14 -10    3.40    1.12
  -1  14 -10    3.95    1.04
   1 -14  10    2.93    1.06
  -1  14 -11   42.40    2.26
  -1  14 -11   39.00    2.27
  -1  14 -12    2.33    0.99
  -1  14 -12    1.52    0.96
  -1  14 -13  126.29    4.26
  -1  14 -13  116.33    4.28
  -1  14 -14   91.32    3.44
  -1  14 -14   84.75    3.44
  -1  14 -15    0.78    0.82
  -1  14 -15    0.97    0.92
  -1  14 -16   10.32    1.22
  -1  14 -16   10.26    1.51
  -1  14 -16   10.38    1.20
  -1  14 -17   69.55    2.77
  -1  14 -17   64.71    3.02
  -1  13  16   12.32    1.22
   1 -13 -16    8.59    1.35
  -1  13  16   11.55    1.05
   1 -13 -15   42.05    2.53
  -1  13  15   43.55    1.99
   1 -13 -14  108.01    4.51
  -1  13  14  119.14    3.84
   1 -13 -13   61.36    3.38
  -1  13  13   69.15    2.71
  -1  13  12    0.19    0.79
   1 -13 -11    4.58    1.19
   1 -13 -11    3.36    0.85
  -1  13  11    1.96    0.84
   1 -13 -10  265.82    7.25
  -1  13  10  253.96    7.24
   1 -13  -9    4.26    1.02
  -1  13   9    4.69    0.95
   1 -13  -8   35.00    2.08
  -1  13   8   30.92    1.80
  -1  13   7   65.06    2.43
  -1  13   7   61.94    2.60
  -1  13   6   42.94    2.05
  -1  13   6   51.98    2.27
  -1  13   5    8.71    1.10
  -1  13   5   10.12    1.08
  -1  13   4   92.89    3.87
  -1  13   4   95.59    3.37
  -1  13   4   90.38    3.24
  -1  13   3    3.37    1.16
   1 -13  -3    5.21    1.42
  -1  13   3    4.71    1.02
  -1  13   2    0.74    1.00
   1 -13  -2    0.94    1.24
  -1  13   2    1.67    0.98
  -1  13   1   51.59    2.62
  -1  13   1   58.20    2.58
  -1  13   0   48.48    2.55
  -1  13   0   53.99    2.60
  -1  13  -1  105.62    3.96
  -1  13  -1  105.35    3.85
   1 -13   1  109.44    4.44
  -1  13  -2   87.76    3.47
  -1  13  -2   92.96    3.46
  -1  13  -3  294.80    8.67
   1 -13   3  298.04    9.25
  -1  13  -4  299.36    8.37
   1 -13   4  279.56    8.81
  -1  13  -4  286.72    8.51
  -1  13  -5    1.21    0.81
  -1  13  -5    1.70    0.90
  -1  13  -5    1.65    0.79
  -1  13  -5    1.61    1.16
   1 -13   5    1.11    1.18
  -1  13  -6   10.59    1.18
  -1  13  -6    8.91    1.08
   1 -13   6    9.45    1.45
  -1  13  -6    9.77    1.23
  -1  13  -7   89.05    3.29
  -1  13  -7   81.72    3.01
  -1  13  -7   96.02    3.55
   1 -13   7   74.67    3.32
  -1  13  -7   80.13    3.27
  -1  13  -8   54.04    2.47
  -1  13  -8   48.67    2.45
   1 -13   8   49.19    2.56
  -1  13  -8   50.71    2.49
  -1  13  -9   28.13    1.79
  -1  13  -9   24.25    1.66
   1 -13   9   25.48    1.85
  -1  13  -9   28.90    1.87
  -1  13 -10    6.93    1.19
  -1  13 -10    5.95    1.13
  -1  13 -10   10.82    1.40
   1 -13  10   10.67    1.29
  -1  13 -11  113.49    4.35
  -1  13 -11  123.71    4.38
  -1  13 -12   79.81    3.20
  -1  13 -12   69.46    3.20
  -1  13 -12   78.53    3.25
  -1  13 -13   19.05    1.56
  -1  13 -13   15.55    1.58
  -1  13 -13   16.57    1.53
  -1  13 -14   26.91    1.80
  -1  13 -14   24.48    1.88
  -1  13 -14   26.01    1.84
  -1  13 -15   38.22    2.16
  -1  13 -15   37.45    2.22
  -1  13 -15   38.20    2.17
  -1  13 -16   36.11    2.05
  -1  13 -16   30.44    1.99
  -1  13 -16   33.67    1.98
  -1  13 -17    3.08    0.97
  -1  13 -17    2.23    1.03
  -1  13 -17    2.06    1.08
  -1  13 -17    3.05    0.99
  -1  13 -18   26.78    1.71
  -1  13 -18   22.02    1.75
   1 -12 -18    4.87    1.10
  -1  12  18    5.90    0.85
  -1  12  17   20.78    1.37
   1 -12 -17   19.01    1.73
  -1  12  16   17.37    1.36
   1 -12 -16   18.12    1.83
  -1  12  15   17.87    1.40
   1 -12 -15   16.03    1.94
  -1  12  14    5.22    1.04
   1 -12 -14    4.64    1.56
  -1  12  13   70.66    2.87
   1 -12 -13   63.58    3.60
   1 -12 -12    1.19    1.04
  -1  12  12    1.02    0.84
   1 -12 -11   70.91    3.17
   1 -12 -11   73.83    2.79
  -1  12  11   74.71    2.99
   1 -12 -10   76.33    2.96
  -1  12  10   77.08    3.04
   1 -12  -9   27.67    1.76
  -1  12   9   26.77    1.68
  -1  12   8  131.95    4.09
  -1  12   8  143.20    4.57
  -1  12   7  309.11    8.17
  -1  12   7  332.13    8.57
  -1  12   6    1.83    0.72
  -1  12   6    1.64    0.74
  -1  12   5  437.84   10.76
  -1  12   5  411.74   10.77
  -1  12   4  238.60    6.88
  -1  12   4  256.55    6.99
  -1  12   3   21.99    1.53
  -1  12   3   23.22    1.36
  -1  12   2  123.43    3.99
  -1  12   2  115.31    4.17
  -1  12   2  112.17    3.60
  -1  12   1   17.81    1.55
  -1  12   1   20.97    1.56
  -1  12   0  338.25    9.51
  -1  12   0  327.86    9.27
  -1  12  -1  195.62    6.07
  -1  12  -1  194.53    5.94
   1 -12   1  207.71    6.68
  -1  12  -2   56.76    2.42
  -1  12  -2   57.02    2.48
   1 -12   2   54.19    2.88
  -1  12  -2   53.49    2.46
  -1  12  -3  208.81    5.93
  -1  12  -3  204.00    5.96
   1 -12   3  178.12    6.27
  -1  12  -3  188.16    5.93
  -1  12  -4   55.45    2.35
  -1  12  -4   50.96    2.30
   1 -12   4   48.00    2.65
  -1  12  -4   48.47    2.34
  -1  12  -5  155.60    4.77
  -1  12  -5  160.72    4.85
  -1  12  -5  173.34    5.31
   1 -12   5  156.50    5.22
  -1  12  -5  155.56    4.96
  -1  12  -6   23.68    1.46
  -1  12  -6   22.74    1.54
  -1  12  -6   23.66    1.79
   1 -12   6   25.18    1.83
  -1  12  -6   23.54    1.59
  -1  12  -7    1.19    0.77
  -1  12  -7    1.36    0.69
  -1  12  -7    1.54    0.94
  -1  12  -7    1.02    0.74
   1 -12   7    1.53    0.98
  -1  12  -8   78.29    2.98
  -1  12  -8   72.70    2.65
  -1  12  -8   70.64    2.94
   1 -12   8   75.31    3.04
  -1  12  -8   72.14    2.98
  -1  12  -9    2.53    0.95
  -1  12  -9    2.46    0.89
  -1  12  -9    2.81    0.91
   1 -12   9    2.87    0.95
  -1  12 -10  200.25    5.68
  -1  12 -10  167.04    5.21
   1 -12  10  175.25    5.42
  -1  12 -10  190.42    5.68
  -1  12 -11  179.69    5.33
  -1  12 -11  166.03    5.29
  -1  12 -12   15.93    1.53
  -1  12 -12   18.90    1.60
  -1  12 -13   37.73    2.10
  -1  12 -13   31.45    2.11
  -1  12 -13   34.25    2.06
  -1  12 -14    5.75    1.15
  -1  12 -14    5.58    1.13
  -1  12 -14    5.79    1.27
  -1  12 -15   22.14    1.72
  -1  12 -15   19.29    1.73
  -1  12 -15   20.31    1.64
  -1  12 -16   36.15    2.11
  -1  12 -16   35.70    2.06
  -1  12 -17   25.16    1.77
  -1  12 -17   20.19    1.83
  -1  12 -17   21.51    1.73
  -1  12 -17   22.58    1.64
  -1  12 -18   20.28    1.66
  -1  12 -18   18.80    1.68
  -1  12 -18   22.18    1.59
  -1  12 -19    0.72    0.86
  -1  12 -19    0.45    0.92
  -1  12 -19    1.48    0.97
  -1  12 -20    3.68    0.95
   1 -11 -19    6.85    1.26
  -1  11  19    8.74    0.98
   1 -11 -19    7.75    1.23
  -1  11  18    4.74    0.93
   1 -11 -18    6.75    1.33
   1 -11 -17   11.63    1.67
  -1  11  17   12.21    1.20
  -1  11  16    6.77    1.07
   1 -11 -16    3.95    1.52
   1 -11 -15  309.58    9.70
  -1  11  15  328.37    8.76
   1 -11 -14   30.01    2.69
  -1  11  14   35.97    1.99
  -1  11  13   48.77    2.36
   1 -11 -12  228.13    6.93
  -1  11  12  239.19    6.79
  -1  11  11  188.95    5.63
  -1  11  11  193.41    5.88
  -1  11  10    5.55    0.88
   1 -11 -10    7.23    1.06
  -1  11  10    5.41    1.03
  -1  11   9   38.75    1.64
  -1  11   9   44.61    1.99
  -1  11   9   43.74    2.10
  -1  11   8  270.74    7.16
  -1  11   8  272.54    7.42
  -1  11   7  115.26    3.41
  -1  11   7  113.96    3.72
  -1  11   6  112.71    3.44
  -1  11   6  104.22    3.46
  -1  11   6  111.09    3.63
  -1  11   5  367.66    9.64
  -1  11   5  381.18    9.68
  -1  11   4  125.73    3.87
  -1  11   4  119.06    3.73
  -1  11   4  124.45    3.81
  -1  11   3  114.63    3.70
  -1  11   3  120.80    3.75
  -1  11   2   67.23    2.51
  -1  11   2   74.22    2.57
  -1  11   1  940.21   19.68
  -1  11   1  732.83   18.85
  -1  11   0  101.47    3.55
  -1  11   0   93.90    3.27
  -1  11  -1   32.31    1.86
  -1  11  -1   31.41    1.71
  -1  11  -2  629.39   15.55
  -1  11  -2  629.37   15.41
  -1  11  -2  607.18   15.51
  -1  11  -3   48.13    2.14
  -1  11  -3   48.00    2.09
   1 -11   3   44.80    2.47
  -1  11  -3   44.96    2.16
  -1  11  -4    9.30    0.99
  -1  11  -4    9.26    1.01
   1 -11   4    9.52    1.31
  -1  11  -4    7.27    1.03
  -1  11  -5   54.74    2.24
  -1  11  -5   52.89    2.17
  -1  11  -5   54.23    2.61
   1 -11   5   55.22    2.52
  -1  11  -5   55.12    2.33
  -1  11  -6    3.00    0.82
  -1  11  -6    3.44    0.76
  -1  11  -6    2.85    0.75
  -1  11  -6    1.24    1.02
  -1  11  -7    7.21    0.85
  -1  11  -7    5.14    1.08
  -1  11  -7    5.11    0.91
   1 -11   7    7.62    1.07
  -1  11  -7    6.23    0.95
  -1  11  -8   59.50    2.19
  -1  11  -8   55.50    2.38
  -1  11  -8   55.62    2.46
   1 -11   8   53.76    2.40
  -1  11  -8   55.78    2.43
  -1  11  -9  273.76    7.22
   1 -11   9  255.89    7.09
  -1  11  -9  266.46    7.24
  -1  11 -10  181.30    5.26
   1 -11  10  177.05    5.11
  -1  11 -10  175.08    5.28
  -1  11 -11   10.14    1.14
  -1  11 -11    8.44    0.89
  -1  11 -11    6.65    1.21
  -1  11 -11    9.53    1.16
  -1  11 -12    3.08    0.97
  -1  11 -12    3.28    0.95
  -1  11 -12    1.44    1.02
  -1  11 -13  268.02    7.24
  -1  11 -13  249.30    7.17
  -1  11 -14   13.87    1.40
  -1  11 -14    9.16    1.39
  -1  11 -14   11.94    1.28
  -1  11 -15   69.43    2.97
  -1  11 -15   60.94    2.95
  -1  11 -15   63.27    2.85
  -1  11 -16   29.87    1.95
  -1  11 -16   28.14    1.98
  -1  11 -16   29.16    1.87
  -1  11 -17    4.24    1.07
  -1  11 -17    3.95    1.10
  -1  11 -17    4.14    1.19
  -1  11 -17    4.08    1.18
  -1  11 -18   21.87    1.69
  -1  11 -18   17.04    1.61
  -1  11 -18   15.63    1.59
  -1  11 -18   21.74    1.63
  -1  11 -19    0.92    0.78
  -1  11 -19    1.61    1.02
  -1  11 -19    0.81    0.92
  -1  11 -19    0.63    0.85
  -1  11 -20  106.60    3.67
  -1  11 -20   88.84    3.46
  -1  11 -21   71.02    2.74
  -1  11 -21   55.55    2.52
  -1  10  20    6.10    0.89
   1 -10 -20    4.77    1.16
   1 -10 -19    1.78    1.12
  -1  10  19    0.74    0.75
   1 -10 -18  134.17    5.10
  -1  10  18  141.66    4.44
  -1  10  17   74.01    2.92
   1 -10 -17   65.40    3.50
  -1  10  16   89.12    3.34
   1 -10 -16   84.50    4.14
  -1  10  15  171.70    5.14
   1 -10 -15  164.25    6.33
  -1  10  15  182.95    5.49
  -1  10  14   53.25    2.31
  -1  10  14   55.60    2.55
   1 -10 -14   51.30    3.36
  -1  10  13  198.16    5.78
  -1  10  13  205.12    6.06
   1 -10 -12    4.47    1.19
  -1  10  12    4.82    0.90
  -1  10  12    5.15    1.03
   1 -10 -11   82.74    2.91
  -1  10  11   75.60    2.86
  -1  10  11   76.98    3.06
  -1  10  10   46.69    2.11
  -1  10  10   51.21    2.32
  -1  10   9  289.45    7.38
  -1  10   9  299.37    7.59
  -1  10   8    0.60    0.58
  -1  10   8    0.56    0.71
  -1  10   8    0.71    0.77
  -1  10   7   83.12    2.74
  -1  10   7   85.71    2.94
  -1  10   7   89.25    3.07
  -1  10   6  731.36   17.98
  -1  10   6  776.09   18.15
  -1  10   6  782.09   18.28
  -1  10   5   12.64    1.06
  -1  10   5    9.51    0.94
  -1  10   5   11.94    1.04
  -1  10   4   30.96    1.60
  -1  10   4   32.56    1.52
  -1  10   4   31.55    1.54
  -1  10   3  831.60   20.87
  -1  10   3  859.12   20.95
  -1  10   2    1.03    0.60
  -1  10   2    2.17    0.64
  -1  10   1  136.51    4.24
  -1  10   1  136.18    4.04
  -1  10   1  146.34    4.06
  -1  10   0  916.60   22.67
  -1  10   0  913.88   22.42
  -1  10  -1  178.51    5.12
  -1  10  -1  177.88    4.94
  -1  10  -2  125.54    3.80
  -1  10  -2  125.42    3.67
  -1  10  -3 1721.82   39.84
  -1  10  -3 1661.48   39.89
   1 -10   3 1708.16   40.39
  -1  10  -3 1614.94   39.89
  -1  10  -4  248.65    6.68
  -1  10  -4  248.30    6.68
   1 -10   4  255.31    7.11
  -1  10  -4  236.31    6.73
  -1  10  -5   79.27    2.69
  -1  10  -5   86.51    2.79
   1 -10   5   67.71    2.87
  -1  10  -5   72.83    2.75
  -1  10  -6  422.18   10.71
  -1  10  -6  446.46   10.89
   1 -10   6  419.70   11.03
  -1  10  -6  424.64   10.91
  -1  10  -7  241.57    6.34
  -1  10  -7  238.18    6.47
  -1  10  -7  252.35    6.60
  -1  10  -7  242.80    6.78
   1 -10   7  243.35    6.66
  -1  10  -7  235.30    6.60
  -1  10  -8  131.11    4.00
  -1  10  -8  131.66    3.75
  -1  10  -8  124.91    3.98
   1 -10   8  132.69    4.03
  -1  10  -8  124.03    4.00
  -1  10  -9   24.32    1.55
  -1  10  -9   27.52    1.58
  -1  10  -9   22.23    1.38
   1 -10   9   21.98    1.45
  -1  10  -9   26.44    1.58
  -1  10 -10  763.20   17.99
  -1  10 -10  786.75   17.87
   1 -10  10  719.01   17.56
  -1  10 -10  752.11   17.86
  -1  10 -11   18.49    1.13
  -1  10 -11   17.21    1.56
  -1  10 -11   18.67    1.43
  -1  10 -11   16.60    1.43
  -1  10 -12   40.02    2.07
  -1  10 -12   36.79    2.14
  -1  10 -12   39.27    2.16
  -1  10 -12   35.51    1.97
  -1  10 -13  148.41    4.85
  -1  10 -13  145.40    4.62
  -1  10 -13  136.80    4.53
  -1  10 -14   31.71    1.93
  -1  10 -14   25.61    1.90
  -1  10 -14   30.94    1.93
  -1  10 -15   75.71    3.23
  -1  10 -15   85.91    3.41
  -1  10 -15   75.72    3.21
  -1  10 -16    0.04    0.87
  -1  10 -16    0.66    1.02
  -1  10 -16    0.08    0.93
  -1  10 -17    7.30    1.27
  -1  10 -17    7.27    1.16
  -1  10 -17    8.48    1.26
  -1  10 -18   45.40    2.45
  -1  10 -18   44.04    2.41
  -1  10 -18   43.49    2.38
  -1  10 -18   46.01    2.37
  -1  10 -19   -0.22    0.89
  -1  10 -19    0.35    1.02
  -1  10 -19    0.04    0.92
  -1  10 -20    0.60    0.83
  -1  10 -20    0.04    0.92
  -1  10 -20    0.15    0.89
  -1  10 -21   12.95    1.32
  -1  10 -21   11.32    1.28
  -1  10 -22    0.47    0.78
  -1  10 -22    0.91    0.83
  -1   9  21    4.98    0.86
   1  -9 -21    4.13    1.06
  -1   9  20    2.54    0.82
   1  -9 -20    1.95    1.14
  -1   9  19  149.45    4.67
   1  -9 -19  145.99    5.30
  -1   9  18  133.19    4.25
   1  -9 -18  136.39    5.25
  -1   9  18  148.28    4.61
  -1   9  17    1.49    0.81
   1  -9 -17    0.74    1.44
  -1   9  16   74.74    2.87
   1  -9 -16   77.62    4.01
  -1   9  15  127.77    4.12
   1  -9 -15  122.56    5.31
  -1   9  14  119.24    3.85
   1  -9 -14  105.37    4.98
   1  -9 -13  376.85    9.91
  -1   9  13  357.80    9.52
   1  -9 -12   50.48    2.50
  -1   9  12   51.61    2.23
  -1   9  11   22.40    1.43
  -1   9  10  511.09   12.67
  -1   9   9  197.09    5.53
  -1   9   8   14.17    0.91
  -1   9   8   15.24    1.14
  -1   9   8   15.73    1.24
  -1   9   7   18.26    1.18
  -1   9   7   19.12    1.26
  -1   9   6  601.72   14.01
  -1   9   6  582.78   14.07
  -1   9   6  565.22   14.15
  -1   9   5  392.08    9.57
  -1   9   5  378.41    9.50
  -1   9   5  379.45    9.58
  -1   9   4    7.77    0.79
  -1   9   4    9.18    0.85
  -1   9   3  511.89   13.12
  -1   9   3  532.41   13.20
  -1   9   2   47.58    1.84
  -1   9   2   54.00    1.93
  -1   9   1    7.53    0.85
  -1   9   1   10.40    1.27
  -1   9   1   10.41    0.76
  -1   9   1   11.12    0.77
  -1   9   0    1.78    0.58
  -1   9   0    1.89    1.03
  -1   9   0    2.41    0.50
  -1   9  -1  231.13    5.98
  -1   9  -1  228.09    5.77
  -1   9  -2  618.84   14.50
  -1   9  -2  627.19   14.66
  -1   9  -2  590.35   14.23
  -1   9  -3  438.17   10.41
  -1   9  -3  422.38   10.31
  -1   9  -3  390.69   10.00
  -1   9  -3  395.54   10.33
  -1   9  -4  447.84   11.17
  -1   9  -4  454.54   11.18
  -1   9  -4  424.15   10.97
  -1   9  -4  543.75   12.15
   1  -9   4  521.79   11.71
  -1   9  -4  448.47   11.24
  -1   9  -5  317.90    7.97
  -1   9  -5  316.79    8.05
  -1   9  -5  305.54    7.96
   1  -9   5  324.52    8.32
  -1   9  -5  306.44    8.09
  -1   9  -6  332.64    8.35
  -1   9  -6  324.99    8.18
  -1   9  -6  326.59    8.33
  -1   9  -6  343.86    8.82
   1  -9   6  332.39    8.49
  -1   9  -6  321.56    8.38
  -1   9  -7  877.78   20.17
  -1   9  -7  859.12   19.91
  -1   9  -7  863.77   20.21
  -1   9  -7  792.77   20.28
   1  -9   7  866.73   20.20
  -1   9  -7  842.68   20.18
  -1   9  -8  181.67    4.77
  -1   9  -8  179.83    5.17
  -1   9  -8  184.10    5.07
   1  -9   8  180.45    5.00
  -1   9  -8  177.65    5.07
  -1   9  -9   85.79    2.89
  -1   9  -9   88.77    3.07
  -1   9  -9   72.53    2.64
   1  -9   9   79.09    2.71
  -1   9  -9   81.42    2.88
  -1   9 -10  200.75    5.50
  -1   9 -10  195.52    5.68
  -1   9 -10  174.01    5.01
   1  -9  10  183.59    5.14
  -1   9 -10  191.37    5.46
  -1   9 -11  210.98    5.79
  -1   9 -11  211.18    6.03
  -1   9 -11  195.36    5.69
  -1   9 -12    1.48    0.83
  -1   9 -12    3.14    1.07
  -1   9 -12    1.55    0.90
  -1   9 -12    2.58    0.96
  -1   9 -13   29.00    1.82
  -1   9 -13   28.24    1.83
  -1   9 -13   27.53    1.78
  -1   9 -14   11.12    1.46
  -1   9 -14   11.27    1.27
  -1   9 -14   11.02    1.36
  -1   9 -14   10.29    1.24
  -1   9 -15    7.57    1.30
  -1   9 -15    6.18    1.06
  -1   9 -15    7.41    1.21
  -1   9 -15    8.30    1.28
  -1   9 -16   24.76    1.85
  -1   9 -16   26.37    1.85
  -1   9 -16   25.20    1.79
  -1   9 -17    8.49    1.32
  -1   9 -17   10.56    1.31
  -1   9 -18    1.26    0.91
  -1   9 -18    1.00    1.00
  -1   9 -18    1.69    1.05
  -1   9 -18    1.04    0.91
  -1   9 -19   18.12    1.66
  -1   9 -19   14.90    1.49
  -1   9 -19   17.10    1.51
  -1   9 -20  122.81    4.25
  -1   9 -20  113.99    3.96
  -1   9 -21    2.30    1.00
  -1   9 -21    2.22    0.98
  -1   9 -22   12.25    1.30
  -1   9 -22   12.73    1.31
   1  -8 -22    8.34    1.16
  -1   8  22    8.90    0.96
  -1   8  21    7.52    1.02
   1  -8 -21    7.27    1.30
   1  -8 -20    0.93    1.10
  -1   8  20   -0.03    0.66
   1  -8 -20    0.29    1.13
   1  -8 -19  104.38    4.26
  -1   8  19   98.69    3.46
   1  -8 -19  112.19    4.47
  -1   8  18    4.20    0.93
   1  -8 -18    4.07    1.50
  -1   8  17    4.85    0.93
   1  -8 -17    5.48    1.68
  -1   8  16  265.77    7.41
   1  -8 -16  276.27    8.89
  -1   8  15    6.43    1.00
   1  -8 -15    6.87    1.78
  -1   8  14   57.04    2.44
   1  -8 -14   56.49    3.58
   1  -8 -13  275.66    7.74
  -1   8  13  274.68    7.46
   1  -8 -12   87.50    3.35
  -1   8  12   82.84    3.01
   1  -8 -11  204.15    6.28
  -1   8  11  223.59    6.04
  -1   8  10   11.92    1.08
  -1   8   9  111.69    3.51
  -1   8   8  111.89    3.25
  -1   8   8  125.85    3.63
  -1   8   7  333.02    8.16
  -1   8   7  327.71    8.34
  -1   8   6  473.44   10.89
  -1   8   6  423.37   10.88
  -1   8   5  639.10   15.86
  -1   8   5  659.56   15.97
  -1   8   4    7.27    0.85
  -1   8   4    9.02    0.76
  -1   8   4    7.60    0.74
   1  -8  -3  604.66   17.53
  -1   8   3  614.55   15.25
  -1   8   3  639.52   15.31
  -1   8   2  135.18    3.92
  -1   8   2  135.01    3.78
  -1   8   2  142.94    3.83
  -1   8   1  865.46   20.55
   1  -8  -1  835.56   22.60
  -1   8   1  854.67   20.37
  -1   8   1  898.38   20.41
  -1   8   1  801.91   20.57
  -1   8   0  233.53    5.88
  -1   8   0  244.71    8.26
   1  -8   0  223.24    7.65
  -1   8   0  207.97    5.69
  -1   8   0  222.27    5.70
  -1   8  -1  229.46    7.85
   1  -8   1  232.18    8.06
  -1   8  -1  238.31    8.30
  -1   8  -1  246.68    6.33
   1  -8   2    5.07    1.25
  -1   8  -2    5.28    1.30
  -1   8  -2    4.72    1.20
  -1   8  -2    4.35    0.69
  -1   8  -2    5.00    0.64
  -1   8  -2    6.84    0.53
  -1   8  -3    6.09    1.20
  -1   8  -3    4.82    0.67
  -1   8  -3    6.14    0.56
  -1   8  -3    5.00    0.61
  -1   8  -3    5.30    0.65
  -1   8  -3    4.11    0.47
  -1   8  -4  230.16    6.00
  -1   8  -4  226.89    5.94
  -1   8  -4  240.36    6.02
  -1   8  -4  218.75    7.35
  -1   8  -4  227.73    6.06
  -1   8  -4  227.59    5.76
  -1   8  -5  314.39    7.94
  -1   8  -5  330.45    7.95
  -1   8  -5  337.44    7.86
  -1   8  -5  306.24    9.22
   1  -8   5  321.54    8.10
  -1   8  -5  316.60    7.97
  -1   8  -6  250.99    6.84
  -1   8  -6  268.02    6.63
  -1   8  -6  260.65    6.77
  -1   8  -6  273.24    7.25
   1  -8   6  275.22    6.89
  -1   8  -6  264.82    6.82
  -1   8  -7    3.06    0.53
  -1   8  -7    2.75    0.78
  -1   8  -7    3.53    0.71
  -1   8  -7    1.46    0.63
  -1   8  -7    3.41    0.83
   1  -8   7    1.49    0.64
  -1   8  -8  390.30    9.83
  -1   8  -8  394.19    9.30
  -1   8  -8  409.94    9.67
  -1   8  -8  358.98    9.54
   1  -8   8  362.02    9.42
  -1   8  -8  390.01    9.65
  -1   8  -9   96.75    3.38
  -1   8  -9  106.62    3.19
  -1   8  -9   84.66    2.84
   1  -8   9   90.66    2.88
  -1   8  -9   97.90    3.16
  -1   8 -10   99.88    3.25
  -1   8 -10  105.14    3.55
  -1   8 -10   99.19    3.23
  -1   8 -11    7.71    1.03
  -1   8 -11    9.83    1.24
  -1   8 -11   10.33    1.08
  -1   8 -12  106.21    3.86
  -1   8 -12  106.53    3.61
  -1   8 -12  102.25    3.54
  -1   8 -13  329.02    8.57
  -1   8 -13  311.22    8.28
  -1   8 -13  269.53    8.04
  -1   8 -13  288.92    8.13
  -1   8 -14  210.87    6.23
  -1   8 -14  198.47    5.95
  -1   8 -14  178.16    5.72
  -1   8 -14  185.34    5.79
  -1   8 -15   53.41    2.58
  -1   8 -15   46.76    2.37
  -1   8 -16    5.07    1.09
  -1   8 -16    5.60    1.17
  -1   8 -16    3.91    1.08
  -1   8 -17  177.34    5.79
  -1   8 -17  160.85    5.48
  -1   8 -17  171.75    5.63
  -1   8 -18    9.66    1.42
  -1   8 -18   10.47    1.40
  -1   8 -18    9.42    1.28
  -1   8 -19   13.23    1.54
  -1   8 -19   15.40    1.53
  -1   8 -19   12.81    1.44
  -1   8 -20  225.73    6.96
  -1   8 -20  239.25    7.03
  -1   8 -21   15.27    1.58
  -1   8 -21   10.85    1.35
  -1   8 -21   12.43    1.28
  -1   8 -22    1.45    0.91
  -1   8 -22    0.81    0.92
  -1   8 -23   10.46    1.23
  -1   8 -23   10.06    1.18
   1  -7 -23   -0.13    0.79
  -1   7  23    0.48    0.65
  -1   7  22    1.79    0.69
   1  -7 -22    1.02    0.95
  -1   7  21   11.94    1.08
   1  -7 -21   12.26    1.53
   1  -7 -20   14.76    1.71
  -1   7  20   11.39    1.16
   1  -7 -20   12.98    1.69
   1  -7 -19    0.83    1.29
  -1   7  19    1.28    0.83
   1  -7 -19    1.45    1.43
  -1   7  18    1.13    0.81
   1  -7 -18    2.51    1.48
  -1   7  17  167.41    5.18
   1  -7 -17  171.23    5.24
   1  -7 -17  171.99    6.44
   1  -7 -16   14.26    1.30
  -1   7  16   14.35    1.33
   1  -7 -15   19.93    1.52
   1  -7 -15   17.41    2.22
   1  -7 -14  188.15    5.48
   1  -7 -14  167.04    6.64
   1  -7 -13  366.55   10.01
   1  -7 -13  395.07    9.97
   1  -7 -12    2.77    0.96
   1  -7 -12    6.65    0.98
   1  -7 -11   50.64    2.44
  -1   7  11   51.41    2.17
   1  -7 -11   56.80    2.29
  -1   7  10  947.57   22.22
   1  -7 -10  933.70   22.27
  -1   7   9  221.14    5.86
   1  -7  -9  211.94    5.88
  -1   7   8   40.79    1.72
   1  -7  -8   37.14    1.72
  -1   7   7  272.22    8.35
  -1   7   7  268.68    6.44
  -1   7   6    0.37    1.00
  -1   7   6    1.33    0.55
   1  -7  -6    0.37    1.04
  -1   7   6    1.98    0.54
  -1   7   5  178.13    4.86
  -1   7   5  177.20    4.73
  -1   7   4   78.86    2.57
  -1   7   4   72.62    2.29
  -1   7   4   73.23    2.34
   1  -7  -3 1402.09   38.19
  -1   7   3 1513.60   36.34
   1  -7  -2  437.77   12.66
  -1   7   2  444.95   11.04
  -1   7   2  412.47   11.07
   1  -7  -1   61.04    3.11
  -1   7   1   61.84    2.05
  -1   7   1   60.78    2.08
   1  -7   0    2.42    0.90
  -1   7   0    3.83    1.13
  -1   7   0    1.61    0.84
  -1   7   0    3.85    2.31
  -1   7   0    2.10    0.48
   1  -7   1  292.55    8.83
  -1   7  -1  292.31    9.17
  -1   7  -1  302.52    8.97
  -1   7  -1  298.41    7.26
  -1   7  -2  250.44    7.85
   1  -7   2  212.41    5.56
  -1   7  -2  211.97    7.26
  -1   7  -2  236.51    5.79
   1  -7   3   16.35    0.90
  -1   7  -3   16.30    1.56
  -1   7  -3   17.79    2.00
  -1   7  -3   16.31    0.90
  -1   7  -3   14.97    0.82
  -1   7  -3   16.01    0.86
  -1   7  -3   13.21    0.85
  -1   7  -4  718.16   16.88
  -1   7  -4  687.36   16.91
  -1   7  -4  739.18   16.85
  -1   7  -4  702.47   18.20
   1  -7   4  684.78   17.08
  -1   7  -4  687.56   16.90
  -1   7  -5 1180.05   28.24
  -1   7  -5 1249.62   28.01
  -1   7  -5 1206.97   28.13
  -1   7  -5 1255.73   31.59
  -1   7  -5 1176.34   29.24
   1  -7   5 1177.77   30.28
   1  -7   5 1222.83   28.23
  -1   7  -5 1181.78   28.16
  -1   7  -6  144.60    4.37
  -1   7  -6  159.95    4.01
  -1   7  -6  146.40    4.17
  -1   7  -6  146.44    4.52
   1  -7   6  157.40    4.21
  -1   7  -6  154.03    4.22
  -1   7  -7 1207.47   26.84
  -1   7  -7 1141.25   27.36
  -1   7  -7 1225.22   27.14
   1  -7   7 1191.12   27.00
  -1   7  -7 1180.16   27.15
  -1   7  -8    3.44    0.66
  -1   7  -8    3.93    0.88
  -1   7  -8    3.38    0.48
  -1   7  -8    3.26    0.69
  -1   7  -8    2.18    1.13
  -1   7  -8    2.84    0.63
   1  -7   8    4.33    0.64
  -1   7  -9  160.41    4.42
  -1   7  -9  148.65    4.65
  -1   7  -9  156.07    5.83
  -1   7  -9  164.06    4.43
   1  -7   9  152.38    4.07
  -1   7  -9  159.67    4.23
  -1   7 -10  214.05    5.55
  -1   7 -10  209.94    5.54
  -1   7 -10  197.50    5.84
  -1   7 -10  214.85    5.37
  -1   7 -11  349.87    8.90
  -1   7 -11  333.31    8.83
  -1   7 -11  337.67    9.21
  -1   7 -11  334.25    8.62
  -1   7 -12  344.47    9.15
  -1   7 -12  380.56    9.61
  -1   7 -12  360.62    9.21
  -1   7 -12  352.11    8.93
  -1   7 -13  307.92    8.28
  -1   7 -13  317.53    8.36
  -1   7 -13  306.72    8.02
  -1   7 -14  335.14    9.16
  -1   7 -14  339.24    9.21
  -1   7 -14  328.53    9.00
  -1   7 -14  342.05    8.93
  -1   7 -15   94.51    3.65
  -1   7 -15  101.46    3.79
  -1   7 -15   88.17    3.46
  -1   7 -15   99.77    3.53
  -1   7 -16   13.69    1.52
  -1   7 -16   11.08    1.36
  -1   7 -16   10.77    1.39
  -1   7 -16   11.19    1.29
  -1   7 -16   11.89    1.27
  -1   7 -17   28.94    1.94
  -1   7 -17   21.93    1.77
  -1   7 -17   26.79    1.96
  -1   7 -17   20.47    1.68
  -1   7 -17   22.21    1.59
  -1   7 -17   23.44    1.68
  -1   7 -18   69.89    2.97
  -1   7 -18   60.50    2.89
  -1   7 -18   63.63    3.07
  -1   7 -18   63.71    2.82
  -1   7 -19    0.59    0.90
  -1   7 -19    0.94    0.99
  -1   7 -19    0.04    0.93
  -1   7 -19    0.59    0.90
  -1   7 -20    2.56    1.00
  -1   7 -20    3.40    1.20
  -1   7 -20    1.55    1.05
  -1   7 -20    2.92    1.02
  -1   7 -21   37.83    2.28
  -1   7 -21   29.69    1.95
  -1   7 -22    2.95    1.15
  -1   7 -22    2.54    0.95
  -1   7 -23   15.12    1.43
  -1   6  23   25.91    1.40
   1  -6 -23   30.55    1.83
  -1   6  22   -0.03    0.67
   1  -6 -22    0.52    0.99
  -1   6  21    4.09    0.88
   1  -6 -21    3.97    1.30
   1  -6 -20   67.15    3.27
   1  -6 -20   70.38    2.83
   1  -6 -20   69.88    3.52
   1  -6 -19    3.47    1.39
   1  -6 -19    3.06    0.98
   1  -6 -19    6.12    1.54
   1  -6 -18    2.47    0.95
   1  -6 -18    4.32    1.54
   1  -6 -17   65.95    2.80
   1  -6 -17   61.67    3.57
   1  -6 -16   13.41    1.34
   1  -6 -16   10.80    1.90
   1  -6 -15    7.92    1.14
   1  -6 -15    8.16    1.83
   1  -6 -14    2.35    0.93
   1  -6 -14    2.44    1.62
   1  -6 -13   38.26    2.05
   1  -6 -13   51.13    2.23
   1  -6 -12   31.39    1.80
   1  -6 -12   26.22    1.62
   1  -6 -11  319.46    8.72
   1  -6 -11  337.79    8.64
   1  -6 -10  641.34   15.50
  -1   6  10  638.23   15.27
  -1   6   9  470.11   11.35
   1  -6  -9  457.45   11.46
  -1   6   8    3.91    1.00
  -1   6   8    2.46    0.74
   1  -6  -8    3.57    0.73
   1  -6  -7   21.82    2.09
  -1   6   7   22.09    1.08
  -1   6   7   26.35    2.12
   1  -6  -6 2081.93   52.12
  -1   6   6 2195.54   49.81
  -1   6   6 2149.09   50.02
   1  -6  -6 2179.84   49.93
  -1   6   6 2170.40   49.85
  -1   6   5   56.37    1.90
  -1   6   5   56.32    1.96
  -1   6   4   28.28    1.44
  -1   6   4   31.23    2.90
  -1   6   3  381.62   11.73
  -1   6   3  305.72    8.04
   1  -6  -2  282.71    8.22
  -1   6   2  268.80    6.80
  -1   6   2  277.47    6.88
   1  -6  -1   39.02    2.17
  -1   6   1   36.24    1.99
  -1   6   1   36.43    1.36
  -1   6   0   41.24    2.28
   1  -6   0   42.76    2.31
  -1   6  -1  745.53   18.45
   1  -6   1  706.50   18.09
  -1   6  -2  474.73   13.10
  -1   6  -2  440.28   12.55
   1  -6   2  474.69   11.23
  -1   6  -3   77.77    3.20
  -1   6  -3   83.11    4.01
  -1   6  -3   74.62    2.26
  -1   6  -4 1683.03   40.88
  -1   6  -4 1609.86   38.98
   1  -6   4 1577.74   39.59
  -1   6  -4 1613.93   37.93
  -1   6  -4 1638.28   37.97
  -1   6  -5 1215.18   27.59
  -1   6  -5 1314.71   28.33
  -1   6  -5 1259.56   30.99
  -1   6  -5 1125.34   28.33
   1  -6   5 1174.31   29.44
  -1   6  -5 1143.78   27.81
  -1   6  -5 1179.97   27.62
  -1   6  -6  297.39    8.35
  -1   6  -6  270.32    8.28
  -1   6  -6  321.29    8.10
  -1   6  -6  308.80   11.15
   1  -6   6  318.76    9.89
  -1   6  -6  344.44    8.18
  -1   6  -7  162.23    4.41
  -1   6  -7  147.66    4.67
  -1   6  -7  182.12    7.52
  -1   6  -7  155.40    5.69
   1  -6   7  160.61    6.13
  -1   6  -7  141.84    4.38
  -1   6  -7  168.83    4.40
  -1   6  -7  171.75    6.69
   1  -6   7  162.00    4.20
  -1   6  -7  171.03    4.27
  -1   6  -8    0.69    0.55
  -1   6  -8    0.80    0.85
  -1   6  -8    1.26    0.60
  -1   6  -8    0.59    0.49
  -1   6  -8    0.66    0.97
   1  -6   8    1.02    0.44
  -1   6  -8    1.12    0.50
  -1   6  -9  165.97    5.05
  -1   6  -9  170.03    4.68
  -1   6  -9  178.88    4.73
  -1   6  -9  176.14    5.84
   1  -6   9  167.80    4.29
  -1   6  -9  177.98    4.53
  -1   6 -10  115.39    3.71
  -1   6 -10  122.01    3.77
  -1   6 -10  112.98    4.04
  -1   6 -10  125.81    3.58
  -1   6 -11   66.80    2.62
  -1   6 -11   65.31    2.43
  -1   6 -12   32.43    1.86
  -1   6 -12   34.88    1.84
  -1   6 -12   33.27    1.74
  -1   6 -12   36.82    1.72
  -1   6 -13  159.65    4.99
  -1   6 -13  166.35    5.07
  -1   6 -13  151.98    4.76
  -1   6 -13  159.81    4.78
  -1   6 -14    6.71    1.24
  -1   6 -14    9.35    1.37
  -1   6 -14    8.44    1.24
  -1   6 -14    7.19    1.09
  -1   6 -14    7.05    1.14
  -1   6 -15  571.87   14.81
  -1   6 -15  607.42   14.96
  -1   6 -15  594.63   14.59
  -1   6 -16  110.10    4.13
  -1   6 -16  106.62    4.05
  -1   6 -16  111.68    4.03
  -1   6 -16  105.69    3.84
  -1   6 -17    2.58    1.19
  -1   6 -17    3.62    1.11
  -1   6 -17    4.27    1.17
  -1   6 -17    3.52    1.03
  -1   6 -18  353.35   10.17
  -1   6 -18  337.11    9.97
  -1   6 -18  352.91    9.81
  -1   6 -19   91.31    3.87
  -1   6 -19   83.79    3.66
  -1   6 -19   89.96    3.62
  -1   6 -20   19.45    1.80
  -1   6 -20   18.54    1.65
  -1   6 -20   17.80    1.58
  -1   6 -21   10.20    1.52
  -1   6 -21    9.71    1.32
  -1   6 -21   11.49    1.33
  -1   6 -22  234.10    6.74
  -1   6 -22  232.42    6.73
  -1   6 -23   19.89    1.68
  -1   6 -23   16.62    1.39
  -1   6 -24   -0.04    0.84
  -1   6 -24    0.15    0.73
   1  -5 -24   16.23    1.56
   1  -5 -24   20.22    1.48
  -1   5  23   14.11    1.16
   1  -5 -23   15.60    1.52
   1  -5 -22    8.03    1.06
   1  -5 -22   10.08    1.52
   1  -5 -21   19.44    1.50
   1  -5 -21   20.59    2.02
   1  -5 -20    1.42    1.18
   1  -5 -20    1.83    0.94
   1  -5 -20    2.16    1.39
   1  -5 -19    6.94    1.52
   1  -5 -19    7.72    1.13
   1  -5 -19    9.23    1.76
   1  -5 -18    4.19    1.51
   1  -5 -18    5.44    1.10
   1  -5 -18    7.85    1.79
   1  -5 -17   69.74    2.93
   1  -5 -17   59.21    3.59
   1  -5 -16   18.81    1.52
   1  -5 -16   24.06    2.38
   1  -5 -15  198.92    5.87
   1  -5 -15  190.94    7.02
   1  -5 -14    7.67    1.11
   1  -5 -14    8.65    1.88
   1  -5 -13    1.14    0.84
   1  -5 -13    2.04    0.91
   1  -5 -13    2.64    1.51
   1  -5 -12   12.27    1.23
   1  -5 -12   14.60    1.21
   1  -5 -11    5.44    0.98
   1  -5 -11    4.03    0.89
  -1   5  11    4.46    0.70
   1  -5 -10   63.40    2.55
  -1   5  10   69.03    2.28
   1  -5 -10   66.95    2.45
   1  -5  -9  429.50   13.74
   1  -5  -9  400.55   10.48
  -1   5   9  442.32   10.39
   1  -5  -8    5.39    0.76
  -1   5   8    4.42    0.75
   1  -5  -7 2023.71   46.30
  -1   5   7 1989.83   46.27
  -1   5   6   88.04    4.00
   1  -5  -6   69.28    3.66
  -1   5   5   80.58    4.27
  -1   5   4 2153.09   52.29
  -1   5   3  883.51   24.30
  -1   5   2   16.03    3.08
  -1   5   2   13.26    1.05
   1  -5  -1 1928.13   44.56
  -1   5   1 1858.63   44.33
   1  -5   0 1452.99   34.83
  -1   5   0 1481.62   35.01
   1  -5   1  121.38    3.04
  -1   5  -1  123.06    4.44
  -1   5  -2 1566.34   38.42
  -1   5  -2 1756.05   43.82
  -1   5  -3   85.04    3.12
  -1   5  -3   92.62    4.16
  -1   5  -3   84.72    3.21
  -1   5  -4  131.25    4.08
   1  -5   4  128.89    4.56
  -1   5  -4  131.09    4.40
  -1   5  -4  130.10    5.51
  -1   5  -5  666.62   16.27
   1  -5   5  663.16   17.27
   1  -5   6  219.41    7.25
  -1   5  -6  225.55    8.57
  -1   5  -6  233.44    5.78
  -1   5  -6  229.78    5.82
  -1   5  -6  226.72    5.66
  -1   5  -7   66.74    3.16
   1  -5   7   66.09    3.42
  -1   5  -7   68.71    2.18
  -1   5  -7   71.29    3.70
  -1   5  -7   64.74    2.17
  -1   5  -7   57.13    2.47
  -1   5  -7   62.41    2.02
  -1   5  -7   63.16    2.33
  -1   5  -8  208.26    6.62
  -1   5  -8  194.73    6.71
  -1   5  -8  204.31    5.38
   1  -5   8  197.62    7.16
  -1   5  -8  199.92    5.38
  -1   5  -8  187.45    5.74
  -1   5  -8  190.06    5.52
  -1   5  -8  207.67    5.21
   1  -5   9  442.54   12.96
  -1   5  -9  433.52   10.47
  -1   5  -9  452.47   11.35
  -1   5  -9  428.20   10.49
  -1   5  -9  439.44   10.30
  -1   5 -10    2.09    0.54
  -1   5 -10    2.66    0.73
  -1   5 -10    2.39    0.73
  -1   5 -10    2.42    0.64
  -1   5 -10    3.50    0.89
  -1   5 -11  126.94    3.91
  -1   5 -11  120.24    3.86
  -1   5 -11  123.34    3.67
  -1   5 -12  776.77   17.92
  -1   5 -12  748.52   18.22
  -1   5 -12  716.74   17.82
  -1   5 -12  750.07   17.63
  -1   5 -13   12.27    1.25
  -1   5 -13   11.02    1.20
  -1   5 -13   12.56    1.38
  -1   5 -13   12.56    1.16
  -1   5 -14  716.49   17.38
  -1   5 -14  663.63   17.23
  -1   5 -14  727.93   17.40
  -1   5 -14  679.97   16.99
  -1   5 -15  868.20   21.13
  -1   5 -15  902.68   21.04
  -1   5 -15  830.30   21.00
  -1   5 -15  829.12   20.73
  -1   5 -16    5.62    1.22
  -1   5 -16    5.75    1.20
  -1   5 -16    7.10    1.19
  -1   5 -16    5.84    1.12
  -1   5 -17   88.02    3.69
  -1   5 -17   92.30    3.36
  -1   5 -17   77.74    3.49
  -1   5 -17   77.20    3.29
  -1   5 -18    8.58    1.40
  -1   5 -18    9.42    1.20
  -1   5 -18    9.81    1.51
  -1   5 -18    9.92    1.28
  -1   5 -18    9.18    1.32
  -1   5 -19    9.59    1.43
  -1   5 -19   11.16    1.26
  -1   5 -19   10.72    1.55
  -1   5 -19   10.69    1.33
  -1   5 -19   10.99    1.42
  -1   5 -20   66.90    3.15
  -1   5 -20   69.37    3.33
  -1   5 -20   60.82    2.82
  -1   5 -20   71.48    3.10
  -1   5 -21   26.56    1.97
  -1   5 -21   26.97    2.07
  -1   5 -21   27.67    1.86
  -1   5 -21   28.65    1.96
  -1   5 -22    0.72    0.94
  -1   5 -22   -0.05    1.12
  -1   5 -22    0.80    0.96
  -1   5 -22    1.35    0.95
  -1   5 -23   34.44    1.93
  -1   5 -23   38.34    2.25
  -1   5 -23   34.55    1.98
  -1   5 -24   76.03    3.00
  -1   5 -24   81.05    3.08
   1  -4 -24   33.10    2.07
   1  -4 -24   29.15    1.57
   1  -4 -24   32.75    1.89
   1  -4 -23   16.11    1.30
   1  -4 -23   16.73    1.61
   1  -4 -22   10.82    1.22
   1  -4 -22   12.67    1.60
   1  -4 -21   14.55    1.44
   1  -4 -21   21.05    2.00
   1  -4 -20    2.90    1.05
   1  -4 -20    4.46    1.55
   1  -4 -19   27.37    2.16
   1  -4 -19   22.49    1.73
   1  -4 -19   22.63    2.26
   1  -4 -18    1.98    1.37
   1  -4 -18    2.68    1.05
   1  -4 -18    1.71    1.43
   1  -4 -17   12.18    1.80
   1  -4 -17   11.78    1.30
   1  -4 -17   12.94    2.00
   1  -4 -16   41.85    2.19
   1  -4 -16   46.25    3.06
   1  -4 -15  293.72    7.92
   1  -4 -15  270.61    9.06
   1  -4 -14   18.41    1.44
   1  -4 -14   16.78    2.12
   1  -4 -13  285.06    7.76
   1  -4 -13  301.71    7.91
   1  -4 -13  294.56    9.12
   1  -4 -12   24.31    1.46
   1  -4 -12   21.20    1.41
   1  -4 -12   19.89    2.13
   1  -4 -11  116.16    3.75
   1  -4 -11  123.29    3.74
   1  -4 -11  110.38    5.88
   1  -4 -10  185.60    5.36
  -1   4  10  202.17    5.07
   1  -4 -10  185.18    5.27
   1  -4 -10  178.29    7.70
   1  -4  -9  322.27    8.70
   1  -4  -9  315.77   11.21
  -1   4   9  343.48    9.08
   1  -4  -8  309.52   10.70
   1  -4  -8  316.49    8.20
   1  -4  -7    7.48    1.45
  -1   4   7   10.48    1.30
  -1   4   6   74.98    3.50
   1  -4  -6   50.92    3.02
  -1   4   5  470.28   12.71
   1  -4  -5  387.11   11.60
  -1   4   4    8.90    2.04
  -1   4   3  142.06    6.65
  -1   4   2    3.57    0.64
  -1   4   2    3.50    2.31
  -1   4   1 2616.72   60.07
   1  -4  -1 2690.24   60.15
  -1   4   0  472.05   11.68
   1  -4   0  447.89   11.28
  -1   4   0  424.39   14.79
  -1   4  -1  295.63    8.39
  -1   4  -2  961.85   28.86
  -1   4  -2 1023.94   24.40
  -1   4  -3 1319.22   30.91
  -1   4  -3 1321.22   29.45
  -1   4  -3 1279.21   29.21
  -1   4  -4  488.29   16.51
   1  -4   4  506.84   12.79
  -1   4  -4  488.47   12.52
  -1   4  -4  496.75   12.02
  -1   4  -5    4.43    2.21
   1  -4   5    4.00    0.93
  -1   4  -5    4.09    0.52
  -1   4  -6  154.12    6.36
   1  -4   6  155.17    5.50
  -1   4  -7  172.61    4.54
   1  -4   7  163.22    6.00
  -1   4  -7  182.56    6.07
  -1   4  -7  170.04    5.74
  -1   4  -7  166.61    4.56
  -1   4  -7  168.56    4.41
  -1   4  -8  116.64    3.52
  -1   4  -8  111.63    4.10
  -1   4  -8  120.86    4.72
  -1   4  -8  139.78    6.22
   1  -4   8  114.83    5.07
  -1   4  -8  133.60    3.48
   1  -4   9  729.37   19.29
  -1   4  -9  683.38   16.93
  -1   4  -9  671.23   18.47
  -1   4  -9  728.82   16.76
  -1   4  -9  603.60   16.64
  -1   4  -9  770.06   16.65
  -1   4 -10   58.11    2.21
  -1   4 -10   54.35    1.94
   1  -4  10   54.77    3.71
  -1   4 -10   56.47    2.53
  -1   4 -10   56.23    2.07
  -1   4 -10   46.91    2.09
  -1   4 -11  704.14   17.06
  -1   4 -11  711.25   17.40
  -1   4 -11  741.74   16.90
  -1   4 -12  451.48   11.54
  -1   4 -12  446.86   11.73
  -1   4 -12  456.35   11.33
  -1   4 -13   28.02    1.79
  -1   4 -13   29.99    1.79
  -1   4 -13   26.15    1.56
  -1   4 -14   60.46    2.76
  -1   4 -14   63.84    2.82
  -1   4 -14   61.99    2.49
  -1   4 -14   64.39    2.65
  -1   4 -15    1.45    1.02
  -1   4 -15    0.88    1.00
  -1   4 -15    1.42    0.83
  -1   4 -15    0.78    0.90
  -1   4 -16   33.67    1.96
  -1   4 -16   26.09    2.04
  -1   4 -16   28.89    2.13
  -1   4 -16   35.23    1.90
  -1   4 -16   33.50    2.03
  -1   4 -17   28.65    1.75
  -1   4 -17   22.16    1.86
  -1   4 -17   23.60    2.05
  -1   4 -17   21.82    1.61
  -1   4 -17   24.84    1.85
  -1   4 -18   32.63    2.28
  -1   4 -18   34.99    2.42
  -1   4 -18   31.16    1.96
  -1   4 -18   33.76    2.19
  -1   4 -19    1.37    1.14
  -1   4 -19    2.46    0.89
  -1   4 -19    1.12    1.22
  -1   4 -19    1.73    1.02
  -1   4 -19    2.30    1.13
  -1   4 -20    5.65    1.32
  -1   4 -20    5.76    1.40
  -1   4 -20    6.86    1.17
  -1   4 -20    5.87    1.19
  -1   4 -21   24.13    1.93
  -1   4 -21   25.85    2.12
  -1   4 -21   24.39    1.75
  -1   4 -21   25.41    1.91
  -1   4 -22   65.21    3.06
  -1   4 -22   61.02    2.81
  -1   4 -22   66.82    3.04
  -1   4 -23    7.19    1.17
  -1   4 -23    6.52    1.10
  -1   4 -23    6.79    1.19
  -1   4 -24   34.19    2.06
  -1   4 -24   28.16    1.73
  -1   4 -24   30.41    1.83
  -1   4 -25   87.27    3.08
   1  -3 -24   23.04    1.91
   1  -3 -24   24.89    1.53
   1  -3 -23    0.54    1.11
   1  -3 -23    0.19    0.80
   1  -3 -22    4.95    1.05
   1  -3 -21   97.12    3.68
   1  -3 -20   50.53    2.51
   1  -3 -19   94.40    4.01
   1  -3 -19  103.19    3.75
   1  -3 -19   95.74    4.36
   1  -3 -18    0.87    1.17
   1  -3 -18    0.22    0.91
   1  -3 -18    0.43    1.43
   1  -3 -17    3.40    1.36
   1  -3 -17    2.96    1.03
   1  -3 -17    3.81    1.67
   1  -3 -16   26.72    2.23
   1  -3 -16   27.48    1.77
   1  -3 -16   29.79    2.53
   1  -3 -15    1.30    0.87
   1  -3 -15    0.61    1.39
   1  -3 -14  116.51    3.84
   1  -3 -14  116.19    4.90
   1  -3 -13  220.32    6.24
   1  -3 -13  241.25    6.43
   1  -3 -13  234.69    7.54
   1  -3 -12   39.25    1.80
   1  -3 -12   44.89    1.94
   1  -3 -12   41.28    2.67
   1  -3 -11  404.54   10.16
   1  -3 -11  396.48   12.96
   1  -3 -11  421.05   10.23
   1  -3 -11  386.68   11.22
   1  -3 -10   49.52    1.94
   1  -3 -10   47.27    3.53
   1  -3 -10   51.35    1.84
   1  -3  -9  150.08    6.53
   1  -3  -9  161.27    4.60
   1  -3  -8  157.83    6.56
  -1   3   8  178.21    5.10
  -1   3   7   29.52    1.84
   1  -3  -7   26.71    2.43
   1  -3  -6  853.33   23.75
  -1   3   6 1083.23   24.02
   1  -3  -5 2957.88   67.56
  -1   3   5 2850.13   68.03
   1  -3  -4 1121.68   26.42
  -1   3   4 1027.50   27.17
  -1   3   3    1.91    0.39
  -1   3   3    3.59    2.07
  -1   3   2  521.44   11.97
  -1   3   2  517.48   12.34
  -1   3   1  408.09   10.11
  -1   3   0  196.24    5.62
  -1   3  -1 1950.39   46.04
  -1   3  -1 1999.33   45.27
  -1   3  -2   30.13    1.39
  -1   3  -3  695.04   16.68
   1  -3   3  663.43   16.77
  -1   3  -3  715.46   16.32
   1  -3   4   79.76    3.07
  -1   3  -4   77.49    5.08
  -1   3  -4   80.81    2.33
  -1   3  -5   68.88    3.70
   1  -3   5   64.12    2.85
  -1   3  -6  300.92    9.61
  -1   3  -6  319.79   10.10
   1  -3   6  313.56    8.99
  -1   3  -7    4.62    1.56
  -1   3  -7    2.31    0.88
   1  -3   7    3.00    1.18
  -1   3  -7    4.03    0.93
  -1   3  -8  113.30    3.43
   1  -3   8  120.65    5.01
  -1   3  -8  114.06    3.54
  -1   3  -8  115.25    4.60
  -1   3  -8  119.21    3.34
  -1   3  -9  312.53    9.50
   1  -3   9  319.75   10.09
  -1   3  -9  306.70    7.84
  -1   3  -9  288.54    7.47
  -1   3  -9  314.88    7.75
  -1   3 -10    0.58    0.72
   1  -3  10    1.24    1.31
  -1   3 -10    0.78    0.96
  -1   3 -10    3.09    1.52
  -1   3 -10    0.25    0.55
  -1   3 -10    0.83    0.65
  -1   3 -11   14.05    0.90
  -1   3 -11   17.01    1.32
  -1   3 -11   14.85    1.16
  -1   3 -12   24.49    1.72
  -1   3 -12   33.73    2.71
  -1   3 -12   26.61    1.74
  -1   3 -12   33.77    1.54
  -1   3 -12   32.54    1.71
  -1   3 -13    3.93    0.99
  -1   3 -13    3.65    0.99
  -1   3 -13    1.52    0.68
  -1   3 -13    2.25    0.84
  -1   3 -14   56.45    2.44
  -1   3 -14   55.40    2.60
  -1   3 -14   53.08    2.41
  -1   3 -15   94.18    3.81
  -1   3 -15   83.10    3.16
  -1   3 -15   93.57    3.56
  -1   3 -16   58.14    2.98
  -1   3 -16   53.15    2.45
  -1   3 -16   57.91    2.78
  -1   3 -17  188.99    5.04
  -1   3 -17  174.44    5.73
  -1   3 -18    7.92    1.09
  -1   3 -18    7.72    1.55
  -1   3 -18    5.79    1.11
  -1   3 -18    9.18    1.37
  -1   3 -19  246.65    8.01
  -1   3 -19  266.82    8.32
  -1   3 -19  247.61    7.48
  -1   3 -19  268.11    7.98
  -1   3 -20    0.46    1.08
  -1   3 -20    1.66    0.73
  -1   3 -20    1.34    1.18
  -1   3 -20   -0.04    0.91
  -1   3 -20    0.69    1.06
  -1   3 -21    5.04    1.28
  -1   3 -21    4.33    1.42
  -1   3 -21    5.79    1.09
  -1   3 -21    6.77    1.28
  -1   3 -22  210.26    6.72
  -1   3 -22  225.09    7.07
  -1   3 -22  206.56    6.31
  -1   3 -22  216.51    6.64
  -1   3 -23   13.62    1.49
  -1   3 -23   13.85    1.65
  -1   3 -23   14.83    1.40
  -1   3 -23   14.97    1.47
  -1   3 -24    3.25    1.12
  -1   3 -24    3.63    0.89
  -1   3 -24    4.36    1.00
  -1   3 -25   72.64    2.81
  -1   3 -25   75.19    2.90
   1  -2 -25    2.43    1.00
   1  -2 -25    2.61    0.90
   1  -2 -24    3.15    0.90
   1  -2 -24    2.19    1.08
   1  -2 -23    8.72    1.16
   1  -2 -22   -0.18    0.88
   1  -2 -21   13.25    1.42
   1  -2 -20    7.62    1.22
   1  -2 -19    1.53    1.15
   1  -2 -19    1.06    0.93
   1  -2 -18   88.85    3.74
   1  -2 -18   78.29    3.23
   1  -2 -17    1.98    1.18
   1  -2 -17    1.05    0.90
   1  -2 -16   43.35    2.61
   1  -2 -16   44.73    2.22
   1  -2 -15    0.09    1.12
   1  -2 -15    0.80    0.77
   1  -2 -14    2.05    0.79
   1  -2 -13   20.13    1.27
   1  -2 -13   23.26    1.42
   1  -2 -12   83.40    2.87
   1  -2 -12   71.97    4.41
   1  -2 -11    1.45    0.70
   1  -2 -11    2.10    0.70
   1  -2 -11    2.28    1.28
   1  -2 -10  370.78    9.56
   1  -2 -10  376.81   11.95
   1  -2  -9    1.48    0.67
   1  -2  -9    0.22    1.14
   1  -2  -8 1061.68   29.72
  -1   2   8 1240.56   27.73
   1  -2  -7  182.21    6.92
  -1   2   7  231.21    6.00
  -1   2   6  732.77   18.40
   1  -2  -6  758.14   19.11
  -1   2   5 4091.97   98.96
   1  -2  -5 4616.17   99.38
   1  -2  -4 1981.89   46.36
   1  -2  -3   22.63    1.69
  -1   2   2    5.17    0.50
  -1   2   1   38.04    1.07
  -1   2   0  429.65   10.13
  -1   2  -1  339.89    8.20
  -1   2  -2   10.99    0.82
   1  -2   3  561.68   13.62
  -1   2  -3  568.61   13.53
  -1   2  -3  551.74   12.86
   1  -2   4  708.90   17.34
   1  -2   5  387.09   10.72
  -1   2  -5  432.06   11.84
   1  -2   6 1478.86   33.59
  -1   2  -6 1426.43   33.16
  -1   2  -7   66.27    2.34
  -1   2  -7   76.03    3.84
   1  -2   7   72.85    3.56
  -1   2  -7   72.77    3.27
  -1   2  -8  178.68    6.02
   1  -2   8  180.43    6.43
   1  -2   9  657.63   16.95
  -1   2  -9  641.87   16.30
  -1   2 -10   18.09    1.02
  -1   2 -10    9.68    1.62
   1  -2  10    9.97    1.92
  -1   2 -10   15.27    1.94
  -1   2 -11  272.39    7.34
  -1   2 -11  281.44    9.62
  -1   2 -12    8.99    0.87
  -1   2 -12   11.58    1.61
  -1   2 -13  210.31    5.82
  -1   2 -13  185.49    5.37
  -1   2 -14   98.75    3.33
  -1   2 -14   85.13    3.05
  -1   2 -15    7.09    0.99
  -1   2 -15    4.33    0.92
  -1   2 -16  242.77    6.98
  -1   2 -16  237.62    7.68
  -1   2 -17   22.26    1.63
  -1   2 -17   23.44    2.11
  -1   2 -18   19.83    1.31
  -1   2 -18   17.93    1.50
  -1   2 -18   16.25    1.87
  -1   2 -19   77.25    2.71
  -1   2 -19   73.54    3.05
  -1   2 -20   31.06    1.52
  -1   2 -20   32.68    2.52
  -1   2 -21   67.76    3.35
  -1   2 -21   62.13    2.86
  -1   2 -21   68.56    3.25
  -1   2 -22    9.68    1.47
  -1   2 -22   12.01    1.74
  -1   2 -22   10.03    1.28
  -1   2 -22   13.14    1.53
  -1   2 -23    2.47    1.12
  -1   2 -23    2.61    1.20
  -1   2 -23    2.22    0.96
  -1   2 -23    2.81    1.03
  -1   2 -24    6.71    1.29
  -1   2 -24    6.24    1.04
  -1   2 -24    6.77    1.13
  -1   2 -25   23.24    1.49
  -1   2 -25   21.95    1.53
   1  -1 -25   29.86    1.97
   1  -1 -25   29.18    1.65
   1  -1 -25   29.77    1.80
   1  -1 -24    1.92    0.87
   1  -1 -24    1.15    0.96
   1  -1 -23    1.57    0.92
   1  -1 -23    2.05    1.10
   1  -1 -22    3.88    1.04
   1  -1 -22    3.43    1.18
   1  -1 -21   33.43    2.04
   1  -1 -21   36.93    2.48
   1  -1 -20   -0.04    0.93
   1  -1 -20    1.55    1.35
   1  -1 -19  114.39    4.26
   1  -1 -19  112.64    4.03
   1  -1 -19  107.99    4.62
   1  -1 -18   67.60    3.17
   1  -1 -18   69.26    2.96
   1  -1 -17  103.19    4.09
   1  -1 -17  108.41    3.82
   1  -1 -16  144.91    5.11
   1  -1 -16  148.76    4.69
   1  -1 -15  124.72    4.57
   1  -1 -15  130.70    4.20
   1  -1 -14   64.16    3.03
   1  -1 -14   71.52    2.69
   1  -1 -13  154.55    3.79
   1  -1 -13  111.38    3.76
   1  -1 -13  118.58    4.38
   1  -1 -13  125.55    4.00
  -1   1  13  139.91    6.51
   1  -1 -12    7.15    0.85
   1  -1 -12    6.33    0.92
   1  -1 -12    7.68    1.67
  -1   1  12    5.54    1.79
   1  -1 -11  551.98   13.68
   1  -1 -11  550.90   16.01
   1  -1 -11  585.73   13.86
   1  -1 -10   93.95    4.52
  -1   1  10  103.57    5.00
   1  -1 -10   95.17    3.04
  -1   1   9   57.78    3.43
   1  -1  -9   59.36    3.18
  -1   1   8   46.74    3.02
   1  -1  -8   43.54    2.74
   1  -1  -7  367.59   11.12
  -1   1   7  386.18   11.57
   1  -1  -6    1.67    0.97
  -1   1   6    2.60    0.81
  -1   1   6    3.00    1.28
  -1   1   5  368.37    9.89
   1  -1  -5  327.01    9.26
  -1   1   4  561.26   13.88
   1  -1  -4  514.86   13.23
   1  -1  -3   21.33    1.56
  -1   1   3   23.10    1.70
   1  -1  -2   19.63    1.41
   1  -1  -1  338.53    7.87
  -1   1   0   18.60    0.66
  -1   1  -1   52.98    1.65
   1  -1   2  147.44    4.20
  -1   1  -2  157.39    4.21
  -1   1  -3 1068.53   25.66
   1  -1   3 1124.74   25.82
   1  -1   4   59.60    2.67
   1  -1   5 4422.94  101.19
  -1   1  -6  203.37    5.66
   1  -1   6  219.31    6.84
  -1   1  -6  207.20    6.54
  -1   1  -7  924.25   23.53
   1  -1   7  960.57   23.88
  -1   1  -8  316.73    9.76
   1  -1   8  332.96   10.26
  -1   1  -9   43.88    2.90
   1  -1   9   46.24    3.24
  -1   1  -9   51.94    2.98
  -1   1  -9   37.05    1.51
  -1   1  -9   40.98    1.86
  -1   1 -10  777.96   21.00
  -1   1 -10  741.50   18.27
  -1   1 -10  758.25   18.75
  -1   1 -11  547.42   16.00
  -1   1 -11  535.12   13.17
  -1   1 -11  507.33   13.62
  -1   1 -12  492.58   12.59
  -1   1 -12  505.44   12.54
  -1   1 -13   19.02    1.34
  -1   1 -13   19.34    1.23
   1  -1  13   19.29    2.31
  -1   1 -14   61.97    2.39
  -1   1 -14   51.31    2.18
  -1   1 -15  357.74    8.91
  -1   1 -15  324.71    8.85
  -1   1 -16   65.56    2.47
  -1   1 -16   59.41    2.55
  -1   1 -17   27.76    1.48
  -1   1 -17   21.65    1.59
  -1   1 -18  355.46    8.67
  -1   1 -18  311.53    9.03
  -1   1 -19    1.62    0.65
  -1   1 -19    0.43    0.93
  -1   1 -19    2.94    1.48
  -1   1 -20  212.52    6.51
  -1   1 -20  237.64    7.59
  -1   1 -21   14.44    1.46
  -1   1 -21   14.33    1.90
  -1   1 -22   35.10    2.02
  -1   1 -22   35.89    2.53
  -1   1 -23   51.42    2.70
  -1   1 -23   44.43    2.28
  -1   1 -24  139.71    4.79
  -1   1 -24  147.88    4.63
  -1   1 -25    1.32    0.89
  -1   1 -25    0.57    0.73
   1   0 -25   18.00    1.37
   1   0 -25   18.91    1.47
   1   0 -24   28.07    1.73
   1   0 -24   24.79    1.80
   1   0 -23   13.53    1.39
   1   0 -23   17.37    1.62
   1   0 -22    4.96    1.11
   1   0 -22    5.46    1.29
   1   0 -21   42.30    2.26
   1   0 -21   44.64    2.66
   1   0 -20   67.54    2.97
   1   0 -20   66.81    3.35
   1   0 -19   27.94    1.89
   1   0 -19   27.05    2.22
   1   0 -18    2.10    1.06
   1   0 -18    2.24    0.99
   1   0 -18    2.89    1.31
   1   0 -17    0.78    1.06
   1   0 -17    0.62    0.91
   1   0 -17    0.05    1.29
   1   0 -16  938.98   23.91
   1   0 -16  907.76   23.51
   1   0 -16  956.38   24.47
   1   0 -15   16.24    1.54
   1   0 -15   13.02    1.29
   1   0 -15   15.56    1.76
   1   0 -14  120.00    4.35
   1   0 -14  118.54    4.06
   1   0 -14  118.25    4.62
   1   0 -13  124.76    3.97
   1   0 -13  125.47    4.42
   1   0 -13  133.52    4.18
   1   0 -13  136.32    4.81
   1   0 -12  123.74    3.93
   1   0 -12  129.01    4.39
  -1   0  12  140.99    6.42
   1   0 -12  130.64    5.74
   1   0 -12  145.99    4.21
   1   0 -12  137.69    4.74
   1   0 -11  292.17    8.16
   1   0 -11  279.07    7.67
   1   0 -11  302.40    9.75
  -1   0  11  316.03   10.45
   1   0 -11  302.32    7.90
   1   0 -11  307.37    8.57
   1   0 -10  177.76    5.12
  -1   0  10  201.58    7.26
   1   0 -10  191.16    6.51
   1   0 -10  161.48    4.76
   1   0 -10  178.08    5.44
  -1   0   9  288.21    9.08
   1   0  -9  275.33    8.27
   1   0  -9  257.09    6.68
   1   0  -9  253.44    7.21
  -1   0   8   32.40    2.61
   1   0  -8   32.93    2.15
   1   0  -7  384.54   10.60
  -1   0   7  406.98   11.51
  -1   0   7  396.56   10.94
  -1   0   6    0.26    1.17
   1   0  -6    2.24    0.81
   1   0  -6    0.49    0.85
  -1   0   6    0.81    0.92
  -1   0   5  610.89   15.61
   1   0  -5  587.98   14.68
  -1   0   5  611.94   14.93
  -1   0   4  135.26    3.56
   1   0  -4  129.54    3.32
   1   0  -4  126.61    3.77
  -1   0   4  132.28    3.94
  -1   0   3    5.27    0.61
   1   0  -3    3.12    0.48
   1   0  -2   84.71    2.16
  -1   0   2   84.86    2.23
   1   0  -1   77.33    2.42
  -1   0   1   77.97    2.43
   1   0  -1   74.48    1.99
  -1   0   0  119.06    3.05
  -1   0  -1    7.61    0.70
   1   0   2  773.98   18.43
  -1   0  -2  772.59   18.44
   1   0   3   31.09    1.85
   1   0   3   34.14    1.09
   1   0   4  289.13    6.92
   1   0   4  299.43    6.96
   1   0   4  307.75    8.41
  -1   0  -5  738.10   16.91
   1   0   5  793.42   18.98
  -1   0  -6 1047.50   26.17
   1   0   6 1067.96   26.29
  -1   0  -7   78.52    3.80
  -1   0  -8  129.99    5.37
  -1   0  -9   38.01    2.91
  -1   0  -9   40.38    1.48
  -1   0  -9   41.73    1.97
  -1   0 -10   10.14    1.85
   1   0  10   10.82    1.66
  -1   0 -10   11.53    1.38
  -1   0 -10   10.09    0.82
  -1   0 -10   10.18    1.25
  -1   0 -11   11.68    1.11
  -1   0 -11    9.53    1.87
   1   0  11   14.08    1.81
  -1   0 -11   11.40    0.94
  -1   0 -11   10.53    1.34
  -1   0 -12    0.86    0.77
  -1   0 -12    0.30    0.63
   1   0  12    1.68    1.09
  -1   0 -12    1.05    0.62
  -1   0 -12   -0.22    0.95
  -1   0 -13  106.29    3.30
  -1   0 -13   96.79    3.37
   1   0  13   98.60    4.94
  -1   0 -13   95.00    3.16
  -1   0 -13   96.09    3.77
  -1   0 -14   25.18    1.40
  -1   0 -14   21.65    1.37
  -1   0 -14   22.82    1.84
  -1   0 -15  159.05    4.96
  -1   0 -15  161.15    5.64
  -1   0 -16  808.83   18.61
  -1   0 -16  764.38   18.95
  -1   0 -16  757.58   19.77
  -1   0 -17  230.79    7.07
  -1   0 -17  247.22    7.86
  -1   0 -18    0.58    0.84
  -1   0 -18    0.47    1.26
  -1   0 -19  130.51    4.45
  -1   0 -19  136.92    5.12
  -1   0 -20    7.69    1.65
  -1   0 -20   10.46    1.31
  -1   0 -20   10.47    1.57
  -1   0 -21    6.74    1.57
  -1   0 -21    9.14    1.23
  -1   0 -21    7.46    1.43
  -1   0 -22    3.47    1.35
  -1   0 -22    5.92    1.11
  -1   0 -22    3.30    1.17
  -1   0 -23   55.35    2.52
  -1   0 -23   61.71    3.18
  -1   0 -24    0.83    0.93
  -1   0 -24    1.03    1.07
  -1   0 -24    1.66    0.85
  -1   0 -25    0.90    0.91
   1   1 -25    0.38    0.76
   1   1 -25   -0.03    0.80
   1   1 -24    2.19    0.90
   1   1 -24    2.59    1.01
   1   1 -23   55.17    2.58
   1   1 -23   57.06    2.76
   1   1 -22    0.29    0.91
   1   1 -22    0.53    0.94
   1   1 -22    0.69    1.09
   1   1 -21   43.74    2.32
   1   1 -21   47.34    2.66
   1   1 -20    2.32    1.08
   1   1 -20    3.41    1.28
   1   1 -19   56.25    2.69
   1   1 -19   67.67    3.27
   1   1 -18   14.42    1.43
   1   1 -18    9.83    1.24
   1   1 -18   13.15    1.73
   1   1 -17   18.29    1.60
   1   1 -17   14.89    1.42
   1   1 -17   18.39    1.76
   1   1 -16    5.61    1.15
   1   1 -16    6.63    0.91
   1   1 -16    9.81    1.24
   1   1 -16    6.51    1.41
   1   1 -15  171.25    5.63
   1   1 -15  189.56    5.59
   1   1 -15  176.10    6.00
   1   1 -14   15.90    1.39
   1   1 -14   20.35    1.31
   1   1 -14   18.42    1.36
   1   1 -14   17.33    1.62
   1   1 -13  397.06   10.55
   1   1 -13  390.63   10.81
   1   1 -12  180.96    5.41
   1   1 -12  179.18    5.08
  -1  -1  12  196.18    7.95
   1   1 -12  175.36    6.81
   1   1 -12  201.37    5.34
   1   1 -12  170.27    5.13
   1   1 -12  183.09    5.68
   1   1 -11  168.96    4.46
   1   1 -11  148.01    4.33
   1   1 -11  133.83    3.93
   1   1 -11  146.32    5.66
  -1  -1  11  157.43    6.59
   1   1 -11  134.98    4.10
   1   1 -11  129.44    4.01
   1   1 -11  144.23    4.55
   1   1 -10  895.28   21.73
   1   1 -10  932.99   21.67
  -1  -1  10  953.36   24.01
   1   1 -10  882.22   23.10
  -1  -1  10  936.22   24.52
   1   1 -10  914.28   21.50
   1   1 -10  934.43   21.92
   1   1  -9  340.61   10.30
  -1  -1   9  345.06   10.82
   1   1  -9  363.71    9.09
   1   1  -9  361.76    9.40
  -1  -1   8  271.45    8.66
   1   1  -8  263.23    8.19
   1   1  -7  232.80    7.01
  -1  -1   7  247.75    7.45
  -1  -1   6    1.37    0.90
   1   1  -6    2.19    0.73
   1   1  -6    1.88    1.24
  -1  -1   6    1.14    0.81
  -1  -1   5   16.05    1.27
  -1  -1   5   17.64    0.80
   1   1  -5   14.52    1.12
  -1  -1   5   19.29    1.21
  -1  -1   4   30.97    1.16
   1   1  -4   32.67    1.35
  -1  -1   4   34.72    1.48
  -1  -1   4   34.99    1.59
  -1  -1   4   31.29    1.35
  -1  -1   3  113.46    3.25
  -1  -1   3  121.76    3.21
   1   1  -3  116.83    3.15
  -1  -1   3  119.53    3.21
  -1  -1   3  113.30    3.44
  -1  -1   2  443.05   10.15
  -1  -1   2  462.10   10.45
  -1  -1   2  431.92   10.38
   1   1  -2  433.82   10.12
  -1  -1   1  376.17    8.67
  -1  -1   1  376.48    8.94
  -1  -1   0  160.80    4.42
  -1  -1   0  169.20    4.27
   1   1   1   33.65    1.16
  -1  -1  -2   65.65    2.07
  -1  -1  -2   68.32    2.22
   1   1   3    3.09    0.60
  -1  -1  -3    2.72    0.46
  -1  -1  -3    2.90    0.51
   1   1   3    3.06    0.51
  -1  -1  -4  104.56    2.98
  -1  -1  -4  102.71    3.00
  -1  -1  -5   22.82    2.23
   1   1   5   25.22    1.46
  -1  -1  -5   20.12    1.19
   1   1   6  647.56   15.40
  -1  -1  -6  634.10   16.83
  -1  -1  -6  593.19   15.07
   1   1   7   15.34    1.47
  -1  -1  -7   15.65    2.02
  -1  -1  -8  605.22   16.67
   1   1   8  624.42   15.27
  -1  -1  -9  590.12   16.90
  -1  -1  -9  580.14   13.82
  -1  -1  -9  561.76   14.63
   1   1  10    2.96    0.70
   1   1  10    3.05    1.16
  -1  -1 -10    4.69    0.93
  -1  -1 -10    3.09    1.48
  -1  -1 -10    6.76    0.76
  -1  -1 -10    3.90    1.16
   1   1  11   79.39    3.99
  -1  -1 -11   79.92    4.76
  -1  -1 -11   76.78    2.62
  -1  -1 -11   77.07    3.33
   1   1  12  252.89    8.56
  -1  -1 -12  249.67    6.54
  -1  -1 -12  244.47    7.40
  -1  -1 -13   90.92    2.85
  -1  -1 -13   81.42    3.18
  -1  -1 -13   87.10    2.93
  -1  -1 -13   84.21    3.63
  -1  -1 -14   11.68    0.95
  -1  -1 -14   10.07    1.23
  -1  -1 -14   10.82    1.02
  -1  -1 -14   10.67    1.58
  -1  -1 -15    1.64    0.58
  -1  -1 -15    1.26    0.77
  -1  -1 -15    0.85    1.20
  -1  -1 -16    3.93    0.90
  -1  -1 -16    1.72    1.23
  -1  -1 -17    2.19    0.91
  -1  -1 -17    3.56    1.29
  -1  -1 -18    1.06    0.91
  -1  -1 -18   -0.33    1.21
  -1  -1 -19    0.50    0.90
  -1  -1 -19    1.02    1.16
  -1  -1 -20   43.34    2.24
  -1  -1 -20   42.18    2.69
  -1  -1 -21    2.27    0.92
  -1  -1 -21    2.85    1.20
  -1  -1 -22   23.26    2.19
  -1  -1 -22   26.64    1.74
  -1  -1 -22   25.48    1.93
  -1  -1 -23   32.16    2.34
  -1  -1 -23   28.48    1.74
  -1  -1 -23   30.23    2.01
  -1  -1 -24   11.78    1.35
  -1  -1 -24   12.04    1.54
  -1  -1 -24   13.29    1.22
  -1  -1 -24   12.14    1.32
  -1  -1 -25    3.36    1.04
  -1  -1 -25    5.09    0.94
   1   2 -25   52.57    2.32
   1   2 -25   54.60    2.37
   1   2 -24    0.33    0.83
   1   2 -24    0.18    0.85
   1   2 -23    3.15    1.03
   1   2 -23    4.15    1.15
   1   2 -22   13.25    1.45
   1   2 -22   16.35    1.67
   1   2 -21    1.34    1.02
   1   2 -21    2.53    1.06
   1   2 -21    1.44    1.10
   1   2 -20   36.26    2.31
   1   2 -20   40.40    2.48
   1   2 -19   60.43    2.81
   1   2 -19   62.33    3.09
   1   2 -18   28.93    1.88
   1   2 -18   29.02    2.11
   1   2 -17   10.73    1.24
   1   2 -17    8.02    1.17
   1   2 -17    9.96    1.44
   1   2 -16    2.48    0.81
   1   2 -16    1.96    0.93
   1   2 -16    3.84    0.96
   1   2 -16    1.78    1.14
   1   2 -15  515.08   13.65
   1   2 -15  492.56   13.51
   1   2 -15  514.72   13.99
   1   2 -14    1.91    0.84
   1   2 -14    1.14    0.80
   1   2 -14    0.78    0.79
   1   2 -14    1.84    0.98
   1   2 -13  268.88    7.32
   1   2 -13  277.22    7.01
   1   2 -13  252.75    7.18
   1   2 -13  242.53    7.09
   1   2 -13  264.33    7.52
   1   2 -12    1.79    0.64
   1   2 -12    3.70    0.93
   1   2 -12    2.29    0.80
   1   2 -12    3.18    1.12
  -1  -2  12    2.99    1.46
   1   2 -12    2.22    0.59
   1   2 -12    2.91    0.77
   1   2 -12    2.99    0.92
   1   2 -11   59.81    2.25
   1   2 -11   60.59    2.11
   1   2 -11   66.46    2.56
  -1  -2  11   58.83    2.32
  -1  -2  11   61.55    3.74
   1   2 -11   55.33    3.13
   1   2 -11   57.49    2.08
   1   2 -11   51.92    2.15
   1   2 -11   59.63    2.40
   1   2 -10  281.21    8.56
  -1  -2  10  288.97    9.25
   1   2 -10  281.47    7.19
   1   2 -10  264.58    6.97
  -1  -2   9  313.25    9.11
   1   2  -9  293.97    8.43
   1   2  -9  304.97    7.39
  -1  -2   8    3.99    1.20
   1   2  -8    5.19    1.72
   1   2  -8    3.19    0.84
   1   2  -7   52.51    2.38
  -1  -2   7   50.32    1.76
  -1  -2   7   55.06    2.67
  -1  -2   6 3213.38   65.58
   1   2  -6 3271.06   66.17
  -1  -2   6 3419.13   66.53
  -1  -2   5   13.39    1.14
   1   2  -5   13.56    1.00
  -1  -2   5   12.72    1.33
  -1  -2   5   16.43    2.05
   1   2  -4 5674.92  126.62
  -1  -2   4 6080.28  128.08
  -1  -2   4 5846.95  126.77
   1   2  -4 5781.69  126.68
  -1  -2   4 6075.49  127.45
  -1  -2   3   58.69    2.65
   1   2  -3   61.29    2.21
  -1  -2   3   56.04    2.35
   1   2  -3   51.40    1.84
  -1  -2   3   56.67    1.89
  -1  -2   3   55.31    1.90
  -1  -2   2  128.31    4.37
  -1  -2   2  131.02    4.14
   1   2  -2  134.26    4.14
  -1  -2   2  139.74    3.67
  -1  -2   2  142.95    3.74
  -1  -2   1  584.81   13.09
  -1  -2   1  594.72   12.95
  -1  -2   0   10.88    1.15
   1   2   0    9.72    1.17
   1   2   0   14.48    0.87
   1   2   0   15.70    0.74
  -1  -2   0   14.42    0.82
   1   2   1   13.86    0.96
   1   2   1   12.62    1.27
  -1  -2  -2   50.14    2.27
   1   2   2   45.91    2.23
  -1  -2  -3   98.45    3.57
   1   2   3  101.92    3.41
  -1  -2  -4  518.47   13.18
   1   2   4  503.20   12.55
  -1  -2  -5  347.36    8.65
  -1  -2  -5  306.57    9.31
  -1  -2  -6   23.58    1.30
  -1  -2  -6   27.23    2.55
  -1  -2  -7   42.17    1.67
  -1  -2  -7   52.97    3.48
  -1  -2  -8  626.64   17.09
  -1  -2  -8  556.53   14.42
  -1  -2  -9  249.29    9.14
  -1  -2  -9  241.90    6.10
  -1  -2  -9  231.47    6.99
   1   2  10  111.01    3.81
  -1  -2 -10   84.45    5.09
  -1  -2 -10  107.51    3.29
  -1  -2 -10   92.17    2.93
  -1  -2 -10   84.37    3.70
  -1  -2 -11    3.37    0.54
  -1  -2 -11    5.00    0.76
  -1  -2 -11    3.55    1.24
  -1  -2 -12   74.43    2.53
  -1  -2 -12   64.79    3.27
  -1  -2 -13    2.69    0.79
  -1  -2 -13    6.53    1.42
  -1  -2 -14   70.25    2.63
  -1  -2 -14   67.00    3.34
  -1  -2 -15   92.24    3.71
  -1  -2 -15  104.46    3.45
  -1  -2 -15   94.74    4.18
  -1  -2 -16    3.85    0.93
  -1  -2 -16    2.44    1.37
  -1  -2 -17    6.78    1.05
  -1  -2 -17    5.39    1.51
  -1  -2 -18    4.06    0.99
  -1  -2 -18    2.42    1.36
  -1  -2 -19   16.26    1.45
  -1  -2 -19   17.05    1.94
  -1  -2 -20    9.40    1.23
  -1  -2 -20    8.85    1.57
  -1  -2 -21   24.32    1.68
  -1  -2 -21   29.01    2.17
  -1  -2 -22    0.72    1.26
  -1  -2 -22    1.50    0.88
  -1  -2 -22    0.64    1.07
  -1  -2 -23    0.71    1.12
  -1  -2 -23    0.74    0.76
  -1  -2 -23    1.27    0.96
  -1  -2 -24   43.09    2.48
  -1  -2 -24   45.99    2.03
  -1  -2 -24   44.13    2.21
   1   3 -25    8.84    1.09
   1   3 -25    8.32    1.07
   1   3 -24    7.11    1.11
   1   3 -24    6.96    1.08
   1   3 -23    0.40    0.89
   1   3 -23   -0.55    0.92
   1   3 -22    1.10    0.96
   1   3 -22    1.73    0.99
   1   3 -21   18.01    1.63
   1   3 -21   17.73    1.60
   1   3 -21   19.97    1.75
   1   3 -20    1.17    0.95
   1   3 -20   -0.35    1.01
   1   3 -20    0.36    0.93
   1   3 -19   44.85    2.48
   1   3 -19   45.49    2.39
   1   3 -19   48.98    2.63
   1   3 -18    7.98    1.23
   1   3 -18    8.98    1.23
   1   3 -18    9.19    1.32
   1   3 -17    0.70    0.80
   1   3 -17    1.12    0.83
   1   3 -17    0.78    0.98
   1   3 -16   45.39    2.22
   1   3 -16   47.51    2.44
   1   3 -15    5.99    1.02
   1   3 -15    7.56    1.15
   1   3 -15    5.60    1.07
   1   3 -14    4.64    0.92
   1   3 -14    4.70    1.05
   1   3 -14    7.76    0.87
   1   3 -14    5.15    1.04
   1   3 -14    5.27    0.92
   1   3 -13   49.20    2.28
   1   3 -13   43.21    1.96
   1   3 -13   44.61    1.89
   1   3 -13   45.31    2.04
   1   3 -13   48.39    1.86
   1   3 -13   45.32    2.12
  -1  -3  12    0.96    1.34
   1   3 -12    2.14    0.90
   1   3 -12    0.95    0.65
   1   3 -12    1.15    0.65
   1   3 -12    0.91    0.75
   1   3 -12    0.37    0.76
   1   3 -11  772.79   19.47
   1   3 -11  789.43   19.07
   1   3 -11  779.17   20.86
  -1  -3  11  867.99   22.07
   1   3 -11  864.58   19.22
   1   3 -11  781.76   19.16
   1   3 -11  870.08   19.28
   1   3 -10  100.38    3.67
   1   3 -10  106.49    3.32
   1   3 -10  106.00    3.10
  -1  -3  10  122.21    5.19
   1   3 -10  108.93    4.48
  -1  -3  10  121.71    3.84
   1   3 -10  103.94    3.37
   1   3 -10  112.67    3.43
   1   3 -10  104.73    3.42
   1   3  -9   95.79    3.66
   1   3  -9  120.05    3.41
  -1  -3   9  133.30    5.08
   1   3  -9  162.61    6.65
  -1  -3   9  130.06    3.55
   1   3  -9  125.08    4.54
  -1  -3   9  132.34    3.97
   1   3  -9  108.89    3.43
   1   3  -9  119.18    3.47
   1   3  -9  114.55    3.50
   1   3  -8   17.78    1.40
   1   3  -8   32.17    3.10
  -1  -3   8   25.37    1.34
  -1  -3   8   25.37    2.00
   1   3  -8   23.97    1.70
  -1  -3   8   28.49    1.51
   1   3  -8   23.77    1.19
  -1  -3   7  166.02    4.76
  -1  -3   7  170.90    5.44
   1   3  -7  158.15    5.06
   1   3  -6    1.63    1.56
   1   3  -6    6.22    0.78
  -1  -3   6    2.63    0.63
  -1  -3   6    3.14    1.88
  -1  -3   6    2.84    0.88
   1   3  -6    4.15    0.77
   1   3  -5  141.58    6.45
  -1  -3   5  155.22    7.33
   1   3  -5  182.11    5.28
  -1  -3   5  187.87    5.05
  -1  -3   5  187.63    5.97
   1   3  -5  172.22    5.07
  -1  -3   5  180.75    5.26
  -1  -3   4  168.49    5.47
  -1  -3   4  164.30    4.54
  -1  -3   4  153.08    4.56
  -1  -3   4  163.31    7.09
   1   3  -4  163.93    5.05
  -1  -3   3  804.38   18.36
  -1  -3   3  782.36   19.34
  -1  -3   3  758.36   18.30
  -1  -3   3  725.53   20.76
   1   3  -3  762.00   19.24
  -1  -3   2   23.17    2.75
  -1  -3   2   21.05    1.05
  -1  -3   2   24.58    1.22
  -1  -3   2   20.50    1.13
  -1  -3   2   22.82    1.73
  -1  -3   1  509.94   11.74
  -1  -3   1  431.23   13.79
   1   3   0  451.74    9.87
   1   3   0  470.20   10.57
   1   3   1  454.03   10.70
  -1  -3  -1  431.33   10.59
   1   3   2 1395.10   35.52
  -1  -3  -2 1466.52   36.09
   1   3   3    7.65    1.47
  -1  -3  -3    4.68    1.92
  -1  -3  -4  116.50    3.38
   1   3   4  119.77    4.29
   1   3   5 1562.10   38.15
  -1  -3  -5 1760.08   39.93
   1   3   6  597.26   14.90
  -1  -3  -7   11.41    1.09
  -1  -3  -7   10.40    2.05
  -1  -3  -8  107.73    3.55
  -1  -3  -8  118.78    5.88
  -1  -3  -9   43.03    3.64
  -1  -3  -9   45.01    1.67
  -1  -3  -9   38.32    2.36
  -1  -3 -10  274.40   10.57
  -1  -3 -10  252.29    6.77
   1   3  10  351.31    8.92
  -1  -3 -10  327.25    7.33
   1   3  10  298.16    7.16
  -1  -3 -10  271.40    8.30
  -1  -3 -11  613.71   14.34
   1   3  11  585.44   14.11
  -1  -3 -11  581.53   15.47
  -1  -3 -12  102.97    3.28
  -1  -3 -12  105.79    4.30
  -1  -3 -13  143.78    4.32
  -1  -3 -13  143.01    5.31
  -1  -3 -14   60.84    2.44
  -1  -3 -14   60.50    3.34
  -1  -3 -15   36.63    1.84
  -1  -3 -15   27.29    2.33
  -1  -3 -16    2.73    0.85
  -1  -3 -16    1.95    1.33
  -1  -3 -17    8.10    1.09
  -1  -3 -17    8.59    1.70
  -1  -3 -18    1.20    0.87
  -1  -3 -18    1.38    1.27
  -1  -3 -19    8.55    1.18
  -1  -3 -19   10.52    1.66
  -1  -3 -20    2.93    0.99
  -1  -3 -20    1.87    1.22
  -1  -3 -21   26.59    1.76
  -1  -3 -21   31.99    2.29
  -1  -3 -22   48.48    2.29
  -1  -3 -22   53.41    2.72
  -1  -3 -23   26.27    2.13
  -1  -3 -23   26.94    1.86
  -1  -3 -24    1.51    0.99
  -1  -3 -24    1.83    0.86
   1   4 -25   10.91    1.12
   1   4 -24    6.36    1.07
   1   4 -24    9.42    1.12
   1   4 -23    0.68    0.95
   1   4 -23    0.96    0.87
   1   4 -22    1.24    0.93
   1   4 -21   25.37    1.77
   1   4 -21   23.85    1.83
   1   4 -20   23.82    1.79
   1   4 -20   29.19    1.96
   1   4 -19    2.05    0.99
   1   4 -19    1.18    0.96
   1   4 -18    1.28    0.91
   1   4 -18    0.98    0.92
   1   4 -17    2.19    0.96
   1   4 -17    1.12    0.90
   1   4 -16    9.45    1.23
   1   4 -16   10.61    1.29
   1   4 -16    9.95    1.21
   1   4 -15  125.04    4.32
   1   4 -15  123.29    4.20
   1   4 -15  127.06    4.06
   1   4 -15  126.97    4.30
   1   4 -15  129.16    4.26
   1   4 -14  203.06    5.76
   1   4 -14  196.91    5.89
   1   4 -14  199.29    5.72
   1   4 -14  193.07    5.82
   1   4 -14  207.04    5.91
   1   4 -14  201.62    5.92
   1   4 -13  126.57    3.95
   1   4 -13  122.75    4.05
   1   4 -13  126.74    3.74
   1   4 -13  129.73    4.37
   1   4 -13  119.24    3.97
   1   4 -13  133.13    4.09
   1   4 -13  124.55    4.10
   1   4 -12   28.62    1.79
   1   4 -12   23.03    1.18
   1   4 -12   24.52    1.47
   1   4 -12   25.37    1.39
   1   4 -12   25.09    1.48
   1   4 -12   23.13    1.52
   1   4 -12   26.66    1.46
   1   4 -11   66.60    2.22
   1   4 -11   67.20    2.39
   1   4 -11   64.72    2.45
   1   4 -11   64.24    2.84
  -1  -4  11   71.52    4.10
   1   4 -11   66.28    3.52
   1   4 -11   66.35    2.59
   1   4 -11   72.80    2.50
   1   4 -10    0.73    0.59
   1   4 -10    1.78    0.92
   1   4 -10    1.04    0.62
   1   4 -10    1.37    0.49
  -1  -4  10   -0.08    1.09
   1   4 -10    1.05    0.83
   1   4 -10    1.62    1.56
  -1  -4  10    0.32    0.68
   1   4 -10    2.98    0.71
   1   4 -10    1.91    0.71
   1   4 -10    1.20    0.84
   1   4 -10    1.45    0.61
   1   4  -9  286.93    8.97
   1   4  -9  342.12    8.45
   1   4  -9  357.50    8.65
   1   4  -9  340.96    8.65
   1   4  -9  342.48   10.00
  -1  -4   9  354.41   10.59
   1   4  -9  409.06   12.96
  -1  -4   9  327.98    9.20
  -1  -4   9  377.72    9.65
   1   4  -9  362.72    8.81
   1   4  -9  327.45    8.82
   1   4  -9  459.57    9.42
   1   4  -9  369.89    8.66
   1   4  -8 1284.22   32.13
   1   4  -8 1355.08   35.29
  -1  -4   8 1332.95   32.65
  -1  -4   8 1352.14   31.83
   1   4  -8 1307.80   30.93
   1   4  -8 1358.51   30.78
   1   4  -7   17.83    1.33
   1   4  -7   15.58    1.37
  -1  -4   7   13.08    1.49
  -1  -4   7   16.50    1.32
   1   4  -7   15.03    2.51
   1   4  -6    1.86    1.79
   1   4  -6    4.46    0.93
  -1  -4   6    2.74    0.88
  -1  -4   6    2.53    0.73
   1   4  -6    1.77    0.74
  -1  -4   5 3564.31   76.52
  -1  -4   5 3231.38   76.55
  -1  -4   5 3961.77   82.35
   1   4  -5 2937.83   78.42
   1   4  -5 3550.15   77.25
   1   4  -5 3162.82   76.37
   1   4  -4 1012.43   24.96
  -1  -4   4 1027.95   23.86
  -1  -4   4  951.08   23.75
  -1  -4   4 1009.03   25.21
  -1  -4   4 1034.04   28.92
  -1  -4   3   53.81    2.05
  -1  -4   3   52.92    3.06
  -1  -4   3   51.15    2.15
   1   4  -3   51.75    3.28
  -1  -4   3   54.76    4.93
  -1  -4   2 1543.87   35.08
  -1  -4   2 1467.11   40.24
   1   4  -2 1568.94   35.62
  -1  -4   2 1609.02   35.58
  -1  -4   1   45.90    2.00
  -1  -4   1   41.90    1.54
  -1  -4   1   46.25    2.67
  -1  -4   0  874.49   24.90
   1   4   0 1006.51   21.93
   1   4   1  229.46    5.58
   1   4   1  205.44    6.57
   1   4   2 1116.05   28.43
  -1  -4  -2 1060.24   29.35
  -1  -4  -3  143.93    6.67
  -1  -4  -3  157.09    4.70
   1   4   3  162.72    5.90
   1   4   4    1.23    1.07
  -1  -4  -4    3.68    0.84
  -1  -4  -4    0.28    1.95
  -1  -4  -4    0.29    0.66
  -1  -4  -5   11.88    1.05
  -1  -4  -5    9.08    0.95
   1   4   5    9.77    1.44
   1   4   6    1.79    0.92
  -1  -4  -6    0.82    0.59
  -1  -4  -7 1004.12   22.68
   1   4   7  898.95   23.43
  -1  -4  -8    0.84    0.69
  -1  -4  -8    1.10    1.51
  -1  -4  -8    1.29    0.42
   1   4   8    1.16    0.61
   1   4   9  122.54    4.53
  -1  -4  -9   90.91    3.16
  -1  -4  -9   63.90    2.04
  -1  -4  -9   98.20    5.50
   1   4   9   90.22    2.63
  -1  -4  -9   88.01    2.58
  -1  -4 -10  471.00   11.24
   1   4  10  452.92   11.13
  -1  -4 -11   29.96    1.46
   1   4  11   28.83    1.35
  -1  -4 -11   28.05    2.27
  -1  -4 -12  357.97    8.86
   1   4  12  339.63    8.54
  -1  -4 -12  336.03   10.08
  -1  -4 -13   12.24    1.07
  -1  -4 -13    9.72    1.68
  -1  -4 -14  376.81    9.51
  -1  -4 -14  345.69   10.58
  -1  -4 -15  185.62    5.39
  -1  -4 -15  174.65    6.40
  -1  -4 -16   14.11    1.30
  -1  -4 -16   14.43    1.91
  -1  -4 -17  106.64    3.70
  -1  -4 -17  101.91    4.51
  -1  -4 -18   98.25    3.59
  -1  -4 -18  104.51    4.45
  -1  -4 -19    2.43    0.92
  -1  -4 -19    1.24    1.34
  -1  -4 -20  135.59    4.48
  -1  -4 -20  140.50    5.20
  -1  -4 -21    2.70    1.23
  -1  -4 -22   27.83    1.97
  -1  -4 -23   18.76    1.54
  -1  -4 -24    6.87    1.23
   1   4  24    5.41    0.84
  -1  -4 -24    6.28    0.99
   1   5 -24    3.48    0.88
   1   5 -23    4.75    1.00
   1   5 -22   61.84    2.78
   1   5 -21   16.77    1.82
   1   5 -21   18.10    1.58
   1   5 -20   11.32    1.57
   1   5 -20    9.45    1.26
   1   5 -20   12.85    1.40
   1   5 -19   43.00    2.32
   1   5 -19   40.39    2.55
   1   5 -19   46.66    2.40
   1   5 -19   48.56    2.44
   1   5 -18   85.34    3.45
   1   5 -18   82.21    3.72
   1   5 -18   86.71    3.45
   1   5 -18   91.02    3.48
   1   5 -17    2.80    0.92
   1   5 -17    1.78    1.11
   1   5 -17    3.55    1.06
   1   5 -17    4.09    0.94
   1   5 -16  104.95    3.88
   1   5 -16  105.14    4.14
   1   5 -16  104.69    3.85
   1   5 -16  105.34    3.69
   1   5 -16  113.40    3.89
   1   5 -15   42.41    2.17
   1   5 -15   47.52    2.46
   1   5 -15   52.52    2.24
   1   5 -15   50.86    2.34
   1   5 -15   44.95    2.16
   1   5 -15   46.58    2.30
   1   5 -14  759.79   18.64
   1   5 -14  714.32   18.81
   1   5 -14  745.38   18.63
   1   5 -14  757.15   18.75
   1   5 -14  773.57   18.54
   1   5 -13    4.03    0.85
   1   5 -13    4.80    1.14
   1   5 -13    6.59    0.76
   1   5 -13    7.02    1.00
   1   5 -13    5.71    0.87
   1   5 -13    4.15    1.00
   1   5 -12  111.43    3.67
   1   5 -12  105.08    3.32
   1   5 -12  114.27    4.07
   1   5 -12  111.96    3.86
   1   5 -12  117.23    3.61
   1   5 -11 1045.16   24.58
   1   5 -11 1023.65   25.37
   1   5 -11 1023.66   24.86
   1   5 -11 1030.96   24.99
   1   5 -11 1017.69   25.12
   1   5 -11 1073.77   24.80
   1   5 -10  455.00   11.28
   1   5 -10  455.33   11.51
  -1  -5  10  469.82   13.90
   1   5 -10  474.88   11.68
   1   5 -10  490.38   11.46
   1   5  -9  144.21    3.91
   1   5  -9  144.91    4.08
   1   5  -9  142.71    5.34
  -1  -5   9  140.75    5.69
   1   5  -9  146.20    4.22
   1   5  -9  134.00    4.28
   1   5  -9  148.91    3.99
   1   5  -8  440.73   14.63
  -1  -5   8  408.81   12.04
   1   5  -8  421.48   11.68
   1   5  -8  417.58   11.29
   1   5  -8  372.92   10.56
   1   5  -8  420.94   10.24
   1   5  -8  431.85   10.12
   1   5  -8  395.14   10.47
   1   5  -8  437.85   10.17
   1   5  -7  551.86   13.87
  -1  -5   7  532.11   14.05
   1   5  -7  520.27   13.68
   1   5  -7  526.14   16.45
   1   5  -7  506.64   12.64
   1   5  -7  490.73   12.26
   1   5  -7  498.69   12.53
   1   5  -6  205.79    6.45
  -1  -5   6  196.80    6.57
   1   5  -6  207.24    6.93
   1   5  -6  196.74    8.34
   1   5  -6  209.04    5.60
   1   5  -6  212.41    5.58
   1   5  -5  166.15    6.11
  -1  -5   5  159.63    5.17
   1   5  -5  151.72    4.21
   1   5  -4   95.27    4.72
  -1  -5   4   92.27    4.64
  -1  -5   4   86.09    3.13
  -1  -5   4   86.81    3.40
  -1  -5   3  408.23   10.38
   1   5  -3  403.42   10.82
  -1  -5   3  426.29   10.98
   1   5  -3  408.33   13.10
  -1  -5   2   46.83    1.77
   1   5  -2   49.17    2.32
  -1  -5   2   49.20    2.28
  -1  -5   1  216.75    6.48
  -1  -5   1  236.61    7.87
  -1  -5   1  229.25   11.06
   1   5   0   54.35    4.44
  -1  -5   0   89.80    4.06
   1   5   1  892.50   21.24
  -1  -5  -1 1151.60   23.83
   1   5   1 1074.05   25.85
   1   5   1  793.38   22.68
  -1  -5  -2  313.70    8.36
   1   5   2  250.10    6.52
   1   5   2  193.76    7.70
  -1  -5  -2  360.65   11.95
   1   5   2  329.86   10.27
   1   5   3  133.84    5.73
  -1  -5  -3  135.96    4.62
  -1  -5  -4 1142.71   25.28
   1   5   4 1213.98   27.01
   1   5   5   34.85    2.75
  -1  -5  -5   44.72    2.20
   1   5   5   43.94    2.87
  -1  -5  -5   33.80    1.84
   1   5   5   39.61    1.55
   1   5   5   43.17    1.73
   1   5   6  292.91    8.97
  -1  -5  -6  312.72    7.99
   1   5   6  286.59    7.36
  -1  -5  -7   27.22    1.44
   1   5   7   22.99    2.25
   1   5   7   25.75    1.94
   1   5   7   21.87    1.28
   1   5   8    1.51    1.19
  -1  -5  -8    1.43    0.48
  -1  -5  -8    1.39    0.84
   1   5   8    2.04    0.65
   1   5   9   54.03    3.25
  -1  -5  -9   55.89    1.97
   1   5   9   53.76    1.96
   1   5  10  489.41   12.18
  -1  -5 -10  522.25   12.30
  -1  -5 -11  115.71    3.41
   1   5  11  104.30    3.21
  -1  -5 -12   39.16    1.78
   1   5  12   34.34    1.52
  -1  -5 -12   32.00    2.55
   1   5  13   36.59    1.58
  -1  -5 -13   36.74    2.74
  -1  -5 -14  162.35    4.86
  -1  -5 -14  162.35    6.03
  -1  -5 -15   85.30    3.15
  -1  -5 -15   92.59    4.25
  -1  -5 -16  142.69    4.51
  -1  -5 -16  138.76    5.54
  -1  -5 -17    2.11    0.84
  -1  -5 -17    2.35    1.41
  -1  -5 -18   35.76    1.95
  -1  -5 -18   32.74    2.47
  -1  -5 -19    3.87    1.44
  -1  -5 -20    2.98    1.27
  -1  -5 -21   86.05    3.64
   1   5  22    5.37    0.95
  -1  -5 -22    5.99    1.13
   1   5  23    5.01    0.85
  -1  -5 -23    6.06    1.06
   1   6 -24   23.25    1.68
   1   6 -24   19.73    1.44
   1   6 -23    9.71    1.38
   1   6 -23    8.73    1.19
   1   6 -23    9.24    1.11
   1   6 -22   45.95    2.59
   1   6 -22   39.74    2.24
   1   6 -22   43.00    2.17
   1   6 -21   76.40    3.33
   1   6 -21   83.02    3.29
   1   6 -20   13.72    1.69
   1   6 -20   10.58    1.38
   1   6 -20   10.09    1.22
   1   6 -20   11.40    1.32
   1   6 -19    0.45    0.82
   1   6 -19    0.69    1.10
   1   6 -19   -0.80    0.99
   1   6 -19    0.19    0.83
   1   6 -18   27.05    1.79
   1   6 -18   30.20    2.17
   1   6 -18   24.43    1.81
   1   6 -18   27.74    1.78
   1   6 -17    2.37    0.84
   1   6 -17    1.63    1.06
   1   6 -17    1.87    0.85
   1   6 -17    1.62    0.99
   1   6 -17    1.71    0.83
   1   6 -16    9.98    1.17
   1   6 -16    8.58    1.32
   1   6 -16    7.95    1.07
   1   6 -16    8.23    1.23
   1   6 -16    9.21    1.27
   1   6 -16    9.00    1.07
   1   6 -15    2.74    0.83
   1   6 -15    2.24    1.11
   1   6 -15    2.71    1.05
   1   6 -15    3.55    0.95
   1   6 -15    2.26    0.91
   1   6 -15    2.76    1.05
   1   6 -15    2.78    0.81
   1   6 -14    5.54    1.28
   1   6 -14    6.80    1.00
   1   6 -14    4.26    1.06
   1   6 -14    9.26    1.20
   1   6 -14    5.69    0.91
   1   6 -14    6.28    1.17
   1   6 -13  310.87    8.27
   1   6 -13  321.28    8.65
   1   6 -13  360.69    9.33
   1   6 -13  344.89    9.00
   1   6 -13  326.23    8.83
   1   6 -13  344.88    8.61
   1   6 -13  335.75    9.03
   1   6 -12   12.77    0.91
   1   6 -12   14.36    1.13
   1   6 -12   14.21    1.27
   1   6 -12   17.19    1.13
   1   6 -12   15.98    1.43
   1   6 -11   60.99    2.09
   1   6 -11   59.94    2.26
   1   6 -11   59.03    2.37
   1   6 -11   60.10    2.43
   1   6 -11   62.47    2.19
   1   6 -11   57.31    2.55
   1   6 -10  167.96    5.46
   1   6 -10  181.40    4.89
   1   6 -10  178.98    5.07
   1   6 -10  170.07    5.17
   1   6 -10  173.26    5.36
   1   6  -9    3.07    0.86
   1   6  -9    2.16    0.52
   1   6  -9    3.11    0.63
   1   6  -9    3.24    0.69
   1   6  -9    3.10    0.84
   1   6  -9    4.47    0.78
   1   6  -9    4.46    1.03
   1   6  -9    2.65    0.84
   1   6  -9    3.49    0.55
   1   6  -8  734.85   17.70
   1   6  -8  777.39   19.49
   1   6  -8  733.71   19.20
  -1  -6   8  761.66   19.86
   1   6  -8  732.86   17.96
   1   6  -8  794.81   17.50
   1   6  -8  783.74   17.47
   1   6  -8  730.08   17.89
   1   6  -8  742.51   17.56
  -1  -6   7  798.15   20.74
   1   6  -7  717.33   18.67
   1   6  -7  765.65   18.78
   1   6  -7  864.87   21.13
   1   6  -7  833.78   18.67
   1   6  -7  830.82   19.10
   1   6  -7  786.13   19.01
   1   6  -7  833.46   18.61
   1   6  -7  956.76   19.68
   1   6  -7  785.78   18.70
  -1  -6   6  531.53   14.20
  -1  -6   6  548.72   13.90
   1   6  -6  559.74   15.17
   1   6  -6  559.25   12.74
   1   6  -6  526.48   12.41
   1   6  -6  577.21   12.81
   1   6  -6  559.21   12.35
   1   6  -6  536.00   12.44
  -1  -6   5  464.60   12.28
  -1  -6   5  477.01   11.71
   1   6  -5  423.74   10.61
   1   6  -5  401.71   10.86
   1   6  -5  505.00   14.01
   1   6  -5  482.02   10.78
   1   6  -5  445.99   10.57
   1   6  -5  441.24   10.56
   1   6  -5  444.12   10.48
   1   6  -5  458.88   10.85
   1   6  -4  651.31   18.72
  -1  -6   4  642.68   15.68
  -1  -6   4  657.78   16.55
   1   6  -4  605.91   14.94
   1   6  -4  659.37   15.01
   1   6  -4  687.92   14.99
   1   6  -4  676.33   15.19
   1   6  -4  703.74   15.52
  -1  -6   3  964.86   22.44
   1   6  -3  846.33   24.96
   1   6  -3  921.00   22.31
  -1  -6   3  931.53   21.44
   1   6  -3  975.06   20.93
   1   6  -3 1045.93   21.36
   1   6  -2  609.31   19.52
  -1  -6   2  668.05   15.60
   1   6  -2  653.38   16.74
  -1  -6   2  669.99   16.70
   1   6  -2  623.24   15.28
   1   6  -1   26.56    1.18
   1   6  -1   24.88    1.97
  -1  -6   1   23.99    1.82
   1   6   0 1748.33   40.55
  -1  -6   0 1407.88   36.30
  -1  -6   0 1868.09   38.89
   1   6   0 1475.01   35.52
   1   6   1    2.11    1.12
  -1  -6  -1    4.04    1.50
   1   6   1    4.96    1.09
   1   6   1    1.95    0.61
  -1  -6  -2  171.81    5.97
   1   6   2  118.16    3.48
   1   6   2   97.65    4.93
   1   6   2  190.14    7.38
   1   6   2  147.84    4.06
   1   6   3  873.29   19.15
   1   6   3  511.89   16.55
   1   6   3  715.09   14.80
   1   6   3  565.79   14.46
  -1  -6  -3  807.46   17.23
   1   6   3  584.05   14.33
   1   6   3  617.69   14.55
   1   6   3  577.26   14.32
   1   6   4   14.67    2.04
   1   6   4   17.62    2.26
   1   6   4   14.53    1.09
  -1  -6  -4   18.41    1.77
   1   6   4   20.89    1.06
   1   6   4   20.68    1.22
   1   6   4   19.17    1.02
   1   6   5  101.90    5.18
  -1  -6  -5   97.08    3.89
  -1  -6  -5  143.22    4.76
   1   6   5  130.70    5.43
   1   6   5  111.78    3.37
   1   6   5  133.25    3.62
   1   6   5  121.95    3.42
   1   6   6  346.54    9.65
  -1  -6  -6  367.76    8.65
   1   6   6  293.92    7.15
   1   6   6  308.57   10.00
  -1  -6  -6  245.32    7.63
   1   6   6  283.09    7.36
   1   6   6  266.91    7.23
   1   6   7    2.23    0.50
  -1  -6  -7    2.11    0.68
   1   6   7    2.33    1.33
   1   6   7    2.03    1.07
   1   6   7    2.36    0.64
   1   6   7    2.21    0.68
   1   6   8    1.01    1.09
   1   6   8    2.54    0.98
   1   6   8    2.26    0.66
   1   6   9    1.54    0.67
   1   6  10  382.44    9.52
   1   6  11  345.60    8.59
  -1  -6 -11  330.21    9.98
   1   6  12  156.01    4.38
  -1  -6 -12  158.52    5.86
   1   6  13   17.31    1.10
  -1  -6 -13   15.79    2.00
  -1  -6 -14    3.29    1.57
  -1  -6 -15   75.44    3.83
  -1  -6 -16   17.79    2.08
  -1  -6 -17   37.98    2.72
  -1  -6 -18    1.09    1.27
   1   6  19    2.60    1.00
  -1  -6 -19    4.10    1.42
   1   6  20   10.69    1.20
  -1  -6 -20   13.29    1.68
   1   6  21    2.35    0.84
  -1  -6 -21    1.79    1.09
   1   6  22    0.03    0.70
  -1  -6 -22    0.37    0.86
   1   6  23    3.48    0.75
   1   6  23    3.56    0.77
  -1  -6 -23    3.17    0.90
   1   7 -24    0.71    0.80
   1   7 -24    1.01    0.82
   1   7 -23   53.81    2.58
   1   7 -23   50.09    2.38
   1   7 -22    1.65    1.07
   1   7 -22    0.95    0.90
   1   7 -21    2.50    1.13
   1   7 -21    3.44    1.10
   1   7 -21    2.30    0.92
   1   7 -20  117.16    4.44
   1   7 -20  116.38    4.24
   1   7 -20  111.94    3.97
   1   7 -19   20.66    1.85
   1   7 -19   20.99    1.72
   1   7 -19   20.30    1.54
   1   7 -19   22.40    1.59
   1   7 -18   13.80    1.60
   1   7 -18   11.86    1.40
   1   7 -18   11.28    1.31
   1   7 -18   14.78    1.34
   1   7 -18   13.56    1.32
   1   7 -17   62.46    3.06
   1   7 -17   70.49    3.02
   1   7 -17   66.49    2.86
   1   7 -17   68.08    2.76
   1   7 -17   60.83    2.74
   1   7 -16    3.28    0.89
   1   7 -16    4.13    1.14
   1   7 -16    1.90    1.05
   1   7 -16    1.67    0.89
   1   7 -16    2.84    0.83
   1   7 -15   65.26    2.96
   1   7 -15   74.31    3.05
   1   7 -15   75.05    3.19
   1   7 -15   70.48    2.72
   1   7 -15   65.65    2.74
   1   7 -14    0.42    0.72
   1   7 -14    0.22    0.89
   1   7 -14    0.63    0.91
   1   7 -14    1.50    1.09
   1   7 -14    1.82    0.73
   1   7 -13   54.46    2.51
   1   7 -13   61.10    2.56
   1   7 -13   55.41    2.29
   1   7 -13   59.70    2.27
   1   7 -13   55.73    2.67
   1   7 -12   20.14    1.12
   1   7 -12   22.54    1.49
   1   7 -12   14.51    1.30
   1   7 -12   17.71    1.16
   1   7 -12   17.62    1.58
   1   7 -12   17.71    1.23
   1   7 -11    5.12    1.08
   1   7 -11    3.31    0.71
   1   7 -11    3.85    0.64
   1   7 -11    5.77    0.91
   1   7 -11    1.14    0.75
   1   7 -11    2.90    0.92
   1   7 -11    3.09    0.62
   1   7 -10   64.61    2.18
   1   7 -10   62.21    2.67
   1   7 -10   66.32    2.48
   1   7 -10   61.58    2.47
   1   7 -10   61.26    2.62
   1   7 -10   65.59    2.21
   1   7 -10   62.00    2.27
   1   7  -9   57.80    1.98
   1   7  -9   54.70    2.40
   1   7  -9   48.19    1.82
   1   7  -9   61.49    2.22
   1   7  -9   57.57    3.13
   1   7  -9   56.37    2.27
   1   7  -9   61.06    1.99
   1   7  -9   54.56    2.36
   1   7  -9   56.76    2.05
   1   7  -9   69.13    2.83
   1   7  -8   27.95    1.24
   1   7  -8   31.29    1.61
   1   7  -8   29.77    1.42
   1   7  -8   26.56    1.26
   1   7  -8   28.14    2.33
  -1  -7   8   30.50    2.26
  -1  -7   8   28.04    1.19
   1   7  -8   30.18    1.86
   1   7  -8   26.16    1.27
   1   7  -8   25.87    1.57
   1   7  -7   54.83    3.50
   1   7  -7   48.98    1.93
   1   7  -7   50.96    1.90
  -1  -7   7   51.50    2.76
   1   7  -7   51.28    1.81
   1   7  -7   53.29    2.07
   1   7  -7   55.87    2.48
   1   7  -7   51.43    2.14
   1   7  -7   51.56    1.82
  -1  -7   6   94.85    3.66
  -1  -7   6  104.35    4.43
   1   7  -6   85.45    2.95
   1   7  -6  110.83    5.25
   1   7  -6   95.24    2.93
   1   7  -6   91.38    2.85
   1   7  -6   98.11    2.78
   1   7  -6   93.67    2.66
   1   7  -6   89.86    2.74
   1   7  -6   95.09    3.08
   1   7  -5   20.04    1.47
   1   7  -5   23.71    2.87
  -1  -7   5   29.45    2.23
  -1  -7   5   27.22    1.66
   1   7  -5   29.74    1.31
   1   7  -5   31.88    1.31
   1   7  -5   34.01    1.34
   1   7  -5   34.88    1.60
   1   7  -5   39.60    1.29
   1   7  -5   38.60    1.84
  -1  -7   4 1137.98   26.53
  -1  -7   4 1178.53   27.87
   1   7  -4 1154.79   30.50
   1   7  -4 1129.97   25.82
   1   7  -4 1175.93   25.85
   1   7  -4 1143.82   26.30
   1   7  -4 1099.80   25.77
   1   7  -4 1153.90   25.70
  -1  -7   3   56.54    2.16
   1   7  -3   66.81    4.92
   1   7  -3   53.71    2.44
  -1  -7   3   60.49    3.03
   1   7  -3   56.45    2.92
   1   7  -3   57.42    1.91
   1   7  -3   53.55    1.83
   1   7  -3   48.57    1.78
   1   7  -3   53.79    2.11
   1   7  -3   54.92    1.73
   1   7  -2   23.91    1.13
   1   7  -2   22.38    1.03
  -1  -7   2   23.97    1.91
   1   7  -2   21.16    1.90
   1   7  -2   17.95    0.95
   1   7  -2   19.17    0.91
   1   7  -2   17.81    0.98
   1   7  -2   18.52    1.16
   1   7  -1  436.98   10.39
   1   7  -1  408.79   10.19
   1   7  -1  386.11   12.03
  -1  -7   1  424.04   11.92
   1   7  -1  439.01   10.19
   1   7  -1  394.46   10.20
   1   7  -1  454.48   10.18
   1   7   0  486.28   11.92
  -1  -7   0  684.19   16.81
   1   7   0  701.45   18.30
   1   7   0  595.70   12.89
  -1  -7   0  467.82   13.62
   1   7   0  467.00   11.96
   1   7   0  515.79   11.92
   1   7   0  528.13   11.91
   1   7   0  456.99   11.95
   1   7   1  613.20   14.77
  -1  -7  -1  866.97   19.32
   1   7   1  954.79   21.46
   1   7   1  774.18   15.66
   1   7   1  499.07   16.75
   1   7   1  597.14   14.84
   1   7   1  609.57   14.74
   1   7   1  611.00   14.71
   1   7   2   34.06    1.38
  -1  -7  -2   54.52    3.42
   1   7   2   31.53    2.70
   1   7   2   68.55    4.46
   1   7   2   49.73    1.96
   1   7   2   21.55    1.19
   1   7   2   25.44    1.22
   1   7   3  491.01   15.90
   1   7   3  791.32   18.33
   1   7   3  672.73   13.83
  -1  -7  -3  752.88   16.81
   1   7   3  522.72   13.31
   1   7   3  541.40   13.48
   1   7   3  517.01   13.29
   1   7   4    3.67    1.46
   1   7   4    9.00    0.95
  -1  -7  -4    5.55    1.35
   1   7   4    7.26    1.80
   1   7   4    4.51    0.46
   1   7   4    3.75    0.77
   1   7   4    2.84    0.64
   1   7   4    4.48    0.67
   1   7   5  269.04    7.86
   1   7   5  341.82   10.59
  -1  -7  -5  375.68    9.79
   1   7   5  300.22    7.84
   1   7   5  326.60    7.90
   1   7   5  342.42    8.06
   1   7   5  307.23    7.89
   1   7   6   26.09    1.25
   1   7   6   25.64    1.38
   1   7   6   23.07    1.29
   1   7   7    8.35    0.75
   1   7   7    9.88    1.61
   1   7   7   10.88    0.97
   1   7   7   11.33    0.97
   1   7   8   34.85    1.61
   1   7   8   29.79    1.58
   1   7   9   53.73    2.24
   1   7   9   59.38    2.21
   1   7  10  390.03    9.64
   1   7  10  377.10    9.84
   1   7  11    4.66    0.79
   1   7  11    4.61    0.97
   1   7  12   87.27    2.84
   1   7  12   89.16    3.21
  -1  -7 -12   81.73    4.08
   1   7  13  214.14    6.11
   1   7  13  205.96    5.60
  -1  -7 -13  208.54    7.25
   1   7  14    0.36    0.55
   1   7  14    0.17    0.81
  -1  -7 -14    1.18    1.45
   1   7  15   12.02    1.27
  -1  -7 -15   10.36    1.83
   1   7  16   50.80    2.41
  -1  -7 -16   47.42    3.00
   1   7  17    1.42    0.87
  -1  -7 -17    3.33    1.41
   1   7  18   21.08    1.58
  -1  -7 -18   19.56    2.04
   1   7  19    1.47    0.86
  -1  -7 -19    2.45    1.25
   1   7  20    4.92    0.97
  -1  -7 -20    4.37    1.20
   1   7  21    0.41    0.70
  -1  -7 -21    0.24    0.93
   1   7  22   38.25    1.77
  -1  -7 -22   36.49    1.99
   1   8 -23   33.12    1.91
   1   8 -23   25.54    1.66
   1   8 -22   11.07    1.30
   1   8 -22   12.35    1.38
   1   8 -21    3.79    1.07
   1   8 -21    3.85    1.15
   1   8 -20    0.49    1.01
   1   8 -20    1.04    0.98
   1   8 -19    6.70    1.04
   1   8 -19    7.09    1.31
   1   8 -19    5.69    1.13
   1   8 -19    5.40    1.17
   1   8 -18    6.32    1.24
   1   8 -18    7.54    1.29
   1   8 -18    5.33    1.12
   1   8 -18    6.74    1.07
   1   8 -17   85.45    3.60
   1   8 -17   85.34    3.51
   1   8 -17   91.02    3.58
   1   8 -17   83.85    3.26
   1   8 -16   24.20    1.81
   1   8 -16   26.02    1.85
   1   8 -16   24.76    1.84
   1   8 -16   22.73    1.59
   1   8 -15   10.76    1.34
   1   8 -15    8.34    1.27
   1   8 -15    8.04    1.08
   1   8 -14   14.63    1.39
   1   8 -14   15.25    1.51
   1   8 -14   14.01    1.24
   1   8 -13   55.45    2.46
   1   8 -13   50.35    2.47
   1   8 -13   48.47    2.19
   1   8 -12   18.78    1.15
   1   8 -12   21.35    1.51
   1   8 -12   16.09    1.44
   1   8 -12   17.54    1.25
   1   8 -12   17.38    1.69
   1   8 -11  168.99    4.72
   1   8 -11  173.79    5.09
   1   8 -11  176.33    5.25
   1   8 -11  163.43    4.87
   1   8 -11  170.61    5.43
   1   8 -10  134.25    3.84
   1   8 -10  136.90    4.13
   1   8 -10  125.76    4.20
   1   8 -10  130.70    3.94
   1   8 -10  131.46    4.45
   1   8  -9  321.55    7.84
   1   8  -9  281.50    7.71
   1   8  -9  337.35    8.13
   1   8  -9  300.02    8.19
   1   8  -9  312.98    7.93
   1   8  -9  316.82    8.45
   1   8  -8  111.67    3.23
   1   8  -8  103.54    3.02
   1   8  -8  101.14    3.10
  -1  -8   8   85.02    2.89
   1   8  -8   99.13    3.44
   1   8  -8   94.73    3.02
   1   8  -7   20.27    1.32
   1   8  -7   24.96    1.28
   1   8  -7   23.76    1.19
   1   8  -7   25.44    1.55
   1   8  -7   23.91    1.21
   1   8  -6  291.07    8.36
   1   8  -6  340.93    8.13
   1   8  -6  339.23    8.18
   1   8  -6  316.53    8.07
   1   8  -6  311.15    8.63
   1   8  -6  335.96    7.98
   1   8  -5    3.61    1.00
   1   8  -5    4.86    0.67
   1   8  -5    6.21    0.69
   1   8  -5    8.48    1.07
   1   8  -5    8.52    0.66
   1   8  -5    6.85    0.70
   1   8  -4  256.82    7.43
   1   8  -4  280.28    6.93
   1   8  -4  282.85    6.92
   1   8  -4  270.63    6.75
   1   8  -4  265.63    6.85
   1   8  -3    4.24    1.16
   1   8  -3    4.45    0.63
   1   8  -3    3.20    0.57
   1   8  -3    4.11    0.65
   1   8  -3    3.97    0.55
   1   8  -2  314.48    7.91
   1   8  -2  325.07    8.07
   1   8  -2  305.87    7.90
   1   8  -2  331.15    7.84
   1   8  -1    5.36    0.75
   1   8  -1    4.71    0.64
   1   8  -1    3.67    0.60
   1   8  -1    4.19    0.62
   1   8  -1    4.63    0.60
   1   8   0   81.15    2.56
   1   8   0   79.24    2.72
   1   8   0   73.25    2.43
   1   8   0   75.87    2.43
   1   8   1   18.90    1.12
   1   8   1   22.85    1.57
   1   8   1   21.89    1.21
   1   8   1   22.04    1.12
   1   8   1   23.49    1.12
   1   8   2   42.05    1.76
   1   8   2   42.60    1.68
   1   8   2   41.82    1.69
   1   8   3  227.11    6.13
   1   8   3  235.56    6.28
   1   8   3  227.17    6.14
   1   8   4   54.93    2.10
   1   8   4   53.85    1.96
   1   8   4   51.47    1.94
   1   8   5   67.44    2.49
   1   8   5   62.44    2.37
   1   8   5   65.31    2.42
   1   8   6   18.12    1.22
   1   8   6   15.36    1.12
   1   8   6   15.68    1.17
   1   8   7  281.54    6.94
   1   8   7  264.41    6.92
   1   8   7  264.32    6.97
   1   8   8    3.10    0.79
   1   8   8    3.60    0.78
   1   8   8    3.55    0.84
   1   8   9   81.81    2.96
   1   8   9   81.55    2.81
   1   8  10   97.83    3.17
   1   8  10   96.14    3.36
   1   8  11    2.40    0.83
   1   8  11    2.25    0.68
   1   8  12    5.85    0.82
   1   8  12    5.87    1.04
  -1  -8 -12    3.74    1.53
   1   8  13   29.60    1.77
  -1  -8 -13   30.85    2.63
   1   8  14  160.04    4.94
  -1  -8 -14  148.72    5.87
   1   8  15    3.17    0.98
  -1  -8 -15    3.39    1.58
   1   8  16  110.21    3.86
  -1  -8 -16  104.20    4.56
   1   8  17   30.06    1.84
  -1  -8 -17   30.89    2.43
   1   8  18   28.02    1.73
  -1  -8 -18   24.72    2.15
   1   8  19   27.26    1.67
  -1  -8 -19   26.35    2.04
   1   8  19   26.26    1.70
   1   8  20    3.88    0.84
  -1  -8 -20    3.17    1.08
   1   8  20    3.99    0.94
   1   8  21   49.10    2.03
   1   8  21   51.83    2.17
   1   8  22    0.49    0.61
   1   9 -23    3.48    0.90
   1   9 -22    0.30    0.84
   1   9 -22    0.77    0.85
   1   9 -21    2.89    1.00
   1   9 -21    1.89    0.97
   1   9 -20    2.03    1.05
   1   9 -20    2.40    1.05
   1   9 -19    6.77    1.28
   1   9 -19    6.31    1.15
   1   9 -19    8.00    1.27
   1   9 -18    6.99    1.05
   1   9 -18    6.26    1.19
   1   9 -18    6.34    1.16
   1   9 -18    7.24    1.27
   1   9 -17   26.65    1.92
   1   9 -17   23.00    1.87
   1   9 -17   27.47    1.95
   1   9 -17   24.29    1.64
   1   9 -16   26.79    1.93
   1   9 -16   25.77    1.88
   1   9 -16   25.26    1.97
   1   9 -16   25.00    1.66
   1   9 -15    2.39    0.84
   1   9 -15    3.14    1.05
   1   9 -15    1.37    1.02
   1   9 -14   59.23    2.70
   1   9 -14   65.80    2.92
   1   9 -14   58.46    2.54
   1   9 -13  157.18    4.91
   1   9 -13  147.35    5.00
   1   9 -13  146.97    4.63
   1   9 -12   52.01    2.10
   1   9 -12   57.72    2.50
   1   9 -12   55.76    2.65
   1   9 -12   54.38    2.32
   1   9 -11    0.75    0.59
   1   9 -11    0.35    0.67
   1   9 -11    0.24    0.73
   1   9 -11    2.31    0.94
   1   9 -10    7.58    0.99
   1   9 -10    6.07    0.80
   1   9 -10    4.73    1.02
   1   9 -10    5.83    0.86
   1   9  -9    1.74    0.63
   1   9  -9    0.88    0.61
   1   9  -9    1.42    0.62
   1   9  -9    2.22    0.73
   1   9  -9    0.41    0.81
  -1  -9   9    1.14    0.65
   1   9  -8  260.04    6.57
   1   9  -8  267.07    6.73
  -1  -9   8  251.90    6.55
   1   9  -8  247.29    6.58
   1   9  -7    5.87    0.74
   1   9  -7    6.63    0.80
   1   9  -7    4.95    0.95
  -1  -9   7    3.71    0.74
   1   9  -7    4.93    0.75
   1   9  -6   66.37    2.73
   1   9  -6   71.12    2.43
   1   9  -6   72.89    2.46
   1   9  -6   69.52    2.25
   1   9  -6   66.37    2.38
   1   9  -5    4.29    0.69
   1   9  -5    2.90    1.00
   1   9  -5    3.63    0.68
   1   9  -5    6.41    0.65
   1   9  -5    5.35    0.72
   1   9  -4   17.12    1.53
   1   9  -4   17.72    1.14
   1   9  -4   17.18    1.09
   1   9  -4   18.64    1.01
   1   9  -4   19.67    1.13
   1   9  -3 1268.55   28.02
   1   9  -3 1156.79   27.24
   1   9  -3 1147.36   27.11
   1   9  -3 1224.05   27.01
   1   9  -3 1091.62   27.10
   1   9  -2  344.43    8.32
   1   9  -2  336.53    8.48
   1   9  -2  335.67    8.18
   1   9  -1   13.07    0.97
   1   9  -1   13.68    1.10
   1   9  -1    8.92    0.88
   1   9  -1   10.37    0.93
   1   9  -1   11.41    0.86
   1   9   0 1747.57   42.99
   1   9   0 1842.65   42.78
   1   9   0 1792.11   42.68
   1   9   0 1855.08   42.69
   1   9   1  744.11   19.10
   1   9   1  806.01   19.08
   1   9   1  803.24   19.05
   1   9   2  572.43   14.66
   1   9   2  585.45   14.66
   1   9   3  255.75    6.97
   1   9   3  260.55    6.98
   1   9   4 1085.82   25.18
   1   9   4 1030.72   25.07
   1   9   4 1040.45   25.11
   1   9   5  866.26   20.58
   1   9   5  821.05   20.47
   1   9   5  821.47   20.51
   1   9   6    6.30    0.82
   1   9   6    5.74    0.87
   1   9   7  347.70    9.04
   1   9   7  369.17    9.43
   1   9   7  362.82    9.46
   1   9   8  375.30    9.89
   1   9   8  393.07    9.82
   1   9   8  387.37   10.00
   1   9   9  120.88    3.92
   1   9   9  121.71    3.79
   1   9   9  118.55    3.99
   1   9  10   92.27    3.27
   1   9  10   92.52    3.06
   1   9  10   85.51    3.32
   1   9  11    8.31    1.09
   1   9  11    7.43    1.10
   1   9  12   46.99    2.26
  -1  -9 -12   46.76    3.07
   1   9  12   50.98    2.42
   1   9  13    2.49    0.90
   1   9  13    0.76    0.87
  -1  -9 -13    2.34    1.54
   1   9  14   90.83    3.41
   1   9  14   97.84    3.59
  -1  -9 -14   91.96    4.29
   1   9  15    1.71    0.90
  -1  -9 -15    3.69    1.47
   1   9  15    3.11    1.00
   1   9  16   32.02    1.87
   1   9  16   33.06    1.95
   1   9  17    8.55    1.15
  -1  -9 -17    7.74    1.48
   1   9  17    9.33    1.23
   1   9  18    4.45    0.97
   1   9  18    5.85    1.01
  -1  -9 -18    4.07    1.27
   1   9  19   24.13    1.48
  -1  -9 -19   19.59    1.71
   1   9  19   23.46    1.56
   1   9  20   44.69    1.95
   1   9  20   49.78    2.13
   1   9  21   10.98    1.03
   1  10 -22    1.34    0.82
   1  10 -21   11.96    1.27
   1  10 -21   13.01    1.32
   1  10 -20  113.32    4.10
   1  10 -20  102.55    3.92
   1  10 -19   10.41    1.35
   1  10 -19    8.72    1.26
   1  10 -19    9.23    1.34
   1  10 -18   13.93    1.50
   1  10 -18   17.16    1.66
   1  10 -18   15.49    1.59
   1  10 -17   23.32    1.81
   1  10 -17   20.78    1.79
   1  10 -17   18.77    1.81
   1  10 -17   21.79    1.57
   1  10 -16  152.45    5.01
   1  10 -16  145.24    5.23
   1  10 -16  146.69    5.01
   1  10 -16  135.28    4.62
   1  10 -15   24.96    1.83
   1  10 -15   27.77    1.98
   1  10 -15   23.67    1.63
   1  10 -14   34.50    1.99
   1  10 -14   30.20    2.09
   1  10 -14   29.03    1.79
   1  10 -13  156.68    4.92
   1  10 -13  144.76    5.04
   1  10 -13  146.56    4.69
   1  10 -12   78.44    2.83
   1  10 -12   82.07    3.19
   1  10 -12   81.09    3.08
   1  10 -11   32.79    1.63
   1  10 -11   32.00    1.81
   1  10 -11   31.27    2.04
   1  10 -11   30.04    1.72
   1  10 -10   62.94    2.60
   1  10 -10   60.46    2.38
   1  10 -10   64.07    2.53
   1  10  -9  377.56    9.39
   1  10  -9  375.05    9.59
  -1 -10   9  374.11    9.38
   1  10  -9  347.48    9.78
   1  10  -9  362.65    9.47
   1  10  -8    0.46    0.64
   1  10  -8    1.09    0.68
   1  10  -8    3.33    0.87
   1  10  -8    1.38    0.74
  -1 -10   8    0.58    0.73
   1  10  -7  121.35    3.82
   1  10  -7  119.17    3.73
   1  10  -7  112.10    3.98
   1  10  -7  118.97    3.76
   1  10  -6  100.21    3.26
   1  10  -6   94.95    3.22
   1  10  -6  101.10    3.26
   1  10  -5  175.90    5.45
   1  10  -5  169.58    4.88
   1  10  -5  178.23    4.93
   1  10  -5  160.58    4.84
   1  10  -5  173.48    4.70
   1  10  -4  196.91    5.99
   1  10  -4  197.34    5.37
   1  10  -4  187.15    5.37
   1  10  -4  198.98    5.19
   1  10  -4  183.59    5.33
   1  10  -3  178.48    4.91
   1  10  -3  169.46    4.99
   1  10  -3  159.89    4.87
   1  10  -3  172.98    4.74
   1  10  -2   49.27    2.01
   1  10  -2   47.68    2.10
   1  10  -2   52.91    1.91
   1  10  -2   44.82    2.00
   1  10  -1  310.08    7.96
   1  10  -1  289.70    8.11
   1  10  -1  284.99    7.72
   1  10   0   48.91    2.02
   1  10   0   47.24    2.18
   1  10   0   44.66    1.86
   1  10   1  150.99    4.92
   1  10   1  143.91    4.49
   1  10   1  152.63    4.52
   1  10   2  274.31    7.73
   1  10   2  281.12    7.74
   1  10   3   35.35    1.76
   1  10   3   39.55    1.83
   1  10   4  152.98    4.49
   1  10   4  141.66    4.33
   1  10   4  142.97    4.36
   1  10   5  218.95    6.11
   1  10   5  229.13    6.20
   1  10   5  220.82    6.22
   1  10   6  530.17   12.81
   1  10   6  518.45   12.99
   1  10   6  520.99   13.09
   1  10   7    4.43    0.91
   1  10   7    4.06    0.90
   1  10   8  358.48    9.50
   1  10   8  369.97    9.64
   1  10   9  217.64    6.21
   1  10   9  215.16    6.31
   1  10  10  113.38    3.89
   1  10  10  115.21    3.98
   1  10  11   76.59    3.00
   1  10  11   75.83    3.10
   1  10  12  124.61    4.11
   1  10  12  124.95    4.29
   1  10  13   30.30    1.82
   1  10  13   31.38    1.94
  -1 -10 -13   29.71    2.42
   1  10  14   12.70    1.26
   1  10  14   12.65    1.39
  -1 -10 -14   13.06    1.82
   1  10  15    1.04    0.87
  -1 -10 -15    1.99    1.37
   1  10  15    1.96    0.93
   1  10  16   75.47    2.92
   1  10  16   74.83    3.03
  -1 -10 -16   69.34    3.44
   1  10  17    9.88    1.12
   1  10  17   10.54    1.23
  -1 -10 -17    9.12    1.43
   1  10  18    3.00    0.82
   1  10  18    3.63    0.90
  -1 -10 -18    2.39    1.05
   1  10  19   32.57    1.62
   1  10  19   35.10    1.79
   1  10  20   16.30    1.19
   1  11 -21    1.82    0.87
   1  11 -20   24.16    1.72
   1  11 -20   26.56    1.78
   1  11 -19   38.56    2.28
   1  11 -19   41.90    2.30
   1  11 -18   12.12    1.37
   1  11 -18   11.21    1.41
   1  11 -18    9.99    1.45
   1  11 -17   53.04    2.93
   1  11 -17   55.86    2.81
   1  11 -16    3.17    0.92
   1  11 -16    3.04    1.01
   1  11 -16    4.69    1.27
   1  11 -16    4.08    1.31
   1  11 -15   49.34    2.45
   1  11 -15   42.30    2.50
   1  11 -15   45.96    2.29
   1  11 -14    3.17    0.92
   1  11 -14    2.96    1.06
   1  11 -14    4.34    1.19
   1  11 -13   59.33    2.67
   1  11 -13   53.42    2.78
   1  11 -13   54.41    2.49
   1  11 -12   73.22    3.02
   1  11 -12   73.49    3.22
   1  11 -12   68.92    2.86
   1  11 -11   23.66    1.60
   1  11 -11   21.33    1.37
   1  11 -11   20.00    1.49
   1  11 -10   22.94    1.45
   1  11 -10   23.31    1.57
   1  11 -10   24.46    1.56
   1  11  -9  214.75    6.28
   1  11  -9  210.39    6.07
  -1 -11   9  234.00    6.25
   1  11  -9  224.12    6.59
   1  11  -9  214.63    6.23
   1  11  -8  143.29    4.40
   1  11  -8  138.49    4.25
   1  11  -8  141.77    4.63
   1  11  -8  137.59    4.35
   1  11  -7   40.51    1.91
   1  11  -7   40.35    1.95
   1  11  -7   35.78    2.10
  -1 -11   7   45.47    2.13
   1  11  -7   40.72    1.97
   1  11  -6  112.28    3.67
   1  11  -6  107.42    3.64
   1  11  -6  106.21    3.99
   1  11  -6  105.18    3.64
   1  11  -6  114.11    3.44
   1  11  -5   62.69    2.90
   1  11  -5   60.57    2.43
   1  11  -5   59.98    2.44
   1  11  -5   60.94    2.22
   1  11  -5   57.33    2.40
   1  11  -4  183.76    5.54
   1  11  -4  196.51    5.54
   1  11  -4  196.18    5.30
   1  11  -4  184.90    5.52
   1  11  -3   84.38    3.44
   1  11  -3   74.10    2.91
   1  11  -3   77.04    2.83
   1  11  -3   84.96    2.73
   1  11  -3   74.67    2.86
   1  11  -2  121.53    3.80
   1  11  -2  110.88    3.91
   1  11  -2  118.97    3.60
   1  11  -1  470.39   11.90
   1  11  -1  477.60   11.69
   1  11   0   72.44    3.04
   1  11   0   75.61    2.88
   1  11   0   76.97    2.72
   1  11   1  206.37    6.61
   1  11   1  223.31    6.25
   1  11   1  227.16    6.23
   1  11   2  345.57    9.29
   1  11   2  358.31    9.30
   1  11   3  124.71    3.97
   1  11   3  120.03    3.93
   1  11   4    2.83    0.94
   1  11   4    0.47    0.74
   1  11   4    1.96    0.77
   1  11   5  828.15   19.27
   1  11   5  790.32   19.32
   1  11   5  790.52   19.39
   1  11   6   83.61    3.00
   1  11   6   77.53    3.04
   1  11   7   35.56    1.89
   1  11   7   34.86    1.93
   1  11   8    4.98    0.92
   1  11   8    4.16    0.98
   1  11   9   44.76    2.16
   1  11   9   47.43    2.31
   1  11  10    1.83    0.85
   1  11  10    1.80    0.90
   1  11  11    2.08    0.92
   1  11  11    3.05    0.97
   1  11  12   27.03    1.74
   1  11  12   30.83    1.91
  -1 -11 -12   29.50    2.42
   1  11  13    4.95    1.03
   1  11  13    5.32    1.15
  -1 -11 -13    6.11    1.56
   1  11  14   65.77    2.74
  -1 -11 -14   62.75    3.33
   1  11  15   23.81    1.55
  -1 -11 -15   21.23    1.94
   1  11  15   20.77    1.62
   1  11  16   28.70    1.65
   1  11  16   32.60    1.89
  -1 -11 -16   28.23    2.07
   1  11  17   30.01    1.62
   1  11  17   31.70    1.79
  -1 -11 -17   26.73    1.90
   1  11  18    0.18    0.61
   1  11  18    0.31    0.72
  -1 -11 -18   -0.34    0.82
   1  11  19   12.47    1.07
   1  12 -20    6.11    1.00
   1  12 -19    2.94    1.06
   1  12 -19    5.59    1.08
   1  12 -18   89.91    3.34
   1  12 -18   69.31    3.31
   1  12 -17   14.06    1.40
   1  12 -17    8.90    1.52
   1  12 -16   15.00    1.49
   1  12 -16   15.01    1.58
   1  12 -16   15.32    1.79
   1  12 -15  142.79    4.74
   1  12 -15  132.83    4.75
   1  12 -15  135.41    5.24
   1  12 -15  131.93    4.52
   1  12 -14   14.20    1.60
   1  12 -14   16.92    1.47
   1  12 -13   21.89    1.71
   1  12 -13   24.37    1.90
   1  12 -13   20.79    1.60
   1  12 -12   10.30    1.26
   1  12 -12    8.17    1.35
   1  12 -12    9.05    1.20
   1  12 -11   35.47    1.81
   1  12 -11   34.23    2.04
   1  12 -11   38.53    2.08
   1  12 -10    2.24    0.93
   1  12 -10    2.20    0.81
   1  12 -10    1.73    0.87
   1  12  -9   51.03    2.24
   1  12  -9   52.72    2.45
  -1 -12   9   49.82    2.31
   1  12  -9   48.68    2.36
   1  12  -8   92.32    3.30
   1  12  -8   81.91    3.09
  -1 -12   8   88.49    3.31
   1  12  -8   82.06    3.22
   1  12  -7   73.30    2.91
   1  12  -7   73.03    2.85
  -1 -12   7   75.62    3.04
   1  12  -7   67.52    2.83
   1  12  -6    2.95    0.86
   1  12  -6    2.90    0.87
   1  12  -6    1.27    1.04
   1  12  -6    2.09    0.84
  -1 -12   6    3.86    1.09
   1  12  -5  254.13    6.85
   1  12  -5  243.82    6.81
  -1 -12   5  237.50    7.09
   1  12  -5  234.27    6.45
   1  12  -4    8.11    1.52
   1  12  -4    7.14    1.07
   1  12  -4    8.36    1.06
   1  12  -4    7.26    1.06
   1  12  -4    8.48    0.91
   1  12  -3   42.54    2.56
   1  12  -3   39.23    2.09
   1  12  -3   42.60    2.08
   1  12  -3   42.75    1.86
   1  12  -2   29.63    1.76
   1  12  -2   29.18    1.85
   1  12  -2   30.53    1.56
   1  12  -1  102.27    3.89
   1  12  -1  106.79    3.75
   1  12  -1  108.80    3.53
   1  12   0  123.15    4.42
   1  12   0  118.44    3.96
   1  12   1   55.98    2.75
   1  12   1   53.48    2.30
   1  12   2    1.19    1.09
   1  12   2    0.66    0.72
   1  12   2    1.08    0.67
   1  12   3    6.83    1.13
   1  12   3    4.37    0.90
   1  12   3    5.44    0.94
   1  12   4   64.60    2.69
   1  12   4   65.21    2.73
   1  12   5  266.80    7.51
   1  12   5  273.12    7.60
   1  12   6    0.05    1.04
   1  12   6    0.62    0.72
   1  12   6    0.20    0.78
   1  12   7    1.87    0.79
   1  12   7    1.75    0.87
   1  12   8   65.17    2.71
   1  12   8   68.90    2.85
   1  12   9  102.84    3.67
   1  12   9  111.55    3.90
   1  12  10    4.70    0.97
   1  12  10    4.18    1.05
   1  12  11    1.89    0.83
   1  12  11    2.72    0.99
  -1 -12 -11    1.24    1.35
   1  12  12    5.85    0.98
  -1 -12 -12    5.11    1.49
   1  12  12    5.28    1.12
   1  12  13    6.41    1.01
  -1 -12 -13    4.82    1.39
   1  12  13    5.69    1.11
   1  12  14   61.05    2.56
   1  12  14   64.97    2.79
  -1 -12 -14   59.94    3.11
   1  12  15   23.85    1.48
   1  12  15   25.68    1.69
   1  12  16    7.66    1.06
   1  12  16    7.90    1.05
   1  12  17    9.38    1.04
   1  12  18    0.14    0.63
   1  13 -19    0.26    0.74
   1  13 -18    9.97    1.20
   1  13 -18    7.12    1.29
   1  13 -17    2.93    0.93
   1  13 -17    1.20    1.10
   1  13 -16    2.86    0.99
   1  13 -16    1.48    1.29
   1  13 -15    4.09    1.07
   1  13 -15    4.74    1.46
   1  13 -14   25.76    1.79
   1  13 -14   20.31    1.61
   1  13 -13    4.22    1.05
   1  13 -13    3.61    1.00
   1  13 -12   23.48    1.72
   1  13 -12   19.93    1.61
   1  13 -11   14.27    1.38
   1  13 -11   12.17    1.34
   1  13 -10    8.34    1.22
   1  13 -10    6.31    1.14
   1  13 -10    7.28    1.05
   1  13  -9   91.35    3.30
  -1 -13   9   81.12    3.32
   1  13  -9   84.94    3.43
   1  13  -8   17.97    1.44
   1  13  -8   16.71    1.35
   1  13  -8   15.55    1.46
   1  13  -7    3.12    0.89
   1  13  -7    2.84    0.94
   1  13  -7    3.20    0.94
  -1 -13   7    4.89    1.15
   1  13  -6   24.41    1.68
   1  13  -6   24.15    1.67
  -1 -13   6   25.89    1.85
   1  13  -6   22.10    1.68
   1  13  -5   55.33    2.45
   1  13  -5   50.60    2.38
  -1 -13   5   41.26    2.44
   1  13  -5   40.92    1.95
   1  13  -4  398.45   10.85
   1  13  -4  433.41   10.93
   1  13  -4  461.60   11.42
  -1 -13   4  422.57   11.33
   1  13  -4  381.44   10.38
   1  13  -3    6.46    1.09
   1  13  -3    4.63    1.07
   1  13  -3    3.56    0.78
   1  13  -2   73.26    2.93
   1  13  -2   65.93    2.92
   1  13  -2   65.31    2.57
   1  13  -1    1.90    1.16
   1  13  -1    3.53    1.09
   1  13  -1    3.50    0.78
   1  13   0   84.92    3.53
   1  13   0   84.41    3.08
   1  13   1  181.32    5.54
   1  13   1  167.63    5.65
   1  13   1  169.47    5.11
   1  13   2   49.21    2.36
   1  13   2   46.28    2.60
   1  13   2   45.64    2.14
   1  13   3   67.61    2.71
   1  13   4  125.73    4.15
   1  13   4  128.38    4.21
   1  13   5    6.91    1.37
   1  13   5    4.02    0.92
   1  13   5    5.11    0.98
   1  13   6   42.80    2.54
   1  13   6   37.05    1.96
   1  13   6   37.47    2.02
   1  13   7  171.07    5.37
   1  13   7  182.17    5.55
   1  13   8    4.56    1.30
   1  13   8    2.05    0.87
   1  13   8    2.32    0.88
   1  13   9   35.73    2.35
   1  13   9   32.55    1.83
   1  13   9   31.55    1.93
   1  13  10    7.11    1.37
   1  13  10    6.51    1.01
   1  13  10    5.13    1.03
   1  13  11    3.47    1.15
   1  13  11    2.96    0.88
  -1 -13 -11    3.62    0.86
   1  13  11    3.27    0.95
   1  13  12   64.78    2.66
   1  13  12   68.24    2.84
   1  13  13    2.44    1.08
   1  13  13    1.85    0.78
   1  13  13    2.14    0.87
   1  13  14   15.43    1.42
   1  13  14   11.97    1.20
   1  13  15   22.83    1.58
   1  13  15   19.83    1.40
   1  13  16   23.31    1.43
   1  13  16   21.54    1.36
   1  14 -17    1.39    1.13
   1  14 -17    2.78    0.88
   1  14 -16   14.56    1.36
   1  14 -16   10.72    1.59
   1  14 -15    2.05    1.26
   1  14 -15    3.48    1.00
   1  14 -14    3.63    1.48
   1  14 -14    4.94    1.03
   1  14 -13    6.56    1.10
   1  14 -13    5.47    1.11
   1  14 -12   33.72    2.03
   1  14 -12   28.40    1.91
   1  14 -11    0.19    0.91
   1  14 -11    0.38    0.72
   1  14 -11    0.76    0.92
   1  14 -10   12.45    1.36
   1  14 -10   13.70    1.44
   1  14  -9    0.37    0.81
  -1 -14   9    0.89    1.02
   1  14  -9    1.45    0.97
   1  14  -8  121.83    4.15
  -1 -14   8  108.23    4.24
   1  14  -7   14.96    1.41
   1  14  -7   17.28    1.53
  -1 -14   7   12.50    1.53
   1  14  -6   31.36    1.97
   1  14  -6   29.72    1.89
   1  14  -5    2.52    0.96
  -1 -14   5    4.38    1.29
   1  14  -5    2.46    1.02
   1  14  -4  103.34    3.79
  -1 -14   4  109.87    4.17
   1  14  -3    0.91    1.01
   1  14  -3    0.26    0.93
  -1 -14   3    1.01    1.22
   1  14  -3    0.14    0.69
   1  14  -2    0.93    1.05
  -1 -14   2    1.03    1.23
   1  14  -2    1.52    0.74
   1  14  -1   46.47    2.49
  -1 -14   1   49.92    2.85
   1  14  -1   42.35    2.04
   1  14   0    0.04    1.01
   1  14   0    0.45    0.69
   1  14   1    0.51    1.08
   1  14   1    1.26    0.76
   1  14   2  341.86    9.26
   1  14   2  298.88    8.39
   1  14   3   25.13    2.12
   1  14   3   29.48    1.72
   1  14   4   98.60    3.54
   1  14   5  320.17    8.69
   1  14   6   84.44    3.64
   1  14   6   77.44    3.09
   1  14   7  139.33    4.55
   1  14   7  143.87    4.70
   1  14   8    4.35    1.34
  -1 -14  -8    3.67    1.05
   1  14   8    3.61    0.93
   1  14   8    3.16    0.95
   1  14   9  289.86    8.05
  -1 -14  -9  285.90    7.45
   1  14   9  244.21    7.12
   1  14   9  247.52    7.32
  -1 -14 -10  381.51    9.96
   1  14  10  349.16    9.99
   1  14  11    1.82    1.09
   1  14  11    1.48    0.85
   1  14  12   17.52    1.56
   1  14  12   14.98    1.30
   1  14  13   32.00    1.88
   1  14  13   28.84    1.64
   1  14  14   25.39    1.62
   1  14  14   23.40    1.42
   1  15 -16    4.87    1.29
   1  15 -16    4.53    0.95
   1  15 -15   12.14    1.25
   1  15 -15   12.12    1.68
   1  15 -14    5.45    1.50
   1  15 -14    5.26    1.05
   1  15 -13   52.55    2.46
   1  15 -13   49.71    3.13
   1  15 -12    3.47    1.05
   1  15 -11  106.22    3.88
   1  15 -10    6.19    1.13
   1  15 -10    4.09    0.96
   1  15  -9   14.31    1.47
  -1 -15   9    9.20    1.33
   1  15  -8   48.80    2.47
   1  15  -8   46.03    2.25
  -1 -15   8   47.06    2.53
   1  15  -7  121.46    4.22
  -1 -15   7  113.48    4.41
   1  15  -6   23.19    1.75
   1  15  -6   21.71    1.65
   1  15  -5    0.64    0.91
  -1 -15   5    1.72    1.26
   1  15  -5    0.71    0.96
   1  15  -4    4.73    1.15
  -1 -15   4    4.45    1.38
   1  15  -4    4.32    1.08
   1  15  -3    5.92    1.19
  -1 -15   3   10.32    1.62
   1  15  -2    0.71    1.05
  -1 -15   2    0.20    1.28
   1  15  -1    5.75    1.29
  -1 -15   1    6.90    1.52
   1  15   0   -0.51    1.19
  -1 -15   0    0.93    1.30
   1  15   1    9.91    1.47
  -1 -15  -1    7.76    1.52
   1  15   1    7.28    1.06
   1  15   2   10.36    1.55
   1  15   2    8.46    1.08
   1  15   3    1.32    1.20
  -1 -15  -3    4.36    1.37
   1  15   3    2.37    0.88
  -1 -15  -4   30.74    2.17
   1  15   4   23.86    1.61
  -1 -15  -5    8.07    1.39
   1  15   5    7.09    1.06
   1  15   6   21.62    1.96
  -1 -15  -6   19.68    1.68
   1  15   6   16.24    1.37
   1  15   7    4.14    1.27
  -1 -15  -7    6.99    1.22
   1  15   7    5.25    0.97
  -1 -15  -8   26.09    1.71
   1  15   8   24.60    1.62
   1  15   9   10.93    1.43
  -1 -15  -9    8.44    1.12
   1  15   9    7.68    1.05
  -1 -15 -10  120.71    3.90
   1  15  10  118.05    3.95
   1  15  11   29.36    1.86
   1  15  11   23.71    1.47
   1  15  12    0.10    0.85
   1  15  12    0.42    0.68
   1  15  13  116.28    3.82
   1  16 -14   27.86    1.68
   1  16 -14   19.65    1.93
   1  16 -13   18.01    1.46
   1  16 -12    5.21    1.49
   1  16 -12    6.49    1.11
   1  16 -11   13.16    1.35
   1  16 -11   16.21    2.02
   1  16 -10   45.07    2.31
   1  16  -9   12.05    1.40
   1  16  -9   11.52    1.31
   1  16  -8   20.61    1.64
  -1 -16   8   19.66    1.68
   1  16  -7   50.70    2.43
  -1 -16   7   53.77    2.72
   1  16  -6    3.91    1.04
  -1 -16   6    4.15    1.29
   1  16  -5    3.74    1.02
  -1 -16   5    4.73    1.28
   1  16  -4   76.80    3.23
  -1 -16   4   78.24    3.49
   1  16  -3    3.33    1.10
  -1 -16   3    6.03    1.41
   1  16  -2   -0.26    0.96
  -1 -16   2    1.00    1.19
   1  16  -1    1.07    0.99
  -1 -16   1    0.62    1.23
   1  16   0   41.07    2.41
  -1 -16   0   44.99    2.64
   1  16   1  189.78    6.22
  -1 -16  -1  201.40    6.39
   1  16   2    7.18    1.36
   1  16   3    0.37    1.05
  -1 -16  -3    1.03    1.14
   1  16   4   10.73    1.47
  -1 -16  -4   11.39    1.48
  -1 -16  -5   31.89    2.02
  -1 -16  -6   12.08    1.35
   1  16   6    7.00    0.98
   1  16   7   90.25    3.55
  -1 -16  -7   83.45    3.21
   1  16   7   87.41    3.03
   1  16   8   27.62    1.86
  -1 -16  -8   27.18    1.66
   1  16   9    0.85    0.93
  -1 -16  -9    1.66    0.78
   1  16  10   36.46    1.99
   1  16  11   60.03    2.51
   1  17 -11   21.22    1.53
   1  17 -11   21.12    1.95
   1  17 -10    7.27    1.51
   1  17  -9    0.73    1.27
  -1 -17   8   26.52    1.80
   1  17  -8   31.26    1.88
  -1 -17   7    0.45    1.02
   1  17  -7    1.51    1.26
   1  17  -7    0.08    0.84
  -1 -17   6   66.06    3.08
   1  17  -6   82.89    3.29
   1  17  -5   16.13    1.44
  -1 -17   5   14.06    1.58
   1  17  -4   31.50    1.89
  -1 -17   4   25.33    1.99
   1  17  -3   43.65    2.31
  -1 -17   3   45.83    2.56
   1  17  -2   83.86    3.42
  -1 -17   2   92.62    3.73
   1  17  -1    8.39    1.28
  -1 -17   1    6.95    1.39
   1  17   0   55.45    2.66
  -1 -17   0   50.45    2.72
   1  17   1   36.62    2.19
  -1 -17  -1   38.79    2.32
   1  17   2   23.18    1.76
   1  17   3    7.19    1.20
  -1 -17  -3    8.55    1.30
   1  17   4   34.87    2.12
  -1 -17  -4   32.96    2.00
   1  17   4   40.22    1.97
   1  17   5    8.26    1.25
  -1 -17  -5    7.36    1.12
   1  17   5    8.56    1.01
  -1 -17  -6    4.10    0.97
   1  17   6    4.32    0.80
  -1 -17  -7    1.70    0.81
   1  17   8   11.49    1.25
  -1 -18   5    3.75    1.10
   1  18  -5   11.55    1.27
  -1 -18   4    8.22    1.30
   1  18  -4   16.45    1.43
   1  18  -3    2.58    0.91
  -1 -18   3    3.54    1.15
   1  18  -3    3.59    1.01
   1  18  -2   69.95    2.81
  -1 -18   2   64.00    2.90
   1  18  -1   26.47    1.74
  -1 -18   1   22.87    1.79
   1  18   0    0.63    0.87
  -1 -18   0    0.96    0.99
   1  18   0    0.30    0.80
   1  18   1   10.08    1.24
  -1 -18  -1   10.38    1.34
   1  18   1   11.38    1.21
   1  18   2    0.18    0.86
   1  18   2   -0.24    0.75
   1  18   3   20.68    1.58
  -1 -18  -3   19.82    1.55
   1  18   3   24.82    1.49
  -1 -18  -4    0.36    0.84
   2 -18  -4   38.57    2.15
   2 -18  -4   58.46    2.30
  -2  18   3   39.18    2.05
   2 -18  -3   32.19    2.07
  -2  18   2   16.11    1.40
   2 -18  -2   15.68    1.55
  -2  18   1   57.43    2.46
   2 -18   1    0.46    1.09
   2 -18   2   19.87    1.79
   2 -18   3    0.59    1.15
   2 -18   3   32.87    2.09
   2 -18   4  142.00    5.28
   2 -18   4  196.52    5.50
   2 -18   5    2.19    1.13
   2 -18   5   25.02    1.86
   2 -18   6   12.83    1.49
   2 -18   6   32.66    1.95
  -2  17   9   76.71    2.97
   2 -17  -8   33.73    1.98
  -2  17   8   39.40    2.06
  -2  17   7   71.75    2.92
   2 -17  -7   72.65    2.59
  -2  17   6   27.45    1.82
   2 -17  -6   21.27    1.64
  -2  17   5    1.65    0.97
   2 -17  -5    1.79    1.01
  -2  17   4   23.68    1.73
   2 -17  -4   20.04    1.74
  -2  17   3    6.14    1.17
   2 -17  -3    3.83    1.24
  -2  17   2    0.42    0.94
   2 -17  -2    1.75    1.20
  -2  17   1    9.06    1.25
  -2  17   0   32.11    1.94
  -2  17  -1  136.02    4.57
   2 -17   1  140.44    5.10
   2 -17   2    3.68    1.38
   2 -17   3   22.26    2.03
   2 -17   4  112.68    4.43
   2 -17   5   61.92    3.04
   2 -17   6    7.46    1.39
   2 -17   7  160.77    5.57
   2 -17   7  193.95    5.73
   2 -17   8    2.67    1.13
   2 -17   8   12.19    1.55
   2 -17   9    1.98    1.00
   2 -16 -10    3.50    1.03
   2 -16  -9    0.19    0.95
  -2  16   9    0.74    0.95
  -2  16   8    3.85    1.10
   2 -16  -8    2.88    0.99
  -2  16   7    9.62    1.38
   2 -16  -7    9.32    1.30
  -2  16   6   21.51    1.77
   2 -16  -6   14.95    1.56
  -2  16   5   24.04    1.91
   2 -16  -5   26.58    2.01
  -2  16   4   44.85    2.49
   2 -16  -4   46.64    2.67
  -2  16   3    3.65    1.16
  -2  16   3    3.42    0.96
  -2  16   2  200.27    6.36
   2 -16  -2  195.87    6.66
  -2  16   2  214.37    6.03
  -2  16   1   36.05    2.23
  -2  16   1   41.13    2.16
  -2  16   0  100.34    3.87
  -2  16   0  109.76    3.85
  -2  16  -1  118.70    4.28
   2 -16   1  116.42    4.78
  -2  16  -2   46.83    2.32
   2 -16   2   38.56    2.69
  -2  16  -3    0.47    0.83
   2 -16   3    0.96    1.23
  -2  16  -3    0.19    1.03
   2 -16   4   49.00    2.98
  -2  16  -4   66.78    2.85
   2 -16   5   54.20    3.01
  -2  16  -5   61.50    2.74
   2 -16   6   38.31    2.47
   2 -16   7    0.82    1.15
  -2  16  -7    2.04    0.93
  -2  16  -8  107.74    3.74
   2 -16   8   89.44    3.77
  -2  16  -9  167.88    5.06
   2 -16   9  156.58    4.98
  -2  16 -10   26.90    1.76
  -2  16 -11    0.10    0.80
  -2  16 -12  125.14    4.15
  -2  16 -13  174.92    5.25
  -2  15  14    0.15    0.79
  -2  15  13   50.73    2.36
  -2  15  12    6.58    1.18
   2 -15 -12    2.99    1.31
  -2  15  11    1.75    1.05
   2 -15 -11    0.36    0.92
   2 -15 -10   37.28    2.22
   2 -15  -9    0.51    0.86
   2 -15  -9   16.60    1.28
  -2  15   8  104.18    3.99
   2 -15  -8   92.68    3.59
  -2  15   7    1.27    1.15
   2 -15  -7   -0.23    1.02
  -2  15   6   17.33    1.71
   2 -15  -6   17.57    1.76
  -2  15   6   12.85    1.16
  -2  15   5    2.04    1.28
   2 -15  -5    0.68    1.18
  -2  15   5    0.52    0.80
  -2  15   4  634.11   15.80
   2 -15  -4  591.89   15.79
  -2  15   4  599.79   14.99
  -2  15   3    2.22    1.17
   2 -15  -3    3.83    1.45
  -2  15   3    2.36    0.99
  -2  15   2   17.08    1.72
  -2  15   2   19.43    1.55
  -2  15   1  286.20    8.61
  -2  15   1  319.32    8.44
  -2  15   0  125.54    4.61
  -2  15   0  139.92    4.58
  -2  15  -1   25.95    1.84
   2 -15   1   29.48    2.42
  -2  15  -1   28.12    1.95
  -2  15  -2  177.28    5.58
   2 -15   2  181.11    6.26
  -2  15  -3  179.13    5.83
   2 -15   3  186.57    6.58
   2 -15   4  133.95    5.02
  -2  15  -4  138.62    4.64
  -2  15  -5   43.86    2.33
   2 -15   5   42.25    2.70
  -2  15  -6  263.53    7.55
  -2  15  -6  290.14    7.77
  -2  15  -7   88.06    3.42
  -2  15  -7   86.86    3.40
   2 -15   7   84.43    3.71
  -2  15  -7   85.16    3.57
  -2  15  -8    3.53    1.12
  -2  15  -8    3.40    1.03
  -2  15  -8    4.53    1.06
   2 -15   8    3.23    1.25
  -2  15  -9  153.72    4.83
  -2  15  -9  146.31    4.99
  -2  15 -10    6.93    1.23
  -2  15 -10    5.98    1.11
   2 -15  10    8.49    1.27
  -2  15 -11   25.40    1.73
  -2  15 -11   23.24    1.81
  -2  15 -12   96.85    3.49
  -2  15 -12   86.69    3.55
  -2  15 -13    0.61    0.82
  -2  15 -13    0.82    0.92
  -2  15 -14    3.20    0.93
  -2  15 -14    3.31    1.01
  -2  15 -15   16.32    1.31
  -2  15 -15   13.56    1.32
  -2  14  15    1.40    0.87
   2 -14 -15    0.71    1.09
  -2  14  14    3.32    0.98
   2 -14 -14    1.64    1.23
   2 -14 -13   10.48    1.70
   2 -14 -12   86.79    3.40
   2 -14 -11   30.02    2.02
   2 -14 -10    7.43    1.37
   2 -14 -10    8.91    1.13
   2 -14  -9    0.41    0.90
   2 -14  -8   11.42    1.40
   2 -14  -7    5.84    1.34
  -2  14   7    4.02    0.81
   2 -14  -6   22.11    1.95
  -2  14   6   25.19    1.51
   2 -14  -5   42.48    2.60
  -2  14   5   42.46    2.04
  -2  14   4    4.96    1.31
   2 -14  -4    2.22    1.33
  -2  14   4    6.32    1.02
  -2  14   3  152.44    5.24
   2 -14  -3  160.61    5.59
  -2  14   3  143.54    4.66
  -2  14   2    7.11    1.31
   2 -14  -2    5.51    1.45
  -2  14   2    8.79    1.15
  -2  14   1    3.89    1.09
  -2  14   1    2.49    1.04
  -2  14   0    1.82    1.03
  -2  14   0    2.41    1.04
  -2  14  -1   10.85    1.35
   2 -14   1   11.20    1.81
  -2  14  -1    8.36    1.34
  -2  14  -2   20.40    1.57
   2 -14   2   19.83    2.04
  -2  14  -3   14.70    1.38
  -2  14  -3   14.30    1.41
  -2  14  -3   16.78    1.62
   2 -14   3   16.82    1.92
  -2  14  -4  108.52    3.96
   2 -14   4  108.91    4.62
  -2  14  -4  115.54    4.29
  -2  14  -5   57.21    2.59
  -2  14  -5   52.30    2.39
  -2  14  -5   61.49    2.82
   2 -14   5   54.43    2.98
  -2  14  -5   53.25    2.69
  -2  14  -6   16.19    1.45
  -2  14  -6   16.60    1.63
   2 -14   6   11.20    1.65
  -2  14  -6   13.79    1.46
  -2  14  -7   24.29    1.69
  -2  14  -7   22.08    1.71
   2 -14   7   20.68    1.90
  -2  14  -7   21.36    1.74
  -2  14  -8  156.61    4.88
  -2  14  -8  163.02    4.93
  -2  14  -8  147.02    5.01
  -2  14  -9   53.61    2.48
  -2  14  -9   56.45    2.45
  -2  14 -10  243.11    7.35
   2 -14  10  234.07    7.19
  -2  14 -10  253.13    7.46
  -2  14 -11   47.81    2.35
  -2  14 -11   43.76    2.43
  -2  14 -11   42.28    2.41
  -2  14 -12    2.95    1.06
  -2  14 -12    3.94    0.99
  -2  14 -12    1.90    1.14
  -2  14 -13   23.90    1.68
  -2  14 -13   25.04    1.87
  -2  14 -13   24.44    1.79
  -2  14 -14   20.23    1.56
  -2  14 -14   16.70    1.56
  -2  14 -14   20.39    1.66
  -2  14 -15    5.09    1.01
  -2  14 -15    5.15    1.07
  -2  14 -16   22.77    1.56
  -2  14 -16   19.45    1.55
  -2  14 -17   35.07    1.85
  -2  14 -17   27.88    1.99
   2 -13 -16   29.38    2.10
  -2  13  16   33.84    1.61
   2 -13 -15    1.49    1.23
  -2  13  15    1.61    0.75
   2 -13 -14    1.08    1.39
  -2  13  14    2.50    0.81
  -2  13  13    1.38    0.77
   2 -13 -13    1.66    1.51
   2 -13 -12    3.29    1.12
  -2  13  12    2.97    0.87
   2 -13 -11    4.97    1.21
  -2  13  11    3.05    0.89
   2 -13 -10   54.84    2.44
  -2  13  10   51.99    2.34
   2 -13  -9   46.64    2.34
   2 -13  -8    1.89    1.04
  -2  13   8    6.37    0.84
   2 -13  -7   14.87    1.61
  -2  13   7   15.56    1.16
   2 -13  -6   60.44    2.91
  -2  13   6   56.44    2.28
   2 -13  -5    6.77    1.42
  -2  13   5   13.04    1.14
   2 -13  -4   46.99    2.78
  -2  13   4   50.06    2.17
  -2  13   3   45.02    2.44
   2 -13  -3   42.64    2.68
  -2  13   3   41.39    2.08
  -2  13   2    8.64    1.34
  -2  13   2   11.91    1.27
  -2  13   1  222.70    6.85
  -2  13   1  235.14    6.67
  -2  13   0   12.62    1.36
  -2  13   0   14.21    1.48
  -2  13  -1  291.04    8.54
   2 -13   1  301.75    9.19
  -2  13  -2  138.29    4.45
  -2  13  -2  134.78    4.48
   2 -13   2  131.27    5.03
  -2  13  -3   18.49    1.43
  -2  13  -3   15.15    1.39
   2 -13   3   16.40    1.84
  -2  13  -4   61.79    2.57
  -2  13  -4   59.55    2.63
  -2  13  -4   69.85    3.07
   2 -13   4   63.32    3.17
  -2  13  -4   61.83    2.76
  -2  13  -5  222.91    6.36
  -2  13  -5  233.27    6.55
  -2  13  -5  213.51    6.67
  -2  13  -6   88.50    3.11
  -2  13  -6   83.06    3.44
  -2  13  -7    1.00    0.91
  -2  13  -7    0.36    0.84
  -2  13  -7    0.71    1.01
   2 -13   7    0.51    1.07
  -2  13  -8  101.03    3.59
  -2  13  -8  106.26    3.73
  -2  13  -8   95.76    3.72
  -2  13  -9    2.91    1.06
   2 -13   9    1.82    1.05
  -2  13  -9    4.88    1.03
  -2  13  -9    4.79    1.02
  -2  13 -10    2.22    0.99
   2 -13  10    4.15    1.07
  -2  13 -10    3.15    0.93
  -2  13 -10    1.85    0.84
  -2  13 -11    6.14    1.19
  -2  13 -11    4.49    1.08
  -2  13 -11    4.57    1.20
  -2  13 -12   10.37    1.30
  -2  13 -12   10.02    1.39
  -2  13 -12    9.35    1.33
  -2  13 -13  206.31    5.95
  -2  13 -13  193.98    6.03
  -2  13 -14    1.87    1.01
  -2  13 -14    0.46    1.02
  -2  13 -14    2.12    0.96
  -2  13 -15    3.62    1.05
  -2  13 -15    4.43    1.04
  -2  13 -15    4.35    1.17
  -2  13 -16   81.91    3.15
  -2  13 -16   74.69    3.19
  -2  13 -16   78.46    3.21
  -2  13 -17   16.75    1.43
  -2  13 -17   19.85    1.71
  -2  13 -17   16.80    1.52
  -2  13 -17   16.83    1.48
  -2  13 -18    0.82    0.83
  -2  13 -18    0.29    0.82
  -2  13 -18    1.08    0.94
  -2  13 -18    1.36    0.94
   2 -12 -18    5.59    1.24
  -2  12  18    7.70    0.90
  -2  12  17    4.02    0.81
   2 -12 -17    3.33    1.24
   2 -12 -16    1.71    1.29
  -2  12  16    2.27    0.81
  -2  12  15   55.44    2.39
   2 -12 -15   53.10    3.19
  -2  12  14    5.90    0.96
   2 -12 -14    4.59    1.55
   2 -12 -13    9.35    1.31
  -2  12  13   10.64    1.17
   2 -12 -12   30.86    2.04
  -2  12  12   27.90    1.73
   2 -12 -11   22.08    1.82
  -2  12  11   19.67    1.48
   2 -12 -10   22.21    1.58
  -2  12  10   23.77    1.57
  -2  12   9    8.75    0.84
   2 -12  -9   10.03    1.25
  -2  12   9    6.69    1.00
   2 -12  -8    5.86    1.14
  -2  12   8    5.75    0.93
  -2  12   7   42.57    1.81
   2 -12  -7   42.56    2.41
  -2  12   7   38.92    1.93
  -2  12   6   52.50    2.19
  -2  12   6   56.76    2.33
   2 -12  -5   14.19    1.63
  -2  12   5   11.11    1.08
   2 -12  -4    0.94    1.22
  -2  12   4    0.59    0.82
   2 -12  -3   33.61    2.40
  -2  12   3   39.05    1.95
   2 -12  -2  359.07   10.41
  -2  12   2  371.33    9.62
  -2  12   1   15.88    1.47
  -2  12   1   17.85    1.51
  -2  12   0  108.09    3.86
  -2  12   0  111.48    3.93
  -2  12  -1  208.10    6.18
  -2  12  -1  204.20    6.01
   2 -12   1  191.47    6.65
  -2  12  -2  437.40   11.16
  -2  12  -2  447.12   11.07
  -2  12  -3   23.71    1.52
  -2  12  -3   21.77    1.51
   2 -12   3   19.88    1.94
  -2  12  -4  174.57    5.17
  -2  12  -4  181.05    5.24
   2 -12   4  164.45    5.72
  -2  12  -4  164.10    5.29
  -2  12  -5    9.30    1.05
  -2  12  -5    7.54    0.96
  -2  12  -5    7.30    1.08
  -2  12  -6  221.62    6.22
  -2  12  -6  218.42    6.01
   2 -12   6  198.18    6.51
  -2  12  -6  209.63    6.35
  -2  12  -7  160.25    4.98
  -2  12  -7  163.22    5.18
   2 -12   7  168.71    5.33
  -2  12  -7  164.37    5.16
  -2  12  -8   27.32    1.70
  -2  12  -8   26.88    1.75
   2 -12   8   29.32    1.90
  -2  12  -8   27.23    1.79
  -2  12  -9  448.75   11.29
  -2  12  -9  411.89   11.10
   2 -12   9  443.16   11.39
  -2  12  -9  439.15   11.42
  -2  12 -10  135.71    4.39
   2 -12  10  137.43    4.40
  -2  12 -10  137.17    4.54
  -2  12 -11    9.91    1.23
  -2  12 -11    8.16    0.96
   2 -12  11   11.55    1.22
  -2  12 -11   12.47    1.37
  -2  12 -12  323.39    8.40
  -2  12 -12  298.28    8.43
  -2  12 -13   61.70    2.71
  -2  12 -13   55.67    2.80
  -2  12 -13   61.20    2.82
  -2  12 -14   67.80    2.95
  -2  12 -14   73.60    3.20
  -2  12 -14   70.15    3.08
  -2  12 -15    4.81    1.11
  -2  12 -15    3.19    1.00
  -2  12 -15    6.01    1.26
  -2  12 -16  105.61    3.76
  -2  12 -16  101.82    3.78
  -2  12 -17    1.78    0.93
  -2  12 -17    2.34    1.05
  -2  12 -17    1.43    0.91
  -2  12 -18    3.15    0.97
  -2  12 -18    1.90    0.91
  -2  12 -18    3.28    1.04
  -2  12 -18    3.93    1.11
  -2  12 -19   41.31    2.04
  -2  12 -19   38.11    1.97
   2 -11 -19   -0.24    1.02
   2 -11 -19    0.12    1.00
  -2  11  19    0.29    0.65
  -2  11  18   48.30    2.12
   2 -11 -18   44.48    2.62
  -2  11  17   29.57    1.70
   2 -11 -17   27.32    2.26
   2 -11 -16    0.24    1.37
  -2  11  16    0.34    0.77
   2 -11 -15   12.07    1.99
  -2  11  15   11.94    1.23
   2 -11 -14   12.48    2.03
  -2  11  14   13.36    1.30
   2 -11 -13   24.13    1.85
  -2  11  13   24.38    1.64
   2 -11 -12   24.41    1.87
  -2  11  12   21.24    1.55
   2 -11 -11   31.29    2.13
  -2  11  11   30.14    1.79
   2 -11 -10   36.79    1.95
  -2  11  10   38.48    1.97
  -2  11   9   44.97    1.81
  -2  11   9   47.77    2.20
  -2  11   8    0.18    0.55
   2 -11  -8    0.63    0.98
  -2  11   8    0.11    0.69
  -2  11   7   48.17    1.95
  -2  11   7   52.38    2.23
  -2  11   6   45.85    1.87
   2 -11  -6   43.86    2.48
  -2  11   5    2.37    0.77
   2 -11  -5    1.13    1.16
  -2  11   5    0.53    0.59
  -2  11   4    2.36    0.80
   2 -11  -4    2.46    1.23
  -2  11   4    1.27    0.61
  -2  11   3   10.09    1.13
   2 -11  -3   12.57    1.60
  -2  11   2   20.00    1.49
   2 -11  -2   18.26    1.81
  -2  11   1  246.23    6.94
  -2  11   0  144.97    4.53
  -2  11   0  136.84    4.61
  -2  11  -1   13.42    1.27
  -2  11  -1   13.23    1.18
   2 -11   1   14.82    1.66
  -2  11  -1   15.67    1.57
  -2  11  -2   22.70    1.49
  -2  11  -2   20.79    1.34
  -2  11  -3   21.18    1.34
  -2  11  -3   19.58    1.35
  -2  11  -4  162.05    4.76
  -2  11  -4  159.94    4.77
   2 -11   4  152.92    5.22
  -2  11  -5   20.34    1.25
  -2  11  -5   18.09    1.31
  -2  11  -5   21.84    1.76
   2 -11   5   20.14    1.63
  -2  11  -5   18.76    1.41
  -2  11  -6   70.52    2.66
  -2  11  -6   72.12    2.52
   2 -11   6   67.92    2.92
  -2  11  -6   67.44    2.74
  -2  11  -7    4.37    0.78
  -2  11  -7    4.04    0.95
  -2  11  -7    3.02    1.00
  -2  11  -7    1.71    0.80
   2 -11   7    3.59    0.99
  -2  11  -8   71.47    2.71
  -2  11  -8   76.39    2.79
  -2  11  -8   77.79    2.91
   2 -11   8   65.94    2.83
  -2  11  -8   70.57    2.86
  -2  11  -9    1.86    0.78
  -2  11  -9    2.27    0.89
  -2  11  -9    1.93    0.80
  -2  11  -9    1.74    0.79
   2 -11   9    2.23    0.86
  -2  11 -10  114.68    3.80
  -2  11 -10  118.84    3.87
   2 -11  10  109.99    3.70
  -2  11 -10  112.98    3.89
  -2  11 -11   76.95    3.04
  -2  11 -11   75.08    2.93
  -2  11 -11   66.26    2.50
   2 -11  11   72.57    2.77
  -2  11 -11   71.10    2.98
  -2  11 -12  139.69    4.66
  -2  11 -12  134.65    4.50
  -2  11 -12  131.51    4.65
  -2  11 -12  140.00    4.64
  -2  11 -13   27.96    1.79
  -2  11 -13   26.42    1.94
  -2  11 -13   27.89    1.89
  -2  11 -14  121.54    4.22
  -2  11 -14  121.01    4.38
  -2  11 -14  121.82    4.33
  -2  11 -15  455.77   11.57
  -2  11 -15  440.08   11.62
  -2  11 -16    3.70    1.03
  -2  11 -16    1.50    0.99
  -2  11 -17  112.79    3.97
  -2  11 -17  107.81    3.96
  -2  11 -18  323.20    8.63
  -2  11 -18  292.75    8.55
  -2  11 -18  295.88    8.58
  -2  11 -18  318.64    8.63
  -2  11 -19    3.94    0.97
  -2  11 -19    3.74    1.02
  -2  11 -19    4.83    1.16
  -2  11 -20   48.37    2.39
  -2  11 -20   50.81    2.33
   2 -10 -20   31.16    2.03
  -2  10  20   34.20    1.70
   2 -10 -20   31.17    2.06
   2 -10 -19   10.69    1.55
   2 -10 -19   11.27    1.59
  -2  10  19   13.84    1.20
   2 -10 -18    1.26    1.34
  -2  10  18    0.40    0.77
  -2  10  17   53.00    2.40
   2 -10 -17   46.68    3.09
   2 -10 -16   22.62    2.37
  -2  10  16   21.17    1.57
   2 -10 -15  160.44    6.33
  -2  10  15  162.29    5.09
   2 -10 -14  277.19    7.98
  -2  10  14  285.26    7.86
   2 -10 -13  188.64    6.10
  -2  10  13  207.33    5.97
   2 -10 -12   25.48    1.85
  -2  10  12   25.47    1.63
   2 -10 -11   79.44    3.38
  -2  10  11   83.98    3.12
   2 -10 -10  227.54    6.22
  -2  10  10  204.99    6.13
  -2  10   9    3.47    0.62
   2 -10  -9    1.04    0.90
  -2  10   9    0.92    0.76
  -2  10   8  561.59   14.13
  -2  10   8  576.68   14.58
  -2  10   7  106.66    3.34
  -2  10   7  122.87    3.69
  -2  10   6  172.51    4.88
  -2  10   6  185.35    5.09
  -2  10   5    2.24    0.76
  -2  10   5    2.10    0.64
  -2  10   4  374.15    9.22
  -2  10   4  348.55    8.98
  -2  10   3  231.37    6.25
  -2  10   3  219.70    5.87
  -2  10   2   99.88    3.44
  -2  10   1  122.44    3.85
  -2  10   1  114.86    3.91
  -2  10   0    0.22    1.04
  -2  10   0    0.28    0.61
  -2  10   0    1.11    0.69
  -2  10  -1  150.94    4.33
   2 -10   1  149.60    4.94
  -2  10  -1  148.89    4.43
  -2  10  -2   36.96    1.60
  -2  10  -2   38.95    1.75
  -2  10  -3    5.02    0.79
   2 -10   3    3.79    1.04
  -2  10  -3    3.86    0.70
  -2  10  -4  124.15    3.67
  -2  10  -4  130.23    3.92
  -2  10  -4  130.34    3.90
  -2  10  -4  155.46    4.74
   2 -10   4  149.54    4.50
  -2  10  -5  535.11   12.68
  -2  10  -5  513.58   12.61
  -2  10  -5  508.91   12.75
   2 -10   5  540.08   13.20
  -2  10  -6   99.41    3.04
  -2  10  -6   99.25    3.17
  -2  10  -6   97.51    3.21
   2 -10   6   95.83    3.43
  -2  10  -6   94.88    3.30
  -2  10  -7   40.42    1.83
  -2  10  -7   41.76    1.83
  -2  10  -7   38.25    1.88
  -2  10  -8  399.26    9.79
  -2  10  -8  386.23    9.83
  -2  10  -8  371.98    9.82
   2 -10   8  374.63    9.82
  -2  10  -8  378.07    9.88
  -2  10  -9  753.38   17.60
  -2  10  -9  747.88   17.74
   2 -10   9  753.82   17.60
  -2  10  -9  759.80   17.78
  -2  10 -10    0.76    0.91
  -2  10 -10    1.15    0.88
  -2  10 -10    0.90    0.68
  -2  10 -10    1.16    0.82
   2 -10  10    0.68    0.74
  -2  10 -11   89.20    3.16
  -2  10 -11   86.63    3.33
  -2  10 -11   93.90    3.31
  -2  10 -12  252.02    7.20
  -2  10 -12  247.16    7.26
  -2  10 -13    1.44    0.93
  -2  10 -13    2.17    1.10
  -2  10 -13    0.89    0.87
  -2  10 -13    2.55    1.10
  -2  10 -14  140.46    4.67
  -2  10 -14  150.42    4.94
  -2  10 -14  137.98    4.72
  -2  10 -15   56.94    2.75
  -2  10 -15   49.97    2.52
  -2  10 -15   49.65    2.56
  -2  10 -15   50.69    2.55
  -2  10 -16    9.51    1.33
  -2  10 -16    7.48    1.22
  -2  10 -16    5.84    1.22
  -2  10 -17   40.03    2.25
  -2  10 -17   36.03    2.18
  -2  10 -17   39.80    2.23
  -2  10 -18    2.01    0.93
  -2  10 -18    1.35    0.99
  -2  10 -18    1.85    0.98
  -2  10 -18    2.38    1.02
  -2  10 -19   -0.23    0.93
  -2  10 -19    0.23    0.92
  -2  10 -19    0.77    0.94
  -2  10 -20    1.61    0.87
  -2  10 -20    1.71    0.98
  -2  10 -20    2.24    0.95
  -2  10 -21    0.84    0.79
  -2  10 -21    1.10    0.83
  -2  10 -21    0.60    0.86
   2  -9 -21    5.76    1.18
  -2   9  21    5.34    0.87
   2  -9 -20   20.10    1.79
   2  -9 -20   19.15    1.79
  -2   9  20   20.67    1.41
   2  -9 -19   15.40    1.78
   2  -9 -19   13.81    1.78
   2  -9 -18   74.32    3.77
   2  -9 -17    6.64    1.81
   2  -9 -16    6.13    1.79
   2  -9 -15   13.91    2.20
   2  -9 -14   42.52    2.32
   2  -9 -13   73.95    3.18
   2  -9 -12   19.75    1.68
  -2   9  12   18.28    1.28
   2  -9 -11    6.26    1.28
  -2   9  11    4.52    0.84
  -2   9  10  389.09   10.54
   2  -9 -10  474.22   10.93
  -2   9   9  119.69    3.53
  -2   9   9  126.93    3.87
  -2   9   8    5.02    0.63
  -2   9   7   42.25    1.72
  -2   9   7   53.98    2.05
  -2   9   6   21.84    1.22
  -2   9   6   25.48    1.36
  -2   9   5  363.21    9.04
  -2   9   5  356.23    8.97
  -2   9   4  105.49    3.10
  -2   9   4   79.90    2.73
  -2   9   3    3.77    0.87
  -2   9   3    2.72    0.56
  -2   9   2  369.29    8.86
  -2   9   2  317.11    8.14
  -2   9   1  115.87    3.50
  -2   9   1  107.57    3.54
  -2   9   0  193.09    5.34
  -2   9   0  191.34    5.44
  -2   9  -1  118.23    3.45
   2  -9   1  120.06    4.04
  -2   9  -1  118.17    3.56
  -2   9  -2  113.09    3.25
  -2   9  -2  104.88    3.08
   2  -9   2  107.37    3.63
  -2   9  -3   85.63    2.70
  -2   9  -3   80.53    2.61
  -2   9  -3   78.20    2.43
   2  -9   3   83.78    3.06
  -2   9  -4    1.05    0.49
  -2   9  -4    1.67    0.55
   2  -9   4    0.98    0.75
  -2   9  -4    0.21    1.11
  -2   9  -4    1.67    0.55
  -2   9  -5    3.44    0.63
  -2   9  -5    3.07    0.58
  -2   9  -5    3.89    1.14
  -2   9  -5    3.04    0.67
   2  -9   5    2.40    0.82
  -2   9  -6   77.46    2.47
  -2   9  -6   78.78    2.64
  -2   9  -6   73.70    2.66
  -2   9  -6   79.97    3.09
  -2   9  -6   83.84    2.80
  -2   9  -7  143.05    4.05
  -2   9  -7  132.37    4.10
  -2   9  -7  140.16    4.37
   2  -9   7  134.47    4.10
  -2   9  -7  135.26    4.14
  -2   9  -8    1.77    0.79
  -2   9  -8    0.79    0.70
  -2   9  -8    1.03    0.78
  -2   9  -8    0.26    0.61
   2  -9   8    1.24    0.69
  -2   9  -9   17.69    1.40
  -2   9  -9   16.22    1.23
  -2   9  -9   15.50    1.13
   2  -9   9   15.28    1.16
  -2   9  -9   15.04    1.23
  -2   9 -10    1.50    0.97
  -2   9 -10    1.46    0.77
  -2   9 -10    2.88    0.78
  -2   9 -10    2.87    0.65
   2  -9  10    1.56    0.74
  -2   9 -11    6.50    0.98
  -2   9 -11    8.73    1.22
  -2   9 -11    6.96    1.05
  -2   9 -12   15.03    1.31
  -2   9 -12   14.10    1.49
  -2   9 -12   11.86    1.29
  -2   9 -13   83.23    3.34
  -2   9 -13   80.25    3.14
  -2   9 -13   72.67    3.09
  -2   9 -13   75.91    3.13
  -2   9 -14    1.14    1.07
  -2   9 -14    0.50    0.93
  -2   9 -14    0.85    0.92
  -2   9 -14    0.22    0.92
  -2   9 -15   63.78    2.86
  -2   9 -15   57.13    2.78
  -2   9 -15   61.15    2.85
  -2   9 -16    3.97    1.24
  -2   9 -16    3.11    1.03
  -2   9 -16    2.78    1.04
  -2   9 -16    4.65    1.13
  -2   9 -17  166.72    5.28
  -2   9 -17  156.84    5.20
  -2   9 -18    5.26    1.11
  -2   9 -18    5.33    1.21
  -2   9 -18    4.10    1.15
  -2   9 -19   25.54    1.87
  -2   9 -19   23.02    1.78
  -2   9 -19   24.86    1.82
  -2   9 -20   15.27    1.47
  -2   9 -20   18.01    1.55
  -2   9 -20   15.43    1.45
  -2   9 -21   -0.03    0.83
  -2   9 -21    0.67    0.86
  -2   9 -21   -0.32    0.90
  -2   9 -22    0.77    0.81
  -2   9 -22    0.77    0.85
   2  -8 -22   10.26    1.29
  -2   8  22   11.90    1.09
   2  -8 -21   75.48    3.14
   2  -8 -21   71.11    3.27
   2  -8 -20    0.09    1.12
   2  -8 -20    0.68    1.23
   2  -8 -19   15.85    1.87
   2  -8 -19   17.75    2.03
   2  -8 -18    5.25    1.53
  -2   8  17    8.72    1.06
   2  -8 -17   11.73    2.05
  -2   8  16    5.16    0.94
   2  -8 -16    4.94    1.72
  -2   8  15   16.45    1.29
   2  -8 -15   13.31    2.18
   2  -8 -14   65.00    2.84
  -2   8  14   62.04    2.50
   2  -8 -13   20.88    1.69
  -2   8  13   21.80    1.40
   2  -8 -12  162.88    5.30
  -2   8  12  167.61    4.85
   2  -8 -11   77.35    3.25
  -2   8  11   83.46    2.86
  -2   8  10  515.00   13.58
   2  -8 -10  624.23   13.90
  -2   8   9   55.34    2.10
  -2   8   8   78.42    2.36
  -2   8   8   72.66    2.51
  -2   8   7  232.78    5.90
  -2   8   7  225.69    5.96
  -2   8   6    0.37    0.56
  -2   8   6    1.21    0.52
  -2   8   5  152.31    4.36
  -2   8   5  151.03    4.14
  -2   8   5  159.76    4.29
   2  -8  -4  237.72    7.99
  -2   8   4  216.37    5.78
  -2   8   4  229.88    5.91
  -2   8   3    4.76    0.90
   2  -8  -3    4.51    1.19
  -2   8   3   11.45    0.72
  -2   8   3   12.54    0.79
  -2   8   2   18.97    1.40
   2  -8  -2   15.79    1.78
  -2   8   2   16.49    1.00
  -2   8   2   16.19    1.07
  -2   8   2   20.56    0.94
  -2   8   1  152.22    5.41
  -2   8   1  177.89    5.03
   2  -8  -1  172.88    6.21
  -2   8   1  165.63    4.45
  -2   8   1  161.75    4.51
  -2   8   0   40.67    2.44
   2  -8   0   38.93    2.63
  -2   8   0   41.68    1.56
  -2   8   0   40.45    1.61
  -2   8  -1    1.13    0.50
  -2   8  -1    2.31    0.50
   2  -8   1    1.77    0.97
  -2   8  -1    2.25    0.93
   2  -8   1    1.65    0.88
  -2   8  -2  150.42    4.01
  -2   8  -2  145.84    3.83
  -2   8  -2  148.19    5.75
  -2   8  -2  151.06    5.75
  -2   8  -2  164.38    4.92
   2  -8   2  154.56    5.90
   2  -8   2  142.60    4.45
  -2   8  -2  146.01    4.10
  -2   8  -3   -0.02    0.47
   2  -8   3    0.10    0.73
  -2   8  -3    0.65    1.00
  -2   8  -3    0.48    0.42
  -2   8  -3   -0.06    0.76
  -2   8  -4  223.11    5.93
  -2   8  -4  217.82    5.95
  -2   8  -4  238.00    5.94
   2  -8   4  266.29    6.38
  -2   8  -4  206.06    7.21
  -2   8  -4  258.73    6.91
  -2   8  -5  473.89   12.25
  -2   8  -5  491.96   12.15
  -2   8  -5  482.10   13.45
   2  -8   5  504.57   12.39
  -2   8  -6    6.59    0.84
  -2   8  -6    7.18    0.61
  -2   8  -6    7.14    0.74
  -2   8  -6   10.30    1.24
  -2   8  -6    6.01    0.98
   2  -8   6    2.49    0.73
  -2   8  -6    4.77    0.71
  -2   8  -7    4.67    0.69
  -2   8  -7    3.90    0.73
  -2   8  -7    3.82    0.84
  -2   8  -7    4.84    0.96
   2  -8   7    1.94    0.66
  -2   8  -8   47.44    2.17
  -2   8  -8   51.11    1.97
  -2   8  -8   46.22    1.99
   2  -8   8   47.12    1.88
  -2   8  -8   49.05    2.04
  -2   8  -9   28.56    1.71
  -2   8  -9   29.29    1.48
  -2   8  -9   28.00    1.34
  -2   8  -9   25.55    1.49
  -2   8 -10  933.25   21.58
  -2   8 -10  964.91   21.21
   2  -8  10  887.42   20.82
  -2   8 -10  944.05   21.28
  -2   8 -11    1.52    0.74
  -2   8 -11    1.48    0.74
  -2   8 -11    1.62    1.00
  -2   8 -12   21.24    1.48
  -2   8 -12   21.41    1.72
  -2   8 -12   23.21    1.58
  -2   8 -13   73.22    3.14
  -2   8 -13   72.43    2.93
  -2   8 -13   65.28    2.79
  -2   8 -13   68.08    2.91
  -2   8 -14   68.93    2.92
  -2   8 -14   63.19    2.81
  -2   8 -14   67.04    2.95
  -2   8 -15   56.29    2.62
  -2   8 -15   52.25    2.58
  -2   8 -16   32.97    2.12
  -2   8 -16   26.59    1.83
  -2   8 -16   32.50    2.05
  -2   8 -17   19.55    1.73
  -2   8 -17   17.58    1.54
  -2   8 -17   19.72    1.73
  -2   8 -18    0.87    0.97
  -2   8 -18    1.53    1.02
  -2   8 -18    1.37    1.02
  -2   8 -18    0.12    0.87
  -2   8 -19   82.66    3.42
  -2   8 -19   76.18    3.27
  -2   8 -20   -0.08    0.88
  -2   8 -20    0.99    1.00
  -2   8 -20    1.64    0.96
  -2   8 -21   27.49    1.87
  -2   8 -21   24.94    1.75
  -2   8 -22    7.46    1.19
  -2   8 -22    7.99    1.10
  -2   8 -23    5.16    0.99
   2  -7 -23   19.21    1.52
   2  -7 -22   -0.41    1.03
   2  -7 -21    2.16    1.10
   2  -7 -21    1.21    1.16
   2  -7 -20   84.01    3.71
  -2   7  20   80.22    2.92
   2  -7 -20   81.56    3.85
   2  -7 -19   79.58    3.68
  -2   7  19   66.90    2.69
   2  -7 -19   68.49    2.86
   2  -7 -19   79.82    3.86
   2  -7 -18   15.89    1.43
  -2   7  18   13.34    1.25
   2  -7 -18   17.57    2.14
  -2   7  17   86.65    3.19
   2  -7 -17   91.74    3.42
   2  -7 -17   87.64    4.45
   2  -7 -16    7.43    1.13
  -2   7  16    6.97    1.00
   2  -7 -16    7.40    1.88
   2  -7 -15    2.82    0.92
   2  -7 -15    2.35    1.69
   2  -7 -14  141.98    4.68
   2  -7 -14  139.46    4.58
   2  -7 -13  102.45    3.82
   2  -7 -13  109.36    3.75
   2  -7 -12   21.05    1.65
   2  -7 -12   20.32    1.50
   2  -7 -11  119.16    4.14
  -2   7  11  116.19    3.66
   2  -7 -11  121.39    3.90
  -2   7  10  104.57    3.27
   2  -7 -10  102.92    3.47
   2  -7  -9   82.91    2.90
  -2   7   9   80.25    2.67
  -2   7   8   45.52    1.79
  -2   7   8   48.52    1.64
  -2   7   7    1.76    0.53
   2  -7  -7    1.16    1.26
  -2   7   7    0.43    0.49
  -2   7   7    0.22    0.93
  -2   7   6    0.32    0.44
  -2   7   6    0.37    0.52
   2  -7  -6    0.26    1.21
  -2   7   6    0.25    1.11
  -2   7   5   31.47    2.89
  -2   7   5   29.32    1.39
   2  -7  -4  168.35    6.16
  -2   7   4  198.79    7.91
   2  -7  -3  644.89   17.68
  -2   7   3  772.26   20.82
   2  -7  -2    3.26    1.01
  -2   7   2    2.54    0.72
  -2   7   2    3.93    2.14
  -2   7   2    2.41    0.53
  -2   7   2    1.60    0.55
  -2   7   1   43.60    2.25
   2  -7  -1   46.70    2.61
  -2   7   1   43.08    1.54
  -2   7   1   40.82    1.57
   2  -7   0    2.44    0.90
  -2   7   0    4.83    2.48
  -2   7   0    2.16    0.45
  -2   7   0    3.24    0.89
  -2   7   0    2.57    0.52
  -2   7  -1    1.13    0.88
  -2   7  -1    1.37    0.42
   2  -7   1    0.65    0.85
  -2   7  -1    1.72    0.48
  -2   7  -2   13.68    0.78
  -2   7  -2   17.14    3.80
  -2   7  -2   16.56    1.75
   2  -7   2   13.32    1.55
   2  -7   2   14.20    0.64
   2  -7   2   14.70    1.11
  -2   7  -2   14.52    0.86
  -2   7  -3  204.83    5.15
  -2   7  -3  194.51    5.20
   2  -7   3  206.74    5.50
  -2   7  -3  202.07    7.28
  -2   7  -3  195.53    6.50
   2  -7   3  213.07    6.97
  -2   7  -4    3.62    0.67
  -2   7  -4    5.27    0.59
   2  -7   4    5.22    0.77
  -2   7  -4    5.93    1.49
  -2   7  -4    5.35    2.71
  -2   7  -4    4.57    0.98
   2  -7   4    5.89    1.24
  -2   7  -5  177.12    5.04
  -2   7  -5  190.80    4.82
   2  -7   5  171.38    4.88
  -2   7  -5  192.84    5.83
  -2   7  -6  432.31   11.45
  -2   7  -6  460.86   12.00
  -2   7  -6  477.70   11.18
  -2   7  -6  494.13   11.81
   2  -7   6  445.08   11.20
  -2   7  -7  251.46    7.35
  -2   7  -7  290.77    7.06
  -2   7  -7  257.44    7.28
  -2   7  -7  302.63   10.69
   2  -7   7  278.06    6.99
  -2   7  -7  290.64    7.17
  -2   7  -8   23.89    1.32
  -2   7  -8   17.01    1.44
  -2   7  -8   22.74    1.24
  -2   7  -8   17.88    1.17
  -2   7  -8   21.50    2.44
   2  -7   8   23.43    1.16
  -2   7  -9  249.00    6.35
  -2   7  -9  228.66    6.61
  -2   7  -9  240.32    6.21
  -2   7  -9  230.19    8.05
   2  -7   9  240.50    5.97
  -2   7  -9  247.52    6.13
  -2   7 -10    4.02    0.84
  -2   7 -10    4.83    1.08
  -2   7 -10    5.37    0.82
  -2   7 -10    4.74    0.56
   2  -7  10    3.94    0.64
  -2   7 -10    4.45    0.75
  -2   7 -11   27.92    1.64
  -2   7 -11   28.24    1.68
  -2   7 -11   26.33    1.86
  -2   7 -11   30.88    1.53
  -2   7 -12   40.41    2.06
  -2   7 -12   42.78    2.39
  -2   7 -12   44.07    2.17
  -2   7 -12   46.34    2.01
  -2   7 -13  109.62    3.85
  -2   7 -13  110.94    4.07
  -2   7 -13  114.42    3.86
  -2   7 -13  109.90    3.62
  -2   7 -14  334.19    9.07
  -2   7 -14  341.66    9.06
  -2   7 -14  334.34    8.80
  -2   7 -15   37.66    2.21
  -2   7 -15   36.50    2.17
  -2   7 -15   35.46    1.94
  -2   7 -16  146.76    5.05
  -2   7 -16  146.06    5.08
  -2   7 -16  154.86    5.10
  -2   7 -16  146.43    4.83
  -2   7 -17   54.00    2.82
  -2   7 -17   61.17    2.81
  -2   7 -17   54.78    2.81
  -2   7 -17   56.07    2.63
  -2   7 -18   35.83    2.28
  -2   7 -18   31.72    2.14
  -2   7 -18   33.60    2.08
  -2   7 -18   32.76    2.06
  -2   7 -19  120.85    4.58
  -2   7 -19  115.28    4.47
  -2   7 -19  121.77    4.34
  -2   7 -20    9.18    1.42
  -2   7 -20    7.86    1.29
  -2   7 -20    8.01    1.23
  -2   7 -21   23.29    1.85
  -2   7 -21   22.40    1.75
  -2   7 -22    4.27    1.01
  -2   7 -22    4.75    1.14
  -2   7 -22    3.91    1.04
  -2   7 -23    4.50    1.02
  -2   7 -23    2.70    0.92
   2  -6 -23   52.41    2.53
   2  -6 -22   27.70    1.62
   2  -6 -22   30.95    2.13
   2  -6 -21   11.99    1.51
   2  -6 -21    8.88    1.12
  -2   6  21    9.54    1.05
   2  -6 -21   13.14    1.70
   2  -6 -20  154.61    5.51
   2  -6 -20  149.53    4.89
   2  -6 -20  164.93    5.83
   2  -6 -19   18.62    2.03
   2  -6 -19   18.84    1.56
   2  -6 -19   18.80    2.22
   2  -6 -18   36.23    2.13
   2  -6 -18   40.49    3.04
   2  -6 -17   51.98    2.48
   2  -6 -17   46.59    3.27
   2  -6 -16    0.54    0.86
   2  -6 -16    0.63    1.61
   2  -6 -15    2.29    0.94
   2  -6 -15    1.74    1.59
   2  -6 -14   73.00    2.97
   2  -6 -14   73.54    2.99
   2  -6 -14   67.45    3.99
   2  -6 -13   28.16    1.79
   2  -6 -13   26.57    1.72
   2  -6 -12  118.81    4.10
   2  -6 -12  123.88    4.03
   2  -6 -11  201.72    5.89
   2  -6 -11  192.56    5.65
   2  -6 -10  176.07    5.44
   2  -6 -10  188.98    5.30
  -2   6   9   54.62    2.78
   2  -6  -9   51.86    2.13
  -2   6   8   94.89    2.86
  -2   6   8  116.77    4.57
   2  -6  -8  104.09    5.05
  -2   6   8  110.82    3.96
   2  -6  -8  122.20    3.45
   2  -6  -7   74.16    4.11
  -2   6   7   70.88    2.70
  -2   6   7   65.21    2.14
   2  -6  -7   71.85    2.45
  -2   6   7   69.34    2.23
  -2   6   6  243.23    8.73
  -2   6   6  225.35    6.65
   2  -6  -6  253.71    8.95
  -2   6   5  761.08   21.18
  -2   6   4  949.14   26.02
   2  -6  -3   56.62    2.76
  -2   6   3   57.91    2.21
   2  -6  -2  437.33   11.33
  -2   6   2  403.64   10.66
  -2   6   2  429.14   10.03
  -2   6   1  221.10    6.78
   2  -6  -1  226.82    7.04
  -2   6   0   18.99    1.60
   2  -6   0   18.24    1.56
  -2   6   0   16.62    3.26
  -2   6   0   23.20    0.98
   2  -6   1  158.11    5.45
  -2   6  -1  168.88    5.80
  -2   6  -1  172.20    4.35
  -2   6  -2  448.49   12.69
   2  -6   2  446.19   12.18
   2  -6   2  472.10   10.99
  -2   6  -2  448.87   10.73
  -2   6  -3  111.49    4.30
  -2   6  -3  110.35    5.06
   2  -6   3  111.48    4.51
  -2   6  -3  123.85    3.41
  -2   6  -4  651.53   14.90
  -2   6  -4  609.74   15.87
  -2   6  -4  657.74   16.41
  -2   6  -4  615.10   17.63
  -2   6  -4  581.35   20.54
   2  -6   4  642.66   15.06
  -2   6  -5   38.35    1.40
  -2   6  -5   36.83    1.85
  -2   6  -5   34.04    2.21
  -2   6  -5   44.23    4.72
  -2   6  -5   41.34    3.20
   2  -6   5   36.56    1.48
   2  -6   6  412.68   13.07
  -2   6  -6  476.23   15.99
  -2   6  -6  447.52   12.73
  -2   6  -6  446.93   11.71
  -2   6  -6  466.25   11.22
   2  -6   6  506.78   11.25
  -2   6  -7    9.84    0.87
  -2   6  -7    6.93    0.95
  -2   6  -7    9.98    2.23
   2  -6   7    9.19    1.61
  -2   6  -7   10.27    2.18
  -2   6  -7   10.02    0.81
   2  -6   7    9.79    0.79
  -2   6  -7   10.39    0.76
  -2   6  -8  162.11    4.43
  -2   6  -8  161.12    4.32
   2  -6   8  166.53    4.14
  -2   6  -8  166.19    4.24
  -2   6  -9   33.84    2.01
  -2   6  -9   41.96    1.85
  -2   6  -9   31.19    1.39
  -2   6  -9   38.90    2.56
  -2   6  -9   40.45    1.73
   2  -6   9   44.00    1.54
  -2   6  -9   43.57    1.66
  -2   6 -10   68.51    2.49
  -2   6 -10   63.44    2.81
  -2   6 -10   66.91    2.55
  -2   6 -10   64.81    2.32
  -2   6 -11    4.44    0.83
  -2   6 -11    3.80    0.89
  -2   6 -11    4.90    1.10
  -2   6 -11    3.65    0.76
  -2   6 -12  144.10    4.50
  -2   6 -12  137.35    4.57
  -2   6 -12  148.40    4.37
  -2   6 -13    0.40    0.85
  -2   6 -13    0.61    0.93
  -2   6 -13    0.66    0.80
  -2   6 -14    8.91    1.31
  -2   6 -14    9.48    1.25
  -2   6 -14    9.30    1.41
  -2   6 -14    9.89    1.18
  -2   6 -15   39.65    2.22
  -2   6 -15   34.98    2.19
  -2   6 -15   42.41    2.35
  -2   6 -15   36.63    2.02
  -2   6 -16   25.57    1.88
  -2   6 -16   23.95    1.79
  -2   6 -16   21.67    1.86
  -2   6 -16   24.48    1.72
  -2   6 -17  300.93    8.63
  -2   6 -17  281.37    8.60
  -2   6 -17  286.34    8.34
  -2   6 -18    5.26    1.13
  -2   6 -18    6.41    1.29
  -2   6 -18    4.86    1.18
  -2   6 -18    4.11    1.06
  -2   6 -18    5.07    1.11
  -2   6 -19    1.94    0.95
  -2   6 -19    1.49    1.03
  -2   6 -19    1.02    1.09
  -2   6 -19    1.71    0.93
  -2   6 -19    0.91    0.98
  -2   6 -20  260.39    7.89
  -2   6 -20  269.74    8.02
  -2   6 -20  268.70    7.73
  -2   6 -21   -0.13    0.95
  -2   6 -21    0.97    1.11
  -2   6 -21    1.15    0.90
  -2   6 -21    0.32    0.94
  -2   6 -22   61.12    2.75
  -2   6 -22   62.98    2.83
  -2   6 -23   25.45    1.80
  -2   6 -23   26.79    1.70
  -2   6 -23   24.43    1.66
  -2   6 -24   29.19    1.75
  -2   6 -24   25.83    1.60
   2  -5 -24    2.17    0.97
  -2   5  23   78.90    2.80
   2  -5 -23   87.41    3.01
   2  -5 -22   17.52    1.40
   2  -5 -21   44.48    2.54
   2  -5 -21   42.92    2.23
   2  -5 -21   42.50    2.77
   2  -5 -20   22.15    2.03
   2  -5 -20   23.21    1.72
   2  -5 -20   25.93    2.34
   2  -5 -19  268.03    8.60
   2  -5 -19  285.65    8.04
   2  -5 -19  293.55    9.08
   2  -5 -18  203.46    7.15
   2  -5 -18  222.78    6.56
   2  -5 -18  221.85    7.64
   2  -5 -17  148.73    4.94
   2  -5 -17  148.48    6.05
   2  -5 -16  306.44    8.41
   2  -5 -16  289.47    9.60
   2  -5 -15   92.67    3.50
   2  -5 -15   97.87    4.72
   2  -5 -14  572.38   14.59
   2  -5 -14  597.49   14.74
   2  -5 -14  591.96   16.11
   2  -5 -13    2.27    0.94
   2  -5 -13    4.15    1.02
   2  -5 -12  601.14   15.63
   2  -5 -12  672.23   15.72
   2  -5 -11  556.15   13.88
   2  -5 -11  520.48   16.60
   2  -5 -11  528.74   13.74
   2  -5 -10    3.40    0.86
   2  -5 -10    2.33    0.75
   2  -5 -10    1.79    1.30
   2  -5  -9   31.30    1.76
  -2   5   9   35.96    2.07
   2  -5  -9   34.81    3.04
   2  -5  -9   34.64    1.69
  -2   5   8 1006.19   25.93
   2  -5  -8 1017.02   27.11
   2  -5  -8 1081.34   24.64
  -2   5   7   23.37    2.31
   2  -5  -7   25.87    2.51
   2  -5  -6  483.95   13.50
  -2   5   6  455.92   11.56
   2  -5  -6  451.21   10.94
  -2   5   5  136.94    3.84
  -2   5   5  101.68    5.46
  -2   5   4  823.10   20.38
  -2   5   4  788.70   23.44
  -2   5   3   82.09    2.73
  -2   5   3   84.60    5.04
  -2   5   2   34.54    1.68
   2  -5  -2   34.00    1.85
   2  -5  -1 3108.81   71.17
  -2   5   1 3103.63   71.20
   2  -5   0    7.79    1.00
  -2   5   0    5.47    1.11
  -2   5  -1  232.94    7.34
   2  -5   1  245.07    6.89
  -2   5  -2  187.98    6.64
   2  -5   2  195.02    6.04
   2  -5   3   16.81    1.47
  -2   5  -3   20.91    1.46
  -2   5  -3   15.91    3.16
  -2   5  -3   19.63    2.02
  -2   5  -4   69.38    5.50
  -2   5  -4   79.94    2.85
  -2   5  -4   77.59    3.15
  -2   5  -4   80.14    4.14
  -2   5  -5  526.93   12.92
  -2   5  -5  535.75   13.82
  -2   5  -5  536.87   12.41
  -2   5  -6   91.01    3.68
  -2   5  -6   74.78    5.34
  -2   5  -6   80.33    2.64
  -2   5  -6   87.37    2.50
   2  -5   6   82.94    3.87
  -2   5  -6   79.89    2.41
   2  -5   7  243.04    8.29
  -2   5  -7  267.14    9.49
  -2   5  -7  257.29    6.35
  -2   5  -7  248.00    6.25
   2  -5   8    7.65    1.53
  -2   5  -8   11.16    2.20
  -2   5  -8    9.79    0.85
  -2   5  -8    7.38    1.56
  -2   5  -8   12.27    0.97
  -2   5  -8   14.66    0.89
  -2   5  -9   13.55    1.06
  -2   5  -9   14.91    1.49
  -2   5  -9   14.11    1.05
   2  -5   9   10.82    0.73
  -2   5  -9   11.27    0.89
  -2   5 -10   53.56    2.49
  -2   5 -10   58.23    2.24
  -2   5 -10   60.15    2.34
  -2   5 -10   57.70    2.13
  -2   5 -11  111.98    3.69
  -2   5 -11  111.96    3.74
  -2   5 -11  114.36    3.53
  -2   5 -12   54.06    2.32
  -2   5 -12   48.11    2.50
  -2   5 -12   50.11    2.36
  -2   5 -12   52.55    2.17
  -2   5 -13    1.26    1.03
  -2   5 -13    0.43    0.87
  -2   5 -13    0.98    0.83
  -2   5 -13    0.84    0.77
  -2   5 -13    0.09    0.72
  -2   5 -14  235.50    7.07
  -2   5 -14  245.31    7.10
  -2   5 -14  241.90    7.04
  -2   5 -14  235.52    6.63
  -2   5 -14  241.19    6.81
  -2   5 -15   97.17    3.82
  -2   5 -15  110.17    3.86
  -2   5 -15  108.80    3.90
  -2   5 -15   95.21    3.56
  -2   5 -16   33.55    2.19
  -2   5 -16   36.91    2.14
  -2   5 -16   35.45    2.21
  -2   5 -16   28.81    1.80
  -2   5 -16   33.03    1.99
  -2   5 -17   96.16    4.03
  -2   5 -17   95.32    3.97
  -2   5 -17   92.21    3.51
  -2   5 -17   97.91    3.75
  -2   5 -18   45.39    2.25
  -2   5 -18   39.50    2.51
  -2   5 -18   43.64    2.58
  -2   5 -18   39.93    2.32
  -2   5 -19   49.66    2.78
  -2   5 -19   51.44    2.86
  -2   5 -19   44.07    2.39
  -2   5 -19   49.74    2.61
  -2   5 -20   11.82    1.60
  -2   5 -20   14.86    1.30
  -2   5 -20   13.06    1.61
  -2   5 -20    8.83    1.28
  -2   5 -20   11.38    1.45
  -2   5 -21   39.74    2.43
  -2   5 -21   45.47    2.57
  -2   5 -21   39.39    2.22
  -2   5 -21   45.52    2.41
  -2   5 -22    7.72    1.28
  -2   5 -22    7.04    1.35
  -2   5 -22    9.11    1.28
  -2   5 -22    9.31    1.30
  -2   5 -23   -0.37    0.90
  -2   5 -23    1.08    0.99
  -2   5 -23    1.10    0.89
  -2   5 -23    0.18    0.83
  -2   5 -24    0.29    0.87
  -2   5 -24    0.66    0.81
  -2   5 -24    0.06    0.83
   2  -4 -24   69.23    2.59
   2  -4 -24   66.93    3.01
   2  -4 -23    0.71    0.78
   2  -4 -23    1.65    1.08
   2  -4 -22   12.50    1.31
   2  -4 -21  193.96    6.24
   2  -4 -21  191.06    5.90
   2  -4 -20   36.58    2.45
   2  -4 -20   37.30    2.17
   2  -4 -19    3.16    1.44
   2  -4 -19    1.37    1.03
   2  -4 -18   44.41    2.84
   2  -4 -18   45.18    2.35
   2  -4 -17    2.68    1.44
   2  -4 -17    1.85    0.92
   2  -4 -16  114.75    4.06
   2  -4 -15    1.04    0.83
   2  -4 -15    1.59    0.91
   2  -4 -14  161.82    5.08
   2  -4 -14  180.44    5.31
   2  -4 -13   38.15    1.99
   2  -4 -13   42.12    2.07
   2  -4 -12   52.56    2.34
   2  -4 -12   62.76    2.45
   2  -4 -11    2.21    0.87
   2  -4 -11    1.14    1.25
   2  -4 -11    3.98    0.85
   2  -4 -11    1.95    0.86
   2  -4 -10 1369.86   33.16
   2  -4 -10 1365.57   35.84
   2  -4 -10 1375.50   33.15
   2  -4  -9  239.55    6.80
  -2   4   9  252.78    7.30
   2  -4  -9  235.11    8.67
   2  -4  -8  113.07    3.33
   2  -4  -8  106.04    4.95
   2  -4  -8  101.25    4.93
   2  -4  -7    1.95    0.65
  -2   4   7    1.40    1.14
   2  -4  -6    6.35    1.68
  -2   4   6    3.08    1.38
  -2   4   5  679.01   17.13
   2  -4  -5  780.41   19.14
  -2   4   4  170.51    4.35
  -2   4   4  171.94    4.68
  -2   4   3   53.56    1.93
  -2   4   3   58.04    1.82
  -2   4   2   14.16    1.07
   2  -4  -2   16.75    1.13
   2  -4  -1   39.29    1.74
   2  -4   0  700.77   16.85
   2  -4   1  403.63   10.52
  -2   4  -1  425.96   10.43
  -2   4  -2  153.32    4.48
   2  -4   2  145.59    4.61
  -2   4  -3  489.69   12.35
  -2   4  -4  150.06    4.80
  -2   4  -5   11.27    0.74
  -2   4  -5   12.34    1.26
  -2   4  -6    6.41    2.22
  -2   4  -6    4.09    0.98
   2  -4   6    4.18    1.13
  -2   4  -7  113.69    5.41
  -2   4  -7  116.64    3.18
   2  -4   7  107.90    4.73
  -2   4  -8    1.13    0.61
  -2   4  -8    1.12    1.05
  -2   4  -8    1.51    1.52
   2  -4   8    1.89    1.23
  -2   4  -9  373.02   11.36
   2  -4   9  393.83   12.13
  -2   4  -9  385.70    9.48
  -2   4 -10    9.86    0.99
  -2   4 -10    9.98    0.85
  -2   4 -10   10.55    2.02
  -2   4 -11    0.49    0.70
  -2   4 -12  372.91    9.77
  -2   4 -12  417.29   10.25
  -2   4 -13   27.62    1.83
  -2   4 -13   25.07    1.46
  -2   4 -13   29.86    1.79
  -2   4 -14   31.75    1.98
  -2   4 -14   28.40    1.63
  -2   4 -14   33.31    2.00
  -2   4 -15   54.15    2.56
  -2   4 -15   51.16    2.26
  -2   4 -15   51.63    2.62
  -2   4 -16  120.04    4.02
  -2   4 -16  118.19    4.36
  -2   4 -17   83.69    3.71
  -2   4 -17   75.38    3.13
  -2   4 -17   85.75    3.76
  -2   4 -18    1.23    0.87
  -2   4 -18    0.57    1.09
  -2   4 -18    1.12    1.18
  -2   4 -18    2.90    1.01
  -2   4 -19   17.23    1.37
  -2   4 -19   13.67    1.73
  -2   4 -19   16.47    1.77
  -2   4 -19   12.28    1.33
  -2   4 -19   15.68    1.63
  -2   4 -20    1.92    1.11
  -2   4 -20    2.02    0.82
  -2   4 -20    1.54    1.18
  -2   4 -20    1.23    0.96
  -2   4 -20    1.17    0.98
  -2   4 -21    9.66    1.51
  -2   4 -21   12.99    1.63
  -2   4 -21    8.17    1.22
  -2   4 -21    8.99    1.37
  -2   4 -22   23.95    1.90
  -2   4 -22   24.89    1.99
  -2   4 -22   22.36    1.65
  -2   4 -22   25.80    1.86
  -2   4 -23   17.83    1.59
  -2   4 -23   18.58    1.71
  -2   4 -23   16.88    1.42
  -2   4 -23   17.45    1.52
  -2   4 -24    5.44    1.02
  -2   4 -24    7.22    1.21
  -2   4 -24    4.27    0.93
  -2   4 -24    5.92    1.05
   2  -3 -24   -0.54    0.99
   2  -3 -24    0.58    0.80
   2  -3 -24    0.27    0.90
   2  -3 -23   69.80    3.33
   2  -3 -23   70.22    2.83
   2  -3 -23   67.27    3.13
   2  -3 -22   12.28    1.36
   2  -3 -22   12.56    1.63
   2  -3 -21  147.58    5.10
   2  -3 -21  146.92    4.89
   2  -3 -21  140.89    5.41
   2  -3 -20    1.03    1.12
   2  -3 -20    1.02    0.94
   2  -3 -19  140.87    5.25
   2  -3 -19  142.32    4.79
   2  -3 -18   92.37    4.15
   2  -3 -18  105.22    3.84
   2  -3 -17  121.01    4.99
   2  -3 -17  140.77    4.57
   2  -3 -16   10.86    1.69
   2  -3 -16   12.74    1.39
   2  -3 -15  353.53    9.42
   2  -3 -15  370.84    9.68
   2  -3 -14    3.56    0.90
   2  -3 -14    6.30    1.04
   2  -3 -13    8.90    1.05
   2  -3 -13    9.85    1.10
   2  -3 -12   83.81    3.04
   2  -3 -12   80.11    4.45
   2  -3 -11   32.36    1.68
   2  -3 -11   36.30    2.81
   2  -3 -11   30.82    1.65
   2  -3 -11   32.54    1.69
   2  -3 -10  220.58    6.17
   2  -3 -10  223.94    8.00
   2  -3 -10  235.18    6.19
   2  -3 -10  226.29    6.20
   2  -3  -9   26.52    1.54
   2  -3  -9   26.04    1.43
   2  -3  -9   32.88    2.59
  -2   3   9   30.69    1.65
   2  -3  -8  403.97    9.51
   2  -3  -8  379.39   11.23
   2  -3  -8  402.40    9.44
   2  -3  -7    1.66    1.15
   2  -3  -7    3.50    1.51
  -2   3   7    2.16    1.08
   2  -3  -6    4.66    1.51
   2  -3  -5  191.39    6.82
   2  -3  -4   11.24    1.70
  -2   3   4   10.05    0.88
  -2   3   4    9.95    0.56
  -2   3   3  655.91   15.46
   2  -3  -2  481.66   11.58
   2  -3  -1 1078.50   25.39
   2  -3  -1 1109.48   25.03
  -2   3   0  968.93   21.84
   2  -3   0  906.62   21.88
  -2   3  -1  552.78   13.06
   2  -3   1  533.39   13.17
  -2   3  -2    2.76    0.65
   2  -3   2    3.02    0.79
  -2   3  -3  113.83    3.68
  -2   3  -4   11.74    1.13
   2  -3   5  109.96    4.19
  -2   3  -5  116.58    4.07
  -2   3  -5  107.06    2.83
   2  -3   6  111.67    4.58
  -2   3  -7  402.49   12.16
   2  -3   7  424.34   12.02
  -2   3  -7  407.64    9.80
  -2   3  -8    1.60    1.03
  -2   3  -8    1.54    0.61
   2  -3   8    1.35    1.19
   2  -3   9  438.66   12.84
  -2   3  -9  446.58   12.92
  -2   3  -9  417.72   12.06
  -2   3  -9  420.64   10.10
   2  -3  10 1178.49   27.71
  -2   3 -10 1124.11   23.97
  -2   3 -11  416.36   10.52
  -2   3 -11  430.29   10.94
  -2   3 -12  184.80    5.27
  -2   3 -12  207.78    5.82
  -2   3 -13    0.64    0.64
  -2   3 -13    0.21    0.83
  -2   3 -14   22.36    1.62
  -2   3 -14   21.02    1.38
  -2   3 -14   22.23    1.71
  -2   3 -15   56.85    2.58
  -2   3 -15   56.52    2.34
  -2   3 -15   54.40    2.83
  -2   3 -16   25.86    1.66
  -2   3 -16   29.26    2.20
  -2   3 -17    2.42    0.92
  -2   3 -17    1.40    0.91
  -2   3 -17    1.63    1.33
  -2   3 -18  106.73    3.53
  -2   3 -18  103.68    4.28
  -2   3 -19   58.11    2.33
  -2   3 -19   50.35    2.90
  -2   3 -19   49.93    2.49
  -2   3 -19   53.20    3.06
  -2   3 -20    8.32    1.51
  -2   3 -20   10.00    1.04
  -2   3 -20    6.98    1.12
  -2   3 -20    8.37    1.53
  -2   3 -21    3.06    1.27
  -2   3 -21    3.95    0.78
  -2   3 -21    2.70    0.96
  -2   3 -21    5.16    1.37
  -2   3 -22    0.19    1.01
  -2   3 -22    0.60    0.81
  -2   3 -22    1.27    1.10
  -2   3 -23   46.28    2.50
  -2   3 -23   40.89    2.15
  -2   3 -24   11.91    1.30
  -2   3 -24   13.35    1.46
  -2   3 -24   13.79    1.25
  -2   3 -24   11.99    1.29
   2  -2 -25    4.45    1.05
   2  -2 -25    1.62    0.76
   2  -2 -25    2.67    0.88
   2  -2 -24   39.28    2.31
   2  -2 -24   37.64    1.98
   2  -2 -24   38.17    2.17
   2  -2 -23    0.65    1.08
   2  -2 -23    0.32    0.81
   2  -2 -23    0.22    1.01
   2  -2 -22    4.25    1.36
   2  -2 -22    4.72    1.13
   2  -2 -22    5.41    1.35
   2  -2 -21   28.14    1.95
   2  -2 -21   33.32    2.42
   2  -2 -20   28.79    2.15
   2  -2 -20   28.74    1.95
   2  -2 -20   28.89    2.38
   2  -2 -19    1.20    1.18
   2  -2 -19    0.94    1.00
   2  -2 -19    1.50    1.38
   2  -2 -18   88.80    3.92
   2  -2 -18   95.16    3.63
   2  -2 -18   90.35    4.25
   2  -2 -17    1.29    1.24
   2  -2 -17    0.44    0.90
   2  -2 -17    0.67    1.38
   2  -2 -16  193.71    6.34
   2  -2 -16  175.91    5.62
   2  -2 -16  193.26    6.68
   2  -2 -15  372.07   10.07
   2  -2 -15  376.38   10.92
   2  -2 -15  404.51   11.41
   2  -2 -14  236.54    6.37
   2  -2 -14  227.41    7.40
   2  -2 -13   20.43    1.39
   2  -2 -13   22.51    1.47
   2  -2 -13   23.97    2.13
   2  -2 -12  235.95    6.47
   2  -2 -12  234.66    8.31
   2  -2 -12  249.37    6.62
   2  -2 -12  237.66    7.55
   2  -2 -12  235.20    6.48
   2  -2 -11   33.02    1.65
   2  -2 -11   27.58    2.38
   2  -2 -11   34.29    1.72
   2  -2 -11   33.92    2.44
   2  -2 -10    0.51    0.70
  -2   2  10    0.77    0.24
   2  -2 -10    0.87    1.03
   2  -2 -10    0.78    0.70
   2  -2 -10    0.37    0.80
   2  -2  -9  118.88    3.60
   2  -2  -9  112.14    4.77
  -2   2   9  110.99    3.58
   2  -2  -8    2.51    1.12
  -2   2   8    0.87    0.80
   2  -2  -8    1.73    0.70
   2  -2  -7   89.84    3.77
   2  -2  -6    3.62    1.52
   2  -2  -6    5.21    1.15
   2  -2  -5    8.93    1.72
   2  -2  -4    0.60    1.32
  -2   2   3  145.17    4.08
   2  -2  -2  266.04    6.45
  -2   2   2  270.58    6.68
   2  -2  -1  713.06   15.86
   2  -2  -1  658.30   15.80
   2  -2   0  107.66    3.04
  -2   2   0  110.32    2.97
   2  -2   1  188.01    5.16
  -2   2  -1  198.24    5.07
  -2   2  -2   48.35    1.93
  -2   2  -3  108.36    3.58
  -2   2  -4 1681.07   39.29
  -2   2  -5  504.69   12.91
   2  -2   5  476.23   13.08
   2  -2   6  243.69    7.80
   2  -2   7  242.90    8.10
   2  -2   8  320.16   10.06
  -2   2  -8  325.17    9.70
  -2   2  -8  313.79    7.71
  -2   2  -9    7.11    0.53
  -2   2  -9    6.48    1.47
   2  -2   9    8.30    1.75
  -2   2  -9    6.55    0.84
   2  -2  10    5.67    1.70
  -2   2 -10    5.00    1.49
  -2   2 -10    5.74    1.61
  -2   2 -10    7.15    0.76
  -2   2 -10    6.43    0.91
  -2   2 -11   20.47    2.14
  -2   2 -11   16.93    1.08
  -2   2 -11   19.16    1.34
  -2   2 -12   19.03    1.22
  -2   2 -12   25.36    1.58
  -2   2 -13   98.15    3.20
  -2   2 -13  101.53    3.60
  -2   2 -14    4.73    0.80
  -2   2 -14    6.10    1.09
  -2   2 -15    1.36    0.87
  -2   2 -15    0.03    0.72
  -2   2 -15    0.12    0.87
  -2   2 -16   25.72    1.59
  -2   2 -16   22.40    1.99
  -2   2 -16   18.81    1.45
  -2   2 -16   22.90    1.87
  -2   2 -17  307.30    9.09
  -2   2 -17  281.46    8.09
  -2   2 -17  286.22    8.65
  -2   2 -18   10.69    1.06
  -2   2 -18    9.16    1.67
  -2   2 -18   10.45    1.27
  -2   2 -18    9.29    1.54
  -2   2 -19  116.34    3.53
  -2   2 -19  109.01    4.58
  -2   2 -19  100.30    3.76
  -2   2 -19   94.68    4.09
  -2   2 -20  144.39    4.18
  -2   2 -20  131.21    4.56
  -2   2 -20  135.22    5.28
  -2   2 -21   20.70    1.99
  -2   2 -21   24.82    1.70
  -2   2 -21   20.06    1.98
  -2   2 -22    2.00    1.18
  -2   2 -22    1.27    0.84
  -2   2 -22    3.07    1.31
  -2   2 -23    0.84    0.97
  -2   2 -23   -0.40    0.83
  -2   2 -23    0.38    1.00
  -2   2 -24    0.34    0.88
  -2   2 -24    0.08    0.97
  -2   2 -24   -0.03    0.78
   2  -1 -25   12.80    1.40
   2  -1 -25   13.68    1.24
   2  -1 -25   12.77    1.25
   2  -1 -24   22.97    1.84
   2  -1 -24   20.33    1.54
   2  -1 -24   22.10    1.68
   2  -1 -23    1.30    1.19
   2  -1 -23    3.16    0.97
   2  -1 -23    1.28    1.08
   2  -1 -22    9.87    1.66
   2  -1 -22   13.23    1.37
   2  -1 -22   13.04    1.64
   2  -1 -21   53.73    2.56
   2  -1 -21   51.03    2.90
   2  -1 -20   78.80    3.46
   2  -1 -20   83.54    3.38
   2  -1 -20   80.97    3.85
   2  -1 -19   15.48    1.71
   2  -1 -19   18.76    1.63
   2  -1 -19   16.15    1.93
   2  -1 -18  125.86    4.70
   2  -1 -18  116.22    4.26
   2  -1 -18  128.99    5.01
   2  -1 -17  137.84    5.10
   2  -1 -17  145.38    4.76
   2  -1 -17  145.21    5.45
   2  -1 -16    3.22    1.30
   2  -1 -16    5.99    1.12
   2  -1 -16    3.39    1.54
   2  -1 -15  115.66    4.44
   2  -1 -15  115.08    3.79
   2  -1 -15  119.18    4.00
   2  -1 -15  120.91    4.76
   2  -1 -14   62.81    2.50
   2  -1 -14   64.11    3.03
   2  -1 -14   66.97    2.66
   2  -1 -14   68.60    3.36
   2  -1 -13  161.57    4.86
   2  -1 -13  155.07    5.39
   2  -1 -13  181.39    5.10
   2  -1 -13  179.06    5.88
   2  -1 -12   50.06    2.10
   2  -1 -12   49.99    3.15
  -2   1  12   61.26    4.27
   2  -1 -12   61.18    2.31
   2  -1 -12   53.26    2.81
   2  -1 -12   51.55    2.16
   2  -1 -11  465.99   11.76
   2  -1 -11  450.22   13.40
  -2   1  11  546.57   15.51
   2  -1 -11  530.06   12.03
   2  -1 -11  482.54   12.73
   2  -1 -11  456.36   11.84
   2  -1 -10  120.60    3.71
   2  -1 -10  126.97    4.97
   2  -1 -10  132.37    3.87
   2  -1 -10  125.17    4.49
   2  -1  -9  577.25   14.58
   2  -1  -9  616.39   13.28
   2  -1  -8   93.55    3.83
   2  -1  -8  103.08    2.93
  -2   1   7    1.03    1.49
   2  -1  -7    1.12    0.80
  -2   1   6  775.98   19.03
   2  -1  -6  673.54   17.09
   2  -1  -5  285.33    7.18
  -2   1   5  258.83    6.42
   2  -1  -4  603.03   14.50
   2  -1  -4  634.58   16.10
   2  -1  -3  421.80    9.88
   2  -1  -3  411.48   11.33
  -2   1   3  410.56   10.29
   2  -1  -2   99.75    3.96
   2  -1  -2  109.74    2.97
  -2   1   2   99.34    2.99
  -2   1   1  133.31    3.25
   2  -1  -1  133.17    3.35
  -2   1   0 1666.42   37.75
   2  -1   0 1658.03   37.87
  -2   1  -1  138.94    3.80
   2  -1   1  132.51    3.89
  -2   1  -2  268.42    7.09
  -2   1  -3  628.64   15.52
  -2   1  -4 3533.93   80.88
   2  -1   4 3515.83   81.05
  -2   1  -5  102.31    4.03
   2  -1   5  106.31    4.30
   2  -1   6  282.78    8.88
   2  -1   7  976.89   25.05
  -2   1  -8 1180.97   28.49
   2  -1   8 1197.98   28.92
  -2   1  -8 1160.74   26.06
  -2   1  -9    2.17    1.32
   2  -1   9    0.81    1.35
  -2   1  -9    2.48    0.56
  -2   1  -9    0.53    0.76
  -2   1 -10  451.51   13.55
  -2   1 -10  426.61   10.53
  -2   1 -10  447.49   11.05
  -2   1 -11  423.03   10.58
  -2   1 -11  426.38   11.09
  -2   1 -12  118.20    3.58
  -2   1 -12  118.29    4.10
   2  -1  13   49.28    3.42
  -2   1 -13   47.95    1.97
  -2   1 -13   49.56    2.42
  -2   1 -14    2.04    0.71
  -2   1 -14    0.79    0.97
  -2   1 -15    4.24    0.91
  -2   1 -15    5.05    0.88
  -2   1 -15    5.35    1.15
  -2   1 -16    2.10    0.81
  -2   1 -16    4.64    0.92
  -2   1 -16    2.61    1.15
  -2   1 -17   73.25    2.69
  -2   1 -17   75.42    2.92
  -2   1 -17   73.74    3.39
  -2   1 -18    4.62    0.79
  -2   1 -18    5.20    1.04
  -2   1 -18    4.40    1.24
  -2   1 -19    5.58    0.79
  -2   1 -19    5.40    1.45
  -2   1 -19    3.15    1.00
  -2   1 -19    6.25    1.34
  -2   1 -20   -0.06    1.20
  -2   1 -20    0.51    0.88
  -2   1 -20    0.74    1.10
  -2   1 -21   32.89    1.98
  -2   1 -21   36.22    2.33
  -2   1 -22   49.02    2.84
  -2   1 -22   41.60    2.18
  -2   1 -22   47.97    2.57
  -2   1 -23   16.75    1.69
  -2   1 -23   16.02    1.73
  -2   1 -23   17.68    1.44
  -2   1 -23   18.92    1.62
  -2   1 -24    1.04    0.92
  -2   1 -24    0.30    1.00
  -2   1 -24    0.47    0.78
  -2   1 -24    0.91    0.92
  -2   1 -25    1.09    0.92
  -2   1 -25    1.93    0.83
   2   0 -25    6.80    1.18
   2   0 -25    4.43    0.95
   2   0 -25    4.61    0.96
   2   0 -24    1.20    1.03
   2   0 -24    1.34    0.89
   2   0 -24    0.68    0.91
   2   0 -23    8.65    1.52
   2   0 -23    6.09    1.16
   2   0 -23    6.93    1.28
   2   0 -22   -0.16    1.18
   2   0 -22    0.69    0.93
   2   0 -22    1.05    1.12
   2   0 -21   34.86    2.58
   2   0 -21   35.15    2.14
   2   0 -21   38.30    2.46
   2   0 -20    1.53    1.07
   2   0 -20    1.00    1.21
   2   0 -20    1.70    1.06
   2   0 -20    0.53    1.17
   2   0 -19   31.09    2.13
   2   0 -19   27.48    2.32
   2   0 -19   36.63    2.12
   2   0 -19   33.52    2.43
   2   0 -18  184.53    5.70
   2   0 -18  190.98    6.37
   2   0 -17  150.90    5.31
   2   0 -17  157.66    5.05
   2   0 -17  163.35    5.70
   2   0 -16  433.22   12.09
   2   0 -16  473.07   11.85
   2   0 -16  458.08   12.52
   2   0 -15    4.79    1.18
   2   0 -15    5.94    0.93
   2   0 -15    3.27    0.98
   2   0 -15    4.90    1.36
   2   0 -14 1167.34   28.89
   2   0 -14 1211.98   29.52
   2   0 -14 1325.93   29.25
   2   0 -14 1274.36   29.97
   2   0 -13  359.13    9.63
   2   0 -13  383.83   10.22
   2   0 -13  354.48   11.41
   2   0 -13  359.76    9.68
   2   0 -13  395.56   10.57
   2   0 -12  309.68    8.28
   2   0 -12  380.81    8.40
   2   0 -12  306.82    8.75
  -2   0  12  331.56   11.60
   2   0 -12  299.84    9.83
   2   0 -12  362.41    8.61
   2   0 -12  316.23    9.07
   2   0 -12  289.13    8.30
   2   0 -11  527.27   13.33
   2   0 -11  615.12   13.44
   2   0 -11  539.43   13.79
  -2   0  11  559.98   16.74
   2   0 -11  511.17   14.83
   2   0 -11  590.35   13.61
   2   0 -11  557.16   14.13
   2   0 -11  513.72   13.42
   2   0 -10 2884.55   67.52
   2   0 -10 2837.34   67.09
   2   0 -10 2814.91   68.56
  -2   0  10 3139.55   70.83
   2   0 -10 3232.46   67.39
   2   0 -10 2909.99   67.85
   2   0  -9 1327.02   31.58
  -2   0   9 1432.66   34.52
   2   0  -9 1270.45   32.37
   2   0  -9 1418.80   31.43
   2   0  -9 1346.71   31.91
  -2   0   8    4.49    1.64
   2   0  -8    2.21    0.81
  -2   0   8    3.44    0.47
  -2   0   7  739.84   18.83
   2   0  -7  667.50   16.74
  -2   0   6  783.72   20.14
   2   0  -6  767.58   18.29
  -2   0   6  796.88   18.72
   2   0  -6  815.85   18.13
   2   0  -5   96.88    2.88
  -2   0   5   95.07    3.09
  -2   0   5   87.67    2.73
   2   0  -5   95.68    2.82
   2   0  -4  286.65    6.91
  -2   0   4  291.41    7.17
   2   0  -4  285.73    7.26
  -2   0   3  105.77    2.67
  -2   0   3  107.16    4.09
   2   0  -3  100.37    2.50
   2   0  -2   69.14    2.22
  -2   0   2   68.70    3.07
   2   0  -1  861.63   20.01
  -2   0   0  390.67    9.52
  -2   0  -1  909.94   21.52
  -2   0  -2  104.43    3.63
  -2   0  -3  306.58    8.26
  -2   0  -3  285.10    6.72
   2   0   4  304.74    9.06
  -2   0  -4  304.91    8.99
   2   0   4  312.37    7.65
   2   0   5  226.99    5.76
   2   0   6    9.87    0.69
  -2   0  -7   24.59    0.94
  -2   0  -8  194.60    6.79
  -2   0  -8  188.46    4.62
  -2   0  -9  100.05    5.11
  -2   0  -9  109.46    3.04
  -2   0  -9  100.55    3.46
  -2   0 -10    7.55    0.75
  -2   0 -10    7.00    1.17
   2   0  11   57.34    3.14
  -2   0 -11   50.82    1.90
  -2   0 -11   50.99    2.42
   2   0  12    0.15    0.93
  -2   0 -12    0.52    0.60
  -2   0 -12    1.46    0.95
  -2   0 -13  105.51    3.33
  -2   0 -13  107.78    3.99
  -2   0 -14   71.30    2.62
  -2   0 -14   74.37    3.26
  -2   0 -15    6.98    0.93
  -2   0 -15   11.72    1.10
  -2   0 -15    9.43    1.50
  -2   0 -16  129.02    4.33
  -2   0 -16  140.29    5.15
  -2   0 -17   20.58    1.54
  -2   0 -17   24.64    2.10
  -2   0 -18   20.52    1.55
  -2   0 -18   20.55    1.91
  -2   0 -19   -0.11    0.85
  -2   0 -19    0.25    1.10
  -2   0 -20   18.00    2.07
  -2   0 -20   19.55    1.50
  -2   0 -20   16.49    1.81
  -2   0 -21    1.58    1.24
  -2   0 -21    0.49    0.88
  -2   0 -21    1.63    1.13
  -2   0 -22    0.82    1.17
  -2   0 -22    0.85    0.87
  -2   0 -22    2.20    1.10
  -2   0 -23   55.69    2.93
  -2   0 -23   48.49    2.31
  -2   0 -23   52.37    2.55
  -2   0 -24   29.12    1.94
  -2   0 -24   35.17    2.17
  -2   0 -24   30.95    1.69
  -2   0 -24   29.69    1.84
  -2   0 -25    8.82    1.05
   2   1 -25    0.08    0.87
   2   1 -25    0.24    0.75
   2   1 -25    0.47    0.79
   2   1 -24   24.13    1.90
   2   1 -24   24.89    1.66
   2   1 -24   25.44    1.72
   2   1 -23   26.36    2.10
   2   1 -23   23.97    1.74
   2   1 -23   24.35    1.84
   2   1 -22    1.90    1.26
   2   1 -22    1.04    0.93
   2   1 -22    1.94    1.10
   2   1 -21   14.02    1.91
   2   1 -21   20.19    1.67
   2   1 -21   18.58    1.82
   2   1 -20    1.49    1.00
   2   1 -20    1.09    1.26
   2   1 -20    0.91    1.01
   2   1 -20    1.69    1.05
   2   1 -19  184.08    5.96
   2   1 -19  194.27    6.64
   2   1 -19  190.04    5.94
   2   1 -19  193.92    6.39
   2   1 -18   52.10    2.66
   2   1 -18   51.75    2.97
   2   1 -18   51.08    2.51
   2   1 -18   52.67    2.88
   2   1 -17  120.71    4.43
   2   1 -17  118.26    4.69
   2   1 -17  129.37    4.35
   2   1 -17  128.50    4.73
   2   1 -16  294.68    8.53
   2   1 -16  303.60    8.37
   2   1 -16  315.19    8.91
   2   1 -15    6.09    0.99
   2   1 -15    7.42    1.24
   2   1 -15    7.84    1.13
   2   1 -15    7.73    1.39
   2   1 -14   86.28    3.08
   2   1 -14   96.16    3.53
   2   1 -14   91.97    3.30
   2   1 -14   85.80    3.12
   2   1 -14   94.99    3.69
   2   1 -13   19.20    1.29
   2   1 -13   22.74    1.60
   2   1 -13   21.87    2.09
   2   1 -13   15.69    1.31
   2   1 -13   21.64    1.67
   2   1 -13   19.38    1.34
   2   1 -12    1.99    0.70
   2   1 -12    2.04    0.80
   2   1 -12    1.11    0.90
   2   1 -12    1.42    0.89
   2   1 -12    1.69    0.62
   2   1 -12    1.10    0.75
   2   1 -12    2.06    0.97
   2   1 -11    9.38    1.01
   2   1 -11    5.97    0.84
   2   1 -11    8.41    1.09
  -2  -1  11    7.94    2.02
   2   1 -11    9.22    1.33
   2   1 -11   10.57    0.89
   2   1 -11    8.03    1.15
   2   1 -11    6.73    0.94
   2   1 -10  485.56   13.31
  -2  -1  10  509.19   14.08
  -2  -1  10  566.14   15.76
   2   1 -10  437.06   12.19
   2   1 -10  527.11   12.45
   2   1 -10  519.20   12.11
   2   1 -10  551.32   12.68
   2   1 -10  481.59   12.23
  -2  -1   9   78.89    3.57
   2   1  -9   72.08    3.04
  -2  -1   9   79.59    4.47
   2   1  -9   81.83    2.61
   2   1  -9   84.30    2.76
   2   1  -8  207.19    6.33
  -2  -1   8  232.13    5.95
  -2  -1   8  213.60    6.84
  -2  -1   8  224.59    8.15
  -2  -1   7  919.08   23.27
  -2  -1   7  904.97   21.55
   2   1  -7  868.76   21.01
  -2  -1   6    1.88    0.68
  -2  -1   6    2.51    0.60
   2   1  -6    1.32    0.55
  -2  -1   6    1.82    0.76
   2   1  -5 2153.76   49.06
  -2  -1   5 2059.06   49.34
  -2  -1   5 2119.80   49.23
  -2  -1   4  131.25    4.11
   2   1  -4  140.96    3.71
  -2  -1   3  720.90   18.05
   2   1  -3  695.55   16.91
  -2  -1   3  693.86   16.72
  -2  -1   3  692.20   16.92
  -2  -1   3  724.96   16.34
  -2  -1   2   26.16    0.91
  -2  -1   2   25.23    1.20
  -2  -1   2   26.39    1.25
  -2  -1   2   24.51    1.79
  -2  -1   1  297.39    7.73
  -2  -1   1  310.10    8.23
  -2  -1   1  310.08    7.62
  -2  -1   0    2.23    0.61
  -2  -1   0    2.77    0.77
   2   1   0    2.16    0.57
   2   1   1  145.97    3.82
   2   1   1  135.92    4.04
  -2  -1  -2  430.54   11.21
   2   1   2  438.67   11.17
  -2  -1  -2  438.78   10.77
   2   1   3  119.29    3.57
  -2  -1  -3  124.22    4.69
  -2  -1  -4  164.55    5.94
  -2  -1  -4  158.89    4.30
  -2  -1  -5    8.57    0.68
   2   1   5    5.08    0.62
   2   1   6 2259.40   52.72
  -2  -1  -6 2368.37   52.66
  -2  -1  -7   10.45    0.75
   2   1   7   10.44    0.79
   2   1   8  367.74    8.42
  -2  -1  -8  352.73   10.58
  -2  -1  -9  258.97    9.57
   2   1   9  270.56    7.73
  -2  -1  -9  264.92    6.49
  -2  -1  -9  239.27    7.16
  -2  -1 -10  132.03    6.40
   2   1  10  136.31    4.86
  -2  -1 -10  130.27    3.65
  -2  -1 -10  125.99    4.33
   2   1  11  100.50    4.18
   2   1  11   87.47    2.69
  -2  -1 -11  102.88    2.97
  -2  -1 -11   93.24    3.62
  -2  -1 -12    0.86    0.58
  -2  -1 -12    1.03    1.06
  -2  -1 -13   49.61    2.04
  -2  -1 -13   53.62    2.80
  -2  -1 -14  365.48    9.36
  -2  -1 -14  365.90   10.29
  -2  -1 -15   77.58    2.62
  -2  -1 -15   73.29    2.80
  -2  -1 -15   74.22    3.45
  -2  -1 -16   10.46    1.16
  -2  -1 -16   12.48    1.67
  -2  -1 -17   89.03    3.24
  -2  -1 -17   82.94    3.80
  -2  -1 -18   64.39    2.72
  -2  -1 -18   60.15    3.18
  -2  -1 -19    0.41    0.85
  -2  -1 -19    1.27    1.14
  -2  -1 -20    7.95    1.16
  -2  -1 -20    8.31    1.48
  -2  -1 -21   21.81    2.18
  -2  -1 -21   25.18    1.70
  -2  -1 -21   26.93    2.07
  -2  -1 -22    5.68    1.47
  -2  -1 -22    5.93    1.04
  -2  -1 -22    5.50    1.26
  -2  -1 -23   -0.30    1.15
  -2  -1 -23    0.09    0.76
  -2  -1 -23    0.67    0.95
  -2  -1 -24    0.30    1.00
  -2  -1 -24   -0.53    0.72
  -2  -1 -24    0.31    0.79
   2   2 -25   -0.15    0.84
   2   2 -25    0.36    0.78
   2   2 -25    0.69    0.80
   2   2 -24   12.77    1.53
   2   2 -24   14.00    1.36
   2   2 -24   16.00    1.42
   2   2 -23    0.25    1.04
   2   2 -23    1.73    0.97
   2   2 -23    0.48    0.94
   2   2 -22   15.69    1.55
   2   2 -22   17.63    1.63
   2   2 -21  126.39    4.95
   2   2 -21  117.36    4.32
   2   2 -21  124.80    4.58
   2   2 -20   20.22    1.67
   2   2 -20   17.20    1.64
   2   2 -20   21.63    1.89
   2   2 -19   25.77    1.89
   2   2 -19   30.98    1.98
   2   2 -19   31.22    2.37
   2   2 -19   33.86    2.06
   2   2 -19   30.51    2.17
   2   2 -18   25.09    1.84
   2   2 -18   26.05    2.14
   2   2 -18   24.96    1.86
   2   2 -18   28.86    2.03
   2   2 -17    1.86    1.22
   2   2 -17    1.84    0.99
   2   2 -17    1.52    1.02
   2   2 -16   17.00    1.49
   2   2 -16   18.23    1.68
   2   2 -15  133.92    4.82
   2   2 -15  132.84    4.51
   2   2 -15  146.56    4.81
   2   2 -15  136.94    4.36
   2   2 -14  120.76    3.66
   2   2 -14   95.89    3.58
   2   2 -14   87.92    3.29
   2   2 -14   94.48    3.73
   2   2 -14  113.92    3.39
   2   2 -14   96.72    3.43
   2   2 -14   99.53    3.71
   2   2 -13  262.67    7.39
   2   2 -13  278.79    7.70
   2   2 -13  263.17    8.98
   2   2 -13  292.59    7.44
   2   2 -13  290.59    7.86
   2   2 -13  263.15    7.52
   2   2 -12  316.94    8.21
   2   2 -12  267.28    7.78
   2   2 -12  296.73    8.10
  -2  -2  12  304.83   10.19
   2   2 -12  270.78    9.18
   2   2 -12  331.71    7.92
   2   2 -12  310.19    8.24
   2   2 -12  367.38    7.89
   2   2 -12  271.71    7.91
   2   2 -11    1.95    0.89
   2   2 -11    1.04    0.64
   2   2 -11    1.34    0.80
   2   2 -11    2.06    0.87
  -2  -2  11    2.13    1.65
  -2  -2  11    2.38    1.18
   2   2 -11    0.17    0.73
   2   2 -11    0.88    0.57
   2   2 -11    0.76    0.61
   2   2 -11    1.03    0.76
   2   2 -11    1.37    0.77
   2   2 -10  318.89    7.93
   2   2 -10  334.63    8.13
   2   2 -10  346.94    8.32
  -2  -2  10  387.91   11.95
  -2  -2  10  363.33   10.18
   2   2 -10  335.31    9.34
   2   2 -10  346.87    8.36
   2   2 -10  358.62    8.21
   2   2 -10  344.11    8.40
   2   2 -10  324.66    8.25
   2   2  -9  149.04    3.75
   2   2  -9  153.18    3.95
   2   2  -9  145.98    3.62
  -2  -2   9  147.67    5.17
   2   2  -9  142.90    4.66
   2   2  -9  157.86    4.02
   2   2  -9  146.28    3.91
  -2  -2   8 1113.47   26.52
   2   2  -8 1040.95   25.87
  -2  -2   8 1116.52   26.43
  -2  -2   7   98.24    3.72
   2   2  -7   99.38    3.47
  -2  -2   7  113.62    3.98
  -2  -2   7  112.50    3.88
  -2  -2   6    8.28    0.94
   2   2  -6    7.80    0.82
  -2  -2   6    7.12    0.76
  -2  -2   6    7.56    1.08
  -2  -2   6    7.17    1.08
  -2  -2   5 1739.03   39.97
  -2  -2   5 1695.70   40.33
  -2  -2   5 1804.22   39.96
  -2  -2   5 1732.81   40.31
   2   2  -5 1690.56   39.72
  -2  -2   4  288.28    8.05
  -2  -2   4  283.76    7.95
  -2  -2   4  308.10    7.94
   2   2  -4  299.19    7.51
  -2  -2   4  314.30    7.58
  -2  -2   3   16.68    1.17
  -2  -2   3   15.15    1.21
  -2  -2   3   14.87    1.19
  -2  -2   3   15.89    1.04
  -2  -2   3   17.13    0.87
  -2  -2   2  336.91    8.91
  -2  -2   2  332.99    8.42
  -2  -2   2  353.38    8.23
  -2  -2   1  234.99    5.87
  -2  -2   1  230.69    5.83
  -2  -2   1  203.15    6.02
   2   2  -1  238.15    5.91
  -2  -2   1  202.60    6.33
  -2  -2   0   44.67    1.97
   2   2   0   57.62    1.96
  -2  -2  -1  517.65   12.91
  -2  -2  -1  578.90   13.08
  -2  -2  -2  773.78   18.77
  -2  -2  -2  790.68   18.52
  -2  -2  -2  753.30   19.23
  -2  -2  -3  482.58   12.62
   2   2   3  515.30   12.35
  -2  -2  -3  495.36   12.22
  -2  -2  -4   55.12    2.36
   2   2   4   52.93    2.24
  -2  -2  -4   55.55    2.13
  -2  -2  -5    5.26    0.83
   2   2   5    4.31    0.82
  -2  -2  -5    5.84    0.76
  -2  -2  -6  221.08    5.84
   2   2   6  188.31    5.91
   2   2   7   66.57    2.85
  -2  -2  -7   74.24    2.92
  -2  -2  -8    4.55    0.94
   2   2   8    6.39    0.94
  -2  -2  -8    4.61    1.84
  -2  -2  -8    7.26    1.28
  -2  -2  -9   19.49    2.65
   2   2   9   22.09    1.08
   2   2   9   20.96    1.24
  -2  -2  -9   18.91    1.72
  -2  -2 -10  506.02   11.58
  -2  -2 -10  498.93   12.61
   2   2  11  506.35   12.75
  -2  -2 -11  539.34   14.00
  -2  -2 -12  182.07    4.66
  -2  -2 -12  172.14    5.60
  -2  -2 -13    5.43    0.79
  -2  -2 -13    5.36    1.34
  -2  -2 -14    3.51    0.84
  -2  -2 -14    4.65    1.41
  -2  -2 -15    0.72    0.73
  -2  -2 -15   -0.05    1.34
  -2  -2 -16   79.21    2.99
  -2  -2 -16   82.38    3.80
  -2  -2 -17    9.07    1.14
  -2  -2 -17   11.74    1.68
  -2  -2 -18    7.57    1.11
  -2  -2 -18    7.51    1.53
  -2  -2 -19   23.16    1.66
  -2  -2 -19   26.89    2.20
  -2  -2 -20    0.55    0.81
  -2  -2 -20    0.72    1.13
  -2  -2 -21    0.80    0.83
  -2  -2 -21    1.19    1.05
  -2  -2 -22   -0.54    1.15
  -2  -2 -22    0.47    0.80
  -2  -2 -22    0.70    1.08
  -2  -2 -23   31.24    2.22
  -2  -2 -23   27.97    1.88
  -2  -2 -24    0.04    0.93
  -2  -2 -24    1.63    0.84
   2   3 -25    1.57    0.85
   2   3 -25    0.45    0.74
   2   3 -25    0.31    0.73
   2   3 -24    7.30    1.22
   2   3 -24    3.62    0.98
   2   3 -24    5.54    1.02
   2   3 -23    2.59    1.19
   2   3 -23    0.85    0.94
   2   3 -23    1.95    0.93
   2   3 -22   18.89    1.89
   2   3 -22   15.43    1.55
   2   3 -21    5.53    1.43
   2   3 -21    6.79    1.24
   2   3 -20    9.34    1.59
   2   3 -20    8.91    1.38
   2   3 -19   61.39    3.23
   2   3 -19   58.06    2.75
   2   3 -19   66.44    3.01
   2   3 -18   24.99    2.15
   2   3 -18   20.95    1.66
   2   3 -18   23.76    1.70
   2   3 -18   26.36    1.86
   2   3 -17   55.40    2.92
   2   3 -17   51.73    2.51
   2   3 -17   48.88    2.44
   2   3 -17   59.34    2.75
   2   3 -16   26.02    1.94
   2   3 -16   23.03    1.64
   2   3 -16   25.77    1.73
   2   3 -16   28.19    1.85
   2   3 -15  104.06    3.66
   2   3 -15  113.27    4.05
   2   3 -15  102.96    3.71
   2   3 -15   97.91    3.41
   2   3 -15   99.61    3.60
   2   3 -15  101.88    3.75
   2   3 -14  217.80    5.79
   2   3 -14  184.15    5.49
   2   3 -14  194.61    5.80
   2   3 -14  176.52    5.46
   2   3 -14  165.63    5.18
   2   3 -14  198.41    5.14
   2   3 -14  174.67    5.46
   2   3 -14  174.68    5.44
   2   3 -13   25.28    1.68
   2   3 -13   24.74    1.54
   2   3 -13   22.17    1.61
   2   3 -13   25.40    1.45
   2   3 -13   25.90    1.61
   2   3 -13   26.61    1.63
   2   3 -13   21.89    1.52
   2   3 -12   17.99    1.14
   2   3 -12   11.15    1.29
   2   3 -12   10.62    1.08
  -2  -3  12    7.79    1.76
   2   3 -12    8.10    1.34
   2   3 -12    8.30    1.09
   2   3 -12   16.43    1.16
   2   3 -12   16.44    1.27
   2   3 -12   16.69    1.11
   2   3 -12   11.87    1.14
   2   3 -12   11.56    1.12
   2   3 -11  726.01   17.14
   2   3 -11  725.55   16.87
   2   3 -11  707.93   18.55
  -2  -3  11  795.47   19.81
  -2  -3  11  748.23   17.92
   2   3 -11  738.29   17.30
   2   3 -11  729.65   17.16
   2   3 -11  713.77   17.22
   2   3 -11  652.76   17.12
   2   3 -11  850.46   17.29
   2   3 -11  741.32   17.17
   2   3 -10  244.63    5.98
   2   3 -10  238.10    6.20
   2   3 -10  235.70    6.28
   2   3 -10  249.81    7.38
  -2  -3  10  245.08    6.90
  -2  -3  10  257.95    8.09
   2   3 -10  243.94    6.33
   2   3 -10  243.21    6.20
   2   3  -9  273.72    6.88
   2   3  -9  278.59    6.75
   2   3  -9  286.78    6.97
   2   3  -9  272.32    7.92
  -2  -3   9  282.19    7.69
   2   3  -9  276.77    7.03
  -2  -3   9  283.85    8.51
   2   3  -9  323.23    7.22
   2   3  -9  341.88    7.23
   2   3  -9  293.52    6.96
   2   3  -9  274.79    7.05
   2   3  -8  402.80    9.21
   2   3  -8  374.82    9.13
   2   3  -8  401.09   10.15
  -2  -3   8  382.74    9.94
   2   3  -8  397.06    9.25
  -2  -3   8  421.54   10.68
  -2  -3   8  401.90    9.68
  -2  -3   8  340.07   11.18
   2   3  -8  409.84    9.39
   2   3  -8  372.04    9.27
  -2  -3   7  111.69    5.02
  -2  -3   7  114.60    4.04
  -2  -3   7  104.74    3.60
  -2  -3   7  110.14    4.24
   2   3  -7  108.51    3.72
  -2  -3   6  417.68   10.95
  -2  -3   6  438.36   11.15
   2   3  -6  423.71   10.91
  -2  -3   6  425.69   11.66
  -2  -3   6  427.79   11.15
  -2  -3   5  557.97   14.79
  -2  -3   5  577.49   14.58
   2   3  -5  574.22   14.03
  -2  -3   5  583.32   14.12
  -2  -3   5  567.18   14.11
  -2  -3   5  582.25   15.26
  -2  -3   4    3.66    1.03
  -2  -3   4    1.07    0.76
  -2  -3   4    2.65    0.66
  -2  -3   4    0.82    0.95
  -2  -3   4    1.17    0.53
  -2  -3   4    1.27    0.58
  -2  -3   3   39.06    1.75
   2   3  -3   37.77    2.06
  -2  -3   3   40.65    2.23
  -2  -3   3   42.43    1.71
  -2  -3   3   40.35    1.75
  -2  -3   3   36.92    2.21
  -2  -3   2  193.42    5.21
  -2  -3   2  166.12    5.64
  -2  -3   2  201.48    5.17
  -2  -3   2  172.02    5.77
  -2  -3   2  185.74    5.10
  -2  -3   1  295.09    7.52
   2   3  -1  300.51    7.51
  -2  -3   1  286.82    7.40
   2   3   0  228.87    7.94
   2   3   0  315.82    7.38
   2   3   1    5.70    0.90
   2   3   1    2.67    1.17
   2   3   2  865.56   19.77
  -2  -3  -2  820.79   19.80
  -2  -3  -3    8.57    1.08
   2   3   3    9.17    1.19
  -2  -3  -3    8.89    1.50
  -2  -3  -4 1284.52   29.65
  -2  -3  -4 1324.98   30.12
  -2  -3  -5  743.78   17.67
  -2  -3  -5  831.37   17.98
  -2  -3  -6  240.77    7.04
  -2  -3  -6  306.14    7.12
   2   3   7  242.97    8.81
  -2  -3  -7  420.21   12.09
  -2  -3  -7  277.65    9.12
  -2  -3  -7  403.21    9.06
   2   3   8    3.39    0.98
  -2  -3  -8    5.16    2.00
   2   3   8    4.84    0.70
   2   3   8    4.94    0.85
  -2  -3  -8    6.12    1.28
  -2  -3  -9   87.46    5.40
   2   3   9   74.30    3.51
   2   3   9   88.99    2.78
  -2  -3  -9   79.94    3.59
   2   3  10    2.01    0.57
  -2  -3 -10    1.07    0.58
  -2  -3 -10    2.61    1.27
  -2  -3 -11   93.97    2.83
  -2  -3 -11   89.94    3.79
  -2  -3 -12   60.09    2.18
  -2  -3 -12   62.03    3.06
  -2  -3 -13   60.45    2.25
  -2  -3 -13   49.92    2.96
  -2  -3 -14  140.64    4.28
  -2  -3 -14  137.70    5.26
  -2  -3 -15   53.87    2.29
  -2  -3 -15   47.01    2.97
  -2  -3 -16   15.21    1.29
  -2  -3 -16   12.08    1.69
  -2  -3 -17   19.79    1.44
  -2  -3 -17   19.67    2.06
  -2  -3 -18   75.42    2.99
  -2  -3 -18   77.54    3.69
  -2  -3 -19  113.77    3.86
  -2  -3 -19  105.64    4.48
  -2  -3 -20   62.72    2.67
  -2  -3 -20   62.84    3.20
  -2  -3 -21    5.67    1.32
  -2  -3 -22  137.16    4.77
  -2  -3 -23   16.31    1.77
  -2  -3 -23   18.08    1.52
  -2  -3 -24    0.35    0.93
  -2  -3 -24   -0.03    0.73
   2   4 -25    1.05    0.85
   2   4 -24   27.12    1.89
   2   4 -24   25.99    1.62
   2   4 -23   29.82    2.16
   2   4 -23   30.37    1.85
   2   4 -22   18.98    1.79
   2   4 -22   15.46    1.49
   2   4 -21   82.27    3.66
   2   4 -21   73.16    3.18
   2   4 -20    2.53    1.32
   2   4 -20    4.47    1.21
   2   4 -20    3.86    1.07
   2   4 -19   10.18    1.23
   2   4 -19   14.55    1.70
   2   4 -19   14.43    1.55
   2   4 -19   14.06    1.42
   2   4 -18    2.35    0.89
   2   4 -18    2.59    1.18
   2   4 -18    1.60    0.98
   2   4 -18    2.47    0.95
   2   4 -17   30.74    1.87
   2   4 -17   31.42    2.21
   2   4 -17   32.83    2.01
   2   4 -16   50.41    2.42
   2   4 -16   48.81    2.69
   2   4 -16   63.23    2.69
   2   4 -16   60.77    2.47
   2   4 -16   57.78    2.58
   2   4 -16   55.42    2.53
   2   4 -15    0.80    0.84
   2   4 -15    1.32    0.79
   2   4 -15    0.89    0.98
   2   4 -15    1.01    0.79
   2   4 -15    0.86    0.97
   2   4 -15    0.41    0.78
   2   4 -15    1.23    0.68
   2   4 -15    1.46    0.93
   2   4 -14    0.98    0.74
   2   4 -14    0.82    0.78
   2   4 -14    0.88    0.95
   2   4 -14    2.43    0.86
   2   4 -14    4.24    1.09
   2   4 -14    1.92    0.77
   2   4 -14    1.55    0.84
   2   4 -14    1.04    0.93
   2   4 -13  162.88    5.39
   2   4 -13  153.91    4.78
   2   4 -13  175.42    5.11
   2   4 -13  164.20    4.96
   2   4 -13  176.50    5.35
   2   4 -13  179.79    5.15
   2   4 -13  180.23    5.27
   2   4 -13  179.93    5.07
   2   4 -13  166.13    5.19
   2   4 -12  169.46    4.90
   2   4 -12  161.48    4.62
   2   4 -12  157.76    4.73
   2   4 -12  140.10    5.11
   2   4 -12  159.89    5.04
   2   4 -12  189.01    5.09
   2   4 -12  186.30    5.13
   2   4 -12  177.16    4.87
   2   4 -12  156.26    4.99
   2   4 -12  210.41    5.19
   2   4 -11   32.66    1.40
   2   4 -11   30.46    1.54
   2   4 -11   28.65    1.42
   2   4 -11   25.09    1.75
   2   4 -11   32.95    2.34
  -2  -4  11   32.41    2.65
   2   4 -11   32.99    1.68
   2   4 -11   32.06    1.71
   2   4 -11   37.47    1.81
   2   4 -11   27.75    1.65
   2   4 -11   33.10    1.51
   2   4 -10  175.52    4.84
   2   4 -10  187.02    4.80
   2   4 -10  189.55    5.01
   2   4 -10  127.44    5.06
   2   4 -10  177.28    5.06
  -2  -4  10  176.43    5.77
   2   4 -10  172.55    6.09
  -2  -4  10  190.71    6.77
   2   4 -10  201.52    5.26
   2   4 -10  187.86    4.89
   2   4 -10  225.35    5.41
   2   4 -10  171.64    5.11
   2   4  -9   93.78    2.75
   2   4  -9   93.44    2.89
   2   4  -9   92.03    2.75
  -2  -4   9  100.50    3.71
  -2  -4   9   91.60    4.10
   2   4  -9   96.67    3.84
  -2  -4   9   90.81    3.35
   2   4  -9   95.61    2.97
   2   4  -9  102.56    3.14
   2   4  -9   95.99    2.78
   2   4  -9   88.88    3.02
   2   4  -8  412.56    9.99
   2   4  -8  413.19    9.86
  -2  -4   8  398.30   13.14
   2   4  -8  390.23   11.03
   2   4  -8  403.40   10.02
  -2  -4   8  408.94   11.43
  -2  -4   8  406.21   10.96
  -2  -4   8  388.30   10.85
   2   4  -8  437.62   10.27
   2   4  -8  382.57   10.13
   2   4  -7   43.84    2.23
  -2  -4   7   41.42    2.67
  -2  -4   7   45.04    2.23
   2   4  -7   44.75    1.69
  -2  -4   7   35.31    3.62
  -2  -4   7   45.29    2.42
  -2  -4   7   39.90    2.30
   2   4  -7   48.30    1.84
  -2  -4   6   18.92    1.71
  -2  -4   6   16.65    2.64
  -2  -4   6   20.88    1.46
  -2  -4   6   20.49    1.90
  -2  -4   6   19.09    1.49
  -2  -4   5   84.80    3.13
  -2  -4   5   91.42    3.23
  -2  -4   5   87.29    3.91
  -2  -4   5   79.67    4.62
  -2  -4   5   83.69    3.32
   2   4  -5   74.88    3.35
  -2  -4   4  795.78   18.66
  -2  -4   4  730.64   20.66
  -2  -4   4  740.76   19.52
   2   4  -4  789.42   19.40
  -2  -4   4  750.73   18.53
  -2  -4   4  758.64   18.51
   2   4  -3    5.06    1.27
  -2  -4   3    4.08    1.64
  -2  -4   3    3.28    0.65
  -2  -4   3    3.39    1.13
  -2  -4   3    3.06    0.72
  -2  -4   3    3.11    0.61
  -2  -4   2 1302.09   29.20
  -2  -4   2 1223.36   28.87
  -2  -4   2 1287.88   29.23
  -2  -4   1  140.01    4.24
  -2  -4   1  118.68    5.16
   2   4   0  638.31   14.12
   2   4   0  625.14   14.78
  -2  -4   0  619.79   15.09
   2   4   1  491.04   12.47
   2   4   1  520.85   11.76
   2   4   2 2072.42   52.89
  -2  -4  -2 2181.30   52.82
   2   4   3   99.49    4.27
   2   4   3  112.25    4.66
  -2  -4  -3  111.27    4.64
   2   4   4 1070.05   24.18
  -2  -4  -4  965.23   24.20
  -2  -4  -5  323.90    8.60
  -2  -4  -5  256.64    8.27
  -2  -4  -6  207.87    6.46
   2   4   6  232.59    5.04
  -2  -4  -7   85.33    4.14
  -2  -4  -7   85.20    3.54
   2   4   7   77.13    2.49
  -2  -4  -8  159.33    5.23
   2   4   8  142.23    5.69
  -2  -4  -8  158.44    7.48
   2   4   8  159.76    4.31
  -2  -4  -8  141.62    5.09
   2   4   9  460.19   13.26
   2   4   9  450.71   11.48
  -2  -4  -9  440.40   12.55
  -2  -4 -10    6.50    0.72
   2   4  10    5.76    0.74
  -2  -4 -10    6.89    1.41
   2   4  11  240.17    6.55
  -2  -4 -11  246.66    7.82
   2   4  12  656.47   16.42
  -2  -4 -12  667.39   17.87
   2   4  13  362.02    9.35
  -2  -4 -13  368.89   10.90
  -2  -4 -14  105.86    3.42
  -2  -4 -14   95.27    4.30
  -2  -4 -15   44.93    2.05
  -2  -4 -15   42.17    2.79
  -2  -4 -16   11.44    1.13
  -2  -4 -16    7.50    1.63
  -2  -4 -17   31.17    1.78
  -2  -4 -17   35.38    2.53
  -2  -4 -18   20.27    1.49
  -2  -4 -18   21.45    2.05
  -2  -4 -19    0.80    1.15
  -2  -4 -20    5.60    1.42
  -2  -4 -21   39.99    2.40
  -2  -4 -22    4.16    1.10
   2   4  23   44.88    2.04
  -2  -4 -23   43.61    2.17
  -2  -4 -24    4.45    1.09
   2   4  24    3.71    0.78
   2   5 -25    0.51    0.77
   2   5 -24   32.02    1.87
   2   5 -24   35.00    1.79
   2   5 -23    5.63    1.21
   2   5 -23    4.11    1.07
   2   5 -23    4.47    0.96
   2   5 -22    8.00    1.45
   2   5 -22   10.44    1.24
   2   5 -21   18.64    1.87
   2   5 -21   16.72    1.48
   2   5 -20   17.01    1.66
   2   5 -20   17.11    1.51
   2   5 -19   44.78    2.47
   2   5 -19   44.29    2.32
   2   5 -18    0.56    0.73
   2   5 -18    0.65    0.98
   2   5 -18    0.74    0.82
   2   5 -17    1.40    0.83
   2   5 -17    1.88    0.84
   2   5 -17    0.75    0.92
   2   5 -17    1.08    0.82
   2   5 -17    0.62    0.87
   2   5 -16  158.77    5.13
   2   5 -16  179.56    5.51
   2   5 -16  173.07    5.27
   2   5 -16  170.28    5.22
   2   5 -16  177.79    5.49
   2   5 -15   38.11    1.95
   2   5 -15   41.63    2.21
   2   5 -15   39.04    2.07
   2   5 -15   40.65    2.01
   2   5 -15   42.49    2.26
   2   5 -14  301.40    8.34
   2   5 -14  299.77    8.10
   2   5 -14  313.21    8.55
   2   5 -14  328.88    8.71
   2   5 -14  317.15    8.36
   2   5 -14  316.49    8.72
   2   5 -13   52.97    2.19
   2   5 -13   55.83    2.10
   2   5 -13   50.79    2.38
   2   5 -13   55.63    2.45
   2   5 -13   54.55    2.45
   2   5 -13   53.59    2.50
   2   5 -13   56.33    2.24
   2   5 -12    1.99    1.03
   2   5 -12    2.47    0.63
   2   5 -12    2.72    0.68
   2   5 -12    2.31    0.87
   2   5 -12    4.38    0.93
   2   5 -12    3.02    0.97
   2   5 -12    3.62    0.72
   2   5 -12    2.61    0.95
   2   5 -11  296.17    9.44
   2   5 -11  373.98    9.00
   2   5 -11  337.37    8.98
   2   5 -11  351.64    9.29
   2   5 -11  394.43    9.51
   2   5 -11  444.50    9.80
   2   5 -11  358.96    9.43
   2   5 -11  369.03    9.02
   2   5 -10   19.88    1.09
   2   5 -10   20.84    1.12
   2   5 -10   21.85    1.91
  -2  -5  10   20.32    1.76
  -2  -5  10   18.71    2.05
   2   5 -10   21.13    1.28
   2   5 -10   28.79    1.53
   2   5 -10   21.42    1.42
   2   5 -10   30.90    1.67
   2   5 -10   22.67    1.13
   2   5  -9  559.84   14.07
   2   5  -9  595.23   14.12
   2   5  -9  575.81   14.32
   2   5  -9  588.46   15.80
  -2  -5   9  598.25   15.61
  -2  -5   9  587.23   16.20
  -2  -5   9  545.78   15.34
   2   5  -9  608.92   14.08
   2   5  -9  565.10   14.47
   2   5  -8  939.96   22.40
   2   5  -8  825.62   22.78
   2   5  -8  998.21   22.49
  -2  -5   8  976.34   24.25
  -2  -5   8 1010.74   24.49
   2   5  -8  977.42   22.63
  -2  -5   8  984.13   24.03
   2   5  -8 1039.57   22.91
   2   5  -8 1001.54   22.38
   2   5  -8 1138.34   23.24
   2   5  -8  881.73   22.77
  -2  -5   7   64.55    3.41
  -2  -5   7   69.95    3.43
  -2  -5   7   64.94    3.00
   2   5  -7   65.52    2.19
  -2  -5   7   63.34    3.11
  -2  -5   7   75.19    5.29
   2   5  -7   69.70    2.10
   2   5  -7   64.08    2.36
   2   5  -7   65.16    2.34
   2   5  -7   77.62    2.62
  -2  -5   6  316.07   12.96
  -2  -5   6  369.25    9.86
   2   5  -6  373.14   10.24
  -2  -5   6  364.64   11.12
  -2  -5   6  364.74    9.94
   2   5  -6  360.36    8.50
  -2  -5   6  367.61    9.79
   2   5  -6  337.76    8.40
   2   5  -6  342.70    8.31
   2   5  -6  350.43    8.84
   2   5  -6  329.94    8.64
   2   5  -5 2335.45   54.96
  -2  -5   5 2320.76   53.99
  -2  -5   5 2406.05   54.09
  -2  -5   5 2351.04   55.57
  -2  -5   5 2259.32   53.80
   2   5  -5 2307.00   52.65
   2   5  -5 2361.65   52.85
  -2  -5   4 1421.32   34.60
   2   5  -4 1403.18   34.51
  -2  -5   4 1395.45   33.01
  -2  -5   4 1468.93   33.26
  -2  -5   4 1344.72   32.72
  -2  -5   4 1328.60   37.05
   2   5  -3   17.58    2.15
  -2  -5   3   18.24    1.39
  -2  -5   3   20.55    2.99
  -2  -5   3   16.73    1.18
  -2  -5   2   50.06    2.33
  -2  -5   2   45.77    3.95
  -2  -5   2   47.02    1.98
  -2  -5   1 1277.93   29.42
  -2  -5   1 1036.71   30.74
  -2  -5   0  221.72    6.77
   2   5   0  220.00    5.53
  -2  -5  -1    6.93    1.28
   2   5   1    8.72    1.34
   2   5   1    5.81    0.72
   2   5   2  120.63    5.06
   2   5   2  110.78    5.62
  -2  -5  -2  126.36    6.03
   2   5   2  144.96    4.24
  -2  -5  -2  154.26    5.11
  -2  -5  -3    1.88    1.00
   2   5   3    1.46    1.14
   2   5   3    3.99    1.50
  -2  -5  -3    1.20    1.60
   2   5   4  293.09    9.67
  -2  -5  -4  353.96    8.93
   2   5   4  193.33    8.78
  -2  -5  -4  242.34    9.87
  -2  -5  -4  271.83    7.49
   2   5   4  348.55    7.61
   2   5   4  346.83    7.81
   2   5   5  575.86   14.49
  -2  -5  -5  475.14   15.07
  -2  -5  -5  591.42   13.34
   2   5   5  520.73   12.08
   2   5   5  510.98   12.20
  -2  -5  -6   15.81    2.30
   2   5   6   11.84    1.79
  -2  -5  -6   19.87    1.44
  -2  -5  -6   16.11    1.89
   2   5   6   22.05    1.26
  -2  -5  -7  195.32    6.80
   2   5   7  188.76    5.23
  -2  -5  -8    5.33    1.10
  -2  -5  -8    6.69    0.80
   2   5   8    6.71    1.51
   2   5   8    7.18    0.85
   2   5   9   92.48    4.41
  -2  -5  -9   81.94    3.62
   2   5   9   91.38    2.87
  -2  -5  -9   82.66    3.75
   2   5  10  314.95    8.01
  -2  -5 -10  315.49    9.29
   2   5  11   45.00    1.85
  -2  -5 -11   44.26    2.77
   2   5  12    2.50    0.66
  -2  -5 -12    3.21    1.33
   2   5  13   32.71    1.49
  -2  -5 -13   36.71    2.61
   2   5  14    4.10    0.68
  -2  -5 -14    4.49    1.46
  -2  -5 -15   19.42    2.11
  -2  -5 -16  232.40    7.57
  -2  -5 -17    6.59    1.54
  -2  -5 -18   26.63    2.26
  -2  -5 -19    6.63    1.51
  -2  -5 -20   20.25    1.84
   2   5  21   29.46    1.80
  -2  -5 -21   32.23    2.07
   2   5  22    9.99    1.10
  -2  -5 -22    9.44    1.24
   2   5  23    6.85    0.91
   2   5  23    7.49    0.93
  -2  -5 -23    8.38    1.06
   2   6 -24   21.29    1.58
   2   6 -24   17.75    1.44
   2   6 -23    9.44    1.34
   2   6 -23    6.07    1.10
   2   6 -23    6.82    1.00
   2   6 -22    0.50    0.95
   2   6 -22    0.94    0.81
   2   6 -21    9.54    1.39
   2   6 -21   10.35    1.22
   2   6 -20   55.83    2.84
   2   6 -20   61.57    2.68
   2   6 -19    3.57    1.16
   2   6 -19    3.28    0.92
   2   6 -18   33.25    1.96
   2   6 -18   35.43    2.24
   2   6 -18   36.97    1.98
   2   6 -17   18.83    1.63
   2   6 -17   16.72    1.46
   2   6 -17   16.43    1.34
   2   6 -17   22.05    1.69
   2   6 -17   19.00    1.45
   2   6 -16   54.30    2.43
   2   6 -16   59.56    2.79
   2   6 -16   52.69    2.58
   2   6 -16   60.63    2.51
   2   6 -16   64.95    2.87
   2   6 -15    3.78    0.85
   2   6 -15    5.95    1.20
   2   6 -15    4.65    1.02
   2   6 -15    2.93    1.11
   2   6 -15    4.06    0.84
   2   6 -14  215.52    6.12
   2   6 -14  194.68    5.85
   2   6 -14  214.99    6.48
   2   6 -14  233.20    6.62
   2   6 -14  250.47    6.53
   2   6 -14  228.61    6.14
   2   6 -14  220.96    6.62
   2   6 -13  159.65    4.83
   2   6 -13  158.56    4.72
   2   6 -13  169.65    5.27
   2   6 -13  173.25    4.85
   2   6 -13  168.97    5.35
   2   6 -12   19.79    1.19
   2   6 -12   27.56    1.71
   2   6 -12   21.45    1.24
   2   6 -12   22.18    1.60
   2   6 -12   20.45    1.25
   2   6 -12   26.07    1.73
   2   6 -11  153.78    4.41
   2   6 -11  166.41    4.95
   2   6 -11  145.79    4.41
   2   6 -11  160.88    4.41
   2   6 -11  154.48    4.90
   2   6 -10    1.08    0.52
   2   6 -10    0.09    0.52
   2   6 -10    1.53    0.79
   2   6 -10    1.36    0.87
   2   6 -10    0.79    0.49
   2   6  -9   36.97    1.52
  -2  -6   9   37.51    2.80
  -2  -6   9   34.33    2.43
   2   6  -9   40.74    1.88
   2   6  -9   36.20    1.47
   2   6  -9   36.51    1.84
   2   6  -9   38.34    1.43
   2   6  -8   11.94    0.82
   2   6  -8   11.02    0.91
  -2  -6   8   13.01    1.59
  -2  -6   8   10.25    1.47
  -2  -6   8   10.23    1.56
   2   6  -8   12.32    1.12
   2   6  -8   10.54    0.76
   2   6  -8   10.72    1.06
   2   6  -8   12.86    1.23
   2   6  -8   11.98    0.73
   2   6  -7    2.76    0.57
   2   6  -7    2.47    0.49
   2   6  -7    2.75    1.07
  -2  -6   7    3.08    1.01
  -2  -6   7    2.88    0.91
   2   6  -7    2.57    0.61
   2   6  -7    2.66    0.71
   2   6  -7    4.24    0.81
   2   6  -7    1.88    0.42
   2   6  -7    2.96    0.91
   2   6  -6  208.59    5.73
   2   6  -6  224.83    5.70
  -2  -6   6  223.49    6.90
   2   6  -6  259.07    8.15
  -2  -6   6  240.95    7.27
  -2  -6   6  234.66    8.62
   2   6  -6  231.88    5.68
   2   6  -6  218.57    5.91
   2   6  -6  225.29    5.57
   2   6  -6  210.17    5.54
   2   6  -5 1072.33   20.65
  -2  -6   5 1042.04   27.19
   2   6  -5  714.81   18.57
   2   6  -5  835.42   21.55
  -2  -6   5  829.26   20.09
  -2  -6   5  856.78   22.11
  -2  -6   5  760.87   19.45
   2   6  -5  789.27   18.38
   2   6  -5  798.90   18.40
   2   6  -5  779.31   18.28
   2   6  -5  767.07   18.79
   2   6  -5  787.14   18.60
   2   6  -4  138.64    4.41
  -2  -6   4  205.22   10.04
  -2  -6   4  160.61    4.89
  -2  -6   4  174.20    5.48
   2   6  -4  180.36    7.03
   2   6  -4  200.35    5.97
   2   6  -4  161.06    4.10
   2   6  -4  160.66    4.13
   2   6  -4  143.39    4.35
   2   6  -4  146.22    3.99
  -2  -6   3  183.84    5.77
   2   6  -3  179.55    5.92
   2   6  -3  161.75    7.25
  -2  -6   3  169.90    5.07
  -2  -6   3  159.50    9.07
   2   6  -3  174.11    4.40
   2   6  -3  178.05    4.47
   2   6  -3  174.93    4.71
   2   6  -3  185.45    4.39
   2   6  -3  176.06    4.56
   2   6  -2  122.62    3.27
   2   6  -2  119.30    3.36
  -2  -6   2  128.87    4.54
  -2  -6   2  113.12    7.54
   2   6  -2  125.32    3.28
   2   6  -2  113.23    3.45
   2   6  -2  126.85    3.25
   2   6  -2  122.66    3.37
   2   6  -1  253.25    5.65
  -2  -6   1  308.71    8.77
  -2  -6   1  269.14    7.33
  -2  -6   1  207.90   10.02
   2   6  -1  275.47    5.71
   2   6  -1  244.20    5.70
   2   6  -1  270.23    5.67
   2   6   0  249.21    5.79
   2   6   0  254.05    5.99
   2   6   0  238.07    7.66
   2   6   0  129.18    7.90
  -2  -6   0  290.60    8.49
   2   6   0  120.41    5.87
   2   6   0  225.15    6.88
   2   6   0  245.18    5.94
   2   6   0  266.41    5.84
   2   6   0  260.51    5.79
   2   6   1    1.30    0.47
   2   6   1    0.84    1.23
   2   6   1    1.65    1.77
   2   6   1    0.82    0.86
  -2  -6  -1    3.09    1.28
  -2  -6  -1    2.48    2.44
   2   6   1    1.74    1.08
   2   6   1    1.92    0.54
   2   6   1    1.86    0.48
   2   6   1    2.16    0.66
   2   6   1    1.76    0.47
   2   6   2    2.49    0.56
   2   6   2    2.57    0.85
   2   6   2    2.49    0.53
  -2  -6  -2    2.97    2.11
  -2  -6  -2    3.98    1.24
   2   6   2    2.13    1.21
   2   6   2    2.05    1.20
   2   6   2    2.20    1.76
   2   6   2    2.74    0.54
   2   6   2    1.89    0.49
  -2  -6  -3   52.50    4.59
   2   6   3   67.57    4.28
  -2  -6  -3   73.93    3.49
   2   6   3   64.06    2.41
   2   6   3   36.84    3.15
   2   6   3   65.94    2.63
   2   6   3   59.39    2.73
   2   6   3   81.84    2.32
   2   6   3   82.67    2.51
   2   6   3   77.05    2.27
   2   6   4  610.19   14.22
  -2  -6  -4  658.57   15.35
  -2  -6  -4  563.18   17.61
   2   6   4  561.76   13.66
   2   6   4  641.36   16.85
   2   6   4  580.31   13.58
   2   6   4  588.41   13.77
   2   6   4  546.49   13.55
  -2  -6  -5   27.73    1.87
   2   6   5   22.72    1.22
   2   6   5   26.87    2.45
   2   6   5   29.49    1.48
   2   6   5   28.63    1.33
   2   6   5   27.79    1.33
   2   6   6  280.56    9.00
  -2  -6  -6  295.42    7.93
   2   6   6  269.41    7.02
   2   6   6  270.93    6.95
   2   6   7    1.63    1.20
  -2  -6  -7    1.23    0.64
  -2  -6  -7    0.70    0.99
   2   6   7    1.34    0.62
   2   6   7    1.11    0.61
  -2  -6  -8   23.28    2.12
   2   6   8   24.10    2.50
   2   6   8   25.67    1.42
   2   6   8   24.83    1.38
   2   6   9    1.20    0.68
   2   6  10    0.93    0.64
  -2  -6 -10    1.30    1.29
   2   6  11   45.78    1.88
  -2  -6 -11   45.86    2.82
   2   6  12   66.51    2.36
  -2  -6 -12   68.29    3.61
   2   6  13   36.04    1.62
  -2  -6 -13   41.46    2.78
   2   6  14    4.98    0.72
  -2  -6 -14    4.31    1.50
  -2  -6 -15   37.78    2.67
  -2  -6 -16  111.34    4.70
  -2  -6 -17   73.21    3.59
   2   6  18    2.93    0.96
  -2  -6 -18    3.34    1.34
   2   6  19  157.63    5.05
  -2  -6 -19  162.38    5.58
   2   6  20    5.58    1.05
  -2  -6 -20    7.18    1.31
   2   6  21    2.21    0.84
  -2  -6 -21    2.34    1.00
   2   6  22   12.22    1.11
   2   6  22   12.03    1.12
  -2  -6 -22   11.01    1.22
   2   6  23   40.53    1.78
   2   6  23   40.50    1.79
   2   7 -24    5.86    1.01
   2   7 -24    5.32    0.97
   2   7 -23    9.30    1.19
   2   7 -22    1.16    0.93
   2   7 -21    0.32    0.95
   2   7 -20   13.79    1.50
   2   7 -20   17.50    1.42
   2   7 -19   35.67    2.26
   2   7 -19   31.86    2.00
   2   7 -19   38.67    2.00
   2   7 -18    5.49    1.29
   2   7 -18    5.36    1.08
   2   7 -18    5.05    0.98
   2   7 -17    9.56    1.33
   2   7 -17    8.65    1.24
   2   7 -17    9.28    1.08
   2   7 -17   10.66    1.13
   2   7 -17   11.87    1.48
   2   7 -16    5.99    0.97
   2   7 -16    8.08    1.34
   2   7 -16    7.48    1.17
   2   7 -16    6.27    0.96
   2   7 -16    8.45    1.32
   2   7 -15   49.19    2.59
   2   7 -15   45.59    2.51
   2   7 -15   49.36    2.23
   2   7 -15   51.91    2.68
   2   7 -15   50.64    2.17
   2   7 -14    1.08    0.69
   2   7 -14    1.63    0.71
   2   7 -14    0.39    0.95
   2   7 -14    1.81    0.72
   2   7 -14    2.00    1.10
   2   7 -13    1.93    0.68
   2   7 -13    1.82    0.70
   2   7 -13    1.58    0.97
   2   7 -13    2.84    1.10
   2   7 -13    2.06    1.00
   2   7 -13    1.79    0.66
   2   7 -12   11.73    0.97
   2   7 -12    9.82    1.23
   2   7 -12   14.46    1.50
   2   7 -12   10.19    0.94
   2   7 -12   10.20    1.32
   2   7 -12   12.07    0.96
   2   7 -11   15.85    1.06
   2   7 -11   15.42    1.50
   2   7 -11   15.08    1.05
   2   7 -11   13.87    1.37
   2   7 -11   13.29    0.93
   2   7 -10   32.21    1.48
   2   7 -10   34.40    1.90
   2   7 -10   37.07    2.09
   2   7 -10   29.48    1.81
   2   7 -10   31.95    1.46
   2   7 -10   32.51    1.38
   2   7  -9   20.92    1.19
   2   7  -9   23.76    1.53
   2   7  -9   22.56    1.17
   2   7  -8  490.56   11.67
  -2  -7   8  491.95   13.62
   2   7  -8  501.97   12.13
   2   7  -8  540.92   12.52
   2   7  -8  455.76   12.00
   2   7  -8  455.75   11.55
   2   7  -7    0.34    0.45
   2   7  -7    0.97    0.52
  -2  -7   7    0.38    0.66
   2   7  -7    1.76    1.17
   2   7  -7    0.99    0.58
   2   7  -7    1.99    0.76
   2   7  -7    1.59    0.74
   2   7  -6  544.24   15.49
  -2  -7   6  531.63   14.37
  -2  -7   6  512.96   13.56
   2   7  -6  518.04   12.30
   2   7  -6  544.28   12.22
   2   7  -6  509.71   12.21
   2   7  -6  531.42   12.61
   2   7  -6  505.44   12.78
   2   7  -5  208.33    8.14
   2   7  -5  173.78    5.31
  -2  -7   5  203.30    6.74
  -2  -7   5  184.93    5.90
   2   7  -5  197.53    5.06
   2   7  -5  203.50    4.96
   2   7  -5  185.42    4.93
   2   7  -5  194.54    5.44
  -2  -7   4   64.57    6.17
  -2  -7   4   36.84    1.99
   2   7  -4   26.63    1.76
  -2  -7   4   45.11    2.65
   2   7  -4   36.15    3.45
   2   7  -4   42.41    1.62
   2   7  -4   44.75    1.57
   2   7  -4   51.99    1.61
   2   7  -4   48.77    1.96
  -2  -7   3 3446.51   65.67
  -2  -7   3 2822.55   62.17
   2   7  -3 1730.46   60.21
  -2  -7   3 4130.14   73.46
   2   7  -3 2244.10   64.23
   2   7  -3 2823.82   60.12
   2   7  -3 2820.90   60.19
   2   7  -3 2647.37   60.28
   2   7  -3 2874.88   59.97
   2   7  -3 2676.30   59.98
   2   7  -2    3.03    0.64
   2   7  -2    1.15    0.48
  -2  -7   2    1.35    0.92
   2   7  -2    3.30    2.02
  -2  -7   2    3.44    1.71
  -2  -7   2    2.18    2.93
   2   7  -2    2.42    0.52
   2   7  -2    2.89    0.54
   2   7  -2    2.11    0.60
   2   7  -2    1.94    0.49
   2   7  -2    2.82    0.63
  -2  -7   1    8.81    1.41
   2   7  -1    4.65    1.11
  -2  -7   1    8.05    3.19
   2   7  -1   10.28    1.85
  -2  -7   1   11.75    2.07
   2   7  -1    9.22    0.79
   2   7  -1    8.84    0.74
   2   7  -1    8.79    0.80
   2   7  -1    8.68    0.70
   2   7  -1    7.73    0.73
   2   7   0 2077.37   37.96
   2   7   0 1391.48   40.52
  -2  -7   0 1655.23   38.23
   2   7   0 1277.68   36.43
  -2  -7   0 2117.78   40.55
   2   7   0 1587.76   36.05
   2   7   0 1663.83   35.99
   2   7   0 1647.71   35.94
   2   7   0 1406.58   35.85
   2   7   1   30.34    1.78
  -2  -7  -1   34.63    2.85
  -2  -7  -1   41.43    4.65
   2   7   1   22.20    2.26
   2   7   1   35.97    3.55
   2   7   1   27.94    1.27
   2   7   1   30.21    1.39
   2   7   1   29.17    1.26
   2   7   1   24.57    1.11
  -2  -7  -2    3.48    1.28
   2   7   2    2.03    1.70
   2   7   2    3.97    0.98
   2   7   2    0.52    1.05
  -2  -7  -2    1.84    2.15
   2   7   2    1.36    0.57
   2   7   2    2.16    0.56
   2   7   3   16.04    1.24
  -2  -7  -3   21.82    2.08
   2   7   3   14.41    1.02
   2   7   3   21.29    2.67
   2   7   3   11.48    1.91
   2   7   3   16.42    1.04
   2   7   3   14.08    0.96
   2   7   4  682.00   16.37
   2   7   4  642.04   16.64
   2   7   4  672.82   16.23
   2   7   4  703.53   16.39
   2   7   4  661.30   16.20
   2   7   5   73.41    4.15
  -2  -7  -5   76.90    3.43
   2   7   5   58.73    2.22
   2   7   5   62.24    2.63
   2   7   5   67.30    2.39
   2   7   5   65.62    2.30
   2   7   5   62.22    2.27
   2   7   6  260.23    6.98
   2   7   6  267.55    7.02
   2   7   6  260.30    7.02
   2   7   7   18.98    1.21
   2   7   7   18.07    1.21
   2   7   7   17.86    1.22
   2   7   8   73.44    2.67
   2   7   8   71.67    2.59
   2   7   9   88.25    3.12
   2   7   9   87.95    2.94
   2   7  10   70.08    2.54
   2   7  10   71.41    2.76
  -2  -7 -10   71.74    3.58
   2   7  11    7.51    1.06
   2   7  11    6.52    0.86
  -2  -7 -11    6.38    1.63
   2   7  12    0.35    0.59
   2   7  12   -0.03    0.83
  -2  -7 -12    0.87    1.36
   2   7  13   44.74    2.21
   2   7  13   42.91    1.81
  -2  -7 -13   45.20    2.95
   2   7  14   17.42    1.50
   2   7  14   17.46    1.11
  -2  -7 -14   16.01    1.96
   2   7  15   35.35    1.98
   2   7  15   30.71    1.45
  -2  -7 -15   34.29    2.55
   2   7  16   20.43    1.59
  -2  -7 -16   19.61    1.98
   2   7  17    1.49    0.90
  -2  -7 -17    0.92    1.19
   2   7  18   52.87    2.50
  -2  -7 -18   54.58    2.95
   2   7  19   26.64    1.72
  -2  -7 -19   26.54    1.99
   2   7  20    4.73    0.96
  -2  -7 -20    5.60    1.19
   2   7  21    0.49    0.71
  -2  -7 -21   -0.90    0.91
   2   7  22    1.26    0.65
   2   7  22    1.45    0.68
  -2  -7 -22    0.92    0.76
   2   8 -23    2.24    0.92
   2   8 -22   13.12    1.38
   2   8 -21   16.43    1.56
   2   8 -20   11.39    1.47
   2   8 -19    1.78    1.16
   2   8 -19    1.52    0.96
   2   8 -18    1.48    0.98
   2   8 -18    1.20    1.09
   2   8 -17   76.49    3.31
   2   8 -17   68.03    3.15
   2   8 -16   12.58    1.45
   2   8 -16   15.12    1.61
   2   8 -15   17.81    1.69
   2   8 -15   13.86    1.59
   2   8 -15   13.46    1.59
   2   8 -15   12.33    1.16
   2   8 -14   19.74    1.33
   2   8 -14   21.73    1.41
   2   8 -14   22.42    1.88
   2   8 -13  266.62    7.29
   2   8 -13  300.81    8.09
   2   8 -13  266.61    7.38
   2   8 -13  289.42    8.14
   2   8 -12   89.81    3.02
   2   8 -12   86.62    3.04
   2   8 -12   89.58    3.59
   2   8 -11    0.46    0.62
   2   8 -11    0.32    0.63
   2   8 -11    0.55    0.97
   2   8 -11    0.07    0.92
   2   8 -11    0.57    1.06
   2   8 -10  222.59    6.35
   2   8 -10  280.47    7.17
   2   8 -10  283.93    7.42
   2   8 -10  232.17    6.91
   2   8 -10  229.63    6.36
   2   8  -9  452.40   11.47
   2   8  -9  506.61   12.13
   2   8  -9  449.31   11.96
   2   8  -9  451.27   11.44
   2   8  -9  530.19   12.46
   2   8  -8   77.05    2.57
   2   8  -8   74.48    2.52
   2   8  -8   77.85    2.94
   2   8  -7  166.81    4.63
   2   8  -7  176.39    4.99
   2   8  -7  181.79    4.58
   2   8  -7  168.79    4.57
   2   8  -6  250.09    7.14
   2   8  -6  277.75    6.92
   2   8  -6  258.71    7.36
   2   8  -6  278.79    6.80
   2   8  -6  266.27    6.83
   2   8  -6  274.67    7.20
   2   8  -5    1.66    0.81
   2   8  -5    2.47    0.55
   2   8  -5    2.25    0.61
   2   8  -5    2.47    0.82
   2   8  -5    2.05    0.48
   2   8  -4  104.05    3.06
   2   8  -4   95.16    3.23
   2   8  -4  100.25    2.94
   2   8  -4  104.37    2.91
   2   8  -3   50.85    1.94
   2   8  -3   52.40    2.04
   2   8  -3   56.34    1.83
   2   8  -3   50.40    1.84
   2   8  -2  146.37    4.03
   2   8  -2  142.83    3.85
   2   8  -2  129.51    3.83
   2   8  -2  126.69    3.90
   2   8  -2  141.45    3.79
  -2  -8   1   29.57    3.07
   2   8  -1   17.47    1.58
   2   8  -1   25.17    1.24
   2   8  -1   28.91    1.25
   2   8  -1   24.81    1.17
   2   8  -1   22.26    1.17
   2   8   0  969.21   22.46
   2   8   0  972.15   23.38
   2   8   0  944.34   22.67
   2   8   0  976.49   22.64
   2   8   0  966.57   22.61
   2   8   1   39.17    1.88
  -2  -8  -1   49.62    3.56
   2   8   1   43.36    2.19
   2   8   1   43.97    1.82
   2   8   1   46.08    1.75
   2   8   1   45.10    1.70
  -2  -8  -2   36.90    2.95
   2   8   2   32.81    1.72
   2   8   2   21.40    1.22
   2   8   2   20.23    1.24
   2   8   2   21.63    1.18
   2   8   3  203.96    5.71
   2   8   3  204.02    5.68
   2   8   4   62.03    2.36
   2   8   4   58.75    2.22
   2   8   4   57.89    2.22
  -2  -8  -5   91.63    3.98
   2   8   5   82.18    2.56
   2   8   5   61.54    2.42
   2   8   5   63.64    2.47
   2   8   5   60.63    2.41
   2   8   6  408.54   10.09
   2   8   6  406.28   10.12
   2   8   6  385.60   10.10
   2   8   7  313.11    8.29
   2   8   7  321.80    8.25
   2   8   7  319.32    8.36
   2   8   8   58.42    2.26
   2   8   8   58.11    2.37
   2   8   8   54.09    2.38
   2   8   9    2.09    0.78
   2   8   9    1.67    0.85
   2   8   9    2.05    0.87
   2   8  10  331.93    8.67
   2   8  10  348.57    9.01
   2   8  10  335.06    9.07
   2   8  11    7.04    1.06
   2   8  11    8.49    0.93
   2   8  11    7.81    1.12
  -2  -8 -11    6.54    1.61
   2   8  12   39.52    2.05
   2   8  12   34.82    1.70
  -2  -8 -12   37.77    2.64
   2   8  13   13.64    1.06
   2   8  13   14.66    1.40
  -2  -8 -13   16.97    2.01
   2   8  14  243.90    6.88
   2   8  14  225.57    6.18
  -2  -8 -14  248.36    7.81
   2   8  15   19.25    1.57
   2   8  15   19.10    1.59
  -2  -8 -15   19.31    2.00
   2   8  16    8.18    1.20
  -2  -8 -16    9.00    1.53
   2   8  16    8.74    1.26
   2   8  17   35.21    1.98
  -2  -8 -17   33.88    2.40
   2   8  17   37.21    2.07
   2   8  18   10.04    1.19
   2   8  18   10.98    1.26
  -2  -8 -18   10.47    1.50
   2   8  19    0.28    0.75
  -2  -8 -19   -0.12    0.99
   2   8  19    0.87    0.85
   2   8  20  148.92    4.43
  -2  -8 -20  132.10    4.55
   2   8  21   34.56    1.67
  -2  -8 -21   30.72    1.73
   2   9 -22    1.13    0.89
   2   9 -21    3.62    1.06
   2   9 -20   -0.08    0.92
   2   9 -20    0.26    0.84
   2   9 -19  107.32    4.06
   2   9 -19  103.85    3.98
   2   9 -18    2.32    1.16
   2   9 -18    0.97    1.00
   2   9 -17    4.76    1.25
   2   9 -17    3.09    1.23
   2   9 -16  124.52    4.68
   2   9 -16  129.89    4.64
   2   9 -16  119.87    4.07
   2   9 -15   17.35    1.74
   2   9 -15   16.77    1.75
   2   9 -15   14.72    1.26
   2   9 -14    0.96    0.72
   2   9 -14    1.59    0.72
   2   9 -14    0.79    1.08
   2   9 -13    2.53    0.77
   2   9 -13    2.58    0.78
   2   9 -13    1.57    1.07
   2   9 -12    1.84    0.77
   2   9 -12    2.08    0.76
   2   9 -12    1.15    1.02
   2   9 -12    1.26    1.16
   2   9 -11   37.95    1.77
   2   9 -11   37.35    2.18
   2   9 -11   34.90    1.73
   2   9 -11   34.22    2.20
   2   9 -10    0.46    0.61
   2   9 -10    0.36    0.63
   2   9 -10    1.17    1.01
   2   9 -10    0.15    0.98
   2   9  -9    7.73    0.93
   2   9  -9    5.56    1.13
   2   9  -9    7.24    0.86
   2   9  -9    6.96    1.19
   2   9  -8    7.01    0.87
   2   9  -8    7.33    1.17
   2   9  -8    6.90    1.12
   2   9  -8    7.16    0.82
   2   9  -7   16.64    1.17
   2   9  -7   19.78    1.63
   2   9  -7   21.77    1.18
   2   9  -7   17.91    1.14
   2   9  -6    4.33    0.98
   2   9  -6    5.17    0.78
   2   9  -6    5.83    1.07
   2   9  -6    4.75    0.66
   2   9  -6    4.43    0.71
   2   9  -5  113.90    3.41
   2   9  -5  117.29    3.27
   2   9  -5  107.61    3.29
   2   9  -5  107.98    3.64
   2   9  -4   18.67    1.69
   2   9  -4   27.21    1.44
   2   9  -4   26.70    1.37
   2   9  -4   29.33    1.60
   2   9  -4   36.52    1.43
   2   9  -3    6.70    1.27
   2   9  -3    5.69    0.84
   2   9  -3    5.02    0.68
   2   9  -3    5.71    0.75
   2   9  -2  237.99    6.31
   2   9  -2  237.14    6.02
   2   9  -1  201.95    5.96
   2   9  -1  208.34    6.48
   2   9  -1  231.25    5.84
   2   9  -1  223.34    5.76
   2   9   0   81.38    2.75
   2   9   0   83.77    2.78
   2   9   0   83.74    2.73
   2   9   1    0.80    0.97
   2   9   1    2.10    0.70
   2   9   1    1.26    0.65
   2   9   1    1.89    0.59
   2   9   2   34.34    1.85
   2   9   2   33.62    1.64
   2   9   2   31.67    1.52
   2   9   3  338.79    8.80
   2   9   3  337.95    8.54
   2   9   3  324.90    8.52
   2   9   4  580.94   14.57
   2   9   4  607.41   14.62
   2   9   4  566.18   14.56
   2   9   5    3.34    0.82
   2   9   5    3.46    0.80
   2   9   5    3.41    0.78
   2   9   6   26.20    1.54
   2   9   6   26.05    1.54
   2   9   6   27.19    1.55
   2   9   7  560.59   13.59
   2   9   7  559.16   13.71
   2   9   7  534.35   13.71
   2   9   8   15.51    1.31
   2   9   8   15.00    1.22
   2   9   8   13.72    1.26
   2   9   9  108.35    3.56
   2   9   9  113.35    3.78
   2   9   9  109.32    3.82
   2   9  10   32.16    1.70
   2   9  10   35.62    1.94
   2   9  10   32.37    1.92
   2   9  11   31.29    1.60
   2   9  11   32.53    1.86
   2   9  11   33.98    2.00
  -2  -9 -11   28.03    2.38
   2   9  12   -0.14    0.61
   2   9  12    0.62    0.87
  -2  -9 -12    1.57    1.27
   2   9  12    0.62    0.89
   2   9  13    1.70    0.67
   2   9  13    3.35    0.91
  -2  -9 -13    1.72    1.26
   2   9  13    2.21    0.99
   2   9  14   69.79    2.87
  -2  -9 -14   64.58    3.41
   2   9  14   66.61    2.96
   2   9  15    9.94    1.23
   2   9  15   10.18    1.30
  -2  -9 -15    8.50    1.55
   2   9  16  175.38    5.40
  -2  -9 -16  169.01    5.91
   2   9  16  179.47    5.55
   2   9  17   13.85    1.32
  -2  -9 -17   14.00    1.61
   2   9  17   14.69    1.41
   2   9  18    1.13    0.80
  -2  -9 -18    0.54    0.99
   2   9  18    1.18    0.86
   2   9  19    5.50    0.93
  -2  -9 -19    3.16    0.97
   2   9  19    4.27    0.92
   2   9  20    5.83    0.86
   2   9  20    6.32    0.95
  -2  -9 -20    4.79    0.94
   2   9  21    1.68    0.68
   2  10 -21   -0.31    0.90
   2  10 -20    3.61    1.07
   2  10 -20    1.80    0.92
   2  10 -19   10.48    1.42
   2  10 -19    9.72    1.34
   2  10 -18    5.56    1.30
   2  10 -18    6.35    1.34
   2  10 -17   25.01    2.07
   2  10 -17   29.10    2.04
   2  10 -16    0.55    1.15
   2  10 -16    0.98    1.16
   2  10 -15   65.73    3.36
   2  10 -15   66.55    3.16
   2  10 -15   67.06    2.74
   2  10 -14  166.76    5.62
   2  10 -14  166.82    5.13
   2  10 -13   45.62    2.04
   2  10 -13   46.29    2.59
   2  10 -13   44.14    2.12
   2  10 -12   52.14    2.25
   2  10 -12   56.31    2.83
   2  10 -12   51.97    2.29
   2  10 -11   47.52    2.11
   2  10 -11   53.20    2.69
   2  10 -11   47.40    2.16
   2  10 -10  192.27    5.45
   2  10 -10  192.24    6.01
   2  10 -10  185.10    5.44
   2  10  -9   14.66    1.18
   2  10  -9   14.54    1.51
  -2 -10   9   13.19    1.15
   2  10  -9   12.46    1.12
   2  10  -8  202.43    5.80
   2  10  -8  199.70    5.78
   2  10  -7    0.26    0.69
   2  10  -7    2.00    0.70
   2  10  -6   30.34    1.90
   2  10  -6   33.74    1.70
   2  10  -6   31.30    1.60
   2  10  -6   32.16    1.49
   2  10  -5   36.80    2.17
   2  10  -5   41.59    1.91
   2  10  -5   43.93    1.77
   2  10  -5   40.50    1.85
   2  10  -4  114.71    4.18
   2  10  -4  117.28    3.71
   2  10  -4  107.06    3.56
   2  10  -4  118.62    3.50
   2  10  -3   47.92    2.56
   2  10  -3   49.20    2.07
   2  10  -3   42.07    1.91
   2  10  -3   43.85    1.82
   2  10  -2  118.00    3.77
   2  10  -2  109.56    3.43
   2  10  -1    1.35    1.21
   2  10  -1    2.12    0.81
   2  10  -1    1.23    0.60
   2  10   0    1.02    1.18
   2  10   0    2.21    0.67
   2  10   0    2.09    0.69
   2  10   1  103.73    3.41
   2  10   1  101.37    3.36
   2  10   2   21.17    1.66
   2  10   2   20.94    1.33
   2  10   2   20.25    1.32
   2  10   3  148.66    4.98
   2  10   3  145.68    4.57
   2  10   3  150.59    4.58
   2  10   4   63.60    2.90
   2  10   4   65.01    2.53
   2  10   4   63.15    2.52
   2  10   5   17.80    1.35
   2  10   5   17.82    1.32
   2  10   5   15.71    1.30
   2  10   6  398.25   10.33
   2  10   6  401.12   10.23
   2  10   6  401.04   10.39
   2  10   7  212.77    6.12
   2  10   7  208.90    5.95
   2  10   7  214.75    6.20
   2  10   8  194.20    5.69
   2  10   8  189.29    5.45
   2  10   8  187.67    5.71
   2  10   9  104.46    3.69
   2  10   9  101.79    3.44
   2  10   9  103.50    3.74
   2  10  10  196.06    5.68
   2  10  10  179.16    5.26
   2  10  10  192.26    5.74
   2  10  11   37.74    2.09
   2  10  11   41.28    2.22
  -2 -10 -11   36.13    2.62
   2  10  12   46.17    2.29
  -2 -10 -12   44.85    2.86
   2  10  12   46.04    2.39
   2  10  13   16.91    1.49
   2  10  13   17.75    1.53
  -2 -10 -13   17.73    1.97
   2  10  14    0.31    0.85
  -2 -10 -14   -0.05    1.19
   2  10  14    0.19    0.93
   2  10  15   63.39    2.68
  -2 -10 -15   54.99    3.01
   2  10  15   61.82    2.73
   2  10  16   49.12    2.30
   2  10  16   44.50    2.19
   2  10  16   47.33    2.33
  -2 -10 -16   41.13    2.50
   2  10  17    6.38    0.99
  -2 -10 -17    5.56    1.17
   2  10  17    7.08    1.07
   2  10  18   24.52    1.51
  -2 -10 -18   23.03    1.67
   2  10  19    2.66    0.75
   2  10  19    3.54    0.83
   2  10  20    0.36    0.64
   2  11 -20    2.90    1.00
   2  11 -19    5.11    1.16
   2  11 -18   92.14    3.68
   2  11 -18   93.24    3.88
   2  11 -17   10.47    1.47
   2  11 -17    9.77    1.59
   2  11 -16    2.94    1.20
   2  11 -16    3.42    1.35
   2  11 -15   86.98    3.70
   2  11 -15   91.33    4.15
   2  11 -14   39.69    2.42
   2  11 -14   37.28    2.02
   2  11 -13   17.05    1.30
   2  11 -13   17.32    1.76
   2  11 -13   17.07    1.38
   2  11 -12   27.17    1.59
   2  11 -12   24.18    1.99
   2  11 -12   26.40    1.67
   2  11 -11  560.68   13.53
   2  11 -11  520.79   13.58
   2  11 -10   14.40    1.26
   2  11 -10   15.17    1.29
   2  11  -9   96.59    3.36
  -2 -11   9   96.69    3.34
   2  11  -9   97.43    3.41
   2  11  -8    1.54    0.76
   2  11  -8    1.58    0.76
  -2 -11   8    2.22    0.88
   2  11  -7   21.78    1.44
   2  11  -7   21.77    1.46
   2  11  -6   18.56    1.37
   2  11  -6   18.82    1.21
   2  11  -6   18.57    1.33
   2  11  -5    0.18    0.80
   2  11  -5    0.43    0.71
   2  11  -5    0.64    0.64
   2  11  -4  476.51   12.33
   2  11  -4  460.89   11.75
   2  11  -4  453.98   11.43
   2  11  -3   14.17    1.70
   2  11  -3   16.74    1.39
   2  11  -3   19.74    1.24
   2  11  -2  127.67    4.29
   2  11  -2  136.21    4.04
   2  11  -1    7.28    1.13
   2  11  -1    6.38    0.89
   2  11   0   30.38    1.90
   2  11   0   29.87    1.62
   2  11   1  217.41    6.16
   2  11   1  204.77    6.06
   2  11   2    4.64    1.10
   2  11   2    7.03    0.97
   2  11   2    7.81    0.97
   2  11   3   69.37    3.08
   2  11   3   66.19    2.64
   2  11   3   66.79    2.64
   2  11   4    5.03    1.23
   2  11   4    4.42    0.90
   2  11   4    3.83    0.90
   2  11   5  176.81    5.86
   2  11   5  180.72    5.37
   2  11   5  180.36    5.40
   2  11   6    7.89    1.46
   2  11   6    9.88    1.13
   2  11   6    9.58    1.16
   2  11   7    6.06    1.02
   2  11   7    4.95    0.97
   2  11   8   29.21    1.78
   2  11   8   24.33    1.72
   2  11   9   14.60    1.31
   2  11   9   17.47    1.48
   2  11  10    7.52    1.10
  -2 -11 -10    4.39    1.45
   2  11  10    6.55    1.11
   2  11  11    3.66    0.92
  -2 -11 -11    3.37    1.41
   2  11  11    3.62    1.04
   2  11  12    1.49    0.87
  -2 -11 -12    0.64    1.24
   2  11  12    1.60    0.99
   2  11  13    3.21    1.10
   2  11  13    1.85    0.93
   2  11  13    1.06    0.92
  -2 -11 -13    0.86    1.24
   2  11  14   12.61    1.34
   2  11  14   12.26    1.40
   2  11  15    8.76    1.19
   2  11  15    9.25    1.13
   2  11  15    8.09    1.14
   2  11  16   28.07    1.67
   2  11  16   22.88    1.53
   2  11  16   26.73    1.71
   2  11  17    2.13    0.77
   2  11  17    0.94    0.76
   2  11  18    7.82    0.91
   2  11  18    8.76    1.03
   2  11  19    0.46    0.63
   2  12 -19   28.77    1.95
   2  12 -18   28.35    2.11
   2  12 -17    1.78    1.25
   2  12 -16    5.43    1.45
   2  12 -15    5.62    1.51
   2  12 -14    8.64    1.78
   2  12 -13   19.54    1.53
   2  12 -12   46.85    2.19
   2  12 -12   45.20    2.29
   2  12 -11   81.45    3.04
   2  12 -11   81.23    3.08
   2  12 -11   82.61    3.23
   2  12 -10   15.91    1.35
   2  12 -10   17.01    1.45
   2  12  -9    6.61    1.03
   2  12  -9    4.93    0.99
  -2 -12   9    4.82    0.98
   2  12  -8    8.49    1.08
  -2 -12   8    7.28    1.10
   2  12  -8    8.63    1.11
   2  12  -7   55.46    2.46
  -2 -12   7   57.85    2.57
   2  12  -7   52.22    2.44
   2  12  -6    5.24    0.96
   2  12  -6    3.93    0.93
   2  12  -6    6.14    0.85
   2  12  -5    0.03    0.87
   2  12  -5    0.84    0.68
   2  12  -4    5.45    1.06
   2  12  -4    3.60    0.79
   2  12  -3   29.72    1.82
   2  12  -3   24.09    1.46
   2  12  -2    8.49    1.22
   2  12  -2    3.84    0.82
   2  12  -1  507.11   13.27
   2  12  -1  520.87   12.84
   2  12   0  268.00    7.85
   2  12   0  277.42    7.43
   2  12   1   20.23    1.41
   2  12   2  175.72    5.33
   2  12   2  179.16    5.31
   2  12   3    1.32    1.17
   2  12   3    0.63    0.75
   2  12   3    0.44    0.72
   2  12   4  163.98    5.62
   2  12   4  162.56    5.03
   2  12   4  164.51    5.08
   2  12   5  198.29    6.41
   2  12   5  196.98    5.84
   2  12   5  197.51    5.89
   2  12   6  123.38    4.60
   2  12   6  113.29    3.95
   2  12   6  114.64    4.02
   2  12   7    0.65    1.08
   2  12   7    0.64    0.79
   2  12   7    0.64    0.88
   2  12   8   60.28    3.00
   2  12   8   57.39    2.54
   2  12   8   57.07    2.64
   2  12   9   72.65    3.35
   2  12   9   68.21    2.88
   2  12   9   71.85    3.00
   2  12  10   38.32    2.10
   2  12  10   44.43    2.29
   2  12  11  182.94    5.89
   2  12  11  198.89    6.13
   2  12  12    5.82    1.26
   2  12  12    4.55    0.96
   2  12  12    4.83    1.11
   2  12  13   30.09    1.82
   2  12  13   33.97    2.02
   2  12  14   46.75    2.20
   2  12  14   49.34    2.41
   2  12  15   12.37    1.29
   2  12  15   11.25    1.12
   2  12  15    9.89    1.18
   2  12  16   -0.45    0.71
   2  12  16    0.15    0.75
   2  12  17    7.15    0.86
   2  12  17    8.04    0.96
   2  13 -18   16.81    1.67
   2  13 -17    1.58    1.20
   2  13 -16    2.85    1.35
   2  13 -15   13.60    1.82
   2  13 -14    2.31    1.40
   2  13 -13    7.57    1.79
   2  13 -12   12.12    1.33
   2  13 -11  112.14    3.83
   2  13 -11  110.70    3.84
   2  13 -11  110.75    4.03
   2  13 -10    1.41    0.83
   2  13 -10    1.62    0.89
   2  13  -9   33.47    1.90
  -2 -13   9   27.08    1.83
   2  13  -9   29.00    1.91
   2  13  -8  322.29    8.76
  -2 -13   8  319.23    8.83
   2  13  -7   78.24    3.20
  -2 -13   7   91.85    3.47
   2  13  -6    5.24    1.02
  -2 -13   6    6.77    1.25
   2  13  -5  111.19    4.04
   2  13  -5  110.00    3.73
   2  13  -4   61.24    2.78
   2  13  -4   60.87    2.48
   2  13  -3   48.82    2.55
   2  13  -3   57.52    2.35
   2  13  -2   83.64    3.44
   2  13  -2   86.13    3.10
   2  13  -1  206.41    6.33
   2  13  -1  198.92    5.84
   2  13   0   10.73    1.41
   2  13   0    9.98    1.13
   2  13   1   22.62    1.87
   2  13   1   21.33    1.47
   2  13   2    9.98    1.14
   2  13   3    4.60    0.98
   2  13   3    5.34    0.97
   2  13   4    7.34    1.41
   2  13   4    4.44    0.97
   2  13   4    5.26    0.98
   2  13   5   28.81    2.16
   2  13   5   29.62    1.80
   2  13   5   27.34    1.77
   2  13   6   26.31    2.09
   2  13   6   23.65    1.66
   2  13   6   24.46    1.70
   2  13   7   44.75    2.27
   2  13   7   45.55    2.34
   2  13   8   23.53    2.02
   2  13   8   21.72    1.58
   2  13   8   21.58    1.64
   2  13   9    2.78    1.23
   2  13   9    2.70    0.92
   2  13   9    4.16    1.05
   2  13  10    4.26    1.29
   2  13  10    2.96    0.93
   2  13  10    2.42    0.98
   2  13  11    1.37    1.14
   2  13  11    0.16    0.77
   2  13  11   -0.25    0.87
   2  13  12   31.21    1.78
   2  13  12   32.35    1.93
   2  13  13   73.74    2.86
   2  13  13   76.80    3.04
   2  13  14   50.96    2.22
   2  13  14   58.45    2.47
   2  13  15   33.52    1.64
   2  13  15   33.99    1.78
   2  13  16   31.15    1.61
   2  14 -17   51.95    2.35
   2  14 -17   47.47    2.65
   2  14 -16    6.88    1.13
   2  14 -16    5.88    1.43
   2  14 -15    0.40    1.27
   2  14 -15   -0.18    0.86
   2  14 -14  129.15    4.32
   2  14 -14  111.29    4.93
   2  14 -13    2.86    1.54
   2  14 -13    3.73    1.00
   2  14 -12    1.81    0.91
   2  14 -11  148.04    4.92
   2  14 -11  147.80    4.72
   2  14 -10    5.97    1.05
   2  14 -10    7.22    1.20
   2  14 -10    5.97    1.10
   2  14  -9   33.69    2.02
   2  14  -9   32.31    1.92
  -2 -14   9   29.03    1.93
   2  14  -8   52.63    2.50
   2  14  -8   57.85    2.62
   2  14  -7   12.29    1.35
   2  14  -7   13.24    1.43
  -2 -14   7   11.20    1.50
   2  14  -6  166.46    5.52
   2  14  -6  181.43    5.61
  -2 -14   6  178.34    5.74
   2  14  -5    6.18    1.20
   2  14  -5    5.82    1.18
  -2 -14   5    5.11    1.29
   2  14  -4    6.96    1.18
   2  14  -4    6.50    1.18
  -2 -14   4    9.29    1.52
   2  14  -4    7.95    1.03
   2  14  -3    0.69    0.95
   2  14  -3    0.57    0.98
  -2 -14   3    1.09    1.19
   2  14  -3    1.13    0.75
   2  14  -2   49.89    2.61
   2  14  -2   43.82    2.13
   2  14  -1    7.78    1.34
   2  14  -1    6.93    1.05
   2  14   0    1.07    1.10
   2  14   0    1.52    0.81
   2  14   1   78.26    3.53
   2  14   1   79.65    3.07
   2  14   2   21.57    1.55
   2  14   3   10.50    1.19
   2  14   4   89.41    3.81
   2  14   4   83.16    3.25
   2  14   5    5.32    1.39
   2  14   5    3.42    0.96
   2  14   6   18.72    1.82
   2  14   6   15.92    1.39
   2  14   6   15.98    1.45
   2  14   7    1.35    1.22
   2  14   7    1.52    0.81
   2  14   7    1.09    0.86
   2  14   7    0.85    0.89
   2  14   8   16.47    1.75
   2  14   8   16.16    1.25
   2  14   8   13.77    1.30
   2  14   8   12.76    1.36
   2  14   9   48.70    2.27
   2  14   9   49.53    2.41
   2  14  10    9.90    1.43
   2  14  10    5.77    1.00
  -2 -14 -10    6.71    1.06
   2  14  10    6.93    1.09
   2  14  11    0.24    1.02
   2  14  11    0.11    0.73
  -2 -14 -11    0.56    0.73
   2  14  11    0.64    0.82
   2  14  12    0.59    0.95
   2  14  12    1.46    0.72
   2  14  12    1.24    0.81
   2  14  13    2.89    0.95
   2  14  13    2.30    0.82
   2  14  14    6.10    0.96
   2  14  14    5.62    0.88
   2  15 -16   31.84    2.22
   2  15 -15    1.09    0.94
   2  15 -15    0.98    1.21
   2  15 -15    0.60    0.78
   2  15 -14    3.18    1.05
   2  15 -14    2.47    1.41
   2  15 -14    4.64    1.00
   2  15 -13   59.86    2.67
   2  15 -13   60.91    2.80
   2  15 -12    0.46    0.92
   2  15 -12    1.69    1.53
   2  15 -12    0.93    0.90
   2  15 -11    3.84    1.06
   2  15 -11    4.16    1.07
   2  15 -10   88.27    3.43
   2  15 -10   95.86    3.61
   2  15 -10   91.95    3.48
   2  15  -9   12.63    1.30
   2  15  -9   13.77    1.45
   2  15  -9   11.16    1.39
   2  15  -8   51.53    2.51
   2  15  -8   56.22    2.69
  -2 -15   8   55.06    2.68
   2  15  -8   58.92    2.83
   2  15  -7   16.19    1.51
   2  15  -7   14.19    1.60
   2  15  -6  399.91   10.24
  -2 -15   6  377.06   10.34
   2  15  -5   47.79    2.47
  -2 -15   5   53.71    2.80
   2  15  -4   21.47    1.78
  -2 -15   4   27.97    2.15
   2  15  -3  432.85   12.01
   2  15  -3  435.64   11.48
   2  15  -2  113.43    4.35
   2  15  -2  110.38    3.87
   2  15  -1    1.27    1.10
  -2 -15   1    1.30    1.34
   2  15  -1    0.03    0.84
   2  15   0  262.42    7.87
   2  15   0  239.60    7.19
   2  15   1  170.33    5.69
   2  15   1  161.75    5.08
   2  15   2    7.86    1.46
   2  15   2    8.78    1.14
   2  15   3   68.85    2.82
   2  15   4    0.66    0.81
   2  15   5   11.65    1.60
   2  15   5   10.84    1.22
   2  15   6    3.67    0.93
   2  15   6    3.25    1.22
   2  15   6    3.67    0.99
   2  15   7   26.49    1.97
   2  15   7   26.42    1.56
  -2 -15  -7   22.36    1.71
   2  15   8    2.57    1.17
  -2 -15  -8    3.76    0.99
   2  15   8    2.72    0.87
   2  15   9   13.06    1.52
  -2 -15  -9   11.55    1.19
   2  15   9   11.70    1.17
   2  15  10   38.28    2.19
  -2 -15 -10   38.94    1.85
   2  15  10   36.41    1.88
   2  15  11    9.93    1.23
   2  15  11    8.64    1.01
   2  15  12   31.81    1.78
   2  15  12   26.48    1.50
   2  16 -13   74.71    2.92
   2  16 -13   67.61    3.45
   2  16 -12   18.88    1.52
   2  16 -12   22.74    2.14
   2  16 -11    2.14    1.47
   2  16 -11    1.66    0.92
   2  16 -10   16.71    1.51
   2  16 -10   23.11    2.26
   2  16  -9  142.30    4.82
   2  16  -9  149.38    5.78
   2  16  -9  150.99    4.90
   2  16  -8   14.94    1.42
   2  16  -8   19.26    1.60
  -2 -16   8   15.50    1.51
   2  16  -8   21.25    2.26
   2  16  -8   19.69    1.70
   2  16  -7   19.69    1.61
   2  16  -7   14.09    1.39
   2  16  -7   16.17    2.08
  -2 -16   7   12.72    1.48
   2  16  -7   19.81    1.72
   2  16  -6  125.80    4.52
  -2 -16   6  124.43    4.68
   2  16  -5   11.24    1.35
  -2 -16   5   10.59    1.49
   2  16  -4   13.56    1.44
  -2 -16   4   10.75    1.55
   2  16  -3    0.09    0.96
  -2 -16   3    1.88    1.22
   2  16  -3    0.94    1.11
   2  16  -2    7.94    1.31
  -2 -16   2   10.94    1.57
   2  16  -1   10.07    1.41
  -2 -16   1    8.28    1.42
   2  16   0   24.90    1.97
  -2 -16   0   31.45    2.17
   2  16   1  103.93    4.16
  -2 -16  -1  116.14    4.30
   2  16   2    4.25    1.25
   2  16   2    4.00    0.91
  -2 -16  -3   99.81    3.78
   2  16   3   87.34    3.22
   2  16   4   24.31    1.68
   2  16   4   21.03    1.46
   2  16   5   45.27    2.56
   2  16   5   56.09    2.38
  -2 -16  -5   55.04    2.55
   2  16   5   46.21    2.16
   2  16   6   21.68    1.78
   2  16   6   23.24    1.48
  -2 -16  -6   24.64    1.68
   2  16   6   18.12    1.34
   2  16   7   22.46    1.72
   2  16   7   21.71    1.37
  -2 -16  -7   17.91    1.46
   2  16   7   15.35    1.26
   2  16   8   12.26    1.39
  -2 -16  -8   10.77    1.15
   2  16   8   10.46    1.05
   2  16   9   35.69    1.97
  -2 -16  -9   35.17    1.72
   2  16   9   29.60    1.59
   2  16  10   12.65    1.26
   2  17 -10    1.49    1.26
   2  17  -9    1.36    1.21
   2  17  -8    2.21    1.28
   2  17  -8    1.72    0.91
  -2 -17   7   12.35    1.37
   2  17  -7   15.63    1.74
   2  17  -7   15.77    1.52
   2  17  -6    0.49    0.88
   2  17  -6   -0.23    1.10
  -2 -17   6    0.68    0.99
   2  17  -6    1.72    1.03
   2  17  -5    1.11    0.90
  -2 -17   5    2.87    1.09
   2  17  -5    2.55    1.08
   2  17  -4   46.80    2.41
  -2 -17   4   42.57    2.49
   2  17  -3   14.57    1.48
  -2 -17   3    8.76    1.44
   2  17  -2   43.08    2.34
  -2 -17   2   40.40    2.40
   2  17  -1   70.11    3.14
  -2 -17   1   72.87    3.26
   2  17   0    5.04    1.17
  -2 -17   0    5.25    1.28
   2  17   0    6.86    1.16
   2  17   1   27.59    1.91
  -2 -17  -1   25.25    1.90
   2  17   2   49.64    2.58
   2  17   2   58.34    2.57
   2  17   3   10.11    1.33
  -2 -17  -3    7.17    1.25
   2  17   3    9.83    1.17
  -2 -17  -4  102.18    3.79
   2  17   4  116.14    3.77
  -2 -17  -5    5.49    1.05
   2  17   5    9.01    1.02
   2  17   6    1.53    0.93
  -2 -17  -6    4.05    0.93
   2  17   6    1.73    0.67
   2  17   7   59.45    2.53
  -2 -17  -7   53.48    2.27
   2  18  -5    4.11    1.01
  -2 -18   4   26.76    1.85
   2  18  -4   47.55    2.25
  -2 -18   3   83.94    3.44
   2  18  -3  106.66    3.70
   2  18  -2    6.66    1.11
  -2 -18   2    6.59    1.23
   2  18  -1    7.77    1.17
   2  18  -1   11.41    1.25
   2  18   0   17.87    1.51
  -2 -18   0   21.99    1.64
   2  18   0   21.35    1.56
   2  18   1  123.33    4.25
  -2 -18  -1  112.69    4.16
   2  18   2   14.10    1.36
   2  18   2   15.69    1.31
  -2 -18  -3    6.08    1.06
   3 -18  -4   57.29    2.61
   3 -18  -4   69.02    2.58
   3 -18  -3    0.50    0.95
   3 -18  -3    9.70    1.26
   3 -18  -2    1.76    1.03
   3 -18  -2   15.58    1.49
   3 -18  -1    2.62    1.16
   3 -18   1    1.02    1.16
   3 -18   1   18.56    1.69
   3 -18   2   20.09    1.87
   3 -18   2   48.06    2.39
   3 -18   3    0.64    1.14
   3 -18   3   17.54    1.67
   3 -18   4   34.44    2.29
   3 -18   4   55.71    2.55
   3 -18   5   24.63    1.92
   3 -18   5   36.56    2.10
   3 -18   6   34.36    2.09
  -3  17   8   93.93    3.32
   3 -17  -8   76.58    3.22
   3 -17  -7   33.69    2.10
   3 -17  -7   30.26    1.78
  -3  17   6    3.03    1.00
   3 -17  -6    1.78    0.97
  -3  17   5   95.66    3.65
   3 -17  -5   88.40    3.60
  -3  17   4   25.90    1.83
   3 -17  -4   28.21    2.03
  -3  17   3    5.11    1.11
   3 -17  -3    4.89    1.30
  -3  17   2   63.26    2.75
   3 -17  -2   61.49    3.10
  -3  17   2   62.97    2.51
  -3  17   1   94.14    3.48
   3 -17  -1   91.24    3.90
  -3  17   1   92.10    3.30
  -3  17   0   11.80    1.29
  -3  17   0   12.86    1.29
   3 -17   1   11.63    1.75
  -3  17  -1   13.83    1.38
   3 -17   2   18.29    1.94
   3 -17   3   12.02    1.74
  -3  17  -3   18.99    1.53
   3 -17   4   35.70    2.54
  -3  17  -4   49.68    2.35
   3 -17   5   21.97    2.02
   3 -17   5   57.77    2.76
   3 -17   6    9.93    1.51
   3 -17   6   22.86    1.93
   3 -17   7    1.88    1.14
   3 -17   7    9.81    1.57
   3 -17   8   20.45    1.70
   3 -17   8   23.15    1.75
   3 -17   9    1.74    1.00
  -3  16  10   19.49    1.55
   3 -16 -10   13.83    1.42
  -3  16   9    1.24    0.97
   3 -16  -9    0.27    1.01
   3 -16  -8   94.71    3.88
   3 -16  -8   98.51    3.57
   3 -16  -8  106.74    3.44
  -3  16   7    4.07    1.14
   3 -16  -7    0.25    0.94
  -3  16   6    1.45    1.04
   3 -16  -6   -0.12    1.09
  -3  16   5    0.69    1.03
   3 -16  -5    0.26    1.16
  -3  16   5    1.21    0.79
  -3  16   4    6.07    1.22
   3 -16  -4    3.83    1.41
  -3  16   4    6.07    1.01
  -3  16   3   83.91    3.45
   3 -16  -3   78.41    3.64
  -3  16   3   81.31    3.02
  -3  16   2    2.04    1.09
   3 -16  -2    2.66    1.50
  -3  16   2    2.02    0.97
  -3  16   1    7.08    1.24
  -3  16   1    8.35    1.23
  -3  16   0   75.61    3.23
  -3  16   0   93.79    3.41
  -3  16  -1   19.27    1.57
   3 -16   1   13.45    1.94
  -3  16  -2    1.23    0.88
   3 -16   2    0.44    1.39
   3 -16   3   12.21    1.87
  -3  16  -3   22.30    1.72
   3 -16   4    7.57    1.61
  -3  16  -4    5.99    1.22
   3 -16   5    0.67    1.28
  -3  16  -5    0.19    1.01
   3 -16   6    0.30    1.24
  -3  16  -6    0.25    0.91
   3 -16   7    4.89    1.36
  -3  16  -7    6.85    1.14
  -3  16  -8   37.85    2.01
   3 -16   8   43.27    2.38
   3 -16   9    3.37    1.17
  -3  16  -9    1.76    0.85
   3 -16   9   -0.04    1.02
  -3  16 -10    4.95    1.00
   3 -16  10    3.41    1.07
  -3  16 -11   46.45    2.18
  -3  16 -11   43.95    2.37
  -3  16 -12   28.55    1.66
  -3  16 -12   23.21    1.75
  -3  16 -13   19.13    1.55
  -3  15  14   60.51    2.52
  -3  15  13    0.95    0.88
   3 -15 -13   -0.05    1.14
   3 -15 -12   44.02    2.19
  -3  15  12   50.22    2.38
   3 -15 -11   47.22    2.39
   3 -15 -10    1.95    1.07
  -3  15  10    3.88    1.16
  -3  15   9   42.40    2.35
   3 -15  -9   30.87    2.17
   3 -15  -9   28.78    1.80
   3 -15  -9   40.05    1.86
  -3  15   8   88.64    3.66
   3 -15  -8   99.82    3.30
  -3  15   7    5.69    1.34
   3 -15  -7    3.36    1.21
  -3  15   7    5.19    0.86
  -3  15   6   35.31    2.30
  -3  15   6   33.18    1.68
  -3  15   5    1.72    1.18
   3 -15  -5    1.71    1.32
  -3  15   5    1.54    0.89
  -3  15   4    5.43    1.30
  -3  15   4    5.20    1.04
  -3  15   3   68.45    3.13
   3 -15  -3   58.91    3.31
  -3  15   3   66.64    2.69
  -3  15   2   10.60    1.40
  -3  15   2   12.35    1.33
  -3  15   1    5.13    1.22
  -3  15   1    9.28    1.23
  -3  15   0  188.22    6.10
  -3  15   0  212.64    6.11
  -3  15  -1    6.39    1.14
   3 -15   1    5.17    1.67
  -3  15  -1    7.48    1.27
  -3  15  -2  136.08    4.43
   3 -15   2  123.78    5.13
  -3  15  -3  102.86    3.85
   3 -15   3  102.61    4.61
   3 -15   4    1.59    1.41
  -3  15  -4    2.36    1.17
  -3  15  -5   28.71    1.82
  -3  15  -5   35.38    2.12
  -3  15  -6    3.81    1.18
  -3  15  -6    3.44    1.13
  -3  15  -6    3.26    0.93
   3 -15   6    2.33    1.35
  -3  15  -7   40.63    2.12
  -3  15  -7   42.34    2.27
   3 -15   7   33.51    2.38
  -3  15  -7   40.42    2.38
  -3  15  -8   12.43    1.33
  -3  15  -8   12.53    1.35
   3 -15   8   11.19    1.53
  -3  15  -8   12.44    1.46
  -3  15  -9   54.49    2.50
  -3  15  -9   52.31    2.35
   3 -15   9   55.37    2.66
  -3  15  -9   52.32    2.69
  -3  15 -10   11.13    1.25
   3 -15  10    7.04    1.24
  -3  15 -10   10.10    1.35
  -3  15 -11    8.14    1.10
  -3  15 -11    6.94    1.28
  -3  15 -12    3.54    0.94
  -3  15 -12    3.29    1.03
  -3  15 -13   12.11    1.23
  -3  15 -13   12.84    1.40
  -3  15 -14    4.12    0.90
  -3  15 -14    3.24    0.95
  -3  15 -15    3.73    0.98
   3 -14 -15   49.02    2.71
   3 -14 -14    1.04    1.24
   3 -14 -13   12.15    1.32
   3 -14 -13   10.08    1.70
   3 -14 -12    2.25    1.04
   3 -14 -11    0.21    1.04
   3 -14 -10   59.74    2.98
   3 -14 -10   62.71    2.57
   3 -14  -9    7.99    1.20
   3 -14  -9   18.96    1.49
   3 -14  -8   -0.08    1.00
  -3  14   8    0.05    0.61
   3 -14  -7   14.14    1.63
  -3  14   7    8.04    0.95
   3 -14  -6  382.09   10.13
  -3  14   6  339.24    9.06
   3 -14  -5   61.50    3.19
  -3  14   5   61.03    2.46
  -3  14   4    9.83    1.38
   3 -14  -4    8.27    1.62
  -3  14   4    7.55    1.08
  -3  14   3  120.43    4.35
  -3  14   3  116.49    3.85
  -3  14   2    4.56    1.13
   3 -14  -2    5.67    1.61
  -3  14   2    2.51    0.97
  -3  14   1   38.77    2.23
  -3  14   1   38.03    2.05
  -3  14   0   15.53    1.47
  -3  14   0   16.75    1.53
  -3  14  -1   15.65    1.45
   3 -14   1   15.84    2.00
  -3  14  -1   17.40    1.60
  -3  14  -2   86.36    3.33
   3 -14   2   90.94    4.14
  -3  14  -3   24.20    1.64
  -3  14  -3   25.48    1.70
  -3  14  -3   26.18    1.91
  -3  14  -4  300.07    8.18
   3 -14   4  283.49    8.86
  -3  14  -5    0.78    1.05
  -3  14  -5    0.54    0.83
   3 -14   5    1.03    1.21
  -3  14  -6   87.29    3.29
   3 -14   6   79.24    3.74
  -3  14  -6   81.67    3.49
  -3  14  -7   43.76    2.23
  -3  14  -7   43.51    2.32
   3 -14   7   47.98    2.70
  -3  14  -7   45.39    2.49
  -3  14  -8  135.52    4.43
  -3  14  -8  137.90    4.54
   3 -14   8  125.58    4.73
  -3  14  -8  133.27    4.71
  -3  14  -9   92.49    3.41
   3 -14   9   87.67    3.50
  -3  14  -9   88.25    3.32
   3 -14   9   84.59    3.55
  -3  14  -9   90.59    3.63
  -3  14 -10   14.72    1.32
  -3  14 -10   15.86    1.28
  -3  14 -10   11.67    1.40
  -3  14 -11   41.04    2.10
   3 -14  11   32.92    2.00
  -3  14 -11   35.54    2.23
  -3  14 -11   38.76    2.29
  -3  14 -12   51.51    2.39
  -3  14 -12   50.08    2.61
  -3  14 -12   52.47    2.64
  -3  14 -13   12.34    1.25
  -3  14 -13    7.84    1.33
  -3  14 -13    9.83    1.26
  -3  14 -14   50.43    2.31
  -3  14 -14   46.98    2.46
  -3  14 -14   48.64    2.48
  -3  14 -15   17.06    1.35
  -3  14 -15   16.69    1.52
  -3  14 -15   17.56    1.49
  -3  14 -16    3.72    0.98
  -3  14 -16    3.67    0.89
  -3  14 -16    3.33    1.00
   3 -13 -16   46.61    2.72
   3 -13 -15    7.85    1.60
   3 -13 -14  100.58    4.50
   3 -13 -13   61.32    2.83
   3 -13 -12    0.37    1.08
   3 -13 -11    5.66    1.32
   3 -13 -10    9.05    1.48
   3 -13 -10    8.36    1.15
   3 -13  -9    6.14    1.19
  -3  13   9    6.39    0.81
   3 -13  -8   84.96    3.35
  -3  13   8   69.78    2.54
   3 -13  -7    0.44    1.12
  -3  13   7    0.44    0.64
   3 -13  -6   -0.09    1.20
  -3  13   6    0.65    0.70
   3 -13  -5  235.13    7.22
  -3  13   5  216.26    6.14
   3 -13  -4   85.10    3.70
  -3  13   4   69.08    2.75
   3 -13  -3   59.71    3.12
  -3  13   3   47.50    2.26
  -3  13   2  125.79    4.45
   3 -13  -2  130.96    5.04
  -3  13   2  122.43    4.14
  -3  13   1   35.61    2.13
  -3  13   1   41.98    2.17
  -3  13   0   27.07    1.84
  -3  13   0   29.24    1.90
  -3  13  -1  138.96    4.57
  -3  13  -1  140.11    4.69
   3 -13   1  132.50    5.27
  -3  13  -2  223.99    6.37
  -3  13  -2  219.74    6.24
   3 -13   2  206.59    7.03
  -3  13  -2  211.15    6.51
  -3  13  -3   10.59    1.20
  -3  13  -3    9.70    1.12
   3 -13   3   13.56    1.87
  -3  13  -3   10.08    1.43
  -3  13  -4   89.22    3.19
  -3  13  -4   93.45    3.34
  -3  13  -5   70.67    2.83
   3 -13   5   64.45    3.27
  -3  13  -6    1.26    1.03
  -3  13  -6    1.10    0.78
   3 -13   6    0.05    1.14
  -3  13  -7   84.33    3.17
  -3  13  -7   78.66    3.35
  -3  13  -8   62.52    2.63
   3 -13   8   54.94    2.79
  -3  13  -8   59.49    2.81
  -3  13  -9    2.23    1.03
  -3  13  -9    0.65    0.83
  -3  13  -9    1.47    0.84
   3 -13   9    1.44    1.04
  -3  13 -10  128.57    4.14
   3 -13  10  119.56    4.02
  -3  13 -10  116.12    3.87
  -3  13 -10  124.98    4.36
  -3  13 -11    7.63    1.13
  -3  13 -11    7.30    0.93
   3 -13  11    5.20    1.09
  -3  13 -11    7.32    1.25
  -3  13 -12    9.92    1.21
  -3  13 -12   10.34    1.42
  -3  13 -12    9.86    1.32
  -3  13 -13   13.09    1.32
  -3  13 -13   13.18    1.45
  -3  13 -14    0.99    0.94
  -3  13 -14    0.79    1.01
  -3  13 -14    0.67    0.84
  -3  13 -15   -0.08    0.84
  -3  13 -15    0.45    1.01
  -3  13 -15    0.21    0.80
  -3  13 -16    4.29    1.07
  -3  13 -16    3.82    1.11
  -3  13 -16    4.79    0.97
  -3  13 -17    1.60    0.89
  -3  13 -17    2.47    0.84
  -3  13 -17    1.54    0.97
  -3  13 -18    8.74    1.20
  -3  13 -18   10.31    1.20
   3 -12 -18   23.93    1.91
   3 -12 -17    1.02    1.21
  -3  12  17   -0.19    0.66
   3 -12 -16   24.25    2.25
  -3  12  16   23.91    1.45
   3 -12 -15   83.16    4.11
  -3  12  15   86.80    3.08
   3 -12 -14   30.44    1.93
  -3  12  14   29.77    1.70
   3 -12 -13   38.63    2.26
  -3  12  13   37.79    1.93
   3 -12 -12   40.14    2.39
  -3  12  12   40.46    2.01
   3 -12 -11    3.12    1.16
  -3  12  11    2.37    0.82
   3 -12 -10    3.14    0.99
   3 -12 -10   19.19    1.43
   3 -12  -9    0.33    0.90
  -3  12   9    0.70    0.55
   3 -12  -8    4.37    1.12
  -3  12   8    3.51    0.72
   3 -12  -7   31.72    2.13
  -3  12   7   23.04    1.33
   3 -12  -6    2.01    1.20
  -3  12   6    1.33    0.71
   3 -12  -5   78.06    3.48
  -3  12   5   61.89    2.46
   3 -12  -4  141.59    5.06
  -3  12   4  126.66    4.08
   3 -12  -3   51.95    3.06
  -3  12   3   65.03    2.56
   3 -12  -2   16.45    1.92
  -3  12   2   17.24    1.43
   3 -12  -1    4.62    1.52
  -3  12   1    5.11    1.15
  -3  12   0  147.04    4.67
  -3  12   0  131.21    4.47
  -3  12  -1   21.40    1.58
  -3  12  -1   19.32    1.38
   3 -12   1   22.08    2.09
  -3  12  -1   22.84    1.64
  -3  12  -2   62.31    2.49
  -3  12  -2   63.12    2.58
   3 -12   2   62.36    3.18
  -3  12  -2   62.53    2.72
  -3  12  -3   19.26    1.38
  -3  12  -3   19.11    1.40
  -3  12  -3   22.50    1.83
   3 -12   3   20.70    1.95
  -3  12  -3   22.24    1.64
  -3  12  -4  461.80   11.74
  -3  12  -4  456.87   11.80
   3 -12   4  431.07   12.48
  -3  12  -5    8.05    0.90
  -3  12  -5    6.37    0.93
  -3  12  -5    6.08    1.30
  -3  12  -6    6.07    0.92
   3 -12   6    6.15    1.26
  -3  12  -6    4.82    1.21
  -3  12  -7   21.97    1.45
  -3  12  -7   22.16    1.66
   3 -12   7   22.12    1.77
  -3  12  -8   54.82    2.40
  -3  12  -8   52.84    2.49
   3 -12   8   57.77    2.70
  -3  12  -8   59.09    2.63
  -3  12  -9   40.08    1.94
  -3  12  -9   40.97    2.03
  -3  12  -9   34.12    1.91
   3 -12   9   39.88    2.18
  -3  12  -9   41.52    2.18
  -3  12 -10   19.28    1.49
  -3  12 -10   20.07    1.45
  -3  12 -10   18.46    1.36
   3 -12  10   17.45    1.49
  -3  12 -10   18.53    1.59
  -3  12 -11   29.88    1.78
  -3  12 -11   23.14    1.41
   3 -12  11   27.90    1.72
  -3  12 -11   27.36    1.87
  -3  12 -12    8.14    1.15
  -3  12 -12    6.25    1.19
  -3  12 -13   22.71    1.60
  -3  12 -13   17.72    1.70
  -3  12 -13   20.36    1.68
  -3  12 -14    2.50    1.00
  -3  12 -14    2.26    1.12
  -3  12 -14    1.38    0.87
  -3  12 -15    3.81    1.03
  -3  12 -15    3.46    1.16
  -3  12 -15    3.64    1.03
  -3  12 -16    2.50    1.01
  -3  12 -16    1.55    0.87
  -3  12 -16    1.18    1.07
  -3  12 -17   43.11    2.20
  -3  12 -17   39.07    2.26
  -3  12 -17   44.77    2.32
  -3  12 -18   40.37    2.03
  -3  12 -18   32.29    1.96
  -3  12 -18   28.58    1.90
  -3  12 -18   36.52    2.04
  -3  12 -19   24.85    1.57
  -3  12 -19   21.88    1.62
  -3  12 -19   25.44    1.65
   3 -11 -19   -0.59    1.08
   3 -11 -19    0.26    1.02
  -3  11  19    0.32    0.63
   3 -11 -18   24.84    2.12
  -3  11  18   28.12    1.56
   3 -11 -17    1.91    1.44
  -3  11  17    1.71    0.79
  -3  11  16    2.31    0.82
   3 -11 -16    2.62    1.51
   3 -11 -15   52.42    3.36
  -3  11  15   53.26    2.36
   3 -11 -14   45.39    2.44
  -3  11  14   48.76    2.25
   3 -11 -13   26.16    1.96
  -3  11  13   26.54    1.66
   3 -11 -12    1.71    1.04
  -3  11  12    1.83    0.82
   3 -11 -11  141.44    5.06
  -3  11  11  146.11    4.54
   3 -11 -10   50.86    2.37
  -3  11  10   45.54    2.20
  -3  11   9  178.71    5.15
  -3  11   9  202.82    5.67
  -3  11   8   15.91    1.05
   3 -11  -8   17.86    1.63
  -3  11   8   17.47    1.26
  -3  11   7   24.06    1.30
   3 -11  -7   23.30    1.86
  -3  11   6  265.95    7.36
   3 -11  -6  332.60    8.60
  -3  11   5   42.45    1.93
   3 -11  -5   42.77    2.55
  -3  11   4   20.41    1.43
   3 -11  -4   24.73    2.04
  -3  11   3  391.27   10.02
   3 -11  -3  385.18   10.86
  -3  11   2   40.96    2.15
   3 -11  -2   62.55    3.03
  -3  11   1  655.82   15.26
   3 -11  -1  550.59   15.69
  -3  11   0   74.30    3.04
  -3  11   0   69.53    2.61
  -3  11   0   73.50    2.84
  -3  11  -1  208.88    5.82
   3 -11   1  197.06    6.55
  -3  11  -1  209.46    6.05
  -3  11  -2  296.03    7.88
   3 -11   2  311.25    8.64
  -3  11  -2  313.39    8.04
  -3  11  -3  165.44    4.87
  -3  11  -3  160.54    4.77
   3 -11   3  168.55    5.55
  -3  11  -3  168.79    5.07
  -3  11  -4  329.76    8.41
  -3  11  -4  329.50    8.44
   3 -11   4  303.46    8.97
  -3  11  -4  293.94    8.55
  -3  11  -5    1.88    0.65
  -3  11  -5    3.06    0.68
  -3  11  -5    1.12    0.74
  -3  11  -5    1.09    1.19
  -3  11  -6  238.33    6.67
  -3  11  -6  240.19    6.56
   3 -11   6  248.84    7.17
  -3  11  -7   38.01    1.79
  -3  11  -7   38.70    1.87
   3 -11   7   36.31    2.09
  -3  11  -7   41.29    2.15
  -3  11  -8    0.60    0.83
  -3  11  -8    0.48    0.72
   3 -11   8    1.48    0.87
  -3  11  -8    0.79    0.87
  -3  11  -8    0.94    0.72
  -3  11  -9    3.54    0.95
  -3  11  -9    5.59    0.95
  -3  11  -9    4.09    0.88
  -3  11  -9    4.98    0.93
   3 -11   9    2.20    0.93
  -3  11 -10  298.68    7.88
  -3  11 -10  297.07    7.72
  -3  11 -10  261.42    7.38
   3 -11  10  259.08    7.57
  -3  11 -10  293.93    7.92
  -3  11 -11    1.17    0.94
  -3  11 -11    2.08    0.90
  -3  11 -11    1.13    0.86
  -3  11 -11    1.88    0.67
   3 -11  11    0.69    0.78
  -3  11 -12   13.35    1.41
  -3  11 -12   12.57    1.28
  -3  11 -12   11.54    1.37
  -3  11 -13    9.54    1.33
  -3  11 -13    8.61    1.16
  -3  11 -13    8.40    1.33
  -3  11 -13    8.25    1.24
  -3  11 -14  171.18    5.32
  -3  11 -14  165.63    5.45
  -3  11 -15    2.42    1.09
  -3  11 -15    1.83    1.00
  -3  11 -15    0.63    0.89
  -3  11 -15    2.32    1.08
  -3  11 -16   36.25    2.08
  -3  11 -16   34.62    2.15
  -3  11 -16   36.50    2.17
  -3  11 -17    8.20    1.19
  -3  11 -17    8.80    1.23
  -3  11 -18    3.02    0.96
  -3  11 -18    2.74    1.05
  -3  11 -18    2.32    0.95
  -3  11 -19    4.51    1.03
  -3  11 -19    4.77    1.01
  -3  11 -19    4.71    1.10
  -3  11 -20   13.35    1.25
  -3  11 -20   12.05    1.30
  -3  11 -20   13.82    1.29
   3 -10 -20    7.15    1.30
  -3  10  20    8.75    0.96
   3 -10 -20    8.22    1.41
   3 -10 -19   40.87    2.49
  -3  10  19   42.54    1.97
   3 -10 -19   41.15    2.59
   3 -10 -18    9.32    1.73
  -3  10  18   10.52    1.14
   3 -10 -17    2.12    1.58
  -3  10  17    1.78    0.83
  -3  10  16   35.48    1.95
   3 -10 -16   33.86    2.85
   3 -10 -15   97.50    3.71
  -3  10  15  101.22    3.60
   3 -10 -15  101.93    4.82
   3 -10 -14   54.96    2.72
  -3  10  14   55.42    2.50
   3 -10 -13   27.55    2.02
  -3  10  13   29.21    1.79
   3 -10 -12    8.36    1.36
  -3  10  12    8.77    1.09
   3 -10 -11   64.50    3.07
  -3  10  11   67.29    2.69
   3 -10 -10  257.82    6.96
  -3  10  10  238.15    6.79
  -3  10   9    0.97    0.54
  -3  10   9    1.82    0.80
  -3  10   8  238.36    6.89
  -3  10   8  286.87    7.37
  -3  10   7  243.42    6.94
  -3  10   7  278.16    7.21
  -3  10   6  337.09    8.94
  -3  10   6  351.25    8.99
  -3  10   5   86.58    2.94
   3 -10  -5   90.07    3.70
  -3  10   4  112.17    3.44
   3 -10  -4   85.13    3.82
  -3  10   3   61.94    2.51
   3 -10  -3   65.42    3.11
  -3  10   2  284.50    7.39
   3 -10  -2  244.27    7.80
   3 -10  -1   23.01    1.94
  -3  10   1   28.25    1.56
  -3  10   0  168.80    4.84
  -3  10   0  171.07    5.02
  -3  10  -1   70.20    2.36
  -3  10  -1   68.66    2.50
  -3  10  -2  351.54    9.02
   3 -10   2  347.15    9.75
  -3  10  -2  357.32    9.25
  -3  10  -3   16.76    1.11
  -3  10  -3   18.68    1.18
  -3  10  -3   20.02    1.74
   3 -10   3   22.64    1.70
  -3  10  -3   21.21    1.33
  -3  10  -4   13.72    0.92
  -3  10  -4   14.04    1.01
  -3  10  -4   14.80    1.02
  -3  10  -4   16.73    1.66
   3 -10   4   11.71    1.30
  -3  10  -4   14.55    1.15
  -3  10  -5  563.13   14.14
  -3  10  -5  574.64   14.24
  -3  10  -5  595.78   14.11
   3 -10   5  609.45   14.80
  -3  10  -6  350.03    9.28
  -3  10  -6  364.29    9.32
   3 -10   6  372.92    9.73
  -3  10  -7   56.23    2.31
  -3  10  -7   59.91    2.28
   3 -10   7   54.73    2.43
  -3  10  -8  270.51    7.50
  -3  10  -8  280.48    7.39
   3 -10   8  286.80    7.62
  -3  10  -8  277.28    7.61
  -3  10  -9    3.75    0.91
  -3  10  -9    3.23    0.97
  -3  10  -9    2.53    0.78
  -3  10  -9    2.25    0.80
   3 -10   9    5.87    0.95
  -3  10 -10  184.86    5.17
  -3  10 -10  175.70    5.39
   3 -10  10  175.31    5.10
  -3  10 -10  185.31    5.39
  -3  10 -11   26.65    1.61
  -3  10 -11   26.42    1.78
  -3  10 -11   22.20    1.23
  -3  10 -11   23.31    1.65
  -3  10 -12   61.30    2.81
  -3  10 -12   60.25    2.57
  -3  10 -12   56.39    2.68
  -3  10 -13   39.59    2.11
  -3  10 -13   42.42    2.32
  -3  10 -13   36.01    2.18
  -3  10 -14   43.60    2.25
  -3  10 -14   39.91    2.29
  -3  10 -15    0.73    1.02
  -3  10 -15    0.29    0.95
  -3  10 -15    1.23    1.07
  -3  10 -15    0.45    0.87
  -3  10 -16    0.42    1.11
  -3  10 -16    0.04    0.92
  -3  10 -16   -0.62    1.08
  -3  10 -16    0.47    0.88
  -3  10 -17    0.43    0.93
  -3  10 -17    0.66    1.01
  -3  10 -17   -0.20    1.04
  -3  10 -17    0.54    0.83
  -3  10 -18    0.66    0.92
  -3  10 -18    0.39    0.97
  -3  10 -18    1.26    0.93
  -3  10 -19    2.72    0.98
  -3  10 -19    2.62    1.03
  -3  10 -19    3.36    0.97
  -3  10 -20    0.51    0.87
  -3  10 -20   -0.50    0.92
  -3  10 -20    1.03    0.83
  -3  10 -21    0.22    0.78
  -3  10 -21    0.50    0.76
  -3  10 -21    0.62    0.88
   3  -9 -21    8.41    1.26
   3  -9 -21    9.32    1.36
  -3   9  21    7.75    0.93
   3  -9 -20   24.80    1.97
  -3   9  20   25.12    1.52
   3  -9 -20   23.22    1.97
   3  -9 -19   16.45    1.83
   3  -9 -19   17.26    1.93
   3  -9 -18   13.91    2.00
   3  -9 -17    1.77    1.59
   3  -9 -16    1.08    1.52
   3  -9 -15   12.26    1.40
   3  -9 -15   10.25    2.01
   3  -9 -14    5.58    1.23
   3  -9 -13   74.17    3.25
   3  -9 -12   23.05    1.86
   3  -9 -11  102.89    3.98
   3  -9 -10    0.74    0.78
  -3   9   9   45.39    1.70
   3  -9  -9   56.78    2.39
  -3   9   8   76.16    2.56
   3  -9  -8  101.50    3.42
  -3   9   7    0.13    0.55
   3  -9  -7    1.54    1.00
  -3   9   7    1.29    0.63
  -3   9   6   38.60    1.75
  -3   9   6   48.66    1.87
   3  -9  -5  228.82    6.68
  -3   9   5  226.82    5.74
  -3   9   4  280.23    7.59
   3  -9  -4  308.53    8.38
  -3   9   3   19.18    1.38
   3  -9  -3   24.63    1.80
   3  -9  -2   49.84    2.58
  -3   9   2   53.51    2.09
  -3   9   1  573.23   13.36
  -3   9   1  593.31   13.53
  -3   9   0   35.39    1.49
  -3   9   0   32.76    1.56
  -3   9  -1   60.68    2.09
   3  -9   1   61.77    2.70
  -3   9  -1   60.69    2.25
  -3   9  -2    6.22    0.67
   3  -9   2    6.79    1.09
  -3   9  -2    6.14    0.78
  -3   9  -3   60.67    2.10
  -3   9  -3   65.97    2.18
   3  -9   3   67.52    2.66
  -3   9  -3   66.50    2.29
  -3   9  -4   81.66    2.58
  -3   9  -4   83.52    2.56
  -3   9  -4   77.31    2.55
   3  -9   4   79.11    2.97
  -3   9  -4   78.61    2.72
  -3   9  -5   11.72    0.97
  -3   9  -5   13.99    0.84
  -3   9  -5   13.02    0.93
  -3   9  -5   16.98    1.60
   3  -9   5    7.24    1.03
  -3   9  -5   10.38    0.96
  -3   9  -6  111.15    3.32
   3  -9   6  108.66    3.57
  -3   9  -7   25.82    1.57
  -3   9  -7   26.52    1.39
  -3   9  -7   26.94    1.77
  -3   9  -8  285.88    7.38
  -3   9  -8  262.73    7.62
  -3   9  -8  266.40    7.53
  -3   9  -9  374.06    9.82
  -3   9  -9  391.03    9.48
   3  -9   9  371.67    9.44
  -3   9  -9  373.16    9.63
  -3   9 -10    2.90    0.97
  -3   9 -10    1.72    0.84
  -3   9 -10    1.95    0.75
  -3   9 -10    1.32    0.65
   3  -9  10    2.87    0.80
  -3   9 -11  108.46    3.93
  -3   9 -11  110.02    3.61
   3  -9  11   97.86    3.33
  -3   9 -11  106.82    3.75
  -3   9 -12   10.06    1.15
  -3   9 -12   10.17    1.37
  -3   9 -12   11.88    1.26
  -3   9 -13  154.14    4.89
  -3   9 -13  164.53    5.28
  -3   9 -13  149.69    5.05
  -3   9 -14  286.00    8.01
  -3   9 -14  268.17    8.00
  -3   9 -14  281.86    8.17
  -3   9 -15   47.06    2.52
  -3   9 -15   45.22    2.28
  -3   9 -15   40.48    2.35
  -3   9 -16   87.24    3.48
  -3   9 -16   75.40    3.20
  -3   9 -16   70.11    3.15
  -3   9 -16   80.60    3.41
  -3   9 -17   29.92    1.95
  -3   9 -17   32.57    2.04
  -3   9 -17   29.68    2.05
  -3   9 -18    2.43    1.03
  -3   9 -18    1.66    0.98
  -3   9 -18    2.72    1.01
  -3   9 -19    3.90    1.09
  -3   9 -19    4.65    1.10
  -3   9 -19    3.12    0.98
  -3   9 -20    4.62    1.06
  -3   9 -20    3.31    1.03
  -3   9 -20    4.36    1.03
  -3   9 -21    3.20    0.95
  -3   9 -21    2.31    0.89
   3  -8 -22    0.23    0.89
   3  -8 -21   57.34    2.77
   3  -8 -21   51.71    2.79
   3  -8 -20   51.09    2.82
   3  -8 -20   49.29    2.95
   3  -8 -19   27.69    2.31
   3  -8 -19   30.10    2.47
   3  -8 -18   14.16    2.04
   3  -8 -17    0.64    1.55
   3  -8 -16    3.96    1.67
   3  -8 -15    1.19    0.98
   3  -8 -15    0.59    1.63
   3  -8 -14   20.29    1.67
   3  -8 -13    2.81    1.08
   3  -8 -12  274.34    7.91
   3  -8 -11  336.97    9.34
   3  -8 -10    7.66    1.01
  -3   8   9   52.63    1.83
   3  -8  -9   60.10    2.41
  -3   8   8   21.15    1.12
   3  -8  -8   40.62    1.92
  -3   8   7   17.74    1.04
   3  -8  -7   15.18    1.35
   3  -8  -6  215.12    7.44
   3  -8  -6  220.26    6.12
   3  -8  -5   18.41    1.95
   3  -8  -5   16.12    1.51
  -3   8   5   20.80    1.09
   3  -8  -4    0.21    0.86
   3  -8  -4    0.11    0.92
   3  -8  -3    2.75    0.97
   3  -8  -3    1.94    0.98
  -3   8   2  165.49    5.33
   3  -8  -2  173.75    6.28
  -3   8   1   93.52    2.77
  -3   8   1   89.90    3.69
  -3   8   1   97.76    2.91
   3  -8   0   14.34    1.70
  -3   8   0   11.99    1.41
  -3   8   0   13.11    0.85
  -3   8   0   14.61    0.96
  -3   8  -1  146.53    3.98
  -3   8  -1  146.15    5.55
   3  -8   1  155.82    5.98
   3  -8   1  144.13    4.56
  -3   8  -1  155.04    4.16
  -3   8  -2   11.45    0.78
  -3   8  -2   10.57    0.74
  -3   8  -3  260.00    7.15
  -3   8  -3  276.52    7.12
  -3   8  -3  311.68    7.22
  -3   8  -3  273.47    8.86
   3  -8   3  311.14    7.72
  -3   8  -3  304.78    7.35
  -3   8  -4  444.32   10.94
  -3   8  -4  416.60   11.06
  -3   8  -4  492.03   10.95
  -3   8  -4  430.93   12.47
   3  -8   4  481.45   11.42
  -3   8  -4  465.73   11.17
  -3   8  -5    9.78    0.94
  -3   8  -5   11.88    0.73
  -3   8  -5   11.58    0.83
  -3   8  -5   10.47    1.26
  -3   8  -5   13.68    0.96
  -3   8  -6    8.12    0.75
  -3   8  -6    6.34    0.94
   3  -8   6    8.03    0.90
  -3   8  -6    6.72    0.98
  -3   8  -7  338.44    8.47
  -3   8  -7  319.05    8.82
  -3   8  -7  310.96    8.87
  -3   8  -8  125.42    4.15
   3  -8   8  120.25    3.76
  -3   8  -8  125.56    3.99
  -3   8  -9   10.17    1.26
  -3   8  -9   12.01    0.98
  -3   8 -10  171.36    5.38
  -3   8 -10  177.96    4.96
  -3   8 -11   57.34    2.76
  -3   8 -11   61.29    2.44
   3  -8  11   57.82    2.19
  -3   8 -11   61.27    2.60
  -3   8 -12  208.67    5.93
  -3   8 -12  201.00    6.26
  -3   8 -12  194.01    6.03
  -3   8 -13   20.29    1.80
  -3   8 -13   21.18    1.62
  -3   8 -13   19.33    1.49
  -3   8 -14   21.05    1.70
  -3   8 -14   20.77    1.82
  -3   8 -14   20.21    1.62
  -3   8 -14   18.51    1.57
  -3   8 -15    2.15    1.04
  -3   8 -15    2.40    1.17
  -3   8 -15    3.10    1.09
  -3   8 -16   14.21    1.46
  -3   8 -16   10.90    1.43
  -3   8 -17   -0.08    0.98
  -3   8 -17    0.36    0.93
  -3   8 -18    9.14    1.31
  -3   8 -18    9.31    1.32
  -3   8 -18    9.12    1.36
  -3   8 -19    4.97    1.09
  -3   8 -19    3.96    1.05
  -3   8 -19    3.56    1.14
  -3   8 -20   29.68    1.96
  -3   8 -20   27.65    1.93
  -3   8 -21   34.23    2.03
  -3   8 -21   33.60    2.02
  -3   8 -22   14.16    1.32
  -3   8 -22   13.17    1.31
  -3   8 -23    0.15    0.77
   3  -7 -23   18.11    1.51
   3  -7 -22    0.04    0.93
   3  -7 -22    0.17    1.01
   3  -7 -21   11.97    1.52
   3  -7 -21    9.57    1.50
   3  -7 -20   34.48    2.43
   3  -7 -20   35.44    2.58
   3  -7 -19   13.77    1.93
   3  -7 -19   12.27    1.33
   3  -7 -19   12.84    1.99
   3  -7 -18   17.85    1.55
   3  -7 -18   23.36    2.41
   3  -7 -17    1.70    0.94
   3  -7 -17    0.65    1.55
   3  -7 -16   27.40    1.83
   3  -7 -16   27.78    1.85
   3  -7 -16   28.60    2.75
   3  -7 -15   22.93    1.72
   3  -7 -15   22.67    1.66
   3  -7 -15   18.15    2.44
   3  -7 -14   56.12    2.68
   3  -7 -14   53.59    2.54
   3  -7 -13  140.83    4.76
   3  -7 -13  137.03    4.56
   3  -7 -12   44.66    2.43
   3  -7 -12   50.83    2.38
   3  -7 -12   47.51    2.43
   3  -7 -11  341.54    9.39
   3  -7 -11  344.15    9.09
   3  -7 -10  407.71   10.81
   3  -7 -10  407.93   10.50
   3  -7  -9   53.43    2.31
   3  -7  -9   56.98    2.26
  -3   7   8  119.64    3.68
   3  -7  -8  188.05    4.59
   3  -7  -7   31.28    3.04
   3  -7  -7   33.49    2.46
   3  -7  -7   38.52    1.90
   3  -7  -6    1.76    0.92
   3  -7  -6    1.52    1.38
  -3   7   6    1.42    1.43
   3  -7  -6    2.78    0.95
  -3   7   5   29.89    3.13
   3  -7  -5   25.68    1.71
   3  -7  -4    1.41    0.88
  -3   7   4    3.18    0.62
  -3   7   4    1.34    1.60
   3  -7  -4    0.57    0.93
  -3   7   3  345.12   13.75
  -3   7   3  413.03   10.76
   3  -7  -3  440.67   11.89
   3  -7  -3  352.89   10.57
  -3   7   3  483.42   10.35
[truncated: 1,973,401 more chars]
