# Supplementary material for: Counteranion-mediated efficient iodine capture in a hexacationic imidazolium organic cage enabled by multiple non-covalent interactions
Source: Nat Commun. 2023 Sep 28;14:6082. doi: 10.1038/s41467-023-41866-7 (PMC10539326; doi:10.1038/s41467-023-41866-7)
Supplement: Supplementary file 4 — Supplementary Data 1 [file 41467_2023_41866_MOESM4_ESM.zip › CIF/cagePF6.cif]

data_cagePF6
_audit_creation_date               2023-01-04
_audit_creation_method
;
Olex2 1.5
(compiled 2022.04.07 svn.rca3783a0 for OlexSys, GUI svn.r6498)
;
_shelx_SHELXL_version_number       '2018/3'
_audit_contact_author_address      ?
_audit_contact_author_email        ?
_audit_contact_author_name         ''
_audit_contact_author_phone        ?
_publ_contact_author_id_orcid      ?
_publ_section_references
;
Dolomanov, O.V., Bourhis, L.J., Gildea, R.J, Howard, J.A.K. & Puschmann, H.
 (2009), J. Appl. Cryst. 42, 339-341.

Sheldrick, G.M. (2015). Acta Cryst. C71, 3-8.
;
_chemical_name_common              ?
_chemical_name_systematic          ?
_chemical_formula_moiety           'C54 H48 N12, 6(F6 P)'
_chemical_formula_sum              'C54 H48 F36 N12 P6'
_chemical_formula_weight           1734.86
_chemical_melting_point            ?
loop_
  _atom_type_symbol
  _atom_type_description
  _atom_type_scat_dispersion_real
  _atom_type_scat_dispersion_imag
  _atom_type_scat_source
 'C' 'C' 0.0147 0.0070 'International Tables Vol C Tables 4.2.6.8 and 6.1.1.4'
 'H' 'H' 0.0000 0.0000 'International Tables Vol C Tables 4.2.6.8 and 6.1.1.4'
 'F' 'F' 0.0599 0.0410 'International Tables Vol C Tables 4.2.6.8 and 6.1.1.4'
 'N' 'N' 0.0253 0.0135 'International Tables Vol C Tables 4.2.6.8 and 6.1.1.4'
 'P' 'P' 0.2594 0.3349 'International Tables Vol C Tables 4.2.6.8 and 6.1.1.4'

_shelx_space_group_comment
;
The symmetry employed for this shelxl refinement is uniquely defined
by the following loop, which should always be used as a source of
symmetry information in preference to the above space-group names.
They are only intended as comments.
;
_space_group_crystal_system        'monoclinic'
_space_group_IT_number             14
_space_group_name_H-M_alt          'P 1 21/n 1'
_space_group_name_Hall             '-P 2yn'
loop_
  _space_group_symop_operation_xyz
 'x, y, z'
 '-x+1/2, y+1/2, -z+1/2'
 '-x, -y, -z'
 'x-1/2, -y-1/2, z-1/2'

_cell_length_a                     13.9971(5)
_cell_length_b                     23.3167(9)
_cell_length_c                     23.5433(11)
_cell_angle_alpha                  90
_cell_angle_beta                   100.018(5)
_cell_angle_gamma                  90
_cell_volume                       7566.6(6)
_cell_formula_units_Z              4
_cell_measurement_reflns_used      15973
_cell_measurement_temperature      293
_cell_measurement_theta_max        45.5700
_cell_measurement_theta_min        2.3210
_shelx_estimated_absorpt_T_max     ?
_shelx_estimated_absorpt_T_min     ?
_exptl_absorpt_coefficient_mu      1.638
_exptl_absorpt_correction_T_max    1.00000
_exptl_absorpt_correction_T_min    0.59419
_exptl_absorpt_correction_type     multi-scan
_exptl_absorpt_process_details     ?
_exptl_absorpt_special_details     ?
_exptl_crystal_colour              colorless
_exptl_crystal_density_diffrn      1.523
_exptl_crystal_density_meas        ?
_exptl_crystal_density_method      ?
_exptl_crystal_description         block
_exptl_crystal_F_000               3480
_exptl_crystal_size_max            0.15
_exptl_crystal_size_mid            0.12
_exptl_crystal_size_min            0.10
_exptl_transmission_factor_max     ?
_exptl_transmission_factor_min     ?
_diffrn_reflns_av_R_equivalents    0.0638
_diffrn_reflns_av_unetI/netI       0.0670
_diffrn_reflns_Laue_measured_fraction_full  0.991
_diffrn_reflns_Laue_measured_fraction_max  0.991
_diffrn_reflns_limit_h_max         14
_diffrn_reflns_limit_h_min         -14
_diffrn_reflns_limit_k_max         24
_diffrn_reflns_limit_k_min         -24
_diffrn_reflns_limit_l_max         25
_diffrn_reflns_limit_l_min         -25
_diffrn_reflns_number              40482
_diffrn_reflns_point_group_measured_fraction_full  0.991
_diffrn_reflns_point_group_measured_fraction_max  0.991
_diffrn_reflns_theta_full          45.757
_diffrn_reflns_theta_max           45.757
_diffrn_reflns_theta_min           2.337
_diffrn_ambient_temperature        293
_diffrn_detector_area_resol_mean   ?
_diffrn_measured_fraction_theta_full  0.991
_diffrn_measured_fraction_theta_max  0.991
_diffrn_measurement_device_type    'ROD, Synergy Custom system, HyPix'
_diffrn_measurement_method         ?
_diffrn_radiation_type             GaK\a
_diffrn_radiation_wavelength       1.3405
_diffrn_source                     ?
_reflns_Friedel_coverage           0.000
_reflns_Friedel_fraction_full      .
_reflns_Friedel_fraction_max       .
_reflns_number_gt                  7364
_reflns_number_total               9583
_reflns_special_details
;
 Reflections were merged by SHELXL according to the crystal
 class for the calculation of statistics and refinement.
 
 Structure factors included contributions from the .fab file.
 
 _reflns_Friedel_fraction is defined as the number of unique
 Friedel pairs measured divided by the number that would be
 possible theoretically, ignoring centric projections and
 systematic absences.
;
_reflns_threshold_expression       'I > 2\s(I)'
_computing_cell_refinement         ?
_computing_data_collection         ?
_computing_data_reduction          ?
_computing_molecular_graphics      'Olex2 1.5 (Dolomanov et al., 2009)'
_computing_publication_material    'Olex2 1.5 (Dolomanov et al., 2009)'
_computing_structure_refinement    'SHELXL 2018/3 (Sheldrick, 2015)'
_computing_structure_solution      ?
_refine_diff_density_max           1.565
_refine_diff_density_min           -0.835
_refine_diff_density_rms           0.113
_refine_ls_extinction_coef         .
_refine_ls_extinction_method       none
_refine_ls_goodness_of_fit_ref     1.043
_refine_ls_hydrogen_treatment      constr
_refine_ls_matrix_type             full
_refine_ls_number_parameters       973
_refine_ls_number_reflns           9583
_refine_ls_number_restraints       1317
_refine_ls_R_factor_all            0.1329
_refine_ls_R_factor_gt             0.1010
_refine_ls_restrained_S_all        1.013
_refine_ls_shift/su_max            0.000
_refine_ls_shift/su_mean           0.000
_refine_ls_structure_factor_coef   Fsqd
_refine_ls_weighting_details      
 'w=1/[\s^2^(Fo^2^)+(0.1548P)^2^+42.1399P] where P=(Fo^2^+2Fc^2^)/3'
_refine_ls_weighting_scheme        calc
_refine_ls_wR_factor_gt            0.2711
_refine_ls_wR_factor_ref           0.2909
_refine_special_details            ?
_olex2_refinement_description
;
1. Rigid bond restraints
 All non-hydrogen atoms
 with sigma for 1-2 distances of 0.01 and sigma for 1-3 distances of 0.01
2. Uiso/Uaniso restraints and constraints
All non-hydrogen atoms have similar U: within 2A with sigma of 0.04 and sigma
for terminal atoms of 0.08 within 2A
3. Same fragment restrains
{P1_5, F2_5, F3_5, F4_5, F5_5, F6_5, F7_5} sigma for 1-2: 0.02, 1-3: 0.04
as in
{P1_1, F2_1, F3_1, F4_1, F5_1, F6_1, F7_1}
{P1_5, F2_5, F3_5, F4_5, F5_5, F6_5, F7_5} sigma for 1-2: 0.02, 1-3: 0.04
as in
{P1_2, F2_2, F3_2, F4_2, F5_2, F6_2, F7_2}
{P1_5, F2_5, F3_5, F4_5, F5_5, F6_5, F7_5} sigma for 1-2: 0.02, 1-3: 0.04
as in
{P1_3, F2_3, F3_3, F4_3, F5_3, F6_3, F7_3}
{P1_5, F2_5, F3_5, F4_5, F5_5, F6_5, F7_5} sigma for 1-2: 0.02, 1-3: 0.04
as in
{P1_4, F2_4, F3_4, F4_4, F5_4, F6_4, F7_4}
{P1_5, F2_5, F3_5, F4_5, F5_5, F6_5, F7_5} sigma for 1-2: 0.02, 1-3: 0.04
as in
{P1_6, F2_6, F3_6, F4_6, F5_6, F6_6, F7_6}
4.a Secondary CH2 refined with riding coordinates:
 C2(H2A,H2B), C16(H16A,H16B), C1B(H1BA,H1BB), C1L(H1LA,H1LB), C1S(H1SA,H1SB),
 C2M(H2MA,H2MB)
4.b Aromatic/amide H refined with riding coordinates:
 C5(H5), C1(H1), C15(H15), C19(H19), C1D(H1D), C1E(H1E), C3(H3), C1K(H1K),
 C1M(H1M), C1N(H1N), C1O(H1O), C1P(H1P), C1Q(H1Q), C1V(H1V), C1W(H1W), C4(H4),
 C1Z(H1Z), C21(H21), C22(H22), C23(H23), C24(H24), C25(H25), C26(H26), C7(H7),
 C28(H28), C2B(H2BA), C8(H8), C9(H9), C10(H10), C2I(H2I), C12(H12), C2L(H2L),
 C2N(H2N), C50(H50), C13(H13), C1X(H1X)
;
_atom_sites_solution_hydrogens     geom
_atom_sites_solution_primary       ?
_atom_sites_solution_secondary     ?
loop_
  _atom_site_label
  _atom_site_type_symbol
  _atom_site_fract_x
  _atom_site_fract_y
  _atom_site_fract_z
  _atom_site_U_iso_or_equiv
  _atom_site_adp_type
  _atom_site_occupancy
  _atom_site_site_symmetry_order
  _atom_site_calc_flag
  _atom_site_refinement_flags_posn
  _atom_site_refinement_flags_adp
  _atom_site_refinement_flags_occupancy
  _atom_site_disorder_assembly
  _atom_site_disorder_group
 N1 N 0.6995(4) 0.5761(3) 0.4253(3) 0.0449(15) Uani 1 1 d . U . . .
 N8 N 0.3438(4) 0.8409(2) 0.1290(3) 0.0353(14) Uani 1 1 d . U . . .
 N N 0.6776(4) 0.7882(2) 0.2029(3) 0.0330(13) Uani 1 1 d . U . . .
 C5 C 0.8462(5) 0.6194(3) 0.1858(3) 0.0380(16) Uani 1 1 d . U . . .
 H5 H 0.845000 0.641563 0.152832 0.046 Uiso 1 1 calc R U . . .
 C6 C 0.6079(5) 0.8182(3) 0.1615(3) 0.0333(15) Uani 1 1 d . U . . .
 N2 N 0.4115(4) 0.6935(3) 0.4016(3) 0.0389(14) Uani 1 1 d . U . . .
 N10 N 0.2015(4) 0.8072(2) 0.1273(3) 0.0363(14) Uani 1 1 d . U . . .
 N3 N 0.2854(4) 0.7410(3) 0.3633(3) 0.0383(14) Uani 1 1 d . U . . .
 N11 N 0.2926(4) 0.4964(2) 0.1892(3) 0.0383(14) Uani 1 1 d . U . . .
 C1 C 0.5110(5) 0.8112(3) 0.1634(3) 0.0324(15) Uani 1 1 d . U . . .
 H1 H 0.490084 0.784802 0.188219 0.039 Uiso 1 1 calc R U . . .
 N4 N 0.7250(4) 0.4898(3) 0.1190(3) 0.0446(15) Uani 1 1 d . U . . .
 N14 N 0.8079(4) 0.5419(3) 0.3805(3) 0.0432(15) Uani 1 1 d . U . . .
 C15 C 0.6401(5) 0.8555(3) 0.1228(3) 0.0373(17) Uani 1 1 d . U . . .
 H15 H 0.705813 0.858132 0.121065 0.045 Uiso 1 1 calc R U . . .
 C2 C 0.1201(5) 0.7667(3) 0.1246(3) 0.0412(17) Uani 1 1 d . U . . .
 H2A H 0.119968 0.740710 0.092423 0.049 Uiso 1 1 calc R U . . .
 H2B H 0.059470 0.787808 0.117995 0.049 Uiso 1 1 calc R U . . .
 C16 C 0.0936(5) 0.5782(3) 0.2227(4) 0.0442(19) Uani 1 1 d . U . . .
 H16A H 0.066254 0.565959 0.255858 0.053 Uiso 1 1 calc R U . . .
 H16B H 0.046555 0.569852 0.188315 0.053 Uiso 1 1 calc R U . . .
 C17 C 0.4462(5) 0.8445(3) 0.1272(3) 0.0335(15) Uani 1 1 d . U . . .
 C19 C 0.4427(6) 0.7415(3) 0.3768(4) 0.0466(19) Uani 1 1 d . U . . .
 H19 H 0.506969 0.751881 0.377203 0.056 Uiso 1 1 calc R U . . .
 C1A C 0.8723(5) 0.6445(3) 0.2400(3) 0.0368(16) Uani 1 1 d . U . . .
 C1B C 0.8941(5) 0.7074(3) 0.2453(4) 0.0405(17) Uani 1 1 d . U . . .
 H1BA H 0.935094 0.714818 0.282158 0.049 Uiso 1 1 calc R U . . .
 H1BB H 0.929515 0.718749 0.215149 0.049 Uiso 1 1 calc R U . . .
 C1C C 0.8220(5) 0.5619(3) 0.1806(3) 0.0405(16) Uani 1 1 d . U . . .
 C1D C 0.2066(5) 0.5225(3) 0.1745(3) 0.0364(16) Uani 1 1 d . U . . .
 H1D H 0.169734 0.523951 0.137630 0.044 Uiso 1 1 calc R U . . .
 C1E C 0.7572(5) 0.7637(3) 0.1920(3) 0.0340(16) Uani 1 1 d . U . . .
 H1E H 0.776435 0.761983 0.156177 0.041 Uiso 1 1 calc R U . . .
 C1F C 0.8488(5) 0.5528(3) 0.2832(3) 0.0398(17) Uani 1 1 d . U . . .
 C3 C 0.7546(5) 0.7524(3) 0.2838(3) 0.0398(17) Uani 1 1 d . U . . .
 H3 H 0.771978 0.741175 0.322125 0.048 Uiso 1 1 calc R U . . .
 N6 N 0.5885(4) 0.4480(3) 0.1213(3) 0.0441(15) Uani 1 1 d . U . . .
 C1J C 0.4862(5) 0.4402(3) 0.1190(3) 0.0425(18) Uani 1 1 d . U . . .
 C1K C 0.1096(5) 0.6733(3) 0.1763(3) 0.0372(16) Uani 1 1 d . U . . .
 H1K H 0.096500 0.655173 0.140627 0.045 Uiso 1 1 calc R U . . .
 C1L C 0.7976(6) 0.5359(4) 0.1212(4) 0.0501(19) Uani 1 1 d . U . . .
 H1LA H 0.772662 0.565528 0.093629 0.060 Uiso 1 1 calc R U . . .
 H1LB H 0.856173 0.520501 0.110191 0.060 Uiso 1 1 calc R U . . .
 C1M C 0.6746(5) 0.7819(3) 0.2607(3) 0.0409(17) Uani 1 1 d . U . . .
 H1M H 0.626624 0.795406 0.280059 0.049 Uiso 1 1 calc R U . . .
 C1N C 0.1955(5) 0.8654(3) 0.1330(4) 0.048(2) Uani 1 1 d . U . . .
 H1N H 0.139821 0.886253 0.135678 0.057 Uiso 1 1 calc R U . . .
 C1O C 0.8232(5) 0.5298(3) 0.2301(4) 0.0429(17) Uani 1 1 d . U . . .
 H1O H 0.805873 0.491307 0.226690 0.051 Uiso 1 1 calc R U . . .
 C1P C 0.4757(5) 0.8837(3) 0.0895(3) 0.0387(17) Uani 1 1 d . U . . .
 H1P H 0.430697 0.906581 0.066000 0.046 Uiso 1 1 calc R U . . .
 C1Q C 0.3223(5) 0.5038(3) 0.2473(4) 0.0430(18) Uani 1 1 d . U . . .
 H1Q H 0.379528 0.489951 0.269009 0.052 Uiso 1 1 calc R U . . .
 C1R C 0.1274(4) 0.7328(3) 0.1793(3) 0.0336(15) Uani 1 1 d . U . . .
 C1S C 0.8517(6) 0.5146(3) 0.3355(4) 0.0512(19) Uani 1 1 d . U . . .
 H1SA H 0.817578 0.479176 0.323776 0.061 Uiso 1 1 calc R U . . .
 H1SB H 0.918654 0.505052 0.350906 0.061 Uiso 1 1 calc R U . . .
 C1T C 0.1117(5) 0.6415(3) 0.2264(3) 0.0355(16) Uani 1 1 d . U . . .
 C1V C 0.1490(5) 0.7583(3) 0.2324(3) 0.0342(15) Uani 1 1 d . U . . .
 H1V H 0.161145 0.797481 0.234825 0.041 Uiso 1 1 calc R U . . .
 C1W C 0.6319(5) 0.4986(3) 0.1202(4) 0.0466(19) Uani 1 1 d . U . . .
 H1W H 0.601854 0.534230 0.120126 0.056 Uiso 1 1 calc R U . . .
 C4 C 0.3153(5) 0.6952(3) 0.3930(3) 0.0363(16) Uani 1 1 d . U . . .
 H4 H 0.275557 0.668012 0.406003 0.044 Uiso 1 1 calc R U . . .
 C1Z C 0.5742(5) 0.8882(3) 0.0876(3) 0.0390(17) Uani 1 1 d . U . . .
 H1Z H 0.595235 0.913725 0.062024 0.047 Uiso 1 1 calc R U . . .
 C21 C 0.8745(5) 0.6104(3) 0.2887(3) 0.0377(16) Uani 1 1 d . U . . .
 H21 H 0.893251 0.626298 0.325138 0.045 Uiso 1 1 calc R U . . .
 C22 C 0.5018(6) 0.5837(4) 0.5104(4) 0.049(2) Uani 1 1 d . U . . .
 H22 H 0.484618 0.567269 0.543148 0.059 Uiso 1 1 calc R U . . .
 C23 C 0.2546(5) 0.5343(3) 0.2671(4) 0.0422(17) Uani 1 1 d . U . . .
 H23 H 0.255543 0.545827 0.304982 0.051 Uiso 1 1 calc R U . . .
 C24 C 0.4404(5) 0.4718(3) 0.1542(3) 0.0393(17) Uani 1 1 d . U . . .
 H24 H 0.474650 0.497697 0.180092 0.047 Uiso 1 1 calc R U . . .
 C25 C 0.1341(5) 0.6681(3) 0.2793(3) 0.0365(16) Uani 1 1 d . U . . .
 H25 H 0.136458 0.646926 0.312972 0.044 Uiso 1 1 calc R U . . .
 C26 C 0.5849(5) 0.5660(4) 0.4914(3) 0.0465(19) Uani 1 1 d . U . . .
 H26 H 0.623930 0.537560 0.511098 0.056 Uiso 1 1 calc R U . . .
 C7 C 0.8547(6) 0.5710(4) 0.4268(4) 0.063(2) Uani 1 1 d . U . . .
 H7 H 0.921612 0.574955 0.436893 0.076 Uiso 1 1 calc R U . . .
 C28 C 0.7413(6) 0.4318(4) 0.1202(4) 0.052(2) Uani 1 1 d . U . . .
 H28 H 0.800891 0.414108 0.120324 0.062 Uiso 1 1 calc R U . . .
 C29 C 0.4702(5) 0.6491(3) 0.4327(3) 0.0373(16) Uani 1 1 d . U . . .
 C2A C 0.6091(5) 0.5911(3) 0.4427(3) 0.0440(18) Uani 1 1 d . U . . .
 C2B C 0.2839(5) 0.8866(3) 0.1341(4) 0.049(2) Uani 1 1 d . U . . .
 H2BA H 0.301783 0.925065 0.137590 0.059 Uiso 1 1 calc R U . . .
 C2C C 0.3417(5) 0.4648(3) 0.1509(3) 0.0407(17) Uani 1 1 d . U . . .
 C8 C 0.3646(6) 0.7705(3) 0.3521(4) 0.0470(19) Uani 1 1 d . U . . .
 H8 H 0.363979 0.804414 0.331200 0.056 Uiso 1 1 calc R U . . .
 C9 C 0.5519(5) 0.6325(3) 0.4117(3) 0.0413(17) Uani 1 1 d . U . . .
 H9 H 0.567621 0.648445 0.378286 0.050 Uiso 1 1 calc R U . . .
 C10 C 0.7142(6) 0.5475(3) 0.3808(4) 0.0459(18) Uani 1 1 d . U . . .
 H10 H 0.665452 0.532773 0.352643 0.055 Uiso 1 1 calc R U . . .
 C2I C 0.2919(5) 0.7934(3) 0.1261(3) 0.0367(17) Uani 1 1 d . U . . .
 H2I H 0.315528 0.756380 0.123530 0.044 Uiso 1 1 calc R U . . .
 C12 C 0.6578(6) 0.4050(4) 0.1210(4) 0.051(2) Uani 1 1 d . U . . .
 H12 H 0.647651 0.365599 0.121280 0.061 Uiso 1 1 calc R U . . .
 C2K C 0.1531(5) 0.7270(3) 0.2824(3) 0.0341(15) Uani 1 1 d . U . . .
 C2L C 0.3396(6) 0.3964(4) 0.0764(4) 0.063(2) Uani 1 1 d . U . . .
 H2L H 0.305717 0.371087 0.049688 0.075 Uiso 1 1 calc R U . . .
 C2M C 0.1832(5) 0.7542(3) 0.3407(3) 0.0442(17) Uani 1 1 d . U . . .
 H2MA H 0.174581 0.795426 0.337488 0.053 Uiso 1 1 calc R U . . .
 H2MB H 0.142669 0.739882 0.367018 0.053 Uiso 1 1 calc R U . . .
 C2N C 0.2907(6) 0.4266(4) 0.1120(4) 0.054(2) Uani 1 1 d . U . . .
 H2N H 0.224325 0.421683 0.110068 0.065 Uiso 1 1 calc R U . . .
 C50 C 0.4446(5) 0.6253(3) 0.4811(3) 0.0413(17) Uani 1 1 d . U . . .
 H50 H 0.388728 0.637393 0.493875 0.050 Uiso 1 1 calc R U . . .
 N51 N 0.8052(4) 0.7420(2) 0.2406(3) 0.0357(13) Uani 1 1 d . U . . .
 N52 N 0.1833(4) 0.5455(2) 0.2208(3) 0.0379(14) Uani 1 1 d . U . . .
 C13 C 0.4377(6) 0.4026(4) 0.0796(4) 0.060(2) Uani 1 1 d . U . . .
 H13 H 0.470610 0.381765 0.055354 0.073 Uiso 1 1 calc R U . . .
 C1X C 0.7889(6) 0.5933(4) 0.4558(4) 0.062(2) Uani 1 1 d . U . . .
 H1X H 0.800733 0.615427 0.489123 0.074 Uiso 1 1 calc R U . . .
 P1_1 P 0.73098(18) 0.76485(12) 0.47177(11) 0.0679(7) Uani 1 1 d D U . . .
 F2_1 F 0.6619(7) 0.8105(5) 0.4383(4) 0.186(4) Uani 1 1 d D U . . .
 F3_1 F 0.7350(5) 0.8015(2) 0.5294(3) 0.0920(17) Uani 1 1 d D U . . .
 F4_1 F 0.8064(5) 0.7222(3) 0.5055(3) 0.114(2) Uani 1 1 d D U . . .
 F5_1 F 0.7269(6) 0.7276(3) 0.4155(3) 0.127(3) Uani 1 1 d D U . . .
 F6_1 F 0.8183(5) 0.7999(3) 0.4551(3) 0.114(2) Uani 1 1 d D U . . .
 F7_1 F 0.6466(6) 0.7305(4) 0.4891(3) 0.151(3) Uani 1 1 d D U . . .
 P1_2 P 0.32432(19) 0.77718(10) 0.53787(10) 0.0605(7) Uani 1 1 d D U . . .
 F2_2 F 0.3405(6) 0.8431(2) 0.5353(3) 0.114(2) Uani 1 1 d D U . . .
 F3_2 F 0.2331(4) 0.7909(3) 0.5689(2) 0.0884(18) Uani 1 1 d D U . . .
 F4_2 F 0.2997(4) 0.7112(2) 0.5404(3) 0.0840(17) Uani 1 1 d D U . . .
 F5_2 F 0.4126(4) 0.7637(2) 0.5073(2) 0.0842(17) Uani 1 1 d D U . . .
 F6_2 F 0.3900(3) 0.7731(2) 0.5988(2) 0.0656(13) Uani 1 1 d D U . . .
 F7_2 F 0.2508(5) 0.7785(3) 0.4780(2) 0.107(2) Uani 1 1 d D U . . .
 P1_3 P 0.84083(14) 0.44800(8) 0.56752(9) 0.0444(5) Uani 1 1 d D U . . .
 F2_3 F 0.7931(4) 0.5085(2) 0.5579(3) 0.0927(19) Uani 1 1 d D U . . .
 F3_3 F 0.7552(4) 0.4291(2) 0.5999(2) 0.0872(18) Uani 1 1 d D U . . .
 F4_3 F 0.8877(7) 0.3879(3) 0.5783(4) 0.155(3) Uani 1 1 d D U . . .
 F5_3 F 0.9255(3) 0.4674(2) 0.5358(2) 0.0674(14) Uani 1 1 d D U . . .
 F6_3 F 0.8985(4) 0.4704(3) 0.6266(2) 0.100(2) Uani 1 1 d D U . . .
 F7_3 F 0.7813(4) 0.4276(4) 0.5091(3) 0.117(3) Uani 1 1 d D U . . .
 P1_4 P 0.57215(15) 0.40587(9) 0.30642(11) 0.0578(7) Uani 1 1 d D U . . .
 F2_4 F 0.5001(5) 0.4348(4) 0.3421(3) 0.127(3) Uani 1 1 d D U . . .
 F3_4 F 0.5636(5) 0.3461(3) 0.3360(4) 0.131(3) Uani 1 1 d D U . . .
 F4_4 F 0.6474(6) 0.3795(4) 0.2735(4) 0.147(3) Uani 1 1 d D U . . .
 F5_4 F 0.5817(4) 0.4654(2) 0.2763(3) 0.0908(18) Uani 1 1 d D U . . .
 F6_4 F 0.6588(4) 0.4238(3) 0.3567(3) 0.099(2) Uani 1 1 d D U . . .
 F7_4 F 0.4823(5) 0.3909(3) 0.2599(3) 0.116(2) Uani 1 1 d D U . . .
 P1_5 P 0.02314(14) 0.40752(8) 0.20820(9) 0.0420(5) Uani 1 1 d D U . . .
 F2_5 F 0.1135(3) 0.40992(19) 0.1758(2) 0.0592(13) Uani 1 1 d D U . . .
 F3_5 F 0.0765(4) 0.4479(2) 0.2577(2) 0.0687(14) Uani 1 1 d D U . . .
 F4_5 F -0.0674(3) 0.40477(19) 0.2405(2) 0.0610(13) Uani 1 1 d D U . . .
 F5_5 F -0.0314(3) 0.36689(19) 0.1595(2) 0.0612(12) Uani 1 1 d D U . . .
 F6_5 F -0.0215(3) 0.46247(18) 0.1731(2) 0.0575(12) Uani 1 1 d D U . . .
 F7_5 F 0.0691(3) 0.35273(18) 0.2426(2) 0.0574(12) Uani 1 1 d D U . . .
 P1_6 P 0.4533(4) 0.65107(16) 0.2202(2) 0.155(2) Uani 1 1 d D U . . .
 F2_6 F 0.4650(10) 0.6776(4) 0.1609(4) 0.211(5) Uani 1 1 d D U . . .
 F3_6 F 0.5079(9) 0.5956(4) 0.2103(9) 0.309(7) Uani 1 1 d D U . . .
 F4_6 F 0.4204(11) 0.6293(4) 0.2775(4) 0.260(6) Uani 1 1 d D U . . .
 F5_6 F 0.3926(8) 0.7092(4) 0.2252(5) 0.177(3) Uani 1 1 d D U . . .
 F6_6 F 0.3592(7) 0.6203(4) 0.1860(4) 0.169(4) Uani 1 1 d D U . . .
 F7_6 F 0.5396(9) 0.6833(4) 0.2509(7) 0.291(7) Uani 1 1 d D U . . .

loop_
  _atom_site_aniso_label
  _atom_site_aniso_U_11
  _atom_site_aniso_U_22
  _atom_site_aniso_U_33
  _atom_site_aniso_U_23
  _atom_site_aniso_U_13
  _atom_site_aniso_U_12
 N1 0.038(3) 0.054(4) 0.041(4) 0.003(3) 0.002(3) 0.000(3)
 N8 0.025(3) 0.034(3) 0.047(4) 0.005(3) 0.006(3) 0.001(2)
 N 0.024(3) 0.030(3) 0.047(3) 0.003(3) 0.011(3) 0.000(2)
 C5 0.022(4) 0.045(4) 0.048(4) 0.009(3) 0.009(3) 0.006(3)
 C6 0.026(3) 0.029(4) 0.044(4) 0.000(3) 0.004(3) 0.001(3)
 N2 0.035(3) 0.041(3) 0.041(4) 0.003(3) 0.005(3) -0.002(3)
 N10 0.023(3) 0.041(3) 0.043(4) 0.009(3) 0.000(3) 0.001(2)
 N3 0.039(3) 0.038(3) 0.037(3) 0.001(3) 0.006(3) 0.000(3)
 N11 0.027(3) 0.032(3) 0.055(4) -0.001(3) 0.003(3) 0.004(2)
 C1 0.030(3) 0.024(4) 0.043(4) 0.003(3) 0.006(3) -0.002(3)
 N4 0.033(3) 0.043(3) 0.060(4) -0.008(3) 0.014(3) 0.003(3)
 N14 0.039(3) 0.040(4) 0.052(4) 0.010(3) 0.011(3) 0.005(3)
 C15 0.029(4) 0.037(4) 0.047(4) 0.002(3) 0.010(3) -0.005(3)
 C2 0.022(3) 0.052(4) 0.046(4) 0.004(4) -0.003(3) -0.004(3)
 C16 0.026(4) 0.036(4) 0.072(6) -0.003(4) 0.012(4) 0.003(3)
 C17 0.028(3) 0.035(4) 0.039(4) -0.003(3) 0.007(3) -0.003(3)
 C19 0.038(4) 0.046(4) 0.055(5) 0.009(4) 0.007(4) -0.007(3)
 C1A 0.016(3) 0.040(4) 0.057(4) 0.008(3) 0.013(3) 0.008(3)
 C1B 0.022(3) 0.038(4) 0.062(5) 0.008(3) 0.007(3) 0.007(3)
 C1C 0.024(4) 0.042(4) 0.059(4) 0.001(3) 0.016(3) 0.006(3)
 C1D 0.026(4) 0.032(4) 0.049(4) 0.001(3) -0.001(3) 0.000(3)
 C1E 0.024(3) 0.040(4) 0.039(4) 0.002(3) 0.007(3) 0.000(3)
 C1F 0.028(4) 0.039(4) 0.057(4) 0.007(3) 0.018(4) 0.009(3)
 C3 0.037(4) 0.043(4) 0.041(4) 0.005(3) 0.011(3) 0.007(3)
 N6 0.034(3) 0.037(3) 0.063(4) -0.009(3) 0.014(3) 0.002(3)
 C1J 0.035(3) 0.039(4) 0.055(5) -0.005(4) 0.010(3) -0.003(3)
 C1K 0.021(3) 0.042(4) 0.049(4) -0.009(3) 0.006(3) 0.002(3)
 C1L 0.035(4) 0.056(5) 0.064(5) -0.001(4) 0.019(4) -0.003(3)
 C1M 0.032(4) 0.041(4) 0.054(4) 0.006(4) 0.019(3) 0.009(3)
 C1N 0.028(4) 0.045(4) 0.070(6) 0.005(4) 0.008(4) 0.007(3)
 C1O 0.035(4) 0.031(4) 0.067(4) -0.001(3) 0.022(4) 0.002(3)
 C1P 0.032(3) 0.041(4) 0.042(4) 0.001(3) 0.003(3) -0.001(3)
 C1Q 0.035(4) 0.041(4) 0.051(4) -0.001(4) 0.002(3) 0.006(3)
 C1R 0.017(3) 0.037(4) 0.046(4) 0.003(3) 0.005(3) 0.000(3)
 C1S 0.051(5) 0.041(4) 0.065(5) 0.006(4) 0.019(4) 0.010(4)
 C1T 0.016(3) 0.032(3) 0.059(4) 0.001(3) 0.007(3) 0.006(3)
 C1V 0.022(3) 0.029(4) 0.051(4) -0.001(3) 0.005(3) 0.001(3)
 C1W 0.030(4) 0.042(4) 0.069(6) -0.004(4) 0.013(4) 0.004(3)
 C4 0.032(3) 0.039(4) 0.038(4) 0.001(3) 0.005(3) -0.006(3)
 C1Z 0.036(4) 0.040(4) 0.041(4) 0.003(3) 0.008(3) -0.011(3)
 C21 0.027(4) 0.041(4) 0.047(4) -0.002(3) 0.011(3) 0.004(3)
 C22 0.040(4) 0.060(5) 0.049(5) 0.016(4) 0.011(4) -0.002(4)
 C23 0.036(4) 0.039(4) 0.051(4) -0.004(4) 0.005(3) 0.004(3)
 C24 0.031(3) 0.034(4) 0.053(5) -0.008(3) 0.004(3) 0.001(3)
 C25 0.030(4) 0.035(4) 0.046(4) 0.004(3) 0.010(3) 0.008(3)
 C26 0.034(4) 0.053(5) 0.050(5) 0.007(4) 0.004(3) 0.004(3)
 C7 0.041(4) 0.090(7) 0.055(5) -0.008(5) -0.004(4) 0.011(4)
 C28 0.037(4) 0.051(4) 0.070(6) -0.005(4) 0.016(4) 0.011(3)
 C29 0.035(4) 0.035(4) 0.041(4) -0.004(3) 0.003(3) -0.005(3)
 C2A 0.037(4) 0.049(5) 0.046(4) 0.000(4) 0.010(3) -0.003(3)
 C2B 0.038(4) 0.033(4) 0.074(6) 0.004(4) 0.009(4) 0.005(3)
 C2C 0.035(4) 0.035(4) 0.053(4) -0.003(3) 0.010(3) 0.003(3)
 C8 0.047(4) 0.043(4) 0.051(5) 0.015(4) 0.009(4) -0.008(3)
 C9 0.034(4) 0.045(4) 0.044(4) 0.005(3) 0.005(3) -0.005(3)
 C10 0.044(4) 0.040(4) 0.053(5) -0.004(4) 0.008(4) -0.002(3)
 C2I 0.026(3) 0.032(4) 0.051(5) -0.001(3) 0.006(3) -0.001(3)
 C12 0.048(4) 0.042(4) 0.067(6) -0.011(4) 0.023(4) 0.008(3)
 C2K 0.024(3) 0.036(4) 0.043(4) 0.001(3) 0.005(3) 0.005(3)
 C2L 0.050(5) 0.070(6) 0.069(6) -0.032(5) 0.016(4) -0.024(4)
 C2M 0.039(4) 0.040(4) 0.053(4) -0.002(3) 0.008(4) 0.002(3)
 C2N 0.036(4) 0.060(5) 0.067(6) -0.014(4) 0.007(4) -0.007(4)
 C50 0.032(4) 0.045(4) 0.047(4) 0.000(3) 0.010(3) -0.002(3)
 N51 0.024(3) 0.032(3) 0.052(4) -0.001(3) 0.009(3) -0.001(2)
 N52 0.027(3) 0.028(3) 0.059(4) -0.001(3) 0.009(3) 0.003(2)
 C13 0.056(4) 0.051(5) 0.079(6) -0.029(4) 0.023(5) -0.015(4)
 C1X 0.040(4) 0.098(7) 0.044(5) -0.010(4) -0.001(4) 0.003(4)
 P1_1 0.0558(15) 0.0851(18) 0.0606(16) 0.0099(14) 0.0044(12) -0.0114(13)
 F2_1 0.147(7) 0.247(10) 0.149(7) 0.061(7) -0.016(6) 0.091(7)
 F3_1 0.109(5) 0.074(4) 0.095(4) -0.004(3) 0.023(4) -0.005(3)
 F4_1 0.145(6) 0.103(5) 0.095(5) 0.023(4) 0.026(4) 0.050(4)
 F5_1 0.159(7) 0.166(6) 0.068(4) -0.016(4) 0.054(4) -0.057(5)
 F6_1 0.121(5) 0.099(5) 0.137(6) 0.022(4) 0.060(5) -0.029(4)
 F7_1 0.132(5) 0.233(9) 0.103(5) -0.064(5) 0.062(5) -0.118(6)
 P1_2 0.0830(17) 0.0539(14) 0.0456(13) 0.0002(11) 0.0134(12) 0.0214(12)
 F2_2 0.191(7) 0.051(3) 0.105(5) 0.004(3) 0.039(5) 0.014(4)
 F3_2 0.071(3) 0.131(5) 0.059(3) -0.019(3) 0.000(3) 0.044(3)
 F4_2 0.078(4) 0.064(3) 0.113(5) -0.004(3) 0.025(3) -0.001(3)
 F5_2 0.110(4) 0.079(4) 0.076(4) -0.016(3) 0.051(3) -0.013(3)
 F6_2 0.052(3) 0.088(4) 0.058(3) -0.002(3) 0.012(2) 0.016(3)
 F7_2 0.141(5) 0.120(5) 0.052(3) -0.008(3) -0.003(3) 0.040(4)
 P1_3 0.0433(12) 0.0363(11) 0.0570(13) -0.0021(10) 0.0180(10) -0.0035(9)
 F2_3 0.092(4) 0.069(3) 0.123(5) 0.026(3) 0.035(4) 0.034(3)
 F3_3 0.096(4) 0.092(4) 0.088(4) -0.026(3) 0.058(3) -0.041(3)
 F4_3 0.224(8) 0.064(4) 0.211(8) 0.054(4) 0.138(6) 0.070(5)
 F5_3 0.042(3) 0.094(4) 0.068(3) 0.011(3) 0.016(2) -0.011(2)
 F6_3 0.060(3) 0.171(6) 0.065(3) -0.007(4) 0.002(3) -0.013(4)
 F7_3 0.079(4) 0.196(7) 0.084(4) -0.073(4) 0.039(3) -0.072(4)
 P1_4 0.0390(12) 0.0471(13) 0.0860(18) 0.0206(12) 0.0071(12) 0.0061(10)
 F2_4 0.082(4) 0.182(7) 0.124(6) 0.005(5) 0.039(4) 0.032(5)
 F3_4 0.108(5) 0.085(4) 0.178(7) 0.068(5) -0.032(5) -0.026(4)
 F4_4 0.153(6) 0.135(6) 0.169(7) 0.000(5) 0.072(6) 0.060(6)
 F5_4 0.094(4) 0.065(3) 0.105(5) 0.034(3) -0.007(3) -0.020(3)
 F6_4 0.070(4) 0.079(4) 0.132(5) 0.020(4) -0.029(3) -0.001(3)
 F7_4 0.127(5) 0.059(4) 0.136(5) 0.022(4) -0.047(4) -0.021(3)
 P1_5 0.0398(11) 0.0339(11) 0.0543(13) 0.0014(9) 0.0131(10) -0.0007(8)
 F2_5 0.051(3) 0.049(3) 0.085(3) 0.008(2) 0.031(3) 0.001(2)
 F3_5 0.079(3) 0.055(3) 0.068(3) -0.012(2) 0.000(3) -0.010(3)
 F4_5 0.057(3) 0.050(3) 0.084(4) 0.009(2) 0.035(3) 0.007(2)
 F5_5 0.060(3) 0.051(3) 0.071(3) -0.010(2) 0.005(2) -0.007(2)
 F6_5 0.063(3) 0.043(2) 0.069(3) 0.011(2) 0.017(2) 0.012(2)
 F7_5 0.063(3) 0.044(2) 0.069(3) 0.013(2) 0.021(2) 0.014(2)
 P1_6 0.201(5) 0.064(2) 0.181(4) 0.025(3) -0.020(4) -0.055(3)
 F2_6 0.341(14) 0.103(6) 0.236(8) -0.042(6) 0.184(9) -0.074(7)
 F3_6 0.244(10) 0.067(5) 0.60(2) -0.003(8) 0.037(14) -0.022(6)
 F4_6 0.464(18) 0.148(8) 0.127(6) 0.047(6) -0.060(7) -0.177(10)
 F5_6 0.240(9) 0.120(6) 0.184(9) 0.022(5) 0.071(8) -0.014(6)
 F6_6 0.212(8) 0.165(7) 0.118(6) 0.011(6) -0.004(6) -0.101(6)
 F7_6 0.224(9) 0.110(7) 0.470(16) 0.044(9) -0.136(11) -0.089(6)

_geom_special_details
;
 All esds (except the esd in the dihedral angle between two l.s. planes)
 are estimated using the full covariance matrix.  The cell esds are taken
 into account individually in the estimation of esds in distances, angles
 and torsion angles; correlations between esds in cell parameters are only
 used when they are defined by crystal symmetry.  An approximate (isotropic)
 treatment of cell esds is used for estimating esds involving l.s. planes.
;
loop_
  _geom_bond_atom_site_label_1
  _geom_bond_atom_site_label_2
  _geom_bond_distance
  _geom_bond_site_symmetry_2
  _geom_bond_publ_flag
 N1 C2A 1.439(10) . ?
 N1 C10 1.290(10) . ?
 N1 C1X 1.390(10) . ?
 N8 C17 1.443(9) . ?
 N8 C2B 1.374(9) . ?
 N8 C2I 1.320(9) . ?
 N C6 1.435(9) . ?
 N C1E 1.317(9) . ?
 N C1M 1.376(10) . ?
 C5 H5 0.9300 . ?
 C5 C1A 1.392(11) . ?
 C5 C1C 1.384(10) . ?
 C6 C1 1.375(9) . ?
 C6 C15 1.390(10) . ?
 N2 C19 1.368(9) . ?
 N2 C4 1.327(9) . ?
 N2 C29 1.440(9) . ?
 N10 C2 1.472(9) . ?
 N10 C1N 1.368(10) . ?
 N10 C2I 1.311(9) . ?
 N3 C4 1.304(9) . ?
 N3 C8 1.370(9) . ?
 N3 C2M 1.469(9) . ?
 N11 C1D 1.339(9) . ?
 N11 C1Q 1.369(10) . ?
 N11 C2C 1.430(9) . ?
 C1 H1 0.9300 . ?
 C1 C17 1.373(10) . ?
 N4 C1L 1.474(10) . ?
 N4 C1W 1.325(9) . ?
 N4 C28 1.371(10) . ?
 N14 C1S 1.460(10) . ?
 N14 C7 1.353(11) . ?
 N14 C10 1.319(10) . ?
 C15 H15 0.9300 . ?
 C15 C1Z 1.362(10) . ?
 C2 H2A 0.9700 . ?
 C2 H2B 0.9700 . ?
 C2 C1R 1.499(10) . ?
 C16 H16A 0.9700 . ?
 C16 H16B 0.9700 . ?
 C16 C1T 1.499(10) . ?
 C16 N52 1.477(9) . ?
 C17 C1P 1.387(10) . ?
 C19 H19 0.9300 . ?
 C19 C8 1.331(11) . ?
 C1A C1B 1.499(10) . ?
 C1A C21 1.390(10) . ?
 C1B H1BA 0.9700 . ?
 C1B H1BB 0.9700 . ?
 C1B N51 1.471(9) . ?
 C1C C1L 1.509(11) . ?
 C1C C1O 1.381(11) . ?
 C1D H1D 0.9300 . ?
 C1D N52 1.306(9) . ?
 C1E H1E 0.9300 . ?
 C1E N51 1.323(9) . ?
 C1F C1O 1.350(11) . ?
 C1F C1S 1.513(11) . ?
 C1F C21 1.392(10) . ?
 C3 H3 0.9300 . ?
 C3 C1M 1.346(10) . ?
 C3 N51 1.358(9) . ?
 N6 C1J 1.434(9) . ?
 N6 C1W 1.331(10) . ?
 N6 C12 1.396(10) . ?
 C1J C24 1.350(10) . ?
 C1J C13 1.369(11) . ?
 C1K H1K 0.9300 . ?
 C1K C1R 1.410(10) . ?
 C1K C1T 1.388(11) . ?
 C1L H1LA 0.9700 . ?
 C1L H1LB 0.9700 . ?
 C1M H1M 0.9300 . ?
 C1N H1N 0.9300 . ?
 C1N C2B 1.329(11) . ?
 C1O H1O 0.9300 . ?
 C1P H1P 0.9300 . ?
 C1P C1Z 1.391(10) . ?
 C1Q H1Q 0.9300 . ?
 C1Q C23 1.333(10) . ?
 C1R C1V 1.371(10) . ?
 C1S H1SA 0.9700 . ?
 C1S H1SB 0.9700 . ?
 C1T C25 1.378(10) . ?
 C1V H1V 0.9300 . ?
 C1V C2K 1.376(10) . ?
 C1W H1W 0.9300 . ?
 C4 H4 0.9300 . ?
 C1Z H1Z 0.9300 . ?
 C21 H21 0.9300 . ?
 C22 H22 0.9300 . ?
 C22 C26 1.380(11) . ?
 C22 C50 1.365(11) . ?
 C23 H23 0.9300 . ?
 C23 N52 1.367(10) . ?
 C24 H24 0.9300 . ?
 C24 C2C 1.380(10) . ?
 C25 H25 0.9300 . ?
 C25 C2K 1.397(10) . ?
 C26 H26 0.9300 . ?
 C26 C2A 1.381(11) . ?
 C7 H7 0.9300 . ?
 C7 C1X 1.342(12) . ?
 C28 H28 0.9300 . ?
 C28 C12 1.327(11) . ?
 C29 C9 1.377(10) . ?
 C29 C50 1.369(10) . ?
 C2A C9 1.381(11) . ?
 C2B H2BA 0.9300 . ?
 C2C C2N 1.382(11) . ?
 C8 H8 0.9300 . ?
 C9 H9 0.9300 . ?
 C10 H10 0.9300 . ?
 C2I H2I 0.9300 . ?
 C12 H12 0.9300 . ?
 C2K C2M 1.504(11) . ?
 C2L H2L 0.9300 . ?
 C2L C2N 1.366(12) . ?
 C2L C13 1.370(12) . ?
 C2M H2MA 0.9700 . ?
 C2M H2MB 0.9700 . ?
 C2N H2N 0.9300 . ?
 C50 H50 0.9300 . ?
 C13 H13 0.9300 . ?
 C1X H1X 0.9300 . ?
 P1_1 F2_1 1.557(7) . ?
 P1_1 F3_1 1.595(6) . ?
 P1_1 F4_1 1.563(6) . ?
 P1_1 F5_1 1.577(7) . ?
 P1_1 F6_1 1.575(6) . ?
 P1_1 F7_1 1.539(6) . ?
 P1_2 F2_2 1.555(6) . ?
 P1_2 F3_2 1.610(5) . ?
 P1_2 F4_2 1.581(6) . ?
 P1_2 F5_2 1.566(5) . ?
 P1_2 F6_2 1.566(5) . ?
 P1_2 F7_2 1.595(6) . ?
 P1_3 F2_3 1.560(5) . ?
 P1_3 F3_3 1.590(5) . ?
 P1_3 F4_3 1.550(6) . ?
 P1_3 F5_3 1.574(5) . ?
 P1_3 F6_3 1.571(6) . ?
 P1_3 F7_3 1.553(6) . ?
 P1_4 F2_4 1.573(6) . ?
 P1_4 F3_4 1.572(6) . ?
 P1_4 F4_4 1.540(7) . ?
 P1_4 F5_4 1.574(5) . ?
 P1_4 F6_4 1.596(6) . ?
 P1_4 F7_4 1.556(6) . ?
 P1_5 F2_5 1.588(4) . ?
 P1_5 F3_5 1.581(5) . ?
 P1_5 F4_5 1.589(4) . ?
 P1_5 F5_5 1.578(5) . ?
 P1_5 F6_5 1.592(4) . ?
 P1_5 F7_5 1.588(4) . ?
 P1_6 F2_6 1.562(9) . ?
 P1_6 F3_6 1.540(10) . ?
 P1_6 F4_6 1.583(9) . ?
 P1_6 F5_6 1.614(9) . ?
 P1_6 F6_6 1.591(8) . ?
 P1_6 F7_6 1.498(9) . ?

loop_
  _geom_angle_atom_site_label_1
  _geom_angle_atom_site_label_2
  _geom_angle_atom_site_label_3
  _geom_angle
  _geom_angle_site_symmetry_1
  _geom_angle_site_symmetry_3
  _geom_angle_publ_flag
 C10 N1 C2A 129.1(7) . . ?
 C10 N1 C1X 108.1(7) . . ?
 C1X N1 C2A 122.7(7) . . ?
 C2B N8 C17 125.6(6) . . ?
 C2I N8 C17 125.9(6) . . ?
 C2I N8 C2B 108.5(6) . . ?
 C1E N C6 125.3(6) . . ?
 C1E N C1M 108.6(6) . . ?
 C1M N C6 126.1(6) . . ?
 C1A C5 H5 119.7 . . ?
 C1C C5 H5 119.7 . . ?
 C1C C5 C1A 120.6(7) . . ?
 C1 C6 N 118.6(6) . . ?
 C1 C6 C15 122.0(7) . . ?
 C15 C6 N 119.4(6) . . ?
 C19 N2 C29 127.4(6) . . ?
 C4 N2 C19 107.6(6) . . ?
 C4 N2 C29 125.0(6) . . ?
 C1N N10 C2 125.4(6) . . ?
 C2I N10 C2 125.8(6) . . ?
 C2I N10 C1N 108.8(6) . . ?
 C4 N3 C8 108.6(6) . . ?
 C4 N3 C2M 124.6(6) . . ?
 C8 N3 C2M 126.4(6) . . ?
 C1D N11 C1Q 107.7(6) . . ?
 C1D N11 C2C 125.5(7) . . ?
 C1Q N11 C2C 126.7(6) . . ?
 C6 C1 H1 121.2 . . ?
 C17 C1 C6 117.5(6) . . ?
 C17 C1 H1 121.2 . . ?
 C1W N4 C1L 124.1(6) . . ?
 C1W N4 C28 108.3(6) . . ?
 C28 N4 C1L 127.4(6) . . ?
 C7 N14 C1S 126.7(7) . . ?
 C10 N14 C1S 126.2(7) . . ?
 C10 N14 C7 106.8(7) . . ?
 C6 C15 H15 120.4 . . ?
 C1Z C15 C6 119.2(6) . . ?
 C1Z C15 H15 120.4 . . ?
 N10 C2 H2A 109.4 . . ?
 N10 C2 H2B 109.4 . . ?
 N10 C2 C1R 111.4(6) . . ?
 H2A C2 H2B 108.0 . . ?
 C1R C2 H2A 109.4 . . ?
 C1R C2 H2B 109.4 . . ?
 H16A C16 H16B 107.9 . . ?
 C1T C16 H16A 109.2 . . ?
 C1T C16 H16B 109.2 . . ?
 N52 C16 H16A 109.2 . . ?
 N52 C16 H16B 109.2 . . ?
 N52 C16 C1T 112.0(6) . . ?
 C1 C17 N8 120.1(6) . . ?
 C1 C17 C1P 122.2(6) . . ?
 C1P C17 N8 117.7(6) . . ?
 N2 C19 H19 126.2 . . ?
 C8 C19 N2 107.7(7) . . ?
 C8 C19 H19 126.2 . . ?
 C5 C1A C1B 120.2(7) . . ?
 C21 C1A C5 118.7(7) . . ?
 C21 C1A C1B 121.0(7) . . ?
 C1A C1B H1BA 109.2 . . ?
 C1A C1B H1BB 109.2 . . ?
 H1BA C1B H1BB 107.9 . . ?
 N51 C1B C1A 112.0(6) . . ?
 N51 C1B H1BA 109.2 . . ?
 N51 C1B H1BB 109.2 . . ?
 C5 C1C C1L 118.9(7) . . ?
 C1O C1C C5 118.9(7) . . ?
 C1O C1C C1L 122.2(7) . . ?
 N11 C1D H1D 125.9 . . ?
 N52 C1D N11 108.3(7) . . ?
 N52 C1D H1D 125.9 . . ?
 N C1E H1E 125.8 . . ?
 N C1E N51 108.5(6) . . ?
 N51 C1E H1E 125.8 . . ?
 C1O C1F C1S 119.0(7) . . ?
 C1O C1F C21 119.4(7) . . ?
 C21 C1F C1S 121.5(7) . . ?
 C1M C3 H3 126.5 . . ?
 C1M C3 N51 107.1(7) . . ?
 N51 C3 H3 126.5 . . ?
 C1W N6 C1J 124.5(6) . . ?
 C1W N6 C12 108.5(6) . . ?
 C12 N6 C1J 126.9(6) . . ?
 C24 C1J N6 119.1(7) . . ?
 C24 C1J C13 122.2(7) . . ?
 C13 C1J N6 118.7(7) . . ?
 C1R C1K H1K 119.8 . . ?
 C1T C1K H1K 119.8 . . ?
 C1T C1K C1R 120.4(7) . . ?
 N4 C1L C1C 111.6(6) . . ?
 N4 C1L H1LA 109.3 . . ?
 N4 C1L H1LB 109.3 . . ?
 C1C C1L H1LA 109.3 . . ?
 C1C C1L H1LB 109.3 . . ?
 H1LA C1L H1LB 108.0 . . ?
 N C1M H1M 126.6 . . ?
 C3 C1M N 106.8(6) . . ?
 C3 C1M H1M 126.6 . . ?
 N10 C1N H1N 126.3 . . ?
 C2B C1N N10 107.4(6) . . ?
 C2B C1N H1N 126.3 . . ?
 C1C C1O H1O 119.0 . . ?
 C1F C1O C1C 121.9(7) . . ?
 C1F C1O H1O 119.0 . . ?
 C17 C1P H1P 120.7 . . ?
 C17 C1P C1Z 118.5(7) . . ?
 C1Z C1P H1P 120.7 . . ?
 N11 C1Q H1Q 126.1 . . ?
 C23 C1Q N11 107.8(7) . . ?
 C23 C1Q H1Q 126.1 . . ?
 C1K C1R C2 119.5(7) . . ?
 C1V C1R C2 121.8(6) . . ?
 C1V C1R C1K 118.7(7) . . ?
 N14 C1S C1F 112.3(6) . . ?
 N14 C1S H1SA 109.1 . . ?
 N14 C1S H1SB 109.1 . . ?
 C1F C1S H1SA 109.1 . . ?
 C1F C1S H1SB 109.1 . . ?
 H1SA C1S H1SB 107.9 . . ?
 C1K C1T C16 119.9(7) . . ?
 C25 C1T C16 120.4(7) . . ?
 C25 C1T C1K 119.7(7) . . ?
 C1R C1V H1V 119.3 . . ?
 C1R C1V C2K 121.4(7) . . ?
 C2K C1V H1V 119.3 . . ?
 N4 C1W N6 108.5(7) . . ?
 N4 C1W H1W 125.8 . . ?
 N6 C1W H1W 125.8 . . ?
 N2 C4 H4 125.4 . . ?
 N3 C4 N2 109.2(6) . . ?
 N3 C4 H4 125.4 . . ?
 C15 C1Z C1P 120.6(7) . . ?
 C15 C1Z H1Z 119.7 . . ?
 C1P C1Z H1Z 119.7 . . ?
 C1A C21 H21 119.8 . . ?
 C1F C21 C1A 120.5(7) . . ?
 C1F C21 H21 119.8 . . ?
 C26 C22 H22 119.9 . . ?
 C50 C22 H22 119.9 . . ?
 C50 C22 C26 120.1(7) . . ?
 C1Q C23 H23 126.6 . . ?
 C1Q C23 N52 106.7(7) . . ?
 N52 C23 H23 126.6 . . ?
 C1J C24 H24 120.7 . . ?
 C1J C24 C2C 118.6(7) . . ?
 C2C C24 H24 120.7 . . ?
 C1T C25 H25 120.0 . . ?
 C1T C25 C2K 120.0(7) . . ?
 C2K C25 H25 120.0 . . ?
 C22 C26 H26 120.5 . . ?
 C22 C26 C2A 119.0(7) . . ?
 C2A C26 H26 120.5 . . ?
 N14 C7 H7 125.5 . . ?
 C1X C7 N14 109.0(8) . . ?
 C1X C7 H7 125.5 . . ?
 N4 C28 H28 125.6 . . ?
 C12 C28 N4 108.7(7) . . ?
 C12 C28 H28 125.6 . . ?
 C9 C29 N2 117.1(6) . . ?
 C50 C29 N2 120.4(6) . . ?
 C50 C29 C9 122.6(7) . . ?
 C26 C2A N1 119.2(7) . . ?
 C9 C2A N1 118.5(7) . . ?
 C9 C2A C26 122.1(7) . . ?
 N8 C2B H2BA 126.6 . . ?
 C1N C2B N8 106.8(7) . . ?
 C1N C2B H2BA 126.6 . . ?
 C24 C2C N11 119.3(7) . . ?
 C24 C2C C2N 120.7(7) . . ?
 C2N C2C N11 120.0(7) . . ?
 N3 C8 H8 126.6 . . ?
 C19 C8 N3 106.9(7) . . ?
 C19 C8 H8 126.6 . . ?
 C29 C9 C2A 116.6(7) . . ?
 C29 C9 H9 121.7 . . ?
 C2A C9 H9 121.7 . . ?
 N1 C10 N14 110.8(7) . . ?
 N1 C10 H10 124.6 . . ?
 N14 C10 H10 124.6 . . ?
 N8 C2I H2I 125.7 . . ?
 N10 C2I N8 108.5(6) . . ?
 N10 C2I H2I 125.7 . . ?
 N6 C12 H12 127.0 . . ?
 C28 C12 N6 106.1(7) . . ?
 C28 C12 H12 127.0 . . ?
 C1V C2K C25 119.8(7) . . ?
 C1V C2K C2M 121.3(6) . . ?
 C25 C2K C2M 118.8(7) . . ?
 C2N C2L H2L 119.5 . . ?
 C2N C2L C13 121.1(8) . . ?
 C13 C2L H2L 119.5 . . ?
 N3 C2M C2K 110.1(6) . . ?
 N3 C2M H2MA 109.6 . . ?
 N3 C2M H2MB 109.6 . . ?
 C2K C2M H2MA 109.6 . . ?
 C2K C2M H2MB 109.6 . . ?
 H2MA C2M H2MB 108.2 . . ?
 C2C C2N H2N 120.6 . . ?
 C2L C2N C2C 118.9(7) . . ?
 C2L C2N H2N 120.6 . . ?
 C22 C50 C29 119.5(7) . . ?
 C22 C50 H50 120.2 . . ?
 C29 C50 H50 120.2 . . ?
 C1E N51 C1B 124.7(6) . . ?
 C1E N51 C3 109.1(6) . . ?
 C3 N51 C1B 125.9(7) . . ?
 C1D N52 C16 125.0(7) . . ?
 C1D N52 C23 109.5(6) . . ?
 C23 N52 C16 125.5(7) . . ?
 C1J C13 H13 120.7 . . ?
 C2L C13 C1J 118.6(8) . . ?
 C2L C13 H13 120.7 . . ?
 N1 C1X H1X 127.4 . . ?
 C7 C1X N1 105.2(8) . . ?
 C7 C1X H1X 127.4 . . ?
 F2_1 P1_1 F3_1 89.5(5) . . ?
 F2_1 P1_1 F4_1 175.9(6) . . ?
 F2_1 P1_1 F5_1 91.3(5) . . ?
 F2_1 P1_1 F6_1 87.7(5) . . ?
 F4_1 P1_1 F3_1 89.3(4) . . ?
 F4_1 P1_1 F5_1 89.9(4) . . ?
 F4_1 P1_1 F6_1 88.4(4) . . ?
 F5_1 P1_1 F3_1 178.9(4) . . ?
 F6_1 P1_1 F3_1 91.1(4) . . ?
 F6_1 P1_1 F5_1 89.6(4) . . ?
 F7_1 P1_1 F2_1 92.9(6) . . ?
 F7_1 P1_1 F3_1 88.2(4) . . ?
 F7_1 P1_1 F4_1 91.0(5) . . ?
 F7_1 P1_1 F5_1 91.1(4) . . ?
 F7_1 P1_1 F6_1 179.0(5) . . ?
 F2_2 P1_2 F3_2 87.4(4) . . ?
 F2_2 P1_2 F4_2 175.8(4) . . ?
 F2_2 P1_2 F5_2 92.7(4) . . ?
 F2_2 P1_2 F6_2 91.7(4) . . ?
 F2_2 P1_2 F7_2 91.3(4) . . ?
 F4_2 P1_2 F3_2 88.9(3) . . ?
 F4_2 P1_2 F7_2 86.6(4) . . ?
 F5_2 P1_2 F3_2 179.7(4) . . ?
 F5_2 P1_2 F4_2 91.0(3) . . ?
 F5_2 P1_2 F6_2 91.4(3) . . ?
 F5_2 P1_2 F7_2 92.2(4) . . ?
 F6_2 P1_2 F3_2 88.9(3) . . ?
 F6_2 P1_2 F4_2 90.2(3) . . ?
 F6_2 P1_2 F7_2 175.3(4) . . ?
 F7_2 P1_2 F3_2 87.5(3) . . ?
 F2_3 P1_3 F3_3 88.9(3) . . ?
 F2_3 P1_3 F5_3 90.6(3) . . ?
 F2_3 P1_3 F6_3 88.3(4) . . ?
 F4_3 P1_3 F2_3 178.9(4) . . ?
 F4_3 P1_3 F3_3 90.2(4) . . ?
 F4_3 P1_3 F5_3 90.3(4) . . ?
 F4_3 P1_3 F6_3 91.0(5) . . ?
 F4_3 P1_3 F7_3 90.8(5) . . ?
 F5_3 P1_3 F3_3 179.3(3) . . ?
 F6_3 P1_3 F3_3 88.9(3) . . ?
 F6_3 P1_3 F5_3 90.7(3) . . ?
 F7_3 P1_3 F2_3 89.9(4) . . ?
 F7_3 P1_3 F3_3 90.4(3) . . ?
 F7_3 P1_3 F5_3 90.0(3) . . ?
 F7_3 P1_3 F6_3 178.0(4) . . ?
 F2_4 P1_4 F3_4 92.2(5) . . ?
 F2_4 P1_4 F5_4 88.6(4) . . ?
 F2_4 P1_4 F6_4 88.0(4) . . ?
 F3_4 P1_4 F5_4 179.2(5) . . ?
 F3_4 P1_4 F6_4 90.6(4) . . ?
 F4_4 P1_4 F2_4 176.7(5) . . ?
 F4_4 P1_4 F3_4 88.9(5) . . ?
 F4_4 P1_4 F5_4 90.4(4) . . ?
 F4_4 P1_4 F6_4 88.9(5) . . ?
 F4_4 P1_4 F7_4 95.6(5) . . ?
 F5_4 P1_4 F6_4 89.4(3) . . ?
 F7_4 P1_4 F2_4 87.6(4) . . ?
 F7_4 P1_4 F3_4 89.9(4) . . ?
 F7_4 P1_4 F5_4 90.1(3) . . ?
 F7_4 P1_4 F6_4 175.6(4) . . ?
 F2_5 P1_5 F4_5 179.7(3) . . ?
 F2_5 P1_5 F6_5 89.7(3) . . ?
 F3_5 P1_5 F2_5 91.1(3) . . ?
 F3_5 P1_5 F4_5 89.1(3) . . ?
 F3_5 P1_5 F6_5 89.7(3) . . ?
 F3_5 P1_5 F7_5 90.4(3) . . ?
 F4_5 P1_5 F6_5 90.4(3) . . ?
 F5_5 P1_5 F2_5 89.9(3) . . ?
 F5_5 P1_5 F3_5 179.0(3) . . ?
 F5_5 P1_5 F4_5 89.8(3) . . ?
 F5_5 P1_5 F6_5 90.5(3) . . ?
 F5_5 P1_5 F7_5 89.4(3) . . ?
 F7_5 P1_5 F2_5 89.3(2) . . ?
 F7_5 P1_5 F4_5 90.6(3) . . ?
 F7_5 P1_5 F6_5 179.0(3) . . ?
 F2_6 P1_6 F4_6 168.6(9) . . ?
 F2_6 P1_6 F5_6 82.6(5) . . ?
 F2_6 P1_6 F6_6 86.1(6) . . ?
 F3_6 P1_6 F2_6 93.7(8) . . ?
 F3_6 P1_6 F4_6 94.9(8) . . ?
 F3_6 P1_6 F5_6 175.4(9) . . ?
 F3_6 P1_6 F6_6 86.2(7) . . ?
 F4_6 P1_6 F5_6 88.4(7) . . ?
 F4_6 P1_6 F6_6 87.0(5) . . ?
 F6_6 P1_6 F5_6 90.9(6) . . ?
 F7_6 P1_6 F2_6 91.9(8) . . ?
 F7_6 P1_6 F3_6 96.6(8) . . ?
 F7_6 P1_6 F4_6 94.5(8) . . ?
 F7_6 P1_6 F5_6 86.3(7) . . ?
 F7_6 P1_6 F6_6 176.7(7) . . ?

loop_
  _geom_torsion_atom_site_label_1
  _geom_torsion_atom_site_label_2
  _geom_torsion_atom_site_label_3
  _geom_torsion_atom_site_label_4
  _geom_torsion
  _geom_torsion_site_symmetry_1
  _geom_torsion_site_symmetry_2
  _geom_torsion_site_symmetry_3
  _geom_torsion_site_symmetry_4
  _geom_torsion_publ_flag
 N1 C2A C9 C29 -174.6(7) . . . . ?
 N8 C17 C1P C1Z 179.3(6) . . . . ?
 N C6 C1 C17 173.7(6) . . . . ?
 N C6 C15 C1Z -173.4(6) . . . . ?
 N C1E N51 C1B 175.0(6) . . . . ?
 N C1E N51 C3 0.6(8) . . . . ?
 C5 C1A C1B N51 82.2(8) . . . . ?
 C5 C1A C21 C1F -1.5(9) . . . . ?
 C5 C1C C1L N4 -147.8(6) . . . . ?
 C5 C1C C1O C1F -1.1(10) . . . . ?
 C6 N C1E N51 177.9(6) . . . . ?
 C6 N C1M C3 -178.5(6) . . . . ?
 C6 C1 C17 N8 -177.2(6) . . . . ?
 C6 C1 C17 C1P 0.5(11) . . . . ?
 C6 C15 C1Z C1P -1.0(11) . . . . ?
 N2 C19 C8 N3 1.8(9) . . . . ?
 N2 C29 C9 C2A 178.3(7) . . . . ?
 N2 C29 C50 C22 -179.3(7) . . . . ?
 N10 C2 C1R C1K -135.9(6) . . . . ?
 N10 C2 C1R C1V 45.4(9) . . . . ?
 N10 C1N C2B N8 0.0(9) . . . . ?
 N11 C1D N52 C16 179.9(6) . . . . ?
 N11 C1D N52 C23 -0.3(8) . . . . ?
 N11 C1Q C23 N52 0.1(8) . . . . ?
 N11 C2C C2N C2L -179.2(8) . . . . ?
 C1 C6 C15 C1Z 3.3(11) . . . . ?
 C1 C17 C1P C1Z 1.6(11) . . . . ?
 N4 C28 C12 N6 -1.0(10) . . . . ?
 N14 C7 C1X N1 0.4(11) . . . . ?
 C15 C6 C1 C17 -3.0(10) . . . . ?
 C2 N10 C1N C2B 179.7(7) . . . . ?
 C2 N10 C2I N8 179.6(6) . . . . ?
 C2 C1R C1V C2K 178.4(6) . . . . ?
 C16 C1T C25 C2K 178.5(6) . . . . ?
 C17 N8 C2B C1N 178.9(7) . . . . ?
 C17 N8 C2I N10 -178.1(6) . . . . ?
 C17 C1P C1Z C15 -1.3(11) . . . . ?
 C19 N2 C4 N3 1.2(8) . . . . ?
 C19 N2 C29 C9 -39.4(10) . . . . ?
 C19 N2 C29 C50 140.4(8) . . . . ?
 C1A C5 C1C C1L -177.8(6) . . . . ?
 C1A C5 C1C C1O 0.6(10) . . . . ?
 C1A C1B N51 C1E -91.8(8) . . . . ?
 C1A C1B N51 C3 81.7(9) . . . . ?
 C1B C1A C21 C1F 176.4(6) . . . . ?
 C1C C5 C1A C1B -177.3(6) . . . . ?
 C1C C5 C1A C21 0.7(9) . . . . ?
 C1D N11 C1Q C23 -0.3(8) . . . . ?
 C1D N11 C2C C24 137.4(8) . . . . ?
 C1D N11 C2C C2N -44.0(11) . . . . ?
 C1E N C6 C1 140.3(7) . . . . ?
 C1E N C6 C15 -43.0(10) . . . . ?
 C1E N C1M C3 -0.5(8) . . . . ?
 N6 C1J C24 C2C 178.9(7) . . . . ?
 N6 C1J C13 C2L -178.4(8) . . . . ?
 C1J N6 C1W N4 -175.8(7) . . . . ?
 C1J N6 C12 C28 176.3(8) . . . . ?
 C1J C24 C2C N11 177.9(7) . . . . ?
 C1J C24 C2C C2N -0.6(12) . . . . ?
 C1K C1R C1V C2K -0.3(10) . . . . ?
 C1K C1T C25 C2K 1.0(10) . . . . ?
 C1L N4 C1W N6 -176.0(7) . . . . ?
 C1L N4 C28 C12 176.2(8) . . . . ?
 C1L C1C C1O C1F 177.3(6) . . . . ?
 C1M N C6 C1 -42.1(10) . . . . ?
 C1M N C6 C15 134.7(7) . . . . ?
 C1M N C1E N51 -0.1(8) . . . . ?
 C1M C3 N51 C1B -175.3(6) . . . . ?
 C1M C3 N51 C1E -0.9(8) . . . . ?
 C1N N10 C2 C1R -107.1(8) . . . . ?
 C1N N10 C2I N8 -1.9(9) . . . . ?
 C1O C1C C1L N4 33.8(10) . . . . ?
 C1O C1F C1S N14 -136.2(7) . . . . ?
 C1O C1F C21 C1A 1.1(10) . . . . ?
 C1Q N11 C1D N52 0.4(8) . . . . ?
 C1Q N11 C2C C24 -45.4(11) . . . . ?
 C1Q N11 C2C C2N 133.2(8) . . . . ?
 C1Q C23 N52 C16 179.9(6) . . . . ?
 C1Q C23 N52 C1D 0.1(8) . . . . ?
 C1R C1K C1T C16 -179.5(6) . . . . ?
 C1R C1K C1T C25 -1.9(10) . . . . ?
 C1R C1V C2K C25 -0.6(10) . . . . ?
 C1R C1V C2K C2M 176.0(6) . . . . ?
 C1S N14 C7 C1X 175.4(8) . . . . ?
 C1S N14 C10 N1 -176.8(7) . . . . ?
 C1S C1F C1O C1C -178.0(6) . . . . ?
 C1S C1F C21 C1A 179.2(6) . . . . ?
 C1T C16 N52 C1D -103.2(8) . . . . ?
 C1T C16 N52 C23 77.1(9) . . . . ?
 C1T C1K C1R C2 -177.1(6) . . . . ?
 C1T C1K C1R C1V 1.6(9) . . . . ?
 C1T C25 C2K C1V 0.3(10) . . . . ?
 C1T C25 C2K C2M -176.3(6) . . . . ?
 C1V C2K C2M N3 -99.8(8) . . . . ?
 C1W N4 C1L C1C 73.1(10) . . . . ?
 C1W N4 C28 C12 1.1(10) . . . . ?
 C1W N6 C1J C24 -48.3(11) . . . . ?
 C1W N6 C1J C13 129.2(9) . . . . ?
 C1W N6 C12 C28 0.6(10) . . . . ?
 C4 N2 C19 C8 -1.8(9) . . . . ?
 C4 N2 C29 C9 142.1(7) . . . . ?
 C4 N2 C29 C50 -38.1(11) . . . . ?
 C4 N3 C8 C19 -1.1(9) . . . . ?
 C4 N3 C2M C2K -87.1(9) . . . . ?
 C21 C1A C1B N51 -95.7(8) . . . . ?
 C21 C1F C1O C1C 0.2(10) . . . . ?
 C21 C1F C1S N14 45.7(10) . . . . ?
 C22 C26 C2A N1 175.2(7) . . . . ?
 C22 C26 C2A C9 -1.4(12) . . . . ?
 C24 C1J C13 C2L -1.0(14) . . . . ?
 C24 C2C C2N C2L -0.6(13) . . . . ?
 C25 C2K C2M N3 76.8(8) . . . . ?
 C26 C22 C50 C29 0.2(12) . . . . ?
 C26 C2A C9 C29 2.0(11) . . . . ?
 C7 N14 C1S C1F -95.7(10) . . . . ?
 C7 N14 C10 N1 -2.7(9) . . . . ?
 C28 N4 C1L C1C -101.3(9) . . . . ?
 C28 N4 C1W N6 -0.7(9) . . . . ?
 C29 N2 C19 C8 179.4(7) . . . . ?
 C29 N2 C4 N3 180.0(6) . . . . ?
 C2A N1 C10 N14 -178.9(7) . . . . ?
 C2A N1 C1X C7 179.7(8) . . . . ?
 C2B N8 C17 C1 128.7(8) . . . . ?
 C2B N8 C17 C1P -49.0(10) . . . . ?
 C2B N8 C2I N10 1.9(9) . . . . ?
 C2C N11 C1D N52 178.0(6) . . . . ?
 C2C N11 C1Q C23 -177.9(7) . . . . ?
 C8 N3 C4 N2 -0.1(8) . . . . ?
 C8 N3 C2M C2K 85.4(9) . . . . ?
 C9 C29 C50 C22 0.4(12) . . . . ?
 C10 N1 C2A C26 111.2(10) . . . . ?
 C10 N1 C2A C9 -72.1(11) . . . . ?
 C10 N1 C1X C7 -2.0(10) . . . . ?
 C10 N14 C1S C1F 77.2(10) . . . . ?
 C10 N14 C7 C1X 1.3(10) . . . . ?
 C2I N8 C17 C1 -51.2(10) . . . . ?
 C2I N8 C17 C1P 131.0(8) . . . . ?
 C2I N8 C2B C1N -1.1(9) . . . . ?
 C2I N10 C2 C1R 71.1(9) . . . . ?
 C2I N10 C1N C2B 1.2(9) . . . . ?
 C12 N6 C1J C24 136.6(8) . . . . ?
 C12 N6 C1J C13 -45.9(12) . . . . ?
 C12 N6 C1W N4 0.1(9) . . . . ?
 C2M N3 C4 N2 173.6(6) . . . . ?
 C2M N3 C8 C19 -174.6(7) . . . . ?
 C2N C2L C13 C1J -0.3(15) . . . . ?
 C50 C22 C26 C2A 0.2(12) . . . . ?
 C50 C29 C9 C2A -1.5(11) . . . . ?
 N51 C3 C1M N 0.9(8) . . . . ?
 N52 C16 C1T C1K 86.8(8) . . . . ?
 N52 C16 C1T C25 -90.7(8) . . . . ?
 C13 C1J C24 C2C 1.4(12) . . . . ?
 C13 C2L C2N C2C 1.1(15) . . . . ?
 C1X N1 C2A C26 -70.9(11) . . . . ?
 C1X N1 C2A C9 105.8(9) . . . . ?
 C1X N1 C10 N14 2.9(9) . . . . ?

_shelx_res_file
;
TITL yj23-Pf6 in P21/n #14
    cagepf6.res
    created by SHELXL-2018/3 at 20:58:25 on 04-Jan-2023
CELL 1.3405 13.99714 23.31672 23.54333 90 100.0182 90
ZERR 4 0.00053 0.00088 0.00113 0 0.0046 0
LATT 1
SYMM 0.5-X,0.5+Y,0.5-Z
SFAC C H F N P
DISP C 0.0147 0.007 57.608
DISP F 0.0599 0.041 316.8464
DISP H -0 0 0.6481
DISP N 0.0253 0.0135 110.2408
DISP P 0.2594 0.3349 2518.2931
UNIT 216 192 144 48 24
SIMU
DELU

L.S. 25
PLAN  4
CONF
LIST 6
ABIN
fmap 2
acta
MORE -1
BOND $H
REM <olex2.extras>
REM <HklSrc "%.\\cagePF6.hkl">
REM </olex2.extras>

WGHT    0.154800   42.139896
FVAR       0.94803
N1    4    0.699472    0.576066    0.425327    11.00000    0.03784    0.05383 =
         0.04131    0.00308    0.00198    0.00050
N8    4    0.343826    0.840934    0.128973    11.00000    0.02459    0.03402 =
         0.04699    0.00539    0.00579    0.00102
N     4    0.677605    0.788243    0.202931    11.00000    0.02364    0.03035 =
         0.04673    0.00329    0.01067    0.00015
C5    1    0.846170    0.619436    0.185812    11.00000    0.02224    0.04488 =
         0.04788    0.00889    0.00862    0.00614
AFIX  43
H5    2    0.845000    0.641563    0.152832    11.00000   -1.20000
AFIX   0
C6    1    0.607915    0.818198    0.161543    11.00000    0.02621    0.02941 =
         0.04367   -0.00024    0.00418    0.00138
N2    4    0.411501    0.693488    0.401585    11.00000    0.03475    0.04054 =
         0.04099    0.00281    0.00525   -0.00206
N10   4    0.201540    0.807196    0.127309    11.00000    0.02256    0.04119 =
         0.04312    0.00873    0.00008    0.00099
N3    4    0.285354    0.740984    0.363324    11.00000    0.03916    0.03834 =
         0.03702    0.00054    0.00564   -0.00023
N11   4    0.292605    0.496445    0.189182    11.00000    0.02662    0.03212 =
         0.05469   -0.00112    0.00333    0.00362
C1    1    0.510970    0.811160    0.163371    11.00000    0.02970    0.02402 =
         0.04338    0.00281    0.00618   -0.00152
AFIX  43
H1    2    0.490084    0.784802    0.188219    11.00000   -1.20000
AFIX   0
N4    4    0.725020    0.489801    0.119014    11.00000    0.03285    0.04350 =
         0.05964   -0.00789    0.01383    0.00268
N14   4    0.807905    0.541853    0.380507    11.00000    0.03868    0.04025 =
         0.05161    0.01048    0.01070    0.00534
C15   1    0.640100    0.855520    0.122847    11.00000    0.02894    0.03727 =
         0.04713    0.00212    0.01022   -0.00484
AFIX  43
H15   2    0.705813    0.858132    0.121065    11.00000   -1.20000
AFIX   0
C2    1    0.120131    0.766723    0.124592    11.00000    0.02190    0.05220 =
         0.04630    0.00440   -0.00315   -0.00383
AFIX  23
H2A   2    0.119968    0.740710    0.092423    11.00000   -1.20000
H2B   2    0.059470    0.787808    0.117995    11.00000   -1.20000
AFIX   0
C16   1    0.093587    0.578175    0.222698    11.00000    0.02650    0.03571 =
         0.07176   -0.00279    0.01200    0.00316
AFIX  23
H16A  2    0.066254    0.565959    0.255858    11.00000   -1.20000
H16B  2    0.046555    0.569852    0.188315    11.00000   -1.20000
AFIX   0
C17   1    0.446151    0.844481    0.127161    11.00000    0.02771    0.03474 =
         0.03866   -0.00257    0.00732   -0.00277
C19   1    0.442733    0.741452    0.376830    11.00000    0.03837    0.04601 =
         0.05500    0.00903    0.00727   -0.00678
AFIX  43
H19   2    0.506969    0.751881    0.377203    11.00000   -1.20000
AFIX   0
C1A   1    0.872265    0.644491    0.239977    11.00000    0.01615    0.03959 =
         0.05713    0.00838    0.01336    0.00773
C1B   1    0.894078    0.707392    0.245255    11.00000    0.02173    0.03778 =
         0.06164    0.00839    0.00651    0.00743
AFIX  23
H1BA  2    0.935094    0.714818    0.282158    11.00000   -1.20000
H1BB  2    0.929515    0.718749    0.215149    11.00000   -1.20000
AFIX   0
C1C   1    0.821956    0.561885    0.180620    11.00000    0.02443    0.04162 =
         0.05883    0.00105    0.01636    0.00619
C1D   1    0.206599    0.522480    0.174494    11.00000    0.02581    0.03158 =
         0.04925    0.00082   -0.00056   -0.00010
AFIX  43
H1D   2    0.169734    0.523951    0.137630    11.00000   -1.20000
AFIX   0
C1E   1    0.757209    0.763740    0.192013    11.00000    0.02368    0.04021 =
         0.03880    0.00246    0.00710    0.00009
AFIX  43
H1E   2    0.776435    0.761983    0.156177    11.00000   -1.20000
AFIX   0
C1F   1    0.848776    0.552769    0.283203    11.00000    0.02762    0.03897 =
         0.05674    0.00656    0.01844    0.00874
C3    1    0.754628    0.752381    0.283806    11.00000    0.03651    0.04318 =
         0.04126    0.00485    0.01101    0.00663
AFIX  43
H3    2    0.771978    0.741175    0.322125    11.00000   -1.20000
AFIX   0
N6    4    0.588477    0.447966    0.121332    11.00000    0.03434    0.03710 =
         0.06294   -0.00886    0.01388    0.00230
C1J   1    0.486248    0.440243    0.119020    11.00000    0.03460    0.03868 =
         0.05511   -0.00515    0.01037   -0.00293
C1K   1    0.109648    0.673287    0.176327    11.00000    0.02130    0.04155 =
         0.04857   -0.00876    0.00570    0.00150
AFIX  43
H1K   2    0.096500    0.655173    0.140627    11.00000   -1.20000
AFIX   0
C1L   1    0.797614    0.535890    0.121159    11.00000    0.03450    0.05554 =
         0.06419   -0.00107    0.01924   -0.00320
AFIX  23
H1LA  2    0.772662    0.565528    0.093629    11.00000   -1.20000
H1LB  2    0.856173    0.520501    0.110191    11.00000   -1.20000
AFIX   0
C1M   1    0.674637    0.781901    0.260708    11.00000    0.03158    0.04108 =
         0.05401    0.00626    0.01870    0.00891
AFIX  43
H1M   2    0.626624    0.795406    0.280059    11.00000   -1.20000
AFIX   0
C1N   1    0.195506    0.865395    0.133021    11.00000    0.02795    0.04514 =
         0.06983    0.00473    0.00846    0.00659
AFIX  43
H1N   2    0.139821    0.886253    0.135678    11.00000   -1.20000
AFIX   0
C1O   1    0.823183    0.529824    0.230082    11.00000    0.03547    0.03143 =
         0.06656   -0.00063    0.02246    0.00244
AFIX  43
H1O   2    0.805873    0.491307    0.226690    11.00000   -1.20000
AFIX   0
C1P   1    0.475719    0.883748    0.089476    11.00000    0.03205    0.04052 =
         0.04223    0.00082    0.00277   -0.00060
AFIX  43
H1P   2    0.430697    0.906581    0.066000    11.00000   -1.20000
AFIX   0
C1Q   1    0.322318    0.503788    0.247258    11.00000    0.03488    0.04121 =
         0.05091   -0.00100    0.00151    0.00552
AFIX  43
H1Q   2    0.379528    0.489951    0.269009    11.00000   -1.20000
AFIX   0
C1R   1    0.127374    0.732824    0.179260    11.00000    0.01728    0.03737 =
         0.04602    0.00294    0.00539   -0.00034
C1S   1    0.851729    0.514607    0.335457    11.00000    0.05104    0.04114 =
         0.06465    0.00630    0.01879    0.01038
AFIX  23
H1SA  2    0.817578    0.479176    0.323776    11.00000   -1.20000
H1SB  2    0.918654    0.505052    0.350906    11.00000   -1.20000
AFIX   0
C1T   1    0.111701    0.641540    0.226399    11.00000    0.01585    0.03187 =
         0.05886    0.00104    0.00674    0.00565
C1V   1    0.149005    0.758263    0.232447    11.00000    0.02180    0.02937 =
         0.05113   -0.00072    0.00516    0.00066
AFIX  43
H1V   2    0.161145    0.797481    0.234825    11.00000   -1.20000
AFIX   0
C1W   1    0.631854    0.498639    0.120150    11.00000    0.03009    0.04213 =
         0.06905   -0.00395    0.01295    0.00375
AFIX  43
H1W   2    0.601854    0.534230    0.120126    11.00000   -1.20000
AFIX   0
C4    1    0.315328    0.695183    0.392968    11.00000    0.03194    0.03860 =
         0.03777    0.00086    0.00474   -0.00579
AFIX  43
H4    2    0.275557    0.668012    0.406003    11.00000   -1.20000
AFIX   0
C1Z   1    0.574202    0.888200    0.087592    11.00000    0.03615    0.04034 =
         0.04121    0.00284    0.00841   -0.01140
AFIX  43
H1Z   2    0.595235    0.913725    0.062024    11.00000   -1.20000
AFIX   0
C21   1    0.874471    0.610436    0.288660    11.00000    0.02672    0.04093 =
         0.04692   -0.00158    0.01073    0.00449
AFIX  43
H21   2    0.893251    0.626298    0.325138    11.00000   -1.20000
AFIX   0
C22   1    0.501760    0.583698    0.510354    11.00000    0.04020    0.06028 =
         0.04863    0.01619    0.01060   -0.00171
AFIX  43
H22   2    0.484618    0.567269    0.543148    11.00000   -1.20000
AFIX   0
C23   1    0.254551    0.534329    0.267059    11.00000    0.03565    0.03892 =
         0.05124   -0.00393    0.00537    0.00391
AFIX  43
H23   2    0.255543    0.545827    0.304982    11.00000   -1.20000
AFIX   0
C24   1    0.440419    0.471781    0.154192    11.00000    0.03053    0.03356 =
         0.05282   -0.00843    0.00435    0.00115
AFIX  43
H24   2    0.474650    0.497697    0.180092    11.00000   -1.20000
AFIX   0
C25   1    0.134060    0.668143    0.279305    11.00000    0.02995    0.03476 =
         0.04617    0.00370    0.01014    0.00839
AFIX  43
H25   2    0.136458    0.646926    0.312972    11.00000   -1.20000
AFIX   0
C26   1    0.584861    0.565975    0.491397    11.00000    0.03440    0.05327 =
         0.05038    0.00651    0.00353    0.00408
AFIX  43
H26   2    0.623930    0.537560    0.511098    11.00000   -1.20000
AFIX   0
C7    1    0.854695    0.570992    0.426796    11.00000    0.04056    0.09002 =
         0.05454   -0.00791   -0.00420    0.01050
AFIX  43
H7    2    0.921612    0.574955    0.436893    11.00000   -1.20000
AFIX   0
C28   1    0.741274    0.431775    0.120158    11.00000    0.03699    0.05079 =
         0.07005   -0.00536    0.01583    0.01091
AFIX  43
H28   2    0.800891    0.414108    0.120324    11.00000   -1.20000
AFIX   0
C29   1    0.470229    0.649122    0.432700    11.00000    0.03507    0.03492 =
         0.04064   -0.00450    0.00309   -0.00452
C2A   1    0.609124    0.591078    0.442724    11.00000    0.03727    0.04941 =
         0.04626    0.00004    0.00950   -0.00275
C2B   1    0.283905    0.886641    0.134075    11.00000    0.03824    0.03319 =
         0.07445    0.00359    0.00859    0.00543
AFIX  43
H2BA  2    0.301783    0.925065    0.137590    11.00000   -1.20000
AFIX   0
C2C   1    0.341720    0.464757    0.150903    11.00000    0.03460    0.03532 =
         0.05307   -0.00302    0.00971    0.00270
C8    1    0.364619    0.770528    0.352099    11.00000    0.04658    0.04319 =
         0.05144    0.01478    0.00914   -0.00850
AFIX  43
H8    2    0.363979    0.804414    0.331200    11.00000   -1.20000
AFIX   0
C9    1    0.551860    0.632535    0.411684    11.00000    0.03390    0.04535 =
         0.04407    0.00522    0.00517   -0.00520
AFIX  43
H9    2    0.567621    0.648445    0.378286    11.00000   -1.20000
AFIX   0
C10   1    0.714247    0.547458    0.380771    11.00000    0.04394    0.04047 =
         0.05320   -0.00412    0.00826   -0.00183
AFIX  43
H10   2    0.665452    0.532773    0.352643    11.00000   -1.20000
AFIX   0
C2I   1    0.291926    0.793408    0.126053    11.00000    0.02632    0.03228 =
         0.05110   -0.00076    0.00573   -0.00065
AFIX  43
H2I   2    0.315528    0.756380    0.123530    11.00000   -1.20000
AFIX   0
C12   1    0.657840    0.405004    0.120988    11.00000    0.04813    0.04230 =
         0.06734   -0.01139    0.02284    0.00789
AFIX  43
H12   2    0.647651    0.365599    0.121280    11.00000   -1.20000
AFIX   0
C2K   1    0.153134    0.726996    0.282386    11.00000    0.02359    0.03559 =
         0.04292    0.00068    0.00492    0.00542
C2L   1    0.339592    0.396361    0.076441    11.00000    0.05046    0.07045 =
         0.06916   -0.03152    0.01577   -0.02380
AFIX  43
H2L   2    0.305717    0.371087    0.049688    11.00000   -1.20000
AFIX   0
C2M   1    0.183213    0.754204    0.340668    11.00000    0.03940    0.04042 =
         0.05285   -0.00244    0.00810    0.00193
AFIX  23
H2MA  2    0.174581    0.795426    0.337488    11.00000   -1.20000
H2MB  2    0.142669    0.739882    0.367018    11.00000   -1.20000
AFIX   0
C2N   1    0.290740    0.426634    0.111999    11.00000    0.03618    0.05955 =
         0.06665   -0.01394    0.00686   -0.00745
AFIX  43
H2N   2    0.224325    0.421683    0.110068    11.00000   -1.20000
AFIX   0
C50   1    0.444637    0.625307    0.481065    11.00000    0.03240    0.04520 =
         0.04733   -0.00015    0.00995   -0.00179
AFIX  43
H50   2    0.388728    0.637393    0.493875    11.00000   -1.20000
AFIX   0
N51   4    0.805226    0.742040    0.240634    11.00000    0.02412    0.03179 =
         0.05180   -0.00105    0.00866   -0.00055
N52   4    0.183349    0.545461    0.220822    11.00000    0.02749    0.02786 =
         0.05870   -0.00126    0.00850    0.00252
C13   1    0.437684    0.402627    0.079550    11.00000    0.05571    0.05112 =
         0.07869   -0.02944    0.02317   -0.01516
AFIX  43
H13   2    0.470610    0.381765    0.055354    11.00000   -1.20000
AFIX   0
C1X   1    0.788947    0.593259    0.455799    11.00000    0.03970    0.09825 =
         0.04409   -0.00963   -0.00108    0.00347
AFIX  43
H1X   2    0.800733    0.615427    0.489123    11.00000   -1.20000
AFIX   0

RESI  1
SAME_5 0.02 0.04 P1 > F7
P1    5    0.730977    0.764848    0.471771    11.00000    0.05582    0.08505 =
         0.06065    0.00991    0.00442   -0.01143
F2    3    0.661854    0.810515    0.438300    11.00000    0.14670    0.24657 =
         0.14876    0.06077   -0.01597    0.09137
F3    3    0.735043    0.801451    0.529353    11.00000    0.10857    0.07440 =
         0.09494   -0.00449    0.02298   -0.00478
F4    3    0.806433    0.722187    0.505515    11.00000    0.14452    0.10337 =
         0.09535    0.02276    0.02637    0.05008
F5    3    0.726936    0.727612    0.415504    11.00000    0.15889    0.16610 =
         0.06824   -0.01552    0.05409   -0.05701
F6    3    0.818291    0.799858    0.455137    11.00000    0.12068    0.09915 =
         0.13705    0.02236    0.06038   -0.02907
F7    3    0.646560    0.730546    0.489091    11.00000    0.13154    0.23294 =
         0.10305   -0.06377    0.06226   -0.11800

RESI  2
SAME_5 0.02 0.04 P1 > F7
P1    5    0.324319    0.777179    0.537868    11.00000    0.08297    0.05392 =
         0.04555    0.00022    0.01343    0.02143
F2    3    0.340497    0.843057    0.535260    11.00000    0.19134    0.05093 =
         0.10545    0.00432    0.03855    0.01418
F3    3    0.233120    0.790893    0.568947    11.00000    0.07089    0.13093 =
         0.05919   -0.01924   -0.00039    0.04351
F4    3    0.299717    0.711166    0.540406    11.00000    0.07835    0.06352 =
         0.11305   -0.00420    0.02481   -0.00107
F5    3    0.412623    0.763747    0.507346    11.00000    0.10966    0.07929 =
         0.07614   -0.01591    0.05096   -0.01293
F6    3    0.389967    0.773066    0.598772    11.00000    0.05218    0.08762 =
         0.05789   -0.00197    0.01168    0.01648
F7    3    0.250761    0.778508    0.477991    11.00000    0.14107    0.11998 =
         0.05217   -0.00757   -0.00308    0.04036

RESI  3
SAME_5 0.02 0.04 P1 > F7
P1    5    0.840833    0.447998    0.567519    11.00000    0.04329    0.03629 =
         0.05700   -0.00213    0.01796   -0.00352
F2    3    0.793079    0.508486    0.557883    11.00000    0.09165    0.06944 =
         0.12290    0.02567    0.03512    0.03438
F3    3    0.755230    0.429117    0.599894    11.00000    0.09614    0.09215 =
         0.08825   -0.02585    0.05782   -0.04118
F4    3    0.887716    0.387889    0.578266    11.00000    0.22436    0.06376 =
         0.21145    0.05398    0.13830    0.07034
F5    3    0.925547    0.467401    0.535771    11.00000    0.04210    0.09435 =
         0.06807    0.01104    0.01631   -0.01097
F6    3    0.898487    0.470383    0.626594    11.00000    0.05997    0.17055 =
         0.06514   -0.00730    0.00210   -0.01268
F7    3    0.781329    0.427594    0.509110    11.00000    0.07945    0.19649 =
         0.08378   -0.07289    0.03947   -0.07158

RESI  4
SAME_5 0.02 0.04 P1 > F7
P1    5    0.572149    0.405872    0.306418    11.00000    0.03897    0.04707 =
         0.08596    0.02057    0.00712    0.00608
F2    3    0.500110    0.434791    0.342146    11.00000    0.08184    0.18164 =
         0.12387    0.00508    0.03858    0.03190
F3    3    0.563607    0.346086    0.335996    11.00000    0.10797    0.08545 =
         0.17786    0.06810   -0.03218   -0.02589
F4    3    0.647429    0.379489    0.273520    11.00000    0.15338    0.13460 =
         0.16878   -0.00044    0.07183    0.05987
F5    3    0.581696    0.465357    0.276317    11.00000    0.09440    0.06470 =
         0.10471    0.03419   -0.00677   -0.01958
F6    3    0.658750    0.423813    0.356721    11.00000    0.06993    0.07870 =
         0.13218    0.02049   -0.02924   -0.00113
F7    3    0.482305    0.390903    0.259947    11.00000    0.12746    0.05932 =
         0.13617    0.02240   -0.04655   -0.02127

RESI  5
P1    5    0.023141    0.407517    0.208196    11.00000    0.03976    0.03386 =
         0.05425    0.00139    0.01306   -0.00073
F2    3    0.113550    0.409917    0.175797    11.00000    0.05102    0.04908 =
         0.08453    0.00807    0.03111    0.00100
F3    3    0.076450    0.447935    0.257708    11.00000    0.07907    0.05452 =
         0.06816   -0.01203    0.00047   -0.01034
F4    3   -0.067442    0.404769    0.240452    11.00000    0.05681    0.05037 =
         0.08401    0.00945    0.03498    0.00677
F5    3   -0.031442    0.366891    0.159495    11.00000    0.05952    0.05105 =
         0.07062   -0.01000    0.00478   -0.00675
F6    3   -0.021482    0.462468    0.173074    11.00000    0.06329    0.04255 =
         0.06864    0.01094    0.01685    0.01156
F7    3    0.069080    0.352726    0.242596    11.00000    0.06255    0.04426 =
         0.06902    0.01282    0.02141    0.01446

RESI  6
SAME_5 0.02 0.04 P1 > F7
P1    5    0.453322    0.651066    0.220190    11.00000    0.20109    0.06433 =
         0.18058    0.02500   -0.01982   -0.05464
F2    3    0.464968    0.677566    0.160855    11.00000    0.34081    0.10310 =
         0.23634   -0.04187    0.18361   -0.07386
F3    3    0.507898    0.595625    0.210280    11.00000    0.24400    0.06696 =
         0.60304   -0.00349    0.03701   -0.02184
F4    3    0.420450    0.629286    0.277511    11.00000    0.46418    0.14842 =
         0.12687    0.04654   -0.06046   -0.17672
F5    3    0.392575    0.709160    0.225156    11.00000    0.23997    0.12014 =
         0.18430    0.02202    0.07122   -0.01444
F6    3    0.359168    0.620268    0.185999    11.00000    0.21206    0.16505 =
         0.11824    0.01064   -0.00357   -0.10061
F7    3    0.539642    0.683259    0.250924    11.00000    0.22384    0.10957 =
         0.46978    0.04409   -0.13574   -0.08947
HKLF 4


REM  yj23-Pf6 in P21/n #14
REM wR2 = 0.2909, GooF = S = 1.043, Restrained GooF = 1.013 for all data
REM R1 = 0.1010 for 7364 Fo > 4sig(Fo) and 0.1329 for all 9583 data
REM 973 parameters refined using 1317 restraints

END

WGHT      0.1504     43.6345

REM Highest difference peak  1.565,  deepest hole -0.835,  1-sigma level  0.113
Q1    1   0.5788  0.6747  0.1898  11.00000  0.05    1.56
Q2    1   0.5323  0.6348  0.2371  11.00000  0.05    1.16
Q3    1   0.5036  0.6428  0.1849  11.00000  0.05    1.06
Q4    1   0.5145  0.6855  0.2676  11.00000  0.05    0.91
;
_shelx_res_checksum                36583
_shelx_hkl_file
;
   0   0  -2 24894.0 1134.51  10
   0   0  -2 22857.1 1135.21   7
   0   0  -3 10.2684 30.2108   7
   0   0  -3-7.17725 22.1786  10
   0   0   4 19968.0 1014.53   8
   0   0  -4 22895.0 1015.63  10
   0   0  -4 21684.8 1018.29   7
   0   0  -5 55.1771 61.0170   7
   0   0  -5 38.2781 39.7060  10
   0   0   5 2.65066 38.5634   8
   0   0   6 9424.79 493.817   4
   0   0   6 9739.77 479.322   8
   0   0  -6 10489.7 482.072  10
   0   0  -6 10036.5 489.326   7
   0   0   7 8.32656 75.4012   4
   0   0  -7 39.0167 61.2665   7
   0   0  -7 23.2545 44.2508  10
   0   0   7 54.4857 39.6350   8
   0   0   8 43980.7 2041.85   4
   0   0   8 39384.4 2039.52   2
   0   0  -8 44814.6 2020.60  12
   0   0  -8 43499.2 2030.90  10
   0   0  -8 44415.0 2035.75   7
   0   0   9 41.9161 82.5736   4
   0   0   9 95.4384 80.3056   2
   0   0  -9 53.4178 67.1314   7
   0   0  -9 29.4651 52.0621  10
   0   0  -9 3.59930 12.7567  12
   0   0  10 1903.76 134.243   4
   0   0  10 1657.79 129.910   2
   0   0 -10 1554.32 76.6883  12
   0   0 -10 1667.28 105.072  10
   0   0  11 43.0077 96.0039   2
   0   0  11-12.4622 90.2774   4
   0   0 -11 87.3442 61.2411  10
   0   0  12 1259.68 123.663   4
   0   0  12 1210.29 123.312   2
   0   0 -12 1153.09 77.2954  15
   0   0 -12 1097.07 95.0131  10
   0   0  13 14.7986 94.4302   4
   0   0  13-3.96191 97.9641   2
   0   0 -13 27.5486 39.1329  15
   0   0 -13 19.1933 65.2381  10
   0   0  14 471.370 108.775   2
   0   0  14 485.094 108.485   4
   0   0 -14 404.226 50.8807  15
   0   0 -14 346.905 73.9032  10
   0   0  15-17.3193 98.9131   4
   0   0  15-42.2922 98.9525   2
   0   0 -15-17.6792 70.6439  10
   0   0  16 1174.92 141.138   2
   0   0  16 980.416 131.508   4
   0   0 -16 1389.18 116.326  10
   0   0  17 24.5759 100.473   4
   0   0  17 64.7843 112.253   2
   0   0 -17 7.13195 76.8792  10
   0   0  18 42.0884 108.671   4
   0   0  18 62.9740 112.181   2
   0   0 -18 80.7996 84.2060  10
   0   0  19 11.2055 114.411   4
   0   0  19 48.3591 118.677   2
   0   0  20 6581.09 389.612   2
   0   0  20 6834.10 386.110   4
   0   0  21 42.3893 119.537   4
   0   0  21-19.8271 123.871   2
   0   0  22 186.254 124.989   4
   0   0  23 94.4306 114.737   4
   0   0  24 628.780 132.666   4
   0  -1  -1 9337.96 448.056  15
   0  -1   1 9805.84 447.310  11
   0   1  -1 9204.69 447.058  10
   0   1  -2 2517.77 115.297   7
   0  -1  -2 2325.92 116.214  15
   0   1  -2 2268.94 116.423  10
   0   1  -3 20668.2 957.615   7
   0  -1  -3 20431.8 955.970  12
   0  -1  -3 19879.2 957.333  15
   0   1  -3 19695.3 957.948  10
   0   1  -4 96063.1 4598.46   7
   0   1  -4 99413.9 4598.74  10
   0  -1  -4 96177.8 4602.29   7
   0   1  -5 31212.1 1591.90   7
   0  -1  -5 35181.7 1587.23  12
   0   1   5 32038.6 1592.70   8
   0  -1  -5 33244.1 1596.72   7
   0   1  -5 33503.8 1591.79  10
   0   1   6 1698.77 125.234   4
   0  -1  -6 1690.96 82.8289  12
   0   1  -6 1543.01 104.459   7
   0   1  -6 1473.24 97.3643  10
   0   1   6 1717.33 100.316   8
   0   1  -7 334.133 58.8451   7
   0   1   7 419.028 83.6507   4
   0  -1  -7 394.933 26.5034  12
   0   1   7 319.756 51.3102   8
   0   1  -7 359.217 53.4245  10
   0   1   8 3927.53 223.665   4
   0  -1   8 3288.41 223.977   4
   0   1   8 3212.72 220.464   2
   0  -1  -8 4156.91 193.943  12
   0  -1  -8 4148.23 201.185  15
   0   1  -8 4259.74 214.255   7
   0   1   8 4034.09 205.925   8
   0   1  -8 3859.97 206.439  10
   0  -1   9 1319.52 122.706   4
   0   1   9 1160.33 123.038   4
   0   1   9 1156.79 123.279   2
   0  -1  -9 1508.01 77.0436  12
   0  -1  -9 1664.24 90.2751  15
   0   1  -9 1471.77 97.8173  10
   0   1  -9 1573.18 110.383   7
   0   1   9 1803.56 100.968   8
   0   1 -10 415.795 79.7703   7
   0   1  10 179.045 94.7946   4
   0   1  10 251.359 95.1278   2
   0  -1  10 243.453 93.8410   4
   0  -1 -10 401.597 27.1445  12
   0  -1 -10 409.065 47.6255  15
   0   1 -10 460.784 64.7465  10
   0   1 -11 614.895 87.9302   7
   0   1  11 475.430 98.3336   4
   0   1  11 595.883 107.847   2
   0  -1  11 654.514 104.355   4
   0  -1 -11 650.479 61.8982  15
   0   1 -11 685.217 77.1511  10
   0   1  12 383.012 105.033   2
   0  -1  12 370.293 100.603   4
   0   1  12 219.876 96.9574   4
   0  -1 -12 397.681 50.2242  15
   0   1 -12 335.721 71.1080  10
   0  -1  13 5575.72 347.577   4
   0   1  13 6076.15 347.555   4
   0   1  13 6077.35 351.866   2
   0  -1 -13 6695.81 321.375  15
   0   1 -13 7057.02 334.870  10
   0  -1  14 1919.54 159.908   4
   0   1  14 2048.17 158.506   4
   0   1  14 2189.53 169.738   2
   0   1 -14 1976.56 116.984  15
   0  -1 -14 2062.17 121.099  15
   0   1 -14 2545.79 141.657  10
   0   1  15 5788.19 318.596   2
   0  -1  15 4948.93 312.106   4
   0   1  15 5124.67 311.594   4
   0   1 -15 5922.77 296.579  10
   0   1  16 1844.54 161.267   2
   0  -1  16 1595.96 150.346   4
   0   1  16 1610.86 150.991   4
   0   1 -16 1622.92 129.122  10
   0   1  17 112.839 98.4678   4
   0  -1  17 123.969 107.231   4
   0   1  17 10.8039 110.907   2
   0   1 -17 28.5507 79.8998  10
   0  -1  18 564.399 122.238   4
   0   1  18 383.308 118.070   4
   0   1  18 412.434 125.537   2
   0   1 -18 373.544 94.3914  10
   0  -1  19 219.003 116.159   4
   0   1  19 72.8006 115.956   4
   0   1  19 157.252 121.022   2
   0   1  20 3960.66 261.203   2
   0  -1  20 3781.70 253.479   4
   0   1  20 3463.38 253.584   4
   0   1  21 247.819 124.421   4
   0   1  21 251.235 128.151   2
   0  -1  21 24.4172 119.028   4
   0   1  22 154.905 115.706   4
   0  -1  22 186.471 117.478   4
   0   1  23 119.355 119.466   4
   0  -1  23-12.6004 118.108   4
   0   1  24-56.4554 110.135   4
   0  -1  24-125.800 111.953   4
   0   2   0 6937.31 335.125   3
   0  -2   0 7427.94 337.599  12
   0  -2   0 7100.81 337.940  15
   0  -2   0 7172.29 336.234  11
   0   2   1 1800.91 90.3446   4
   0  -2  -1 1927.88 92.6095  15
   0  -2  -1 1826.00 93.6094  14
   0  -2   1 1778.68 89.5152  13
   0  -2  -1 1876.91 88.5450  10
   0   2  -1 1812.07 88.4298  10
   0  -2   1 1884.62 89.6900  11
   0  -2   2 26901.3 1305.44   6
   0  -2  -2 27397.8 1309.13  15
   0  -2   2 28785.1 1307.61  11
   0   2  -2 28726.8 1307.26  10
   0   2  -3 1931.32 90.2660   7
   0  -2  -3 1732.16 94.8063  15
   0  -2  -3 1789.40 91.0167  12
   0   2  -3 1746.98 93.0760  10
   0   2  -4 31853.6 1472.27   7
   0  -2  -4 31811.3 1471.90  12
   0  -2  -4 30480.9 1474.06  15
   0   2  -4 29783.3 1473.37  10
   0   2   5 141010. 6861.82   4
   0   2  -5 147080. 6854.31   7
   0  -2  -5 142590. 6855.01  15
   0  -2  -5 147403. 6852.60  12
   0   2  -5 144064. 6855.47  10
   0   2  -6 2986.93 156.012   7
   0   2   6 2610.77 179.267   4
   0  -2  -6 3102.55 148.225  12
   0  -2  -6 2987.64 154.676  15
   0   2   6 2789.54 161.118   8
   0   2  -6 3123.40 157.973  10
   0   2   7 3861.48 233.414   4
   0   2  -7 4084.11 219.729   7
   0  -2  -7 4577.94 211.299  12
   0  -2  -7 4534.45 217.416  15
   0   2   7 4237.77 222.373   8
   0   2  -7 4167.62 219.440  10
   0   2   8 3361.24 193.800   4
   0   2  -8 3228.01 178.994   7
   0  -2  -8 3487.91 165.775  12
   0  -2  -8 3409.36 172.840  15
   0   2  -8 3685.44 178.577  10
   0   2   8 3177.96 179.656   8
   0   2   9 20297.5 1104.39   4
   0   2   9 21682.7 1106.17   2
   0  -2  -9 23162.4 1085.67  12
   0  -2  -9 23566.8 1092.25  15
   0   2  -9 23360.2 1095.29  10
   0   2  -9 22939.1 1097.58   7
   0   2   9 23084.4 1094.90   8
   0   2 -10 91.4010 64.9403   7
   0   2  10 104.342 91.1721   4
   0   2  10-77.3204 85.9940   2
   0  -2 -10 46.2495 42.9422  15
   0  -2 -10 70.4330 20.1210  12
   0   2 -10 99.5605 57.0442  10
   0   2  10 220.765 61.1033   8
   0   2  11 1306.77 127.983   4
   0   2  11 1208.58 133.902   2
   0  -2 -11 1428.64 95.4982  15
   0   2 -11 1501.40 106.420  10
   0   2 -11 1370.33 115.535   7
   0   2 -12 7.08978 69.5542   7
   0   2  12 10.0840 90.7498   4
   0   2  12-14.6261 95.8446   2
   0  -2 -12 48.0733 47.9077  15
   0   2 -12 6.40872 60.7999  10
   0   2  13 393.015 106.015   4
   0   2  13 313.894 104.460   2
   0  -2 -13 501.497 68.8798  15
   0   2 -13 477.193 81.2025  10
   0   2  14 644.765 113.707   2
   0   2  14 622.927 109.362   4
   0  -2 -14 518.923 60.3194  15
   0   2 -14 648.726 83.2245  10
   0   2  15 1609.24 152.935   2
   0   2  15 1710.25 149.658   4
   0   2 -15 1849.11 129.505  10
   0   2  16 4482.89 283.230   2
   0   2  16 4089.82 275.147   4
   0   2  17 882.296 129.085   4
   0   2  17 703.357 123.800   2
   0   2 -17 874.312 101.210  10
   0   2  18 1319.21 153.756   2
   0   2  18 1358.47 147.602   4
   0   2 -18 1289.92 125.444  10
   0   2  19 917.157 145.046   4
   0   2  19 1555.85 160.694   2
   0   2  20 146.251 122.576   4
   0   2  20 172.014 129.369   2
   0   2  21 144.742 124.086   4
   0   2  22 531.355 129.006   4
   0   2  23 1301.99 157.013   4
   0   2  24 143.135 113.610   4
   0  -2  24 202.288 138.240   5
   0  -3   0 17.7643 10.8665   3
   0  -3   0 2.86480 22.4051  15
   0  -3   0 7.46576 19.4545  12
   0  -3   1 894.627 47.8260   2
   0   3   1 850.951 47.9948   2
   0  -3  -1 941.212 54.8942  14
   0  -3   1 990.797 48.7582  13
   0  -3  -1 955.773 54.6031  15
   0  -3  -1 900.145 44.8861  10
   0   3  -1 873.071 44.7662  10
   0  -3   1 938.582 48.2803  11
   0   3   2 17127.9 861.986   4
   0  -3  -2 18131.4 863.836  15
   0  -3  -2 18422.9 865.852  14
   0  -3   2 19074.1 860.350  13
   0   3  -2 17855.7 859.565  10
   0  -3   2 18285.4 860.754  11
   0  -3  -2 18139.0 859.701  10
   0   3   3 51731.5 2597.01   4
   0  -3  -3 56514.6 2594.67  12
   0  -3  -3 55898.8 2596.50  15
   0  -3   3 54985.3 2593.76  11
   0   3  -3 54341.2 2593.32  10
   0  -3  -3 55164.3 2593.47  10
   0   3   4 32613.3 1629.07   4
   0   3  -4 34837.0 1622.12   7
   0  -3  -4 34872.0 1626.05  15
   0  -3  -4 34385.4 1623.46  12
   0  -3  -4 33866.6 1623.70  10
   0   3  -4 34306.1 1623.55  10
   0   3  -5 26158.0 1218.35   7
   0   3   5 23474.5 1228.08   4
   0  -3  -5 26155.0 1222.19  15
   0  -3  -5 25946.2 1218.90  12
   0   3  -5 25811.3 1220.36  10
   0  -3  -5 25399.2 1220.49  10
   0   3  -6 66.0695 34.8586   7
   0  -3   6 186.848 75.1427   4
   0   3   6 50.0857 72.0794   4
   0  -3  -6 129.725 42.4329  15
   0  -3  -6 129.857 26.4165  12
   0  -3  -6 136.271 41.1714  10
   0   3  -6 121.021 44.4478  10
   0  -3   7 21400.6 1105.80   4
   0   3  -7 22689.3 1094.77   7
   0   3   7 21831.3 1105.30   4
   0   3   7 20488.4 1104.44   2
   0  -3   7 21693.7 1105.68   2
   0  -3  -7 24561.7 1092.01  12
   0  -3  -7 24281.3 1097.02  15
   0   3   7 22000.3 1099.44   8
   0  -3  -7 23208.7 1096.48  10
   0   3  -7 23835.8 1096.26  10
   0   3   8 1395.17 110.265   4
   0  -3   8 1367.68 116.025   4
   0   3  -8 1241.93 86.8705   7
   0   3   8 1415.24 114.569   2
   0  -3   8 1254.17 114.487   2
   0  -3  -8 1525.65 86.6114  15
   0  -3  -8 1443.55 75.5598  12
   0   3  -8 1273.56 88.0858  10
   0  -3  -8 1387.63 89.3181  10
   0   3   8 1293.73 96.0480   8
   0   3  -9 17757.0 877.568   7
   0  -3   9 17775.6 890.237   4
   0   3   9 17444.6 889.077   4
   0   3   9 16739.0 889.063   2
   0  -3   9 17211.1 889.571   2
   0  -3  -9 19306.5 877.657  15
   0  -3  -9 19122.3 870.679  12
   0  -3  -9 18527.4 878.839  10
   0   3   9 16993.7 880.712   8
   0   3  -9 19351.4 879.184  10
   0   3  10 1150.27 110.853   4
   0  -3  10 1216.62 112.734   2
   0  -3  10 1004.18 112.205   4
   0   3  10 986.837 107.510   2
   0  -3 -10 1111.69 77.7022  15
   0  -3 -10 1072.94 61.1849  12
   0   3 -10 1117.60 84.2520  10
   0   3  10 951.942 89.0197   8
   0   3 -10 910.334 88.0671   7
   0  -3 -10 1053.48 85.4964  10
   0  -3  11 5102.95 295.379   4
   0   3  11 5089.35 292.486   4
   0   3  11 5027.53 294.989   2
   0  -3  11 5154.59 295.017   2
   0  -3 -11 5353.44 271.619  15
   0   3 -11 5515.82 276.397  10
   0  -3 -11 5307.02 275.821  10
   0   3 -11 5106.94 278.965   7
   0   3  11 6022.68 276.987   8
   0   3 -12 258.830 73.8294   7
   0   3  12 182.365 93.7116   2
   0   3  12 184.168 88.8148   4
   0  -3  12 127.800 93.5730   2
   0  -3  12 265.946 91.6038   4
   0  -3 -12 159.541 51.8634  15
   0   3 -12 202.723 63.1191  10
   0  -3 -12 183.184 66.1111  10
   0   3 -13 490.934 85.9256   7
   0  -3  13 511.132 109.285   2
   0   3  13 626.433 110.935   2
   0   3  13 520.287 109.549   4
   0  -3  13 468.474 106.992   4
   0  -3 -13 642.150 68.6479  15
   0   3 -13 610.480 79.3160  10
   0  -3 -13 739.870 84.0236  10
   0   3  14 2390.26 193.020   4
   0  -3  14 2396.36 198.992   2
   0   3  14 2273.48 195.137   2
   0  -3 -14 2292.77 161.335  15
   0  -3 -14 2548.78 174.304  10
   0   3 -14 2488.53 174.806  10
   0   3  15 3593.83 226.657   4
   0   3  15 3656.86 231.935   2
   0  -3  15 3727.11 231.843   2
   0  -3 -15 3445.47 191.220  15
   0  -3 -15 3562.73 208.809  10
   0   3 -15 3708.92 208.633  10
   0  -3  16 1060.96 133.588   2
   0   3  16 1071.79 133.742   2
   0   3  16 1127.97 127.637   4
   0  -3 -16 1005.71 106.151  10
   0   3 -16 1214.98 108.668  10
   0  -3  17 54.0095 111.748   2
   0   3  17 98.0773 106.204   4
   0   3  17 64.8905 108.030   2
   0   3 -17-35.9530 80.8563  10
   0  -3 -17 32.1643 78.3841  10
   0  -3  18 114.123 111.952   2
   0   3  18 5.71668 115.101   2
   0  -3  18 74.3684 110.502   4
   0   3  18 105.042 115.941   4
   0  -3 -18 103.093 84.6921  10
   0   3 -18 53.8212 84.1548  10
   0   3  19 187.857 125.627   2
   0  -3  19 299.683 124.303   4
   0   3  19 278.678 116.676   4
   0  -3  19 296.196 123.942   2
   0   3  20 1622.84 163.516   4
   0  -3  20 1558.76 165.898   4
   0   3  20 1496.27 169.139   2
   0  -3  20 1428.35 166.977   2
   0  -3  21 91.1346 121.029   4
   0   3  21 191.386 121.177   4
   0   3  22 669.504 130.175   4
   0  -3  22 664.707 129.174   4
   0  -3  23 527.564 128.620   4
   0   3  23 570.094 133.140   4
   0  -3  24 381.428 120.099   4
   0  -3  24 518.786 151.332   5
   0   3  24 437.923 127.481   4
   0  -4   0 12495.6 592.957   3
   0  -4   0 12085.1 596.617  13
   0  -4   0 12954.4 598.630  15
   0  -4   0 12708.1 597.809  12
   0  -4   1 16003.9 747.204   4
   0  -4  -1 16083.5 746.843   3
   0   4   1 15554.7 746.439   2
   0  -4   1 15845.7 749.569  13
   0  -4  -1 15663.6 751.220  12
   0  -4  -1 16410.6 753.010  14
   0  -4  -1 17272.7 753.462  15
   0  -4   1 15825.0 748.632  11
   0  -4  -1 15322.0 745.477  10
   0  -4   2 62648.1 2799.46   4
   0   4   2 57576.2 2797.20   4
   0  -4   2 54726.5 2797.88   2
   0   4   2 54430.5 2798.03   2
   0  -4   2 63021.3 2797.85  13
   0  -4  -2 62412.3 2803.47  14
   0  -4  -2 65415.6 2802.45  15
   0  -4  -2 61091.1 2795.80  10
   0   4  -2 56655.0 2795.52  10
   0  -4   2 60594.3 2797.80  11
   0   4   3 36227.2 1730.98   4
   0   4   3 33176.6 1731.41   2
   0  -4   3 33294.5 1731.45   2
   0  -4  -3 37643.4 1733.57  15
   0  -4  -3 38511.8 1730.90  12
   0  -4  -3 36740.9 1735.94  14
   0  -4  -3 36506.0 1727.63  10
   0   4  -3 37349.5 1727.61  10
   0  -4   3 38074.3 1728.93  11
   0   4  -4 218.812 31.6575   7
   0  -4   4 383.311 66.3508   4
   0   4   4 359.012 60.4332   4
   0  -4  -4 298.488 53.9660  15
   0  -4  -4 345.500 38.1376  12
   0  -4  -4 330.273 39.2639  10
   0   4  -4 342.202 38.4641  10
   0  -4   5 1847.32 125.600   4
   0   4   5 2119.23 122.309   4
   0   4  -5 2145.08 100.587   7
   0   4   5 1622.75 121.582   2
   0  -4   5 1594.12 122.003   2
   0  -4  -5 1875.83 110.671  15
   0  -4  -5 1905.61 102.219  12
   0   4  -5 1812.54 104.896  10
   0  -4  -5 1967.12 103.440  10
   0  -4   6 17259.9 840.864   4
   0   4   6 16344.0 838.405   4
   0   4  -6 17681.4 828.491   7
   0   4   6 15728.8 838.498   2
   0  -4   6 16354.4 838.838   2
   0  -4  -6 18471.8 830.555  12
   0  -4  -6 17669.4 834.234  15
   0  -4  -6 17556.4 831.224  10
   0   4  -6 17772.0 831.139  10
   0  -4   7 8288.38 402.214   4
   0   4   7 7812.75 398.093   4
   0   4  -7 8308.84 385.283   7
   0  -4   7 7546.29 398.206   2
   0   4   7 7448.55 398.525   2
   0  -4  -7 7643.74 384.402  12
   0  -4  -7 7830.12 390.112  15
   0   4  -7 8354.59 388.480  10
   0  -4  -7 8088.81 388.200  10
   0   4  -8 19095.6 919.645   7
   0   4   8 19162.8 931.772   4
   0  -4   8 20139.9 935.526   4
   0  -4   8 18066.1 931.877   2
   0   4   8 17247.9 931.294   2
   0  -4  -8 19693.4 917.816  12
   0  -4  -8 20932.3 924.188  15
   0  -4  -8 19367.1 922.178  10
   0   4   8 17958.5 925.963   8
   0   4  -8 19747.0 922.298  10
   0   4   9 1814.17 141.854   4
   0   4  -9 2013.03 115.781   7
   0  -4   9 2001.71 144.588   4
   0  -4   9 1871.77 145.187   2
   0   4   9 1751.13 140.529   2
   0  -4  -9 2049.49 107.715  12
   0  -4  -9 2138.49 121.217  15
   0   4   9 1900.56 127.746   8
   0  -4  -9 2143.93 120.210  10
   0   4  -9 2080.44 121.718  10
   0   4 -10 214.712 55.3516   7
   0   4  10 239.538 88.4232   4
   0   4  10 202.070 90.7924   2
   0  -4  10 226.485 91.9269   2
   0  -4  10 186.905 87.9120   4
   0  -4 -10 273.557 54.8544  15
   0  -4 -10 239.305 32.3093  12
   0  -4 -10 243.302 59.3034  10
   0   4 -10 187.762 57.1630  10
   0   4  10 80.2945 68.1421   8
   0   4 -11 150.631 59.4687   7
   0   4  11 199.374 93.5567   2
   0  -4  11 194.245 90.9291   4
   0   4  11 277.250 92.0243   4
   0  -4  11 129.740 89.8574   2
   0  -4 -11 106.162 55.3982  15
   0   4 -11 87.4758 60.3027  10
   0  -4 -11 148.229 60.9583  10
   0   4  11 395.032 75.7678   8
   0   4 -12 586.519 81.3397   7
   0  -4  12 479.175 106.728   2
   0  -4  12 478.234 97.7189   4
   0   4  12 527.934 96.6602   4
   0   4  12 423.952 103.281   2
   0  -4 -12 590.967 65.0899  15
   0   4 -12 565.022 75.5035  10
   0  -4 -12 536.839 72.8790  10
   0   4  13 3282.06 207.581   4
   0  -4  13 3041.98 207.461   4
   0   4  13 3064.45 210.487   2
   0  -4  13 3114.06 211.281   2
   0  -4 -13 3113.44 180.895  15
   0   4 -13 2697.51 187.501   7
   0   4 -13 3362.05 189.960  10
   0  -4 -13 3486.39 191.309  10
   0   4  14 1849.93 162.217   4
   0  -4  14 2029.25 165.499   4
   0   4  14 2082.01 171.258   2
   0  -4  14 1823.70 167.684   2
   0  -4 -14 2017.01 132.387  15
   0  -4 -14 1830.41 142.232  10
   0   4 -14 1698.76 141.740   7
   0   4 -14 2036.03 143.011  10
   0  -4  15-22.0100 100.044   4
   0   4  15 42.5937 104.704   2
   0  -4  15-23.6451 103.250   2
   0   4  15-46.7081 100.709   4
   0  -4 -15 45.6043 51.0635  15
   0   4 -15-63.4884 74.8092  10
   0  -4 -15-9.02978 74.4399  10
   0   4  16-25.3255 106.998   2
   0  -4  16 111.268 104.257   2
   0  -4  16 4.68620 100.408   4
   0   4  16 68.4027 97.9819   4
   0   4 -16 82.6971 76.1085  10
   0  -4 -16 85.5141 75.9181  10
   0  -4  17 1237.74 145.981   2
   0   4  17 1159.64 147.449   2
   0  -4  17 1189.41 137.515   4
   0   4  17 975.735 135.628   4
   0  -4 -17 1236.44 113.573  10
   0   4 -17 1094.34 113.798  10
   0  -4  18 353.653 125.737   2
   0  -4  18 154.670 113.013   4
   0   4  18 211.703 124.114   2
   0   4  18 283.813 115.128   4
   0   4  19 1913.97 168.446   4
   0  -4  19 1627.29 168.066   4
   0   4  19 1783.68 174.141   2
   0  -4  19 1538.45 167.277   2
   0  -4  20 112.328 121.707   4
   0   4  20 224.024 118.260   4
   0   4  20-25.3605 122.230   2
   0  -4  20 157.735 123.988   2
   0  -4  21 78.9508 118.435   4
   0   4  21-23.7434 110.173   4
   0   4  22 60.7517 114.155   4
   0  -4  22 297.486 120.454   4
   0  -4  23 12.4452 113.762   4
   0   4  23-6.13373 116.073   4
   0   4  24-6.10880 109.397   4
   0  -4  24-65.7097 138.506   5
   0  -4  24-68.0742 111.413   4
   0  -5   0 20.8481 31.8871  13
   0  -5   0 50.4938 38.0177  15
   0  -5   0 22.6387 20.1908   3
   0  -5   1 11890.9 570.678   4
   0  -5  -1 11895.5 571.621   3
   0  -5   1 11433.8 574.961  13
   0  -5  -1 13225.7 580.245  15
   0  -5  -1 13093.2 578.467  12
   0  -5   2 143282. 6794.41   4
   0   5   2 145859. 6792.56   4
   0  -5   2 137320. 6793.53   2
   0   5   2 140267. 6793.73   2
   0  -5  -2 156794. 6800.60  15
   0  -5   2 145379. 6794.81  13
   0  -5  -2 157015. 6801.28  14
   0   5  -2 139127. 6791.48  10
   0  -5  -2 147354. 6791.73  10
   0   5   3 19952.2 969.131   4
   0  -5   3 20259.5 971.859   4
   0  -5   3 18332.7 970.099   2
   0   5   3 18699.0 970.421   2
   0  -5  -3 21890.5 975.023  15
   0  -5  -3 22126.1 972.158  12
   0  -5   3 20209.5 969.703  15
   0  -5   3 21246.1 968.001  13
   0  -5  -3 22358.5 977.686  14
   0  -5   3 20234.6 968.525  11
   0   5  -3 20165.9 966.447  10
   0  -5  -3 20743.6 966.665  10
   0  -5   4 393.532 65.2295   4
   0   5   4 341.050 57.4820   2
   0   5   4 210.530 51.4877   4
   0  -5   4 324.403 59.5425   2
   0  -5  -4 509.832 63.7770  14
   0  -5  -4 403.413 43.1244  12
   0  -5  -4 301.611 57.5726  15
   0  -5   4 249.219 35.2620  11
   0   5  -4 268.846 37.3078  10
   0  -5  -4 326.183 38.0688  10
   0   5  -5 1384.48 76.8420   7
   0   5   5 1290.73 94.2877   4
   0  -5   5 1308.74 98.8642   4
   0   5   5 1047.75 95.5982   2
   0  -5   5 1221.20 95.5322   2
   0  -5  -5 1419.82 88.3644  15
   0  -5  -5 1549.04 81.2023  12
   0  -5  -5 1578.16 101.541  14
   0   5  -5 1436.28 77.8821  10
   0  -5  -5 1330.03 77.9800  10
   0  -5   6 30386.2 1425.36   4
   0   5   6 29552.4 1422.50   4
   0   5  -6 30456.2 1414.17   7
   0   5   6 26417.5 1422.59   2
   0  -5   6 27562.1 1423.26   2
   0  -5  -6 31562.2 1417.74  12
   0  -5  -6 30327.0 1421.30  15
   0  -5  -6 29832.0 1416.38  10
   0   5  -6 30342.1 1416.54  10
   0   5  -7 74.4996 29.8137   7
   0   5   7 69.1704 66.9447   4
   0  -5   7 53.5228 69.4682   2
   0   5   7 32.9727 71.7723   2
   0  -5   7 20.7776 68.3877   4
   0  -5  -7 33.6662 49.3940  15
   0  -5  -7 31.6484 40.4809  10
   0   5  -7 40.0753 38.5092  10
   0  -5  -7 56.7933 31.1480  12
   0   5  -8 2294.78 120.854   7
   0   5   8 2025.69 139.605   4
   0  -5   8 2349.30 145.946   4
   0   5   8 2077.26 145.269   2
   0  -5   8 2084.03 146.005   2
   0  -5  -8 2259.63 131.090  15
   0  -5  -8 2330.63 121.067  12
   0  -5  -8 2257.94 126.600  10
   0   5  -8 2348.68 127.610  10
   0   5  -9 2776.67 150.636   7
   0   5   9 2669.89 171.017   4
   0  -5   9 2642.18 177.521   4
   0   5   9 2397.13 175.987   2
   0  -5   9 2770.88 175.317   2
   0  -5  -9 3068.36 158.619  15
   0  -5  -9 3088.65 148.532  12
   0   5   9 2562.07 166.072   8
   0  -5  -9 2889.49 157.704  10
   0   5  -9 2972.06 156.634  10
   0   5 -10 2632.71 153.267   7
   0   5  10 2763.60 174.990   4
   0  -5  10 2786.17 179.040   4
   0  -5  10 2711.75 179.934   2
   0   5  10 2674.50 177.073   2
   0  -5 -10 3066.70 147.692  12
   0  -5 -10 2720.38 158.522  15
   0   5 -10 2907.10 159.453  10
   0  -5 -10 2907.16 158.478  10
   0   5  10 2657.01 165.211   8
   0   5 -11 13.7754 53.3152   7
   0  -5  11 28.7456 86.4435   4
   0   5  11 15.1184 87.8539   4
   0   5  11 106.552 91.5749   2
   0  -5  11 23.3157 83.7840   2
   0  -5 -11 33.5534 55.3478  15
   0   5  11-79.4264 73.8245   8
   0  -5 -11 64.7134 56.0835  10
   0   5 -11 7.81338 56.1258  10
   0   5 -12 92.7268 64.4442   7
   0  -5  12-52.2438 89.0913   4
   0  -5  12 11.0742 92.8702   2
   0   5  12-3.32325 86.4373   4
   0   5  12-3.67429 90.9339   2
   0  -5 -12 74.5025 55.6523  15
   0  -5 -12-10.9564 59.9896  10
   0   5  12 227.067 76.0312   8
   0   5 -12 6.64345 61.1736  10
   0   5 -13 457.560 78.1894   7
   0  -5  13 668.791 107.647   2
   0   5  13 657.042 113.948   2
   0   5  13 602.726 100.654   4
   0  -5  13 547.294 107.990   4
   0  -5 -13 557.614 68.4822  15
   0  -5 -13 566.715 75.6056  10
   0   5 -13 638.370 79.6938  10
   0  -5  14 2604.18 195.889   4
   0   5  14 2746.67 194.952   4
   0  -5  14 2608.88 201.594   2
   0   5  14 2611.92 201.101   2
   0  -5 -14 2924.12 170.571  15
   0  -5 -14 3093.26 180.431  10
   0   5 -14 2433.55 174.212   7
   0   5 -14 2982.48 181.285  10
   0  -5  15 563.155 116.440   2
   0  -5  15 435.842 113.970   4
   0   5  15 519.421 111.644   4
   0   5  15 516.834 116.642   2
   0  -5 -15 479.889 72.2925  15
   0  -5 -15 355.934 85.7862  10
   0   5 -15 554.175 89.1801  10
   0   5  16 501.962 126.357   4
   0   5  16 587.920 132.036   2
   0  -5  16 702.536 126.218   4
   0  -5  16 439.695 127.278   2
   0  -5 -16 591.684 101.275  10
   0   5 -16 757.844 103.721  10
   0   5  17 295.949 117.305   2
   0  -5  17 214.419 113.245   2
   0  -5  17 216.121 114.749   4
   0   5  17 255.705 106.551   4
   0  -5 -17 294.467 82.6634  10
   0   5 -17 285.824 88.2466  10
   0  -5  18 855.503 137.796   2
   0   5  18 521.527 127.799   2
   0   5  18 691.454 129.022   4
   0  -5  18 884.999 136.463   4
   0   5  19 876.601 137.230   4
   0  -5  19 1018.22 143.900   2
   0  -5  19 890.112 135.804   4
   0   5  19 909.120 144.245   2
   0  -5  20 739.611 136.059   4
   0   5  20 819.626 134.208   4
   0   5  21 654.046 129.969   4
   0  -5  21 476.226 123.538   4
   0   5  22 1230.14 152.276   4
   0  -5  22 1428.76 158.189   4
   0  -5  23 251.471 135.183   5
   0  -5  23 296.543 120.833   4
   0   5  23 308.602 123.670   4
   0  -5  24 56.9505 136.314   5
   0   5  24 90.5598 113.626   4
   0   5  24 279.853 147.811   5
   0  -5  24 195.606 116.142   4
   0  -5 -24 105.812 143.102  14
   0  -6  -1 15161.3 749.274   3
   0  -6  -1 17180.2 757.881  12
   0  -6  -1 16529.2 758.729  15
   0  -6   1 15853.0 753.841  13
   0   6   2 26964.0 1298.98   4
   0  -6   2 27593.1 1298.93   5
   0  -6   2 27820.0 1301.43   4
   0  -6  -2 28374.1 1300.83   3
   0  -6   2 26621.6 1300.13   2
   0   6   2 26898.7 1300.48   2
   0  -6   2 27187.4 1303.50  13
   0  -6  -2 29743.8 1310.39  15
   0  -6  -2 29558.3 1310.28  14
   0  -6   2 27331.7 1303.32  11
   0   6   3 15097.0 740.509   4
   0  -6   3 15475.7 743.472   4
   0  -6   3 15229.2 742.421   2
   0   6   3 14621.0 742.301   2
   0  -6  -3 16589.4 746.696  12
   0  -6   3 15963.4 741.680  13
   0  -6   3 16414.0 744.436  15
   0  -6  -3 17200.0 750.264  15
   0  -6  -3 16006.8 751.441  14
   0  -6   3 16013.3 742.560  11
   0  -6  -3 15462.9 739.064  10
   0   6  -3 15039.3 738.857  10
   0  -6   4 13465.4 675.833   4
   0   6   4 13469.3 672.878   4
   0  -6   4 13853.0 675.064   2
   0   6   4 13426.9 674.827   2
   0  -6  -4 15444.5 676.758  12
   0  -6  -4 15114.0 680.408  15
   0  -6  -4 15363.7 684.459  14
   0  -6  -4 14086.4 669.989  10
   0   6  -4 13922.8 669.781  10
   0  -6   4 13901.8 671.943  11
   0   6  -5 10291.0 502.533   7
   0   6   5 10129.3 507.387   4
   0  -6   5 10410.9 510.882   4
   0  -6   5 9648.46 509.348   2
   0   6   5 9252.84 508.288   2
   0  -6  -5 11124.0 518.301  14
   0  -6  -5 11137.9 512.362  15
   0  -6  -5 11499.0 507.850  12
   0  -6  -5 10526.1 502.696  10
   0   6  -5 10596.7 502.409  10
   0  -6   5 10798.8 503.781  11
   0   6  -6 773.332 50.5402   7
   0  -6   6 643.566 79.7452   4
   0   6   6 738.324 72.2967   4
   0   6   6 696.505 78.1487   2
   0  -6   6 598.757 79.3634   2
   0  -6  -6 943.642 59.4156  12
   0  -6  -6 798.725 82.7272  14
   0  -6  -6 839.674 71.0865  15
   0   6  -6 688.130 53.9969  10
   0  -6  -6 833.008 57.9053  10
   0  -6   7 14880.8 702.080   4
   0   6   7 13822.7 697.139   4
   0   6  -7 14324.4 687.099   7
   0   6   7 13477.8 699.323   2
   0  -6   7 13707.1 699.529   2
   0  -6  -7 15237.2 692.165  12
   0  -6  -7 14413.1 696.934  15
   0  -6  -7 14528.5 690.714  10
   0   6  -7 14531.9 690.637  10
   0   6  -8 49.7590 35.1258   7
   0   6   8 111.216 69.6865   4
   0   6   8 61.4263 72.4569   2
   0  -6   8-49.5052 75.0956   2
   0  -6   8 72.1231 80.3298   4
   0  -6  -8 72.2288 53.7500  15
   0  -6  -8 66.7471 37.4002  12
   0  -6  -8 25.2899 45.2530  10
   0   6  -8 30.4770 46.9706  10
   0   6  -9-15.4249 39.5776   7
   0  -6   9 21.3831 80.6269   2
   0   6   9 69.5086 71.4841   4
   0  -6   9 49.6632 77.6177   4
   0   6   9 85.8886 79.1596   2
   0  -6  -9-48.9878 55.5431  15
   0   6  -9 39.8819 53.1013  10
   0  -6  -9 64.5166 51.4464  10
   0  -6  -9 29.7772 35.7823  12
   0   6  10 12127.7 601.973   4
   0   6 -10 11115.1 585.529   7
   0  -6  10 11932.3 605.390   4
   0  -6  10 12116.0 605.549   2
   0   6  10 12231.7 603.737   2
   0  -6 -10 12812.3 595.377  15
   0   6  10 11582.8 596.980   8
   0   6 -10 13038.5 591.951  10
   0  -6 -10 12489.8 590.757  10
   0   6 -11-32.7624 48.3326   7
   0  -6  11-15.9544 79.2248   4
   0   6  11-32.9722 80.5998   4
   0   6  11 40.2954 88.3009   2
   0  -6  11 30.1868 83.6788   2
   0  -6 -11 34.6634 54.5289  15
   0   6  11-71.8593 76.3673   8
   0   6 -11 13.8851 55.1003  10
   0  -6 -11 23.9624 56.6521  10
   0   6 -12 1.87625 52.3776   7
   0   6  12-45.8834 83.8664   4
   0  -6  12 91.0641 83.5251   4
   0  -6  12 33.1730 89.9187   2
   0   6  12-11.0741 91.3334   2
   0  -6 -12 20.3580 53.6593  15
   0   6 -12-8.90328 61.3149  10
   0  -6 -12-13.4096 57.3023  10
   0   6  12-20.5775 72.6641   8
   0   6 -13 81.3673 61.8209   7
   0  -6  13 110.500 91.2038   4
   0   6  13-12.1086 91.2631   2
   0  -6  13 52.3631 92.3587   2
   0   6  13 71.5944 83.7746   4
   0  -6 -13 135.620 57.8480  15
   0  -6 -13 191.739 63.7168  10
   0   6 -13 100.822 67.7657  10
   0   6  13 362.932 80.3292   8
   0   6  14 1150.25 127.711   4
   0  -6  14 1113.61 131.371   4
   0   6  14 1334.35 133.658   2
   0  -6  14 1124.90 134.160   2
   0  -6 -14 1176.18 97.1959  15
   0  -6 -14 1124.32 104.065  10
   0   6 -14 1349.34 109.284  10
   0  -6  15 4.69677 102.418   2
   0   6  15 66.0002 99.2295   2
   0  -6  15 17.6211 94.2516   4
   0   6  15 59.1039 95.3077   4
   0  -6 -15 108.720 57.0876  15
   0   6 -15-9.17554 73.4003  10
   0  -6 -15 60.4934 71.8569  10
   0  -6  16-60.3757 101.750   2
   0   6  16 10.1109 111.692   2
   0   6  16 18.2700 94.5769   4
   0  -6  16 28.2775 101.260   4
   0   6 -16 92.5900 76.4903  10
   0  -6 -16 42.7967 76.2350  10
   0  -6  17 116.067 124.759   4
   0   6  17 118.478 126.245   2
   0   6  17 254.738 116.827   4
   0  -6  17 133.835 119.144   2
   0   6  18 1324.83 148.780   4
   0   6  18 1385.90 161.998   2
   0  -6  18 1254.64 149.606   4
   0  -6  18 1574.97 156.687   2
   0  -6  19 112.780 111.577   4
   0  -6  19 11.9300 112.767   2
   0   6  19 102.272 119.293   2
   0   6  19-26.9642 108.437   4
   0   6  20 62.0304 107.395   4
   0  -6  20 75.7025 111.807   4
   0   6  21 156.986 106.967   4
   0  -6  21 161.486 110.295   4
   0   6  22 59.2126 106.051   4
   0  -6  22 48.6462 110.629   4
   0   6  23 17.8694 111.426   4
   0  -6  23 188.967 119.317   4
   0  -6  23 190.119 132.776   5
   0  -6 -23 212.332 146.585  14
   0  -7   0-21.4567 35.5527  13
   0  -7   0 15.4423 41.3850  15
   0  -7   0 7.48718 23.1235   3
   0  -7   1 66.4971 31.7559  13
   0  -7  -1 75.4006 47.2209  15
   0  -7  -1 71.4741 39.0736  13
   0  -7  -1 77.5795 23.6823   3
   0  -7   2 1345.82 70.2840   4
   0  -7  -2 1350.69 71.8046   3
   0  -7   2 1282.97 75.4519  13
   0  -7  -2 1379.10 89.8663  15
   0  -7   3 4431.15 219.021   4
   0  -7   3 4057.82 215.442   5
   0   7   3 4293.71 215.004   4
   0   7   3 4545.84 218.042   2
   0  -7   3 4441.08 217.631   2
   0  -7   3 4558.55 222.669  15
   0  -7  -3 5052.08 232.119  14
   0  -7   3 4473.92 218.675  13
   0  -7  -3 5189.99 231.425  15
   0  -7   3 4551.72 219.368  11
   0   7   4 218.038 38.5582   4
   0  -7   4 265.693 47.5662   4
   0  -7   4 220.366 44.9660   2
   0   7   4 228.374 46.8577   2
   0  -7  -4 255.214 60.3201  14
   0  -7  -4 148.897 56.2924  15
   0  -7  -4 259.552 43.7702  12
   0  -7  -4 246.767 31.4650  10
   0  -7   4 257.919 34.6895  11
   0   7  -4 237.719 30.6733  10
   0   7   5 1344.82 90.9020   4
   0  -7   5 1302.70 95.4135   4
   0  -7   5 1573.23 95.9138   2
   0   7   5 1313.35 96.4850   2
   0  -7  -5 1658.76 101.532  15
   0  -7  -5 1660.95 109.073  14
   0  -7  -5 1778.47 93.3938  12
   0   7  -5 1421.15 84.1783  10
   0  -7  -5 1638.40 84.6223  10
   0  -7   5 1437.76 84.8446  11
   0   7   6 6307.75 321.326   4
   0   7  -6 6447.64 315.317   7
   0  -7   6 6468.31 325.852   4
   0   7   6 6561.09 325.187   2
   0  -7   6 6342.63 324.926   2
   0  -7  -6 6620.15 335.225  14
   0  -7  -6 7094.42 321.780  12
   0  -7  -6 6332.97 325.711  15
   0  -7  -6 6396.78 315.795  10
   0   7  -6 6239.37 315.203  10
   0   7  -7 447.851 39.7423   7
   0  -7   7 317.481 74.1496   4
   0   7   7 374.606 64.1903   4
   0   7   7 423.293 74.9462   2
   0  -7   7 462.273 72.4189   2
   0  -7  -7 532.744 80.9431  14
   0  -7  -7 370.330 62.4393  15
   0   7  -7 351.824 49.0434  10
   0  -7  -7 363.367 47.4554  10
   0  -7  -7 401.118 51.1675  12
   0   7   8 3771.72 220.180   4
   0  -7   8 3919.85 226.087   4
   0   7  -8 4003.33 204.113   7
   0   7   8 4038.01 223.340   2
   0  -7   8 4007.78 226.388   2
   0  -7  -8 4536.82 212.321  12
   0  -7  -8 3840.45 218.657  15
   0  -7  -8 4608.08 237.732  14
   0  -7  -8 4049.47 210.158  10
   0   7  -8 4116.42 210.451  10
   0  -7   9 2124.40 143.822   4
   0   7   9 2198.10 137.993   4
   0   7  -9 2164.12 116.459   7
   0   7   9 1996.47 141.706   2
   0  -7   9 2218.03 147.333   2
   0  -7  -9 1909.19 131.161  15
   0  -7  -9 2155.42 153.664  14
   0   7  -9 2165.49 125.021  10
   0  -7  -9 2136.03 125.237  10
   0   7 -10 1617.87 98.3954   7
   0   7  10 1478.93 122.393   4
   0  -7  10 1770.90 133.640   4
   0   7  10 1622.23 131.040   2
   0  -7  10 1811.23 128.482   2
   0  -7 -10 1768.79 115.958  15
   0   7 -10 1835.95 108.560  10
   0  -7 -10 1558.71 108.549  10
   0   7  11 5647.71 296.826   4
   0  -7  11 5663.66 302.509   4
   0   7 -11 4700.42 277.693   7
   0   7  11 5947.10 304.193   2
   0  -7  11 5445.63 300.879   2
   0  -7 -11 5811.76 290.209  15
   0  -7 -11 6080.50 287.797  10
   0   7 -11 6086.26 287.140  10
   0   7  11 5194.44 293.768   8
   0   7  12 1242.90 109.845   4
   0   7 -12 971.529 83.9625   7
   0  -7  12 1125.33 118.745   4
   0  -7  12 1120.13 122.461   2
   0   7  12 1190.59 122.773   2
   0  -7 -12 1204.24 95.9635  15
   0  -7 -12 1224.50 94.9555  10
   0   7  12 1353.62 107.997   8
   0   7 -12 1197.65 95.3614  10
   0  -7  13 2598.40 184.331   4
   0   7  13 2658.78 182.739   4
   0   7  13 2961.08 188.858   2
   0  -7  13 2920.36 187.930   2
   0  -7 -13 3013.93 165.179  15
   0   7 -13 3027.88 166.335  10
   0   7  13 2876.97 173.668   8
   0  -7 -13 3123.96 168.887  10
   0  -7  14 1650.34 150.575   4
   0   7  14 1983.40 147.615   4
   0   7  14 1782.13 156.696   2
   0  -7  14 1894.44 153.268   2
   0  -7 -14 1672.47 124.038  15
   0  -7 -14 1932.70 132.369  10
   0   7 -14 1934.51 131.503  10
   0  -7  15 3010.31 209.732   4
   0   7  15 2807.41 206.841   4
   0  -7  15 2772.91 209.603   2
   0   7  15 2710.18 207.400   2
   0  -7 -15 2589.57 177.656  15
   0   7 -15 3434.15 190.594  10
   0  -7 -15 3165.87 188.871  10
   0  -7  16 653.262 128.763   4
   0   7  16 492.884 125.360   2
   0   7  16 482.101 125.211   4
   0  -7  16 499.241 124.400   2
   0  -7  17 1556.51 198.692   2
   0   7  17 1564.79 192.755   2
   0  -7  17 1593.69 188.622   4
   0   7  17 1636.85 188.899   4
   0   7  18 86.1655 100.007   4
   0  -7  18 22.5344 112.112   2
   0   7  18 130.903 118.970   2
   0  -7  18 75.2732 115.639   4
   0   7  19 379.005 120.762   4
   0  -7  19 352.112 120.389   4
   0   7  20 571.592 125.562   4
   0  -7 -20 581.962 158.550  14
   0  -7  20 795.878 130.523   4
   0   7  21 1300.95 151.673   4
   0  -7  21 1410.40 155.387   4
   0  -7 -21 1257.48 180.392  14
   0  -7  22 1194.43 163.651   5
   0  -7  22 1394.82 154.492   4
   0   7  22 1067.87 144.607   4
   0   7  23 76.1171 114.917   4
   0  -7  23 372.962 138.508   5
   0  -7  23 520.655 124.738   4
   0  -7 -23 152.934 147.732  14
   0  -8   0 3626.62 171.963   3
   0  -8   0 3394.62 179.957  13
   0  -8   0 3300.74 183.561  15
   0  -8  -1 25606.0 1226.27   3
   0  -8  -1 26204.7 1234.45  13
   0  -8   1 25390.4 1231.72  13
   0  -8  -1 27112.6 1237.18  15
   0  -8   2 10241.8 504.842   4
   0  -8  -2 10630.7 508.275   3
   0  -8  -2 11779.4 522.167  15
   0  -8   2 10891.8 512.818  13
   0  -8  -2 11512.4 512.243  11
   0  -8   3 6326.88 309.894   4
   0  -8   3 6561.25 305.885   5
   0  -8  -3 6322.59 310.199   3
   0  -8  -3 6779.50 324.471  15
   0  -8   3 6128.58 312.790  13
   0  -8   3 6273.29 316.811  15
   0  -8   3 6431.57 313.244  11
   0  -8   4 2748.18 142.802   4
   0   8   4 2636.78 137.021   4
   0  -8   4 2570.04 138.001   5
   0   8   4 2847.11 141.336   2
   0  -8   4 2605.16 140.147   2
   0  -8  -4 2926.95 157.502  15
   0  -8   4 2870.95 139.691  13
   0  -8  -4 2785.26 154.883  14
   0  -8   4 2699.81 141.457  11
   0  -8   5 2954.23 161.076   4
   0   8   5 2928.51 155.674   4
   0   8   5 2882.90 160.170   2
   0  -8   5 2738.21 159.440   2
   0  -8  -5 3181.14 171.645  15
   0  -8  -5 3519.01 175.796  14
   0  -8  -5 3388.53 164.708  12
   0   8  -5 3050.19 152.631  10
   0  -8  -5 3054.89 153.114  10
   0  -8   5 2936.69 155.707  11
   0   8  -6-24.8376 31.7173   7
   0  -8   6 76.3501 53.4098   2
   0   8   6 5.28149 46.9663   4
   0   8   6 29.1070 53.8634   2
   0  -8   6 88.4397 59.0618   4
   0  -8  -6 35.3865 61.1986  15
   0  -8  -6 53.6192 66.3091  14
   0   8  -6 56.4845 36.2952  10
   0  -8  -6 46.2971 38.2291  10
   0  -8  -6 104.046 43.5320  12
   0   8   7 1808.62 108.672   4
   0   8  -7 1600.11 93.8897   7
   0  -8   7 1731.85 119.034   4
   0  -8   7 1798.78 116.832   2
   0   8   7 1624.71 114.574   2
   0  -8  -7 1754.71 129.104  14
   0  -8  -7 1658.30 114.483  15
   0   8  -7 1678.05 98.4983  10
   0  -8  -7 1723.97 100.040  10
   0   8   8 1061.45 90.7574   4
   0  -8   8 1246.42 98.6417   4
   0   8  -8 1150.94 68.5242   7
   0   8   8 944.703 97.0800   2
   0  -8   8 1161.06 94.7589   2
   0  -8  -8 915.010 104.100  14
   0  -8  -8 1109.50 92.5220  15
   0   8  -8 1018.72 77.9902  10
   0  -8  -8 1003.94 76.7642  10
   0   8  -9 118.312 37.5480   7
   0   8   9 62.6427 67.0483   4
   0  -8   9 128.367 76.9300   4
   0  -8   9 112.269 80.1029   2
   0   8   9 142.039 73.3446   2
   0  -8  -9 81.1620 57.7208  15
   0  -8  -9 63.7376 77.2515  14
   0   8  -9 105.497 51.3198  10
   0  -8  -9 86.8149 50.2859  10
   0   8 -10 426.408 48.0616   7
   0   8  10 305.445 87.1943   2
   0   8  10 221.665 75.6121   4
   0  -8  10 478.587 83.0650   4
   0  -8  10 444.872 85.9227   2
   0  -8 -10 358.794 68.8179  15
   0  -8 -10 359.839 94.3685  14
   0  -8 -10 349.873 59.6586  10
   0   8 -10 468.280 59.5444  10
   0  -8  11 7305.04 362.654   4
   0   8  11 6976.98 358.031   4
   0   8 -11 5994.53 339.744   7
   0  -8  11 7313.53 365.246   2
   0   8  11 6790.09 362.422   2
   0  -8 -11 6705.18 353.031  15
   0  -8 -11 7226.14 378.556  14
   0  -8 -11 7427.22 349.629  10
   0   8 -11 7290.78 349.290  10
   0   8 -12 45.5394 47.4234   7
   0  -8  12 108.252 81.9204   2
   0   8  12 35.0941 78.5867   4
   0   8  12 72.8520 78.9874   2
   0  -8  12 86.8446 88.4589   4
   0  -8 -12 85.7425 61.0516  15
   0  -8 -12 92.0757 98.4283  14
   0   8  12-93.2673 80.8379   8
   0   8 -12 45.7253 62.7042  10
   0  -8 -12 43.5301 61.2485  10
   0   8  13 1021.53 108.557   4
   0  -8  13 842.944 112.087   2
   0  -8  13 797.153 104.515   4
   0   8  13 837.076 114.252   2
   0  -8 -13 1239.72 134.462  14
   0  -8 -13 808.816 88.7138  15
   0  -8 -13 892.195 87.5771  10
   0   8  13 961.823 104.057   8
   0   8 -13 900.743 89.1771  10
   0  -8  14 4.27066 86.1372   2
   0  -8  14-16.3294 89.0555   4
   0   8  14 34.4417 93.4944   2
   0   8  14-53.8584 85.1177   4
   0  -8 -14 5.60260 61.3367  15
   0  -8 -14 98.6947 112.058  14
   0   8  14 200.498 86.2131   8
   0  -8 -14 24.9891 66.9199  10
   0  -8  15 281.710 105.681   2
   0  -8  15 255.954 100.955   4
   0   8  15 178.728 89.4506   4
   0   8  15 242.376 105.412   2
   0  -8 -15 138.633 65.6118  15
   0  -8 -15 288.675 127.814  14
   0   8  16 210.496 117.737   2
   0   8  16 311.871 100.117   4
   0  -8  16 261.169 107.949   4
   0  -8  16 292.567 113.325   2
   0  -8 -16 181.483 126.424  14
   0  -8  17 1209.96 157.894   4
   0  -8  17 1238.63 156.915   2
   0   8  17 967.801 145.144   4
   0   8  17 907.024 155.544   2
   0  -8 -17 1153.29 178.643  14
   0   8  18 1918.59 237.880   4
   0  -8 -18 2187.36 265.009  14
   0   8  19 251.677 117.371   4
   0  -8 -19 305.798 137.636  14
   0  -8  19 197.852 113.156   4
   0  -8  20 114.012 109.944   4
   0   8  20 157.670 106.897   4
   0  -8 -20 91.3302 134.004  14
   0  -8  21 99.0378 108.855   4
   0  -8  21 71.7996 129.321   5
   0   8  21 94.9245 99.9138   4
   0  -8 -21 18.7381 144.032  14
   0  -8  22 481.850 115.102   4
   0  -8  22 316.319 135.184   5
   0   8  22 444.287 112.285   4
   0  -8 -22 275.472 149.005  14
   0   8  23 235.311 148.833   5
   0  -8  23 110.869 126.402   5
   0  -8  23 76.0638 107.068   4
   0   8  23 51.4332 108.628   4
   0  -8 -23 75.7300 135.210  14
   0  -9   0 28.7420 26.8608   3
   0  -9   0-5.00708 46.8982  15
   0  -9   0-26.2848 36.7587  13
   0  -9  -1 2790.51 137.491   3
   0  -9  -1 2821.06 153.755  15
   0  -9  -1 2487.12 147.745  13
   0  -9   1 2549.39 143.649  13
   0  -9  -1 2946.83 142.756  11
   0  -9  -2 2266.69 119.249   3
   0  -9   2 2379.00 124.482  13
   0  -9  -2 2415.38 131.753  13
   0  -9  -2 2325.43 136.456  15
   0  -9  -2 2346.30 124.299  11
   0  -9   3 59.5339 22.7747   4
   0  -9  -3 55.7925 29.3385   3
   0  -9   3 40.3236 43.0978  15
   0  -9  -3 29.7041 54.7373  15
   0  -9   3 65.5884 28.4764  13
   0  -9   4 5247.61 252.451   5
   0  -9   4 5094.42 257.048   4
   0  -9  -4 5507.24 257.261   3
   0  -9   4 5347.01 263.785  15
   0  -9  -4 5341.03 272.396  15
   0  -9   4 5013.44 258.618  13
   0  -9  -4 5415.17 274.205  14
   0  -9   4 5114.33 259.938  11
   0  -9   5 2.66190 36.5478   5
   0   9   5 19.8265 32.9774   4
   0  -9   5 5.98062 43.5599   4
   0  -9  -5 19.7963 60.2854  14
   0  -9  -5 73.2079 63.5723  15
   0  -9   5 13.4595 31.1771  11
   0  -9   6 1271.26 89.7480   4
   0   9   6 1159.01 79.7313   4
   0   9  -6 1061.82 76.4987   7
   0  -9   6 1357.39 85.1822   2
   0   9   6 1231.34 86.3360   2
   0  -9  -6 1293.13 107.800  14
   0  -9  -6 1464.64 100.233  15
   0  -9   6 1300.38 79.2837  11
   0  -9   7 889.169 84.5003   4
   0   9   7 934.352 74.9591   4
   0   9  -7 1056.55 67.0329   7
   0  -9   7 1056.52 82.7593   2
   0   9   7 848.761 81.4345   2
   0  -9  -7 893.856 89.4481  15
   0  -9  -7 1097.69 100.204  14
   0  -9  -7 952.274 68.2292  10
   0   9   8 29582.3 1470.64   4
   0  -9   8 30722.2 1475.17   4
   0   9  -8 30068.9 1464.96   7
   0   9   8 29584.8 1474.43   2
   0  -9   8 30279.6 1474.43   2
   0  -9  -8 33605.3 1491.19  14
   0  -9  -8 31645.6 1479.60  15
   0   9  -8 31355.2 1467.05  10
   0  -9  -8 31877.3 1467.39  10
   0   9  -9 689.470 49.9458   7
   0  -9   9 514.042 77.9171   2
   0   9   9 466.759 70.1230   4
   0   9   9 464.442 79.4105   2
   0  -9   9 499.127 81.5871   4
   0  -9  -9 482.591 78.3435  15
   0  -9  -9 549.223 96.3153  14
   0  -9  -9 502.977 61.2465  10
   0   9  -9 442.566 57.5755  10
   0   9 -10 448.762 50.0793   7
   0   9  10 521.562 77.4494   4
   0  -9  10 492.611 86.9747   4
   0  -9  10 619.448 81.0859   2
   0   9  10 473.671 84.6732   2
   0  -9 -10 549.994 98.1549  14
   0  -9 -10 556.459 78.4821  15
   0  -9 -10 480.172 63.7078  10
   0   9 -10 588.328 65.2551  10
   0   9 -11 31.4780 39.2696   7
   0   9  11 36.3489 68.9422   4
   0   9  11-16.1058 78.3014   2
   0  -9  11 3.17337 72.3137   2
   0  -9  11 31.1893 72.0582   4
   0  -9 -11-86.3431 92.4879  14
   0  -9 -11-25.4119 66.5238  15
   0  -9 -11 24.6258 55.0855  10
   0   9 -11 12.0968 56.7752  10
   0   9 -12 189.963 48.7612   7
   0  -9  12 130.062 81.0412   4
   0   9  12 252.611 90.3290   2
   0   9  12 152.161 76.9484   4
   0  -9  12 49.3188 79.6196   2
   0  -9 -12 195.265 70.4531  15
   0  -9 -12 368.690 104.895  14
   0  -9 -12 203.028 62.2010  10
   0  -9  13 97.5152 89.6743   4
   0  -9  13 46.4398 85.6424   2
   0   9  13 153.466 82.2845   4
   0   9  13 39.1103 85.9437   2
   0  -9 -13 62.7802 64.2847  15
   0  -9 -13 178.676 107.056  14
   0   9  13 92.7316 84.9071   8
   0  -9  14 4.22179 90.4954   2
   0   9  14 152.397 84.2216   4
   0  -9  14 126.398 88.1313   4
   0   9  14 55.5221 96.0246   2
   0  -9 -14 57.5849 64.2894  15
   0  -9 -14 62.9095 112.849  14
   0   9  14 91.4098 86.0901   8
   0  -9  15 287.184 104.874   4
   0   9  15 422.488 98.2969   4
   0  -9  15 358.770 104.603   2
   0   9  15 346.843 103.567   2
   0  -9 -15 361.810 130.331  14
   0  -9 -15 388.600 74.2297  15
   0  -9  16 402.050 118.444   4
   0   9  16 415.759 107.508   4
   0   9  16 460.080 115.017   2
   0  -9 -16 544.710 144.281  14
   0   9  17 23.1682 107.121   4
   0  -9 -17 86.6631 128.766  14
   0  -9  18 255.914 128.536   4
   0  -9 -18 225.618 150.114  14
   0   9  19 271.370 103.394   4
   0  -9  19 265.750 114.030   4
   0  -9  19 284.419 126.957   5
   0  -9 -19 254.914 145.752  14
   0  -9  20 117.284 111.114   4
   0  -9  20 98.5341 124.350   5
   0   9  20-31.8294 101.606   4
   0  -9 -20 54.8332 139.451  14
   0  -9  21 221.645 110.981   4
   0  -9  21 262.341 130.700   5
   0   9  21 295.114 113.469   4
   0  -9 -21 103.240 139.622  14
   0   9  22 182.956 109.663   4
   0   9  22 267.094 142.476   5
   0  -9  22 387.427 132.188   5
   0  -9  22 200.069 112.909   4
   0  -9 -22 197.568 145.544  14
   0  -9  23 461.640 119.094   4
   0 -10   0 2110.16 108.400   3
   0 -10   0 2097.34 119.739  13
   0 -10  -1 1761.77 89.0498   3
   0 -10  -1 1624.09 109.266  15
   0 -10  -1 1591.18 99.8978  13
   0 -10   1 1552.32 95.7549  13
   0 -10  -1 1609.19 93.0696  11
   0 -10  -2 946.597 57.8146   3
   0 -10  -2 925.496 74.1952  13
   0 -10  -2 851.474 80.0010  15
   0 -10   2 914.712 63.0639  13
   0 -10  -2 903.804 63.4547  11
   0  10   3 499.651 36.4349   5
   0 -10  -3 524.638 42.5280   3
   0 -10  -3 429.469 68.5865  15
   0 -10   3 417.584 44.9434  13
   0 -10   3 465.357 57.4636  15
   0 -10  -3 490.876 46.6774  11
   0 -10   4 929.750 57.3830   4
   0 -10  -4 989.064 62.2278   3
   0 -10   4 906.737 71.1976  15
   0 -10   4 844.677 61.8101  13
   0 -10  -4 979.065 85.9758  15
   0 -10   4 916.409 63.7810  11
   0 -10   5 1016.30 67.6276   4
   0 -10   5 972.997 58.1734   5
   0 -10  -5 1057.53 65.9180   3
   0 -10  -5 1060.60 89.7619  14
   0 -10  -5 1109.25 93.5641  15
   0 -10   5 924.789 66.6060  11
   0  10   6 174.189 37.3196   4
   0 -10   6 250.488 42.6543   5
   0 -10   6 189.525 49.7222   4
   0 -10  -6 225.479 42.2136   3
   0 -10  -6 267.597 70.0261  15
   0 -10  -6 161.721 62.3272  14
   0 -10   6 196.306 40.2637  11
   0  10   7 348.807 48.5594   4
   0 -10   7 343.105 54.3721   5
   0  10  -7 363.151 45.2504   7
   0 -10  -7 338.333 74.5376  14
   0 -10  -7 497.698 73.1812  15
   0 -10   7 393.013 58.5264   4
   0  10   8 16030.5 795.138   4
   0  10  -8 16119.1 792.300   7
   0 -10   8 16198.8 800.194   4
   0 -10  -8 17700.7 809.452  15
   0 -10  -8 17370.4 818.047  14
   0 -10   8 17396.9 800.651   2
   0  10   8 15979.5 799.712   2
   0  10   9 29.5328 54.7674   4
   0  10  -9 96.2490 36.0043   7
   0 -10  -9 23.0964 65.8510  15
   0 -10  -9 84.7788 81.8921  14
   0 -10   9 67.3404 63.6192   4
   0  10   9 79.3251 67.3861   2
   0 -10   9 2.36630 59.3076   2
   0  10 -10 2320.26 129.631   7
   0 -10  10 2294.58 149.738   4
   0  10  10 2310.93 144.859   4
   0 -10 -10 2759.92 176.365  14
   0 -10 -10 2583.62 152.810  15
   0 -10  10 2435.62 150.627   2
   0  10  10 2227.48 149.929   2
   0  10  11 768.996 85.9774   4
   0  10 -11 800.376 64.2943   7
   0 -10 -11 949.886 113.688  14
   0 -10 -11 762.962 88.0808  15
   0 -10  11 787.537 88.5343   2
   0 -10  11 761.550 90.0775   4
   0  10  11 639.251 91.5965   2
   0  10 -12 164.839 48.5788   7
   0 -10 -12 139.243 71.0642  15
   0 -10 -12 146.538 99.0354  14
   0 -10  12 234.151 85.2086   4
   0  10  12 215.497 73.3716   4
   0 -10  12 120.108 75.0069   2
   0  10  12 173.943 82.4094   2
   0  10  13-42.5007 72.4386   4
   0 -10  13 22.6026 84.7317   2
   0  10  13 183.432 85.5169   2
   0 -10  13 108.114 86.9088   4
   0 -10 -13 142.542 105.283  14
   0 -10 -13 162.825 69.5067  15
   0 -10  14 1084.97 120.067   4
   0  10  14 951.605 107.886   4
   0 -10 -14 977.190 92.0583  15
   0 -10 -14 1103.45 142.769  14
   0  10  14 768.391 111.244   8
   0 -10  15 1355.96 133.109   4
   0  10  15 1121.74 126.603   4
   0 -10 -15 1145.67 108.161  15
   0 -10 -15 1492.47 157.026  14
   0  10  16 54.4886 91.7902   4
   0 -10  16 37.0006 94.6630   4
   0 -10 -16 60.2179 122.709  14
   0  10  17-35.8379 101.641   4
   0 -10  17 24.3079 101.162   4
   0 -10 -17 55.9279 138.408  14
   0 -10  18 953.540 152.549   4
   0  10  18 846.704 143.044   4
   0 -10  18 852.797 163.107   5
   0 -10 -18 970.875 181.361  14
   0  10  19-89.4662 102.016   4
   0 -10  19-52.9807 105.728   4
   0 -10  19 187.820 123.482   5
   0 -10 -19 211.146 138.586  14
   0 -10  20 2434.31 180.208   4
   0  10  20 1778.95 170.117   4
   0 -10  20 2379.95 185.746   5
   0 -10 -20 2164.47 212.774  14
   0 -10  21 290.184 123.445   5
   0  10  21 308.191 140.174   5
   0 -10  21 391.507 107.604   4
   0 -10 -21 137.800 140.093  14
   0  10  22 148.339 137.298   5
   0 -10  22 16.6600 99.3195   4
   0 -10 -22-9.14105 129.132  14
   0 -11   0 36.8438 40.3065  13
   0 -11   0 7.96870 34.1533  11
   0 -11  -1 99.0833 29.6456   3
   0 -11   1 106.697 39.2181  13
   0 -11  -1 91.4355 59.2674  15
   0 -11  -1 25.5987 43.1120  13
   0 -11  -1 97.3505 37.7196  11
   0 -11  -2 460.545 43.1541   3
   0 -11  -2 572.545 72.3530  15
   0 -11   2 436.719 47.6481  13
   0 -11  -2 455.944 60.6662  13
   0 -11   2 421.870 61.6594  15
   0 -11  -2 547.925 48.8991  11
   0 -11  -3 1009.81 64.0134   3
   0 -11   3 986.510 68.0520  13
   0 -11  -3 1063.27 90.3639  15
   0 -11  -3 1046.67 81.1621  13
   0 -11   3 957.711 79.4504  15
   0 -11  -3 1114.88 71.1195  11
   0  11   4 3305.42 175.646   5
   0 -11  -4 3597.43 179.194   3
   0 -11  -4 3850.00 200.239  15
   0 -11   4 3544.77 182.712  13
   0 -11  -4 3795.58 184.299  11
   0 -11   5 402.888 40.6358   4
   0 -11  -5 483.405 46.8351   3
   0 -11   5 442.480 47.9570  11
   0 -11   6 124.093 39.1936   4
   0 -11   6 65.9300 26.2923   5
   0 -11  -6 101.239 40.9872   3
   0 -11  -6 24.3546 62.8443  14
   0 -11  -6 24.6563 59.4455  15
   0 -11   6 91.0682 37.2961  11
   0 -11   7 2257.29 116.653   5
   0  11   7 1854.93 114.946   4
   0  11  -7 2132.30 120.403   7
   0 -11   7 2101.62 122.443   4
   0 -11  -7 2186.82 140.718  15
   0 -11  -7 2278.65 145.133  14
   0 -11  -7 2211.43 120.243   3
   0 -11   8 3908.64 199.854   5
   0  11   8 3563.91 196.088   4
   0 -11   8 4014.88 204.686   4
   0  11  -8 3803.02 197.207   7
   0 -11  -8 3919.19 224.716  14
   0 -11  -8 3760.68 216.620  15
   0  11  -9 4246.29 220.776   7
   0 -11   9 4533.00 233.679   4
   0  11   9 4079.57 225.476   4
   0 -11   9 4321.40 229.402   5
   0 -11  -9 4575.40 242.654  15
   0 -11  -9 4724.85 254.191  14
   0  11  10 86.1834 54.3809   4
   0  11 -10 60.4053 38.5562   7
   0 -11  10-19.0860 60.8811   5
   0 -11  10 55.5073 64.3254   4
   0 -11 -10 19.2033 62.7209  15
   0 -11 -10-31.6314 84.3029  14
   0  11  11 307.093 65.5090   4
   0  11 -11 344.537 48.7428   7
   0 -11  11 354.730 76.1623   4
   0 -11 -11 320.001 96.2093  14
   0 -11 -11 350.835 79.5369  15
   0  11  11 233.087 97.3039   8
   0  11  12 58.0831 66.0745   4
   0 -11 -12-54.9675 95.2723  14
   0 -11 -12 90.7721 70.4423  15
   0 -11  12 118.681 77.1275   4
   0  11  13 40.2253 71.0900   4
   0 -11 -13 20.2410 66.3773  15
   0 -11 -13 18.0406 100.721  14
   0 -11  13-18.0082 79.6816   4
   0  11  14 687.505 98.8209   4
   0 -11  14 856.916 107.772   5
   0 -11  14 764.636 105.356   4
   0 -11 -14 979.698 135.751  14
   0 -11 -14 788.366 92.1449  15
   0 -11  15 7438.34 393.725   4
   0 -11  15 7710.65 394.210   5
   0  11  15 7497.05 386.693   4
   0 -11 -15 6932.36 378.115  15
   0 -11 -15 7266.10 419.783  14
   0  11  15 6989.38 387.167   8
   0  11  16 374.597 98.8501   4
   0 -11  16 541.178 111.920   5
   0 -11  16 434.208 103.388   4
   0 -11 -16 488.414 135.649  14
   0 -11  17 353.980 124.372   5
   0 -11  17 664.372 125.083   4
   0  11  17 496.477 113.396   4
   0 -11 -17 637.857 153.268  14
   0 -11  18 108.625 113.545   5
   0 -11  18 98.8422 106.257   4
   0  11  18 105.499 102.205   4
   0 -11 -18 100.583 136.500  14
   0 -11  19 155.059 125.618   5
   0 -11 -19 164.798 148.030  14
   0 -11  20 204.733 105.569   4
   0  11  20 214.801 134.862   5
   0 -11 -20 35.5936 126.441  14
   0  11  21 403.094 140.360   5
   0 -11  21 698.856 120.472   4
   0 -11 -21 775.483 152.196  14
   0 -11 -22 177.598 89.0636   3
   0  11  22 216.663 135.028   5
   0 -11  22 245.362 106.318   4
   0 -12   0 844.386 69.2032  13
   0 -12   0 875.305 64.8343  11
   0 -12  -1 5595.75 269.057   3
   0 -12  -1 5549.89 282.275  13
   0 -12   1 5316.97 278.005  13
   0 -12  -1 5608.96 288.532  15
   0 -12   1 5184.43 275.635  11
   0 -12  -1 5826.50 277.136  11
   0 -12  -2 1525.77 85.2041   3
   0 -12  -2 1573.92 110.565  15
   0 -12   2 1483.14 102.182  15
   0 -12   2 1368.66 91.3691  13
   0 -12  -2 1507.65 101.126  13
   0 -12  -2 1589.82 92.7739  11
   0 -12  -3 423.318 42.0932   3
   0 -12   3 427.939 45.1354  13
   0 -12   3 387.818 58.9712  15
   0 -12  -3 356.498 68.0210  15
   0 -12  -3 334.345 58.1748  13
   0 -12  -3 428.459 47.8341  11
   0 -12  -4 284.055 39.9125   3
   0 -12   4 300.994 40.2845  13
   0 -12  -4 271.048 66.6760  15
   0 -12  -4 283.205 58.2418  13
   0 -12  -4 284.751 45.3942  11
   0 -12  -5 15564.4 724.111   3
   0 -12  -5 14821.4 741.049  15
   0 -12  -5 15937.7 729.553  11
   0 -12   5 13887.8 727.640  11
   0 -12   6 5386.22 269.054   4
   0  12   6 5148.87 273.569   5
   0 -12  -6 5712.75 272.717   3
   0 -12  -6 5356.95 290.906  15
   0 -12   6 5718.53 276.991  11
   0  12  -7 713.990 64.1069   7
   0 -12   7 813.197 60.7313   4
   0 -12   7 749.078 48.3830   5
   0 -12  -7 786.602 88.4352  15
   0 -12  -7 746.511 61.9130   3
   0  12  -8 698.928 61.8424   7
   0 -12   8 781.870 66.9645   4
   0 -12   8 764.286 57.9071   5
   0 -12  -8 896.682 90.9490  15
   0 -12  -8 867.102 99.3831  14
   0 -12  -8 784.259 66.4707   3
   0 -12   9 11297.1 554.046   4
   0  12  -9 10608.7 547.954   7
   0 -12   9 11415.2 549.443   5
   0 -12  -9 11787.0 576.672  14
   0 -12  -9 11065.2 566.521  15
   0 -12  -9 11891.2 551.727   3
   0 -12  10 756.360 72.8055   5
   0  12 -10 818.353 60.8697   7
   0 -12  10 708.170 78.0619   4
   0 -12 -10 648.028 91.0725  15
   0 -12 -10 627.923 103.541  14
   0  12  11 287.032 63.2987   4
   0  12 -11 265.868 48.6959   7
   0 -12  11 447.056 69.3242   5
   0 -12  11 395.081 70.5172   4
   0 -12 -11 349.898 75.9589  15
   0 -12 -11 322.223 93.6527  14
   0  12  11 237.470 96.6618   8
   0  12  12 164.881 64.5465   4
   0 -12  12 111.766 66.0203   5
   0 -12  12 112.238 70.2988   4
   0 -12 -12 220.016 71.0914  15
   0 -12 -12 254.061 96.0898  14
   0  12  12 75.4047 94.7762   8
   0 -12  13 875.425 97.5732   5
   0 -12  13 1037.27 101.275   4
   0 -12 -13 720.867 93.5236  15
   0 -12 -13 1037.58 133.675  14
   0 -12  14-10.8267 80.6696   5
   0 -12  14-3.74771 82.3300   4
   0 -12 -14-142.857 105.571  14
   0 -12 -14 73.8050 69.8302  15
   0 -12  15 1822.90 140.780   4
   0 -12  15 1695.12 138.640   5
   0 -12 -15 1862.05 169.288  14
   0 -12 -15 1406.05 122.806  15
   0 -12  16 571.956 107.277   4
   0 -12  16 883.474 115.622   5
   0 -12 -16 687.097 141.678  14
   0 -12  17 31.8395 104.903   4
   0 -12 -17 7.79444 124.829  14
   0 -12  18 99.6811 116.672   4
   0 -12 -18 48.8612 141.151  14
   0 -12  19 142.768 109.252   4
   0  12  19 95.1763 136.642   5
   0 -12 -19 86.9428 93.6440   3
   0 -12 -19 225.428 137.409  14
   0 -12  20 181.780 99.3295   4
   0 -12 -20 85.6586 82.3321   3
   0 -12 -20 170.044 124.293  14
   0 -12 -21 150.037 92.4718   3
   0 -13   0 82.8835 44.3848  13
   0 -13   0 18.1917 36.1322  11
   0 -13  -1 1010.86 87.5435  15
   0 -13   1 915.836 71.2174  13
   0 -13  -1 911.391 75.3890  13
   0 -13   1 1027.42 70.2787  11
   0 -13  -1 887.778 68.2092  11
   0 -13  -2 980.807 57.8888   3
   0 -13  -2 834.667 85.8842  15
   0 -13  -2 854.823 77.1004  13
   0 -13   2 729.830 79.1556  15
   0 -13   2 813.322 66.5959  13
   0 -13  -2 927.618 65.8537  11
   0 -13  -3 77.1224 33.5429   3
   0 -13  -3 25.0779 52.2015  13
   0 -13   3 121.310 54.0120  15
   0 -13  -3 93.1535 63.3940  15
   0 -13   3 114.097 40.6995  13
   0 -13  -3 98.7427 39.9156  11
   0 -13  -4 109.060 36.7169   3
   0 -13  -4 77.8113 50.8561  13
   0 -13   4 51.9415 35.0768  13
   0 -13  -4 110.655 67.2747  15
   0 -13  -4 74.0032 39.6340  11
   0 -13  -5 423.378 47.0827   3
   0 -13  -5 450.087 74.7636  15
   0 -13  -5 424.587 52.1382  11
   0 -13  -6 1165.81 78.4328   3
   0 -13  -6 1295.23 106.878  15
   0 -13  -6 1318.84 85.1213  11
   0 -13   6 1199.38 83.6180  11
   0  13  -7 3329.73 192.854   7
   0 -13  -7 3761.17 190.060   3
   0 -13  -7 3835.54 211.948  15
   0 -13  -7 3734.92 194.548  11
   0  13  -8 107.826 44.7408   7
   0 -13   8 123.334 40.3621   4
   0 -13  -8 117.810 71.3631  15
   0 -13  -8 119.982 46.4685   3
   0  13  -9 6333.08 342.876   7
   0 -13   9 6856.63 345.359   4
   0 -13  -9 6894.09 370.902  14
   0 -13  -9 7305.51 364.712  15
   0 -13  -9 7477.38 347.638   3
   0  13 -10 3680.71 211.316   7
   0 -13  10 4007.85 219.027   4
   0 -13 -10 4413.39 219.545   3
   0 -13 -10 4477.16 248.807  14
   0 -13 -10 4577.82 237.673  15
   0 -13  11 2537.41 142.979   4
   0  13 -11 1862.46 128.035   7
   0 -13 -11 2782.37 141.632   3
   0 -13 -11 2298.71 156.778  15
   0 -13 -11 2338.03 168.035  14
   0  13  11 2205.97 170.197   8
   0 -13  12 376.043 70.0615   4
   0 -13 -12 422.020 66.7318   3
   0 -13 -12 335.660 100.978  14
   0 -13 -12 331.651 81.4654  15
   0  13  12 114.087 94.5213   8
   0 -13  13 998.308 96.6701   4
   0 -13 -13 1015.75 91.4464   3
   0 -13 -13 804.816 117.908  14
   0 -13 -13 929.301 98.0513  15
   0 -13  14 321.741 84.0289   4
   0 -13 -14 225.056 111.269  14
   0 -13 -14 257.175 76.6033  15
   0 -13 -14 406.882 78.2539   3
   0 -13  15 4657.55 273.650   4
   0 -13 -15 5577.15 270.366   3
   0 -13 -15 4302.45 266.281  15
   0 -13 -15 5113.62 312.001  14
   0 -13  16 12.2593 83.7442   4
   0 -13 -16-94.4254 80.1659   3
   0 -13 -16-58.3257 108.928  14
   0 -13  17 320.330 99.1247   4
   0 -13 -17 302.496 94.4708   3
   0 -13 -17 99.3146 119.974  14
   0 -13  18 1270.80 165.126   4
   0 -13 -18 1640.08 163.586   3
   0 -13 -19 55.9330 92.3929   3
   0 -13 -19 104.550 127.016  14
   0 -13 -20 322.053 95.1419   3
   0 -13 -20 149.186 75.1276  13
   0 -13 -21 21.2384 89.7034   3
   0 -14   0 213.865 46.8202  13
   0 -14   0 212.078 45.1436  11
   0 -14  -1 3149.97 178.015  15
   0 -14   1 2950.70 163.048  13
   0 -14  -1 2976.03 166.743  13
   0 -14   1 2834.51 160.592  11
   0 -14  -1 3002.58 161.500  11
   0 -14  -2 8249.04 382.153   3
   0 -14  -2 7735.84 404.043  15
   0 -14   2 7689.78 391.576  13
   0 -14   2 7815.64 400.076  15
   0 -14  -2 7998.21 398.513  13
   0 -14   2 7327.51 390.070  11
   0 -14  -2 8014.02 391.384  11
   0 -14  -3 88.0827 33.0542   3
   0 -14  -3 150.246 70.4891  15
   0 -14   3 89.7783 38.2695  13
   0 -14  -3 114.752 52.8195  13
   0 -14   3 41.0636 54.6942  15
   0 -14  -3 43.7197 40.7438  11
   0 -14  -4 860.963 59.4818   3
   0 -14  -4 803.569 78.5486  13
   0 -14  -4 678.228 87.7332  15
   0 -14  -4 807.589 68.4118  11
   0 -14  -5 71.0304 38.5096   3
   0 -14  -5 35.9327 64.7240  15
   0 -14  -5 9.25330 56.4971  13
   0 -14  -5 30.0268 40.6726  11
   0 -14  -6 466.577 51.2568   3
   0 -14  -6 540.253 80.9736  15
   0 -14   6 530.608 58.0385  11
   0 -14  -6 550.136 57.7513  11
   0  14  -7 550.838 61.2880   7
   0 -14  -7 587.346 57.1385   3
   0 -14  -7 528.400 84.0344  15
   0 -14  -7 619.821 61.4217  11
   0  14  -8 670.516 64.5451   7
   0 -14  -8 731.966 63.8669   3
   0 -14  -8 676.995 86.9826  13
   0 -14  -8 704.580 89.8291  15
   0 -14  -8 772.930 67.9379  11
   0  14  -9 4001.95 225.061   7
   0 -14  -9 4414.19 227.972   3
   0 -14  -9 4613.71 250.343  15
   0 -14  -9 4591.23 232.335  11
   0  14 -10 98.3802 42.5656   7
   0 -14 -10 6.36559 51.2683   3
   0 -14 -10 56.6272 71.4853  15
   0  14  10-4.25568 92.1928   8
   0 -14 -11 2013.51 120.371   3
   0 -14 -11 1706.16 135.523  15
   0  14  11 1531.02 151.983   8
   0 -14 -12 138.417 68.6334   3
   0 -14 -12 164.255 77.1814  15
   0 -14 -12 144.616 93.4236  14
   0  14  12 152.860 106.237   8
   0 -14 -13 8.38070 66.7420   3
   0 -14 -13 121.332 76.9401  15
   0 -14 -13-35.6198 93.3672  14
   0  14  13 44.9345 101.053   8
   0 -14 -14 88.1442 71.4631   3
   0 -14 -14 88.6743 101.184  14
   0 -14 -14 112.940 75.0733  15
   0  14  14-73.1085 106.954   8
   0 -14 -15 206.652 81.5250   3
   0 -14 -15 81.0298 103.120  14
   0 -14 -15 169.985 71.2269  15
   0 -14 -16 859.567 104.023   3
   0 -14 -16 814.325 137.321  14
   0 -14 -17 1413.48 185.996  14
   0 -14 -17 1454.79 157.402  13
   0 -14 -18 109.582 92.7704   3
   0 -14 -18 87.4162 79.1350  13
   0 -14 -19 174.042 98.5522   3
   0 -14 -19 52.0121 86.0585  13
   0 -14 -20 83.2369 88.5393   3
   0 -14 -20 127.105 72.3009  13
   0 -15   0 30.7288 43.5519  13
   0 -15   0 6.12070 42.3442  11
   0 -15  -1 2334.28 141.561  13
   0 -15   1 2286.51 137.854  13
   0 -15  -1 2397.18 152.323  15
   0 -15  -1 2514.07 137.597  11
   0 -15   1 2401.80 137.037  11
   0 -15  -2 2811.72 165.312  15
   0 -15   2 2492.96 145.852  13
   0 -15   2 2628.87 158.662  15
   0 -15  -2 2735.43 154.964  13
   0 -15  -2 2545.69 146.164  11
   0 -15   2 2494.18 145.728  11
   0 -15  -3 518.356 45.7679   3
   0 -15  -3 574.356 81.7713  15
   0 -15  -3 600.252 70.1911  13
   0 -15   3 452.551 54.0454  13
   0 -15  -3 620.714 58.6490  11
   0 -15  -4 2710.65 145.973   3
   0 -15  -4 2821.90 166.424  13
   0 -15  -4 2801.57 174.046  15
   0 -15  -4 2860.26 155.824  11
   0 -15  -5 175.932 40.1264   3
   0 -15  -5 169.331 74.3819  15
   0 -15  -5 103.858 62.4370  13
   0 -15  -5 152.662 47.1225  11
   0 -15  -6 645.024 56.8767   3
   0 -15  -6 607.566 90.8086  15
   0 -15  -6 640.452 63.8740  11
   0  15  -7 627.833 72.1483   7
   0 -15  -7 836.114 64.6964   3
   0 -15  -7 865.151 93.8524  15
   0 -15  -7 808.367 70.8556  11
   0  15  -8 27.1023 45.2137   7
   0 -15  -8 89.5379 45.6399   3
   0 -15  -8 178.366 69.5220  13
   0 -15  -8 146.224 73.3405  15
   0 -15  -8 43.8713 46.8636  11
   0  15  -9 273.336 52.3784   7
   0 -15  -9 350.443 56.5770   3
   0 -15  -9 346.480 85.4087  15
   0 -15  -9 436.313 79.5659  13
   0 -15  -9 375.753 57.0807  11
   0  15 -10 1342.10 95.4256   7
   0 -15 -10 1560.57 102.324   3
   0 -15 -10 1382.95 120.049  13
   0 -15 -10 1338.12 123.147  15
   0 -15 -10 1502.81 102.296  11
   0  15  10 1665.20 145.710   8
   0 -15 -11 645.304 73.7275   3
   0 -15 -11 584.323 90.5813  15
   0 -15 -11 579.490 88.6768  13
   0 -15 -11 587.449 70.8268  11
   0  15  11 309.875 114.036   8
   0 -15 -12 115.414 67.1671   3
   0 -15 -12 37.2747 77.6068  15
   0 -15 -12 46.1642 73.5428  13
   0 -15 -12 74.2094 55.0127  11
   0  15  12 84.5782 106.245   8
   0 -15 -13 959.651 91.2784   3
   0 -15 -13 610.142 97.8480  15
   0 -15 -13 652.539 99.5196  13
   0  15  13 560.570 119.999   8
   0 -15 -14 1422.88 108.786   3
   0 -15 -14 1107.37 114.802  15
   0 -15 -14 1144.33 115.672  13
   0 -15 -15 477.747 94.8448  13
   0 -15 -15 411.812 80.5034  15
   0 -15 -16 123.847 83.2056   3
   0 -15 -16-20.1533 79.6679  13
   0 -15 -17 813.265 100.845   3
   0 -15 -17 570.579 98.3069  13
   0 -15 -18 112.703 92.8575   3
   0 -15 -18-49.1121 84.4404  13
   0 -15 -19 236.669 99.4796   3
   0 -15 -19 278.616 90.4446  13
   0 -16   0 5560.20 295.270  13
   0 -16   0 5842.40 293.328  11
   0 -16   1 293.542 55.4267  13
   0 -16  -1 315.355 56.8381  13
   0 -16  -1 328.729 73.3544  15
   0 -16   1 452.705 53.9547  11
   0 -16  -1 368.220 53.7036  11
   0 -16  -2 2161.28 141.853  15
   0 -16   2 1880.59 118.789  13
   0 -16  -2 1966.59 124.695  13
   0 -16   2 1843.06 130.938  15
   0 -16  -2 1928.34 119.284  11
   0 -16   2 1878.65 117.627  11
   0 -16  -3 1827.13 135.683  15
   0 -16  -3 2003.71 125.014  13
   0 -16   3 1809.45 112.935  13
   0 -16  -3 1928.51 115.292  11
   0 -16   3 1715.72 113.140  11
   0 -16  -4 8331.79 432.702  13
   0 -16  -4 8285.07 439.932  15
   0 -16  -4 8692.77 424.009  11
   0 -16  -5 1760.80 139.997  15
   0 -16  -5 1818.27 133.082  13
   0 -16  -5 2124.10 121.607  11
   0 -16  -6 377.714 81.4912  15
   0 -16  -6 290.452 56.4681  11
   0  16  -7 492.126 66.8466   7
   0 -16  -7 643.444 57.6106   3
   0 -16  -7 406.771 88.2460  15
   0 -16  -7 427.484 61.6251  11
   0  16  -8 432.222 64.6578   7
   0 -16  -8 595.260 60.0133   3
   0 -16  -8 516.606 95.6034  15
   0 -16  -8 533.500 63.1991  11
   0  16  -9 113.004 50.3971   7
   0 -16  -9 34.9650 51.7543   3
   0 -16  -9 29.9972 81.5369  15
   0 -16  -9 38.6783 69.2579  13
   0 -16  -9 73.3506 51.0719  11
   0 -16 -10 87.0097 54.8238   3
   0 -16 -10-47.9581 82.9271  15
   0 -16 -10 26.7078 71.5829  13
   0 -16 -10 67.4907 53.0106  11
   0  16  10 39.0305 109.264   8
   0 -16 -11 275.723 63.2192   3
   0 -16 -11 203.215 83.0588  15
   0 -16 -11 224.611 81.4087  13
   0  16  11 108.470 109.877   8
   0 -16 -11 165.810 54.3146  11
   0 -16 -12 2293.18 144.323   3
   0 -16 -12 2168.18 163.288  15
   0 -16 -12 2093.18 161.411  13
   0 -16 -12 2463.98 144.973  11
   0  16  12 2066.01 178.130   8
   0 -16 -13 2999.11 166.411   3
   0 -16 -13 2276.15 177.260  15
   0 -16 -13 2490.13 180.944  13
   0 -16 -13 2930.37 161.987  11
   0  16  13 2149.03 193.009   8
   0 -16 -14 120.228 70.3265   3
   0 -16 -14 39.1297 79.4028  15
   0 -16 -14 25.2718 77.6952  13
   0 -16 -14 40.9079 55.7670  11
   0  16  14-134.432 108.323   8
   0 -16 -15 875.490 96.8884   3
   0 -16 -15 647.287 94.2534  15
   0 -16 -15 763.708 104.921  13
   0  16  15 747.111 124.506   8
   0 -16 -15 893.531 81.6971  11
   0 -16 -16 308.383 84.6073   3
   0 -16 -16 278.790 83.0661  13
   0 -16 -16 266.156 60.8195  11
   0 -16 -17 99.2169 80.6385   3
   0 -16 -17 29.8067 78.0393  13
   0 -16 -18 24.0490 90.6465  13
   0  16  18 24477.8 333.663   8
   0 -17   0 13.6944 46.6330  13
   0 -17   0-17.0868 45.2478  11
   0 -17  -1 46.2467 50.2885  13
   0 -17  -1-14.7346 67.3453  15
   0 -17   1 7.81938 44.1182  13
   0 -17   1 17.0225 46.1292  11
   0 -17  -1-22.0065 46.7117  11
   0 -17  -2 396.700 63.5470  13
   0 -17  -2 353.772 76.1134  15
   0 -17   2 349.614 54.3688  13
   0 -17  -2 390.605 56.6184  11
   0 -17   2 457.020 59.1817  11
   0 -17  -3 256.803 60.6711  13
   0 -17  -3 218.868 75.7457  15
   0 -17  -3 228.244 54.4617  11
   0 -17   3 319.296 56.9882  11
   0 -17  -4 154.813 61.3239  13
   0 -17  -4 76.8686 73.8085  15
   0 -17  -4 119.890 50.1833  11
   0 -17  -5 535.370 75.1227  13
   0 -17  -5 429.465 92.1333  15
   0 -17  -5 444.965 61.6434  11
   0  17  -6-37.6149 57.8068   7
   0 -17  -6 69.2942 65.0690  13
   0 -17  -6 59.4656 77.7583  15
   0 -17  -6 29.2816 48.6133  11
   0  17  -7 4296.42 243.899   7
   0 -17  -7 4387.94 264.302  15
   0 -17  -7 4915.25 246.088  11
   0  17  -8 5.25786 50.6903   7
   0 -17  -8-26.7102 83.2351  15
   0 -17  -8 34.0065 53.4378  11
   0  17  -9 364.261 60.5684   7
   0 -17  -9 362.255 94.4686  15
   0 -17  -9 545.151 87.2649  13
   0  17   9 629.220 126.247   8
   0 -17  -9 559.842 69.3789  11
   0 -17 -10 202.004 86.4276  15
   0 -17 -10 199.350 76.5208  13
   0 -17 -10 282.238 59.8444  11
   0  17  10 165.059 116.205   8
   0 -17 -11 1068.43 111.575  13
   0 -17 -11 889.701 112.894  15
   0  17  11 1200.22 143.618   8
   0 -17 -11 1232.21 93.8327  11
   0 -17 -12 1682.45 137.600  13
   0 -17 -12 1431.12 132.913  15
   0  17  12 1338.24 155.146   8
   0 -17 -12 1683.99 114.984  11
   0 -17 -13 5191.74 293.414  13
   0 -17 -13 4541.54 288.195  15
   0 -17 -13 5575.21 276.625  11
   0  17  13 4794.96 301.324   8
   0 -17 -14 35.4582 76.0726  13
   0 -17 -14 135.094 82.1854  15
   0 -17 -14 61.3600 56.2871  11
   0 -17 -15 132.662 81.3757  13
   0 -17 -15 64.8537 59.3431  11
   0  17  15-94.2901 108.084   8
   0 -17 -16 230.999 84.3399  13
   0 -17 -16 122.483 58.9804  11
   0 -17 -17 109.112 75.0084  13
   0 -17 -18 481.368 88.6346  13
   0 -18   0 99.7439 50.5556  13
   0 -18   0 74.2073 51.5556  11
   0 -18  -1 2775.30 158.424  13
   0 -18  -1 2503.67 171.464  15
   0 -18   1 2577.85 155.763  13
   0 -18   1 2532.70 152.995  11
   0 -18  -1 2652.71 155.082  11
   0 -18  -2 2771.34 174.483  15
   0 -18  -2 2689.99 159.876  13
   0 -18   2 2559.96 153.385  13
   0 -18   2 2586.45 152.739  11
   0 -18  -2 2439.96 153.350  11
   0 -18  -3 1064.64 110.616  15
   0 -18  -3 1221.09 96.8688  13
   0 -18  -3 1171.48 89.0285  11
   0 -18   3 910.602 86.0448  11
   0 -18  -4 231.157 63.7244  13
   0 -18  -4 119.908 77.9209  15
   0 -18   4 202.425 54.8119  11
   0 -18  -4 311.664 59.4329  11
   0 -18  -5 321.124 84.5926  15
   0 -18  -5 370.071 71.8273  13
   0 -18  -5 331.334 60.4496  11
   0 -18  -6 1449.89 130.754  15
   0 -18  -6 1355.50 111.976  13
   0 -18  -6 1568.24 103.713  11
   0  18  -7 172.916 60.7064   7
   0 -18  -7 129.616 86.5795  15
   0 -18  -7 222.910 55.9400  11
   0  18  -8 161.891 58.2594   7
   0 -18  -8 155.273 88.6055  15
   0 -18  -8 270.571 59.6697  11
   0 -18  -9 1261.98 120.624  13
   0 -18  -9 1202.03 131.767  15
   0 -18  -9 1502.21 107.825  11
   0  18   9 1574.81 153.857   8
   0 -18 -10 120.440 88.9997  15
   0 -18 -10 227.979 79.5998  13
   0  18  10 362.885 121.634   8
   0 -18 -10 218.301 60.1706  11
   0 -18 -11-53.2555 86.1214  15
   0 -18 -11 121.542 78.7999  13
   0 -18 -11 25.7609 55.0902  11
   0  18  11 53.4721 113.895   8
   0 -18 -12 4.83376 80.9593  15
   0 -18 -12-20.1170 76.1663  13
   0  18  12 5.33640 108.518   8
   0 -18 -12 22.8276 56.8962  11
   0 -18 -13 629.600 104.764  15
   0 -18 -13 852.014 103.673  13
   0  18  13 537.935 127.353   8
   0 -18 -13 644.767 78.2115  11
   0 -18 -14-4.62414 81.0145  15
   0 -18 -14 66.8485 78.8831  13
   0 -18 -14 65.8811 57.5512  11
   0 -18 -15-35.4762 77.5297  13
   0 -18 -15 49.0820 54.3968  11
   0 -18 -16 40.1539 77.8625  13
   0  18  16 3179.13 157.791   8
   0 -18 -17 246.780 100.959  13
   0  18  17 13410.5 265.173   8
   0 -19   0 46.7063 53.5591  13
   0 -19   0-31.5165 52.9127  11
   0 -19   1 197.175 54.2415  13
   0 -19  -1 172.072 58.6578  13
   0 -19  -1 226.993 57.9806  11
   0 -19   1 200.705 57.0676  11
   0 -19  -2 1187.28 115.355  15
   0 -19  -2 1126.56 97.0528  13
   0 -19  -2 1092.17 93.7324  11
   0 -19   2 1308.89 95.7397  11
   0 -19  -3-102.086 79.3921  15
   0 -19  -3 3.59229 58.3438  13
   0 -19   3-23.3808 54.0118  11
   0 -19  -3-70.6923 56.6324  11
   0 -19  -4 240.791 82.4176  15
   0 -19  -4 226.619 65.5847  13
   0 -19  -4 176.843 57.6390  11
   0 -19   4 242.237 61.4271  11
   0 -19  -5 172.306 85.9869  15
   0 -19  -5 144.918 65.0026  13
   0 -19   5 162.806 58.1850  11
   0 -19  -5 145.140 56.7267  11
   0  19  -6-23.2474 63.1733   7
   0 -19  -6 171.565 89.2854  15
   0 -19  -6 78.2449 66.0713  13
   0 -19  -6 146.885 59.3133  11
   0  19  -7 3.15268 58.8155   7
   0 -19  -7 48.3842 87.4438  15
   0 -19  -7 40.6138 54.4446  11
   0 -19  -8 414.948 100.640  15
   0 -19  -8 625.330 76.8468  11
   0 -19  -9 459.139 86.2566  13
   0 -19  -9 483.939 104.628  15
   0 -19  -9 553.573 72.9197  11
   0  19   9 563.550 131.132   8
   0 -19 -10 1680.81 151.806  15
   0 -19 -10 1966.54 146.420  13
   0  19  10 1611.22 169.124   8
   0 -19 -10 1851.87 126.559  11
   0 -19 -11 110.388 86.1917  15
   0 -19 -11 24.8503 78.8332  13
   0  19  11 55.1077 113.448   8
   0 -19 -11-9.98014 54.6205  11
   0 -19 -12 60.4428 77.9819  13
   0 -19 -12 64.2698 84.9304  15
   0 -19 -12 26.7414 56.6015  11
   0  19  12-38.3073 115.463   8
   0 -19 -13 91.8214 87.5613  15
   0 -19 -13-40.6047 73.2112  13
   0  19  13-65.3954 112.635   8
   0 -19 -13 33.6512 53.2827  11
   0 -19 -14 152.353 79.9938  13
   0 -19 -14 18.6659 77.7998  15
   0 -19 -14 13.3468 57.2278  11
   0 -19 -15 182.670 84.3356  13
   0  19  15 633.118 114.951   8
   0 -20   0 4008.57 224.332  13
   0 -20   0 4045.17 223.872  11
   0 -20  -1 386.680 68.1354  13
   0 -20   1 388.679 64.2805  13
   0 -20   1 435.220 65.7868  11
   0 -20  -1 351.767 65.0849  11
   0 -20  -2 2471.70 157.982  13
   0 -20  -2 2692.67 175.394  15
   0 -20   2 2561.28 155.567  11
   0 -20  -2 2394.14 152.970  11
   0 -20  -3 730.483 111.299  15
   0 -20  -3 1004.66 93.5132  13
   0 -20  -3 922.818 85.2099  11
   0 -20   3 979.342 88.3099  11
   0 -20  -4 164.227 67.2713  13
   0 -20  -4 173.114 87.9597  15
   0 -20   4 136.342 59.8058  11
   0 -20  -4 31.7571 55.5025  11
   0  20  -5 175.050 73.1867   7
   0 -20  -5 244.968 87.7960  15
   0 -20  -5 250.575 71.8259  13
   0 -20  -5 177.610 61.3020  11
   0 -20  -6 4485.34 252.967  15
   0 -20  -6 4390.89 240.928  13
   0 -20  -6 4516.02 229.719  11
   0 -20  -7 4942.68 261.223  15
   0 -20  -7 5232.72 238.772  11
   0  20   7 4875.17 274.644   8
   0 -20  -8 40.8535 85.0759  15
   0 -20  -8 49.9422 57.6981  11
   0  20   8 233.500 120.884   8
   0 -20  -9 267.759 84.8154  13
   0 -20  -9 575.230 103.614  15
   0 -20  -9 481.514 72.8978  11
   0  20   9 165.845 117.530   8
   0 -20 -10 107.950 90.7128  15
   0 -20 -10-43.7839 74.2578  13
   0 -20 -10 71.2884 57.5040  11
   0  20  10 113.761 116.523   8
   0 -20 -11 290.435 81.4105  13
   0 -20 -11 301.666 92.0768  15
   0 -20 -11 208.022 60.6559  11
   0  20  11 90.1152 115.288   8
   0 -20 -12 626.753 105.315  15
   0 -20 -12 763.229 98.5223  13
   0 -20 -12 821.566 80.5772  11
   0 -20 -13 245.014 88.5110  15
   0 -20 -13 178.495 79.3658  13
   0  20  13 32.0421 113.176   8
   0 -20 -13 316.894 66.0291  11
   0 -20 -14 9.84438 73.4317  13
   0  20  14 30.8372 105.802   8
   0 -21   0 3.52221 58.5454  13
   0 -21   0 22.9986 58.0429  11
   0 -21  -1 64.6615 58.6056  13
   0 -21   1 128.516 59.5778  11
   0 -21  -1 36.2781 57.9708  11
   0 -21  -2 56.0424 58.7103  13
   0 -21   2 39.9454 63.1253  11
   0 -21  -2 72.6943 57.6314  11
   0 -21  -3-15.6367 61.9155  13
   0 -21  -3 73.2781 58.5420  11
   0 -21   3 46.7449 60.6751  11
   0 -21  -4 220.292 91.6711  15
   0 -21  -4 301.997 71.1843  13
   0 -21  -4 251.045 66.3698  11
   0 -21  -5 1428.43 114.387  13
   0 -21  -5 1312.68 129.171  15
   0 -21  -5 1510.45 105.421  11
   0  21  -6 69.0696 67.1406   7
   0 -21  -6 193.782 73.5543  13
   0 -21  -6 165.155 93.3892  15
   0 -21  -6 209.170 62.0324  11
   0  21   6 344.814 114.416   8
   0 -21  -7 131.879 71.7476  13
   0 -21  -7 115.838 87.7103  15
   0  21   7-5.71512 116.605   8
   0 -21  -7 162.557 65.4001  11
   0 -21  -8 21.1740 89.2596  15
   0  21   8 139.046 118.951   8
   0 -21  -8 76.6741 58.0249  11
   0 -21  -9 964.450 120.076  15
   0  21   9 799.661 145.269   8
   0 -21  -9 1038.32 92.9127  11
   0 -21 -10 92.3376 73.2778  13
   0 -21 -10 31.6549 90.8192  15
   0  21  10 17.0601 111.449   8
   0 -21 -10 100.841 57.8187  11
   0 -21 -11 78.1778 72.6166  13
   0 -21 -11 5.15671 86.2423  15
   0 -21 -11-6.92084 56.6297  11
   0  21  11 28.1002 110.577   8
   0 -21 -12 58.6163 73.5794  13
   0 -21 -12 30.3303 82.8588  15
   0 -21 -12 47.7542 53.3815  11
   0  21  12-71.6862 109.455   8
   0 -21 -13 170.363 85.4634  15
   0  21  13 5.28414 106.069   8
   0 -22   0 2487.67 157.220  11
   0 -22  -1 155.763 65.5762  13
   0 -22  -1 156.285 62.3911  11
   0 -22   1 209.899 65.5207  11
   0 -22  -2 484.965 78.1760  13
   0 -22   2 518.975 76.3026  11
   0 -22  -2 525.121 74.2921  11
   0 -22  -3 28.2541 62.9747  13
   0 -22  -3 48.7955 57.5417  11
   0 -22   3 92.0090 63.0794  11
   0  22  -4 173.632 71.1482   7
   0 -22  -4 303.282 74.4100  13
   0 -22  -4 371.873 69.1268  11
   0  22  -5 47.4652 68.3023   7
   0 -22  -5 186.387 71.2918  13
   0  22   5 276.117 117.776   8
   0 -22  -5 108.897 62.8506  11
   0 -22  -6 156.037 70.5473  13
   0 -22  -6 198.664 65.3150  11
   0 -22  -7 109.971 72.8186  13
   0 -22  -7 102.165 90.5497  15
   0 -22  -7 124.353 64.2602  11
   0  22   7 280.987 120.328   8
   0 -22  -8 532.796 103.407  15
   0 -22  -8 593.114 78.5623  11
   0  22   8 600.786 133.251   8
   0 -22  -9 182.246 94.0573  15
   0  22   9 330.866 118.889   8
   0 -22  -9 276.398 67.2196  11
   0 -22 -10 52.9268 70.2861  13
   0 -22 -10 47.7523 86.5695  15
   0 -22 -10 35.2716 58.9407  11
   0  22  10 95.7326 115.596   8
   0 -22 -11 560.948 87.7257  13
   0  22  11 303.557 121.080   8
   0 -22 -11 429.602 71.9124  11
   0 -23   0 3.64530 62.1572  11
   0 -23   1 142.156 65.4110  11
   0 -23  -1 228.470 66.6171  11
   0 -23  -2 331.885 72.4195  13
   0 -23  -2 351.909 70.5894  11
   0 -23   2 337.400 72.9865  11
   0 -23  -3 1456.83 112.349  13
   0 -23  -3 1480.43 108.413  11
   0 -23  -4 545.980 81.0866  13
   0 -23  -4 531.844 76.8448  11
   0  23   4 643.942 117.397   8
   0 -23  -5 299.755 75.7879  13
   0 -23  -5 342.491 71.6001  11
   0  23   5 504.868 122.047   8
   0 -23  -6-4.45374 68.8951  13
   0 -23  -6 47.0040 60.5566  11
   0 -23  -7 95.7957 68.4329  13
   0  23   7 202.961 112.814   8
   0 -23  -7 43.1851 63.0955  11
   0 -23  -8 511.900 77.3543  11
   0  23   8 571.848 126.628   8
   0  23   9-89.4129 111.396   8
   0 -23  -9 49.6137 56.6854  11
   0 -24   0 194.717 66.6942  11
   0 -24  -1 171.563 66.4649  11
   0 -24   1 312.215 71.8829  11
   0 -24  -2 96.7558 62.6834  11
   0  24  -3 147.074 78.6309   7
   0 -24  -3 754.037 79.5257  11
   0 -24  -4 30.0295 68.2676  13
   0 -24  -4-7.36643 60.2671  11
   0 -24  -5 69.8095 68.3225  13
   0 -24  -5 62.2392 64.1285  11
   0 -24  -6 17.7672 66.8328  13
   0 -24  -6 98.2286 59.6015  11
  -1   0  24 198.599 116.838   4
  -1   0  23 1014.76 143.673   4
  -1   0  22-102.698 115.773   4
  -1   0  21 1264.55 162.278   4
   1   0 -21 1663.25 141.231  10
  -1   0  20-45.0570 114.886   4
   1   0 -20 50.3757 91.6505  10
  -1   0  19 915.180 131.474   4
   1   0 -19 820.753 111.532  10
  -1   0  18-112.958 103.655   4
  -1   0  18 44.3326 115.784   2
   1   0 -18 61.0191 82.3932  10
  -1   0  17 739.246 121.504   4
  -1   0  17 715.142 125.797   2
   1   0 -17 733.724 94.1941  10
  -1   0  16-94.5091 98.4288   4
  -1   0  16-24.3003 100.949   2
   1   0 -16 38.7346 67.7866  10
  -1   0  15 536.748 107.624   4
  -1   0  15 725.134 111.990   2
   1   0 -15 641.635 79.9541  10
  -1   0  14 107.458 96.1401   4
  -1   0  14-71.4535 99.1782   2
   1   0 -14 4.82323 60.9050  10
  -1   0  13 1685.59 138.798   4
  -1   0  13 1428.02 138.136   2
   1   0 -13 1563.70 78.4761  12
   1   0 -13 1389.04 85.2917  15
   1   0 -13 1641.82 108.407  10
  -1   0  12 17.7827 97.6454   2
  -1   0  12 87.8166 90.7005   4
   1   0 -12 9.45361 31.0528  15
   1   0 -12 7.84616 58.7534  10
   1   0 -12 19.6750 17.1626  12
  -1   0  11 86.1997 81.8478   4
  -1   0  11 207.047 90.9509   2
   1   0 -11 137.457 32.7604  15
   1   0 -11 300.402 59.9687  10
  -1   0  10-18.8330 82.9634   4
  -1   0  10-49.4624 84.3704   2
   1   0 -10 52.2242 28.8351  15
   1   0 -10-12.3202 51.7575  10
  -1   0   9 4108.16 251.145   4
  -1   0   9 4398.77 254.148   2
   1   0  -9 4685.79 225.629  15
   1   0  -9 4869.97 236.876  10
  -1   0   8 9.19533 74.7498   2
  -1   0   8-34.0196 74.1415   4
   1   0  -8 1.02627 22.6563  15
   1   0  -8-66.2294 47.1382  10
  -1   0   7 3390.67 191.906   4
   1   0  -7 3514.71 168.790  15
  -1   0   7 3238.48 193.826   2
   1   0  -6 6.06599 22.8168  15
  -1   0   6 11.7906 78.4800   2
  -1   0   6 70.1327 74.1675   4
  -1   0   5 23629.8 1189.13   4
   1   0  -5 25196.7 1177.65  15
  -1   0   5 24413.6 1190.18   2
  -1   0   4-39.1791 47.9393   4
  -1   0   4-5.35437 50.4617   2
  -1   0   3 1542.34 86.2242   2
  -1   0   3 1557.96 85.7259   4
  -1   0   2 23.6846 25.0518   5
  -1   0   2 17.9004 19.3679   4
  -1   0   2 18.7220 12.6559   9
   1   0  -1 1760.39 82.8529   3
   1   0  -1 1721.23 82.4659   7
  -1   0   1 1606.61 83.8009   5
   1   0   0-3.12468 9.93283   1
   1   0   0-9.83809 11.4507   3
   1   0   1 1220.70 66.3605   1
  -1   0  -1 1494.30 69.5930   7
  -1   0  -2 8.26107 12.1517   6
  -1   0  -2-3.33380 25.9185   7
  -1   0  -3 1709.90 96.1826   7
  -1   0  -3 1668.53 84.3250   6
  -1   0  -4 17.5115 51.3976   7
  -1   0  -4 14.4897 37.9798  10
  -1   0  -5 202777. 9749.17   7
  -1   0  -5 214950. 9745.19  10
   1   0   5 201493. 9743.41   8
  -1   0  -6-6.51454 66.1098   7
  -1   0  -6 5.34272 48.6601  10
   1   0   6-52.3585 43.6150   8
  -1   0  -7 485.860 82.4131   7
  -1   0  -7 429.212 57.9058  10
   1   0   7 485.766 54.9154   8
  -1   0  -8-11.3627 70.2119   7
   1   0   8 119.770 51.5888   8
  -1   0  -8 65.7853 54.6519  10
  -1   0  -9 1292.11 95.0484  10
   1   0   9 1474.00 88.8664   8
  -1   0 -10 54.0466 93.7672   7
  -1   0 -10 13.3501 61.4072  10
   1   0  11 852.013 141.161   4
  -1   0 -11 981.801 139.834   7
  -1   0 -11 951.742 121.105  10
   1   0  12 160.327 100.598   4
   1   0  12 38.0269 93.7947   2
  -1   0 -12 6.53118 86.4380   7
  -1   0 -12 45.6490 64.9204  10
   1   0  13 639.607 116.905   4
   1   0  13 611.353 112.474   2
  -1   0 -13 893.968 87.4151  10
   1   0  14-31.3038 99.1240   2
   1   0  14 34.2063 97.0527   4
  -1   0 -14 55.7228 51.3394  15
  -1   0 -14 61.6341 69.7574  10
   1   0  15 9516.33 518.220   4
   1   0  15 8861.21 518.710   2
  -1   0 -15 9713.27 489.781  15
   1   0  16 36.5896 110.389   2
   1   0  16 24.3257 103.821   4
   1   0  17 662.205 126.303   4
   1   0  17 791.210 133.831   2
   1   0  18-23.9772 117.425   2
   1   0  18-38.6764 115.677   4
   1   0  19 1352.49 167.798   2
   1   0  19 1419.14 162.995   4
   1   0  20 39.5926 128.103   2
   1   0  20-6.06783 122.884   4
   1   0  21 594.700 145.168   2
   1   0  21 571.408 138.977   4
   1   0  22-97.9109 124.386   2
   1   0  22 90.8639 121.792   4
   1   0  23 1960.98 186.669   4
   1   0  24-6.43871 114.825   4
  -1   1  24 482.952 124.452   4
  -1  -1  24 545.721 125.559   4
  -1  -1  24 275.703 146.371   5
  -1   1  23 172.259 153.038   5
  -1  -1  23 156.055 144.543   5
  -1  -1  23 190.822 115.163   4
  -1   1  23 226.583 118.955   4
  -1   1  22 144.279 117.904   4
  -1  -1  22 272.207 117.311   4
  -1   1  21 17.5270 115.578   4
  -1  -1  21 99.6966 115.128   4
   1   1 -21-79.9230 95.0980  10
  -1   1  20 33.7228 117.717   4
  -1  -1  20-22.5761 119.239   4
   1   1 -20 169.566 94.6629  10
  -1  -1  19 1090.14 136.400   4
  -1   1  19 950.822 136.201   4
   1   1 -19 849.329 112.912  10
  -1   1  18 1235.92 142.134   2
  -1   1  18 1118.74 140.061   4
  -1  -1  18 834.121 132.444   4
   1   1 -18 1027.90 108.894  10
  -1   1  17 960.590 134.066   2
  -1   1  17 978.444 128.295   4
  -1  -1  17 843.342 125.854   4
   1   1 -17 1036.44 101.791  10
  -1  -1  16 45.1587 98.5007   4
  -1   1  16 31.4612 98.7346   4
  -1   1  16 63.1857 102.624   2
   1   1 -16 161.108 75.6612  10
  -1   1  15 2932.36 211.360   2
  -1   1  15 3149.03 209.170   4
  -1  -1  15 3086.30 206.917   4
   1   1 -15 3386.24 186.004  10
  -1   1  14 58.8430 97.8824   2
  -1  -1  14-42.3555 89.7434   4
  -1   1  14 7.65145 88.5339   4
   1   1 -14 53.1202 61.5560  10
  -1   1  13 129.799 91.8838   4
  -1   1  13 77.3940 93.0619   2
  -1  -1  13 3.55630 88.6965   4
   1  -1 -13 100.516 33.4963  15
   1   1 -13 56.0042 30.8346  15
   1  -1 -13 72.1837 19.0689  12
   1   1 -13 84.6834 64.1651  10
   1   1 -13 102.900 15.7771  12
  -1   1  12 173.936 85.5356   4
  -1  -1  12 192.768 95.9112   4
  -1   1  12 106.683 95.5948   2
   1   1 -12 210.885 33.5805  15
   1  -1 -12 279.105 38.9599  15
   1  -1 -12 247.284 25.4561  12
   1   1 -12 242.089 62.2622  10
  -1   1  11 4232.31 258.849   4
  -1  -1  11 4677.25 261.293   4
  -1   1  11 4787.11 263.060   2
   1  -1 -11 4764.09 228.999  15
   1   1 -11 4461.55 225.861  15
   1  -1 -11 4680.26 224.995  12
   1   1 -11 4633.98 240.586  10
  -1   1  10 16984.7 819.445   4
  -1  -1  10 14821.8 816.805   4
  -1   1  10 17843.1 823.536   2
   1  -1 -10 16625.4 798.593  15
   1   1 -10 17516.7 806.990  10
  -1   1   9 2619.53 168.774   4
  -1   1   9 2502.40 170.982   2
   1  -1  -9 2849.96 139.582  15
   1   1  -9 2684.71 149.280  10
  -1   1   8 1329.50 105.599   4
  -1   1   8 1082.34 110.068   2
   1  -1  -8 1315.50 72.7934  15
   1   1  -8 1193.62 84.3319  10
  -1   1   8 1521.81 87.8751   8
  -1   1   7 410.188 77.4717   4
  -1   1   7 386.669 80.9141   2
   1  -1  -7 474.899 37.8324  15
  -1   1   7 546.102 54.9034   8
  -1   1   6 11349.1 544.137   4
  -1   1   6 11491.1 546.824   2
   1  -1  -6 11619.1 529.909  15
   1   1  -6 10159.8 532.367   7
  -1   1   5 3883.38 235.414   4
  -1   1   5 4349.69 236.839   2
   1   1  -5 3665.77 221.816   7
  -1   1   4 22821.0 1101.59   4
  -1  -1   4 22812.3 1093.28   7
  -1   1   4 21572.3 1102.13   2
   1  -1  -4 24318.6 1094.78  15
  -1   1   3 981.637 63.5934   4
  -1   1   3 900.117 64.5902   2
   1  -1  -3 1143.97 53.4023  15
  -1   1   3 946.847 58.3177   8
  -1   1   2 67.3700 26.3943   5
  -1   1   2 26.9635 20.0783   4
   1   1  -2 46.5588 9.93730  15
  -1  -1   2 51.6174 10.1075  15
   1  -1  -2 42.4234 10.1725  15
  -1   1   2 36.5803 17.0290   8
  -1   1   2 70.4653 12.8556   9
   1  -1  -1 3104.40 145.314   3
   1   1  -1 3080.86 143.960   3
  -1   1   1 3201.81 145.829   5
  -1   1   1 3214.70 145.313   8
   1  -1   0 2378.18 114.146   3
   1   1   0 2277.11 113.297   1
  -1   1   0 2416.86 114.403   7
   1   1   1 6861.84 321.158   1
  -1   1  -1 6977.34 322.063   7
  -1  -1  -1 6603.43 320.433   6
   1  -1   1 6658.18 319.741  11
  -1  -1  -1 6834.44 325.715   7
  -1   1  -2 718.502 40.3500   7
  -1  -1  -2 587.014 35.3578   6
  -1   1  -2 581.993 33.9844   6
  -1  -1  -2 573.390 51.5975   7
   1  -1   2 674.201 33.9891  11
  -1   1  -3 12694.6 610.643   6
  -1   1  -3 13615.0 614.768   7
  -1  -1  -3 12417.8 611.365   6
  -1  -1  -3 12913.1 620.228   7
   1  -1   3 13084.9 610.675   8
  -1   1  -4 56883.2 2563.85   7
   1  -1   4 52496.6 2558.81   8
  -1  -1  -4 55906.7 2569.04   7
  -1   1  -4 54062.8 2561.86  10
  -1  -1  -5 643.465 89.9901   7
  -1   1  -5 580.998 67.3851   7
   1  -1   5 639.123 48.1659   8
  -1   1  -5 612.317 60.1580  10
  -1   1  -6 32103.4 1527.58   7
  -1  -1  -6 35426.0 1535.65   7
   1  -1   6 30756.2 1520.11   8
  -1   1  -6 32744.1 1524.89  10
  -1   1  -7 6355.63 319.531   7
  -1   1  -7 7110.97 316.537  10
   1   1   7 5882.20 314.148   8
   1  -1   7 6178.58 309.193   8
  -1  -1  -7 6578.53 331.677   7
  -1  -1  -8 12090.4 536.605   7
  -1   1  -8 11757.6 523.394  10
  -1   1  -8 10934.2 530.079   7
   1   1   8 11050.1 520.959   8
  -1  -1  -9 3945.09 226.458   7
   1   1   9 3794.51 204.666   8
  -1   1  -9 3965.36 206.791  10
  -1   1  -9 3822.25 217.716   7
  -1   1 -10 389.057 89.2278   7
  -1  -1 -10 318.167 101.168   7
  -1   1 -10 390.303 70.7369  10
   1  -1  11 236.514 104.803   4
   1   1  11 221.429 106.133   4
  -1   1 -11 191.446 94.0292   7
  -1   1 -11 144.408 73.7546  10
  -1   1 -12 145.788 93.5030   7
   1   1  12 101.212 100.588   4
   1  -1  12 149.461 104.465   4
   1   1  12 45.7017 95.5183   2
  -1  -1 -12 56.9186 49.5543  15
  -1   1 -12-28.8040 70.4835  10
  -1   1 -13 67.1373 94.7116   7
   1  -1  13 28.0851 101.401   4
   1   1  13 4.10887 100.726   2
   1   1  13 7.98601 105.686   4
  -1  -1 -13 97.8374 57.2451  15
  -1   1 -13 111.678 77.9587  10
   1   1  14 2963.94 209.705   4
   1  -1  14 3294.94 213.882   4
   1   1  14 2932.07 215.425   2
  -1  -1 -14 3292.86 180.906  15
  -1   1 -14 3673.37 196.741  10
  -1   1 -15 87.8449 48.5852  15
  -1  -1 -15 17.4592 54.7227  15
   1   1  15-117.908 103.515   4
   1  -1  15-32.0952 105.341   4
   1   1  15 4.88303 101.433   2
   1   1  16 633.233 125.970   2
   1  -1  16 764.289 122.596   4
   1   1  16 738.602 122.330   4
   1   1  17 560.129 124.174   2
   1  -1  17 543.674 124.140   4
   1   1  17 588.462 125.634   4
   1   1  18 1109.09 142.152   4
   1   1  18 1152.12 152.894   2
   1  -1  18 1041.11 142.323   4
   1   1  19 437.010 129.715   4
   1  -1  19 458.507 132.314   4
   1   1  19 449.146 137.748   2
   1   1  20 501.917 137.988   2
   1  -1  20 449.836 131.553   4
   1   1  20 121.170 123.372   4
   1  -1  21 794.672 143.008   4
   1   1  21 786.619 146.743   2
   1   1  21 608.469 145.809   4
   1  -1  22 38.9793 121.513   4
   1   1  22 142.513 121.753   4
   1   1  22 27.9877 131.025   2
   1  -1  23 690.213 136.736   4
   1   1  23 826.592 141.459   4
   1  -1  24 489.451 128.978   4
   1   1  24 211.944 122.325   4
  -1   2  24 986.430 143.659   4
  -1  -2  24 976.169 162.271   5
  -1   2  24 643.593 159.434   5
  -1   2  23-36.6136 115.064   4
  -1  -2  23-36.9138 142.508   5
  -1   2  23 112.563 144.188   5
  -1   2  22 11.9883 111.663   4
  -1   2  21-64.1092 118.310   4
  -1   2  20 156.740 111.733   4
   1   2 -20-8.47774 90.9940  10
  -1   2  19 602.550 125.214   4
   1   2 -19 858.141 108.326  10
  -1   2  18 35.5325 106.172   4
  -1   2  18-33.2731 114.739   2
   1   2 -18-68.3229 82.8247  10
  -1   2  17 109.533 108.152   2
  -1   2  17-28.6913 102.447   4
   1   2 -17 68.9247 73.0305  10
  -1   2  16 666.408 121.317   2
  -1   2  16 870.247 118.876   4
   1   2 -16 674.799 87.2598  10
  -1   2  15 564.164 106.420   4
  -1   2  15 469.291 109.522   2
   1   2 -15 728.126 82.7428  10
  -1   2  14-7.63173 90.7980   4
  -1   2  14-42.0616 93.5258   2
   1   2 -14 66.0745 62.4418  10
   1  -2 -14 86.8925 19.3174  12
  -1   2  13 9654.92 472.257   4
  -1   2  13 9680.32 479.163   2
   1  -2 -13 9049.25 443.582  15
   1  -2 -13 8905.88 439.075  12
   1   2 -13 9592.77 456.170  10
  -1   2  12 1730.35 135.177   4
  -1   2  12 1739.73 138.489   2
   1  -2 -12 1511.14 89.4679  15
   1  -2 -12 1454.49 81.9559  12
   1   2 -12 1642.93 106.202  10
  -1   2  11 1516.39 126.967   4
  -1   2  11 1420.27 136.641   2
   1  -2 -11 1529.98 92.8661  15
   1  -2 -11 1506.14 86.7061  12
   1   2 -11 1506.13 107.547  10
  -1   2  10 1490.51 129.904   4
  -1   2  10 1704.43 134.683   2
   1  -2 -10 1687.12 94.0243  15
   1  -2 -10 1710.43 89.0989  12
   1   2 -10 1553.22 105.313  10
  -1   2  10 1754.51 112.376   8
  -1   2   9 5823.46 336.551   4
  -1   2   9 7072.32 341.900   2
   1  -2  -9 6973.70 316.958  15
  -1   2   9 6436.23 323.437   8
   1  -2  -9 6831.15 314.447  12
   1   2  -9 6728.24 323.414  10
   1   2  -9 5315.42 319.136   7
   1   2  -8 13.3042 42.0883   7
  -1   2   8 27.4283 73.7228   2
  -1   2   8 35.3289 65.9004   4
   1  -2  -8 39.0628 30.7820  15
  -1   2   8 165.074 51.0887   8
   1   2  -8 28.9886 45.6199  10
  -1   2   7 16433.3 782.229   4
  -1   2   7 17118.8 785.375   2
   1  -2  -7 16905.4 770.535  15
   1   2  -7 14939.1 770.989   7
  -1   2   6 42552.2 1867.36   4
  -1   2   6 37771.2 1868.07   2
   1  -2  -6 44544.6 1858.46  15
   1   2  -6 34833.9 1856.40   7
  -1   2   5 365593. 17262.6   2
   1   2  -4 42091.6 2053.16   7
  -1   2   4 41461.6 2060.42   4
  -1   2   4 43499.8 2061.81   2
   1  -2  -4 47485.3 2056.61  15
  -1   2   4 44999.8 2059.71   8
  -1   2   3 1395.86 83.6703   4
   1  -2  -3 1659.29 78.8211  15
  -1  -2   3 1464.64 75.3797  15
  -1   2   3 1579.48 84.9827   8
  -1   2   2 45.1051 29.0219   5
   1  -2  -2 76.5343 18.6591  15
  -1  -2   2 90.1796 17.1747  15
  -1   2   2 106.073 27.5705   8
  -1   2   2 75.6946 15.0850   9
  -1   2   1 14228.4 689.825   5
   1  -2  -1 15050.7 690.859  15
  -1   2   1 14550.4 691.477   8
   1   2   0 4137.05 190.477   1
  -1  -2   0 3599.73 194.221  14
  -1   2   0 3982.98 190.833   8
  -1   2  -1 30327.8 1451.03   7
   1   2   1 30329.4 1449.53   1
  -1  -2  -1 31216.8 1454.54  14
  -1  -2  -1 31072.0 1452.15  15
   1  -2   1 30274.2 1449.99  12
   1  -2   1 31107.3 1449.36  11
  -1   2  -2 14322.0 647.360   7
  -1   2  -2 13049.0 644.334   6
  -1  -2  -2 13399.9 648.998  15
   1  -2   2 13405.9 645.330  12
   1  -2   2 13658.4 643.924  13
  -1  -2  -2 14560.4 654.705   7
   1  -2   2 14003.7 645.453  11
  -1   2  -3 8471.17 375.675   7
  -1   2  -3 7644.42 371.987   6
   1  -2   3 7393.90 371.625  12
   1  -2   3 8242.94 373.371  11
  -1  -2  -3 8171.98 386.005   7
  -1   2  -4 145720. 6772.98   7
  -1   2  -4 138459. 6772.39  10
  -1  -2  -4 150092. 6781.71   7
  -1   2  -5 35614.7 1706.29   7
  -1   2  -5 35596.5 1705.70  10
  -1  -2  -5 37510.2 1716.66   7
  -1   2  -6 29084.8 1395.88   7
  -1   2  -6 29245.2 1395.02  10
  -1  -2  -6 29979.6 1405.95   7
  -1   2  -7 48999.3 2367.57   7
  -1  -2  -7 51004.4 2377.39   7
  -1   2  -7 50093.5 2366.51  10
  -1   2  -8 2620.50 157.106   7
  -1  -2  -8 3167.46 150.497  15
  -1  -2  -8 2880.04 174.276   7
  -1   2  -8 2819.43 153.459  10
   1   2   8 2342.05 153.129   8
  -1   2  -9 623.491 76.5527   7
  -1  -2  -9 823.526 64.8178  15
  -1   2  -9 718.315 72.8464  10
   1   2   9 511.772 74.2890   8
  -1  -2 -10 905.745 70.9352  15
  -1   2 -10 909.219 92.3283   7
   1   2  10 701.433 82.0991   8
  -1   2 -10 940.982 81.7496  10
  -1  -2 -11 8647.43 427.846  15
  -1   2 -11 8363.63 440.635   7
   1   2  11 9572.60 429.892   8
  -1   2 -11 8687.15 434.485  10
  -1   2 -12 148.883 86.6140   7
   1   2  12 137.691 100.068   2
   1   2  12 151.290 99.7428   4
  -1  -2 -12 119.746 54.2159  15
  -1   2 -12 45.8275 69.1964  10
  -1   2 -13 339.012 96.4347   7
   1   2  13 236.157 107.224   4
   1   2  13 241.864 106.110   2
  -1  -2 -13 294.359 67.5521  15
  -1   2 -13 334.693 80.1672  10
  -1   2 -14 72.4416 94.0945   7
   1   2  14 110.021 100.680   4
   1   2  14 22.5634 105.418   2
  -1  -2 -14 28.7039 61.5616  15
  -1   2 -14 41.0244 78.3297  10
  -1  -2 -15 97.1605 57.3507  15
   1   2  15 342.879 111.125   2
   1   2  15 190.580 104.251   4
   1   2  16 1385.42 150.594   2
   1   2  16 1433.87 142.855   4
   1   2  17-11.3008 110.803   2
   1   2  17 25.9238 109.487   4
   1   2  18 1692.24 171.356   2
   1   2  18 1648.59 163.604   4
   1   2  19 5593.94 332.594   2
   1   2  19 5210.55 325.679   4
   1   2  20-6.04954 121.232   4
   1   2  20-19.8299 124.788   2
   1   2  21 359.714 130.890   4
   1   2  21 348.848 137.381   2
   1  -2  21 442.977 143.936   2
   1   2  22-48.9512 123.450   2
   1   2  22 250.041 117.152   4
   1  -2  22 83.5765 123.622   2
   1   2  23 321.643 124.531   4
   1   2  24 114.410 118.091   4
  -1  -3  24 305.808 145.727   5
  -1   3  24 165.512 112.433   4
  -1   3  24 60.1388 148.177   5
  -1  -3  24 228.525 118.195   4
  -1  -3  23 67.3956 114.834   4
  -1   3  23 18.2145 108.566   4
  -1   3  23-67.5964 139.742   5
  -1  -3  23-21.9523 136.648   5
  -1  -3  22 193.394 142.847   5
  -1  -3  22 126.656 117.435   4
  -1   3  22 11.9001 111.611   4
  -1  -3  21 70.5147 111.120   4
  -1   3  21 75.1794 115.695   4
  -1  -3  20 600.588 131.322   4
  -1   3  20 653.429 129.325   4
   1  -3 -20 490.504 99.7556  10
   1   3 -20 681.377 106.166  10
  -1   3  19-10.6057 110.364   4
  -1  -3  19-27.1316 112.599   4
   1   3 -19 31.6061 85.8665  10
   1  -3 -19 31.3199 85.4722  10
  -1   3  18 10.0713 101.451   4
  -1  -3  18-36.0223 112.149   4
  -1   3  18-49.8766 111.178   2
  -1  -3  18 110.843 114.435   2
   1   3 -18-14.5940 80.8595  10
   1  -3 -18 83.1901 82.0176  10
  -1  -3  17 1457.88 149.918   2
  -1   3  17 1253.30 144.709   2
  -1  -3  17 1084.57 138.483   4
  -1   3  17 1142.33 132.880   4
   1  -3 -17 1265.21 113.874  10
   1   3 -17 1484.93 115.445  10
  -1  -3  16 117.005 100.751   2
  -1  -3  16 132.298 102.150   4
  -1   3  16-4.86979 102.334   2
  -1   3  16 169.840 95.1080   4
   1  -3 -16 50.9380 68.5807  10
   1   3 -16 105.683 71.2140  10
  -1  -3  15 27.1526 98.3959   2
  -1  -3  15 16.8663 96.1253   4
  -1   3  15 122.003 98.7782   2
  -1   3  15 74.6405 96.1486   4
   1  -3 -15 115.580 66.7049  10
   1   3 -15 8.20607 66.2633  10
  -1   3  14-41.8881 91.0388   2
  -1  -3  14-128.452 97.9716   4
  -1  -3  14 20.9814 92.9944   2
  -1   3  14-34.2729 89.4418   4
   1   3 -14-63.6415 62.1044  10
   1  -3 -14-26.7491 63.1120  10
   1  -3 -14 26.7929 20.8576  12
  -1   3  13 745.957 110.025   2
  -1  -3  13 728.029 107.695   2
  -1  -3  13 525.204 104.071   4
  -1   3  13 555.167 100.459   4
   1  -3 -13 706.529 46.7353  12
   1  -3 -13 696.086 58.1467  15
   1  -3 -13 785.397 77.1902  10
   1   3 -13 757.166 76.1232  10
  -1  -3  12 206.851 90.7127   4
  -1  -3  12 159.517 95.3861   2
  -1   3  12 136.781 83.7823   4
  -1   3  12 198.134 91.5518   2
   1  -3 -12 281.466 46.0253  15
   1  -3 -12 229.694 62.9119  10
   1  -3 -12 217.657 31.6530  12
   1   3 -12 185.524 61.1206  10
  -1  -3  11 7018.84 383.943   4
  -1   3  11 7712.36 383.384   4
  -1  -3  11 7662.68 386.979   2
  -1   3  11 7698.34 388.767   2
   1  -3 -11 7623.59 361.241  15
   1  -3 -11 7293.14 357.016  12
   1  -3 -11 7408.10 367.402  10
   1   3 -11 7866.04 368.480  10
   1   3 -11 6088.33 361.853   7
  -1   3  11 8118.88 369.794   8
  -1   3  10 3101.14 186.038   4
  -1  -3  10 3117.12 189.919   4
  -1   3  10 3063.85 190.762   2
  -1  -3  10 3426.17 193.701   2
   1  -3 -10 3231.64 158.671  12
   1  -3 -10 3187.90 162.976  15
   1   3 -10 2672.23 165.896   7
   1  -3 -10 2941.72 168.306  10
   1   3 -10 3398.60 170.900  10
  -1   3  10 3231.64 173.524   8
  -1  -3   9 1960.66 131.387   4
  -1   3   9 1595.62 124.653   4
  -1  -3   9 1830.53 129.156   2
  -1   3   9 1725.95 128.500   2
   1  -3  -9 1941.97 100.718  15
   1  -3  -9 1857.98 94.4482  12
  -1   3   9 1457.36 110.065   8
   1   3  -9 1748.87 105.194  10
   1  -3  -9 1595.68 105.032  10
   1   3  -9 1587.98 100.835   7
  -1  -3   8 2421.85 157.311   4
  -1   3   8 2370.08 154.441   4
  -1   3   8 2322.44 158.621   2
  -1  -3   8 2694.91 160.811   2
   1  -3  -8 2887.57 137.671  15
   1  -3  -8 2755.62 133.411  12
   1  -3  -8 2628.81 140.744  10
   1   3  -8 2647.96 141.038  10
   1   3  -8 2323.57 134.780   7
   1   3  -7 1546.99 92.7137   7
  -1  -3   7 1750.55 121.362   4
  -1   3   7 1516.00 112.999   4
  -1   3   7 1501.09 118.057   2
  -1  -3   7 1639.28 120.135   2
   1  -3  -7 1898.45 93.4730  12
   1  -3  -7 1944.47 98.0119  15
   1  -3  -7 1828.09 101.756  10
   1   3  -7 1897.18 101.884  10
  -1   3   6 12781.3 601.494   4
  -1  -3   6 12088.1 601.807   4
   1   3  -6 11709.6 589.362   7
  -1  -3   6 12364.2 603.808   2
  -1   3   6 12653.6 603.936   2
   1  -3  -6 12965.3 594.111  15
   1  -3  -6 12942.7 592.730  12
  -1  -3   5 5747.46 323.816   4
  -1   3   5 6583.53 324.330   4
   1   3  -5 6441.92 309.655   7
  -1   3   5 5439.22 323.572   2
  -1  -3   5 5383.70 324.199   2
   1  -3  -5 7394.87 316.696  15
  -1   3   5 6526.34 322.334   8
   1  -3  -5 7163.40 314.590  12
  -1  -3   4 2587.43 149.500   4
  -1   3   4 2563.20 147.885   4
   1   3  -4 3007.63 135.599   7
  -1   3   4 3057.76 151.396   2
  -1  -3   4 2856.01 150.404   2
   1  -3  -4 2846.91 144.043  15
  -1  -3   4 2518.36 136.950  15
  -1   3   4 2838.50 151.217   8
   1  -3  -4 2797.85 140.994  12
  -1  -3   3 8124.28 388.522   5
  -1   3   3 7623.29 387.065   4
  -1  -3   3 7379.86 388.024   4
  -1  -3   3 7876.15 384.594  15
   1  -3  -3 9131.31 387.753  15
  -1   3   3 8428.79 391.041   8
  -1   3   2 3267.38 169.652   5
  -1  -3   2 3334.97 167.574   5
  -1  -3   2 2967.04 167.684   4
   1  -3  -2 3458.59 168.938  14
   1  -3  -2 3557.12 169.310  15
  -1  -3   2 3453.37 169.076  15
  -1  -3   2 3767.52 166.151   9
  -1   3   2 3503.82 165.869   9
  -1   3   1 2255.06 115.050   5
   1  -3  -1 2483.21 119.226  15
  -1  -3   1 2404.80 117.011  13
   1  -3  -1 2478.33 118.929  12
  -1  -3   0 963.639 47.2281   6
   1   3   0 919.340 47.5848   1
   1  -3   0 888.921 47.8573   1
   1  -3   0 933.018 52.7603  12
   1  -3   0 979.081 53.4465  15
  -1  -3   0 998.301 57.7110  14
  -1  -3   0 893.705 48.0448  11
  -1  -3  -1 48.1725 15.3034   6
   1   3   1 39.1932 17.2279   1
   1  -3   1 15.8477 17.9393   1
  -1  -3  -1 71.8864 34.8864  14
  -1  -3  -1 58.6751 33.7630  15
   1  -3   1 34.9573 16.9106  11
   1  -3   1 53.0264 21.0786  12
  -1  -3  -1 41.3212 13.3747  11
  -1   3  -2 8539.39 395.410   7
  -1  -3  -2 8695.31 398.657  15
  -1  -3  -2 8887.61 403.103  14
   1  -3   2 7838.91 391.826  13
   1  -3   2 7814.64 393.474  12
   1  -3   2 8629.79 393.261  11
  -1   3  -3 873.609 56.6447   7
  -1   3  -3 884.825 46.7147   6
  -1  -3  -3 1051.84 66.1316  15
   1  -3   3 833.311 49.5415  12
   1  -3   3 889.064 51.5313  11
  -1   3  -4 626.184 40.0578   6
  -1   3  -4 813.723 52.7807   7
  -1  -3  -4 804.402 62.5916  15
  -1   3  -4 525.075 55.2836  10
  -1  -3  -4 748.554 56.3079  10
  -1   3  -5 13900.4 665.660   7
  -1  -3  -5 14094.1 668.716  15
  -1  -3  -5 14195.7 666.547  10
  -1   3  -5 13524.4 666.189  10
  -1   3  -6 1071.44 68.6965   7
  -1  -3  -6 944.915 73.9110  15
  -1  -3  -6 1102.75 75.2766  10
  -1   3  -6 1073.33 72.8092  10
  -1   3  -7 67.2579 42.7673   7
  -1  -3  -7 101.749 48.3473  15
  -1  -3  -7 73.6441 47.3054  10
  -1   3  -7 51.0802 47.4383  10
  -1   3  -8 8544.27 446.649   7
  -1  -3  -8 9346.76 446.797  15
  -1   3  -8 9190.09 447.313  10
  -1  -3  -8 9421.89 447.675  10
  -1   3  -9 66.6964 55.8639   7
  -1  -3  -9 72.5305 51.8751  15
   1   3   9-120.527 77.1898   8
  -1   3  -9-32.2214 57.0539  10
  -1  -3  -9 87.1905 59.9767  10
  -1   3 -10 363.756 68.5966   7
   1   3  10 299.694 95.5377   4
  -1  -3 -10 289.989 56.5084  15
  -1  -3 -10 288.739 67.0345  10
  -1   3 -10 248.398 65.7893  10
   1   3  10 119.050 73.2662   8
  -1  -3 -11 6037.42 304.115  15
  -1  -3 -11 6296.95 307.092  10
  -1   3 -11 6462.49 307.974  10
  -1   3 -11 5586.07 310.232   7
   1   3  11 5877.39 303.861   8
  -1   3 -12 48.9166 80.7853   7
   1   3  12 32.8326 96.1384   4
   1  -3  12 68.4580 87.9646   2
   1   3  12 60.9247 93.6486   2
  -1  -3 -12 10.5107 57.0759  15
  -1  -3 -12 110.933 67.3406  10
  -1   3 -12 2.40412 68.0443  10
   1   3  13 5615.76 356.776   4
   1   3  13 5542.88 355.201   2
   1  -3  13 5822.47 358.034   2
  -1  -3 -13 6239.70 335.232  15
  -1  -3 -13 7004.48 343.866  10
  -1   3 -13 6939.97 344.412  10
  -1   3 -13 6442.78 349.965   7
  -1   3 -14 336.186 98.0151   7
   1   3  14 236.020 109.412   2
   1   3  14 362.199 111.112   4
   1  -3  14 330.675 107.435   2
  -1  -3 -14 247.969 67.1920  15
  -1  -3 -14 301.085 83.4769  10
  -1   3 -14 382.885 84.8955  10
  -1   3 -15 235.447 99.0857   7
   1  -3  15 263.421 117.541   2
   1   3  15 347.209 120.194   2
   1   3  15 194.441 113.148   4
  -1  -3 -15 230.627 76.3680  15
  -1  -3 -16 189.130 61.0643  15
   1   3  16-48.5413 104.786   4
   1   3  16 79.0845 107.138   2
   1  -3  16 115.644 110.184   2
   1  -3  17 158.196 117.409   2
   1   3  17 285.408 114.994   4
   1   3  17 79.3782 114.879   2
   1  -3  18 54.1219 113.576   2
   1   3  18 5.44578 116.467   4
   1   3  18 175.111 125.218   2
   1   3  19 1235.11 153.034   4
   1   3  19 1214.98 156.977   2
   1  -3  19 1108.52 154.157   2
   1   3  20 59.2281 127.208   2
   1  -3  20-26.1850 123.173   2
   1   3  20 145.228 120.393   4
   1  -3  20 60.9809 124.931   4
   1   3  21-54.6989 127.531   2
   1   3  21 106.975 124.356   4
   1  -3  21 63.6433 130.621   4
   1  -3  21-20.3922 124.433   2
   1  -3  22 138.721 124.858   2
   1   3  22 62.8269 126.977   2
   1  -3  22 240.044 119.693   4
   1   3  22 107.834 120.501   4
   1  -3  23 212.836 123.658   4
   1   3  23 159.302 117.705   4
   1   3  24 580.366 124.604   4
   1  -3  24 358.163 126.965   4
  -1   4  24-97.4168 140.283   5
  -1  -4  24 85.9189 114.329   4
  -1   4  24-6.07228 109.162   4
  -1  -4  24 107.152 134.862   5
  -1  -4  23 2207.36 199.669   5
  -1   4  23 1955.80 178.427   4
  -1   4  23 1732.90 202.127   5
  -1  -4  23 1781.69 174.582   4
  -1   4  22-70.8723 107.009   4
  -1  -4  22-24.0744 115.512   4
  -1  -4  22 85.1919 137.196   5
  -1  -4  21 728.409 133.842   4
  -1   4  21 758.213 130.219   4
  -1  -4  20 107.571 114.810   4
  -1   4  20 94.1471 112.189   4
   1  -4 -20 16.6861 87.4594  10
   1   4 -20 54.8514 90.1604  10
  -1  -4  19 281.304 112.738   4
  -1   4  19 242.941 112.008   4
   1  -4 -19 172.702 86.8627  10
   1   4 -19 134.916 87.3451  10
  -1   4  18 1854.91 166.710   4
  -1  -4  18 2173.95 177.806   4
   1  -4 -18 1951.54 148.318  10
   1   4 -18 2082.60 149.076  10
  -1   4  17 235.138 101.195   4
  -1   4  17 135.249 110.880   2
  -1  -4  17 78.0405 102.573   2
  -1  -4  17 43.8862 102.379   4
   1   4 -17 83.9839 79.7570  10
   1  -4 -17 46.5768 75.0687  10
  -1  -4  16 1608.25 145.376   2
  -1   4  16 1207.65 142.045   2
  -1   4  16 1361.80 140.818   4
  -1  -4  16 1311.06 140.939   4
   1  -4 -16 1270.48 109.323  10
   1   4 -16 1385.81 111.462  10
  -1   4  15 271.224 104.483   2
  -1   4  15 227.191 96.3642   4
  -1  -4  15 131.662 92.9753   4
  -1  -4  15 194.632 98.5133   2
   1  -4 -15 124.687 67.4372  10
   1   4 -15 144.849 66.1830  10
  -1   4  14 304.651 102.044   2
  -1  -4  14 406.987 101.192   4
  -1  -4  14 280.075 101.107   2
  -1   4  14 240.183 97.1127   4
   1  -4 -14 296.448 35.2994  12
   1  -4 -14 307.239 48.6357  15
   1  -4 -14 308.940 70.0256  10
   1   4 -14 328.529 71.8528  10
  -1  -4  13 1092.20 116.295   4
  -1   4  13 1035.94 115.243   4
  -1   4  13 1019.85 120.778   2
  -1  -4  13 1148.94 124.768   2
   1  -4 -13 1065.26 79.5922  15
   1  -4 -13 1051.22 69.0021  12
   1  -4 -13 962.843 91.5317  10
   1   4 -13 1100.01 93.1760  10
  -1   4  12 3335.28 203.734   4
  -1  -4  12 3723.83 206.287   4
  -1   4  12 3649.87 210.436   2
  -1  -4  12 4038.16 213.114   2
   1  -4 -12 3083.13 169.240  12
   1  -4 -12 3371.47 175.825  15
   1  -4 -12 3277.00 184.619  10
   1   4 -12 2583.66 175.076   7
  -1   4  12 4674.55 195.250   8
   1   4 -12 3581.19 184.958  10
   1   4 -11 204.341 54.4888   7
  -1  -4  11 282.720 93.1810   2
  -1  -4  11 150.678 86.7109   4
  -1   4  11 266.728 84.6252   4
  -1   4  11 253.448 89.2984   2
   1  -4 -11 199.439 46.6708  15
   1  -4 -11 246.758 58.0637  10
   1   4 -11 230.604 57.4156  10
   1  -4 -11 226.583 34.7633  12
   1   4 -10 77.2239 47.5843   7
  -1  -4  10 464.651 92.7894   2
  -1   4  10 296.027 88.7724   2
  -1  -4  10 306.594 89.5966   4
  -1   4  10-20.5782 78.1108   4
   1  -4 -10 12.1167 43.2800  15
  -1   4  10-50.8249 64.6992   8
   1  -4 -10 328.666 55.7232  10
   1  -4 -10 49.3590 31.2215  12
   1   4 -10 325.127 57.4599  10
  -1   4   9 2613.87 158.055   4
  -1  -4   9 2632.77 160.614   4
   1   4  -9 2252.04 133.934   7
  -1   4   9 2711.51 165.998   2
  -1  -4   9 2818.81 165.331   2
   1  -4  -9 2616.56 139.227  15
   1  -4  -9 2675.60 134.633  12
   1   4  -9 2554.38 142.650  10
   1  -4  -9 2615.18 141.526  10
   1   4  -8 29799.3 1497.16   7
  -1  -4   8 30403.9 1510.89   4
  -1   4   8 29866.5 1508.99   4
  -1   4   8 31016.5 1513.19   2
  -1  -4   8 34406.8 1514.59   2
   1  -4  -8 32095.9 1499.95  12
   1  -4  -8 33117.1 1502.27  15
   1   4  -8 32766.5 1502.56  10
   1  -4  -8 31995.8 1502.16  10
   1   4  -7 336.416 33.8294   7
  -1  -4   7 427.434 69.3194   2
  -1   4   7 382.715 72.7069   2
  -1  -4   7 285.335 67.6183   4
  -1   4   7 312.010 66.4741   4
   1  -4  -7 490.348 48.0090  15
   1   4  -7 336.989 48.0239  10
   1  -4  -7 348.714 38.6618  12
   1  -4  -7 420.906 48.6749  10
   1   4  -6 4387.82 208.378   7
  -1   4   6 4221.70 222.390   4
  -1  -4   6 4447.75 224.760   4
  -1  -4   6 3988.36 224.558   2
  -1   4   6 4090.87 225.471   2
   1  -4  -6 4262.16 216.518  15
   1  -4  -6 4486.56 214.059  12
  -1   4   6 4157.04 223.251   8
  -1   4   5 55528.3 2768.77   4
   1   4  -5 60406.8 2761.96   7
  -1  -4   5 58343.7 2769.99   4
  -1  -4   5 54939.3 2769.82   2
  -1   4   5 57166.5 2770.45   2
   1  -4  -5 61348.5 2767.92  15
   1  -4  -5 60852.3 2766.87  12
  -1   4   5 53866.3 2770.21   8
  -1   4   4 788.692 63.8854   4
  -1  -4   4 756.329 67.7779   4
  -1  -4   4 716.763 48.6633  15
   1  -4  -4 687.596 61.9146  15
   1  -4  -4 708.043 63.7826  14
   1  -4  -4 759.570 52.8873  12
  -1   4   4 747.316 67.6502   2
  -1  -4   4 808.550 65.6217   2
  -1  -4   3 1964.97 117.580   5
  -1  -4   3 1901.58 116.450   4
  -1   4   3 2259.93 116.075   4
  -1  -4   3 2188.98 115.105  15
   1  -4  -3 2678.01 121.541  14
   1  -4  -3 2693.06 120.907  15
  -1  -4   2 53018.0 2537.35   5
  -1   4   2 51802.3 2538.91   5
   1  -4  -2 51550.0 2538.24   3
   1  -4  -2 55605.8 2540.93  14
  -1  -4   2 56042.4 2541.18  15
   1  -4  -2 57543.7 2541.82  15
  -1   4   1 2014.76 103.797   5
  -1  -4   1 2219.23 102.731   6
   1  -4  -1 1924.15 106.703   3
   1  -4  -1 2162.29 103.630   1
   1   4  -1 2100.19 103.421   1
   1  -4  -1 2318.67 111.916  15
  -1  -4   1 1894.65 106.972  13
   1  -4  -1 2331.17 111.563  12
  -1   4   1 2222.56 103.441   9
  -1  -4   1 2113.74 103.378   9
  -1  -4   0 2638.56 117.534   6
   1   4   0 2253.29 116.972   1
   1  -4   0 2158.89 121.930   3
   1  -4   0 2295.00 116.996   1
  -1  -4   0 2520.35 121.911  13
   1  -4   0 2681.20 125.114  15
   1  -4   0 2683.27 124.369  12
  -1  -4   0 2458.38 119.033  11
   1  -4   0 2434.05 120.723  11
   1  -4   1 1447.09 75.9176   3
  -1  -4  -1 1334.84 85.7185  14
   1  -4   1 1576.63 76.4421  12
   1  -4   1 1314.75 73.7956  13
   1  -4   1 1415.07 72.9243  11
  -1  -4  -1 1370.64 70.4560  11
  -1  -4  -2 497.388 57.3359  15
   1  -4   2 594.601 43.6604  12
   1  -4   2 608.389 36.9815  13
   1  -4   2 632.341 40.1003  11
  -1   4  -3 9115.13 422.939   7
  -1   4  -3 8448.83 416.733   6
   1  -4   3 8662.37 420.869  12
  -1  -4  -3 9914.95 434.642  14
   1  -4   3 8813.90 418.411  13
  -1  -4  -3 9218.09 428.627  15
   1  -4   3 8928.77 420.530  11
  -1   4  -4 5134.64 235.377   7
  -1   4  -4 4603.83 229.001   6
  -1  -4  -4 5164.39 243.360  15
   1  -4   4 4715.66 233.157  11
  -1   4  -5 5017.96 249.582   7
  -1  -4  -5 5007.01 256.419  15
  -1  -4  -5 5149.12 251.582  10
  -1   4  -5 5160.02 251.692  10
  -1   4  -6 5979.82 302.950   7
  -1  -4  -6 6121.91 309.360  15
  -1  -4  -6 6446.21 306.005  10
  -1   4  -6 6308.96 305.540  10
  -1   4  -7 3470.78 182.442   7
  -1  -4  -7 3457.29 187.787  15
  -1   4  -7 3727.07 185.637  10
  -1  -4  -7 3609.61 186.276  10
  -1   4  -8 4864.55 254.780   7
  -1  -4  -8 4969.38 259.787  15
  -1   4  -8 5029.67 257.469  10
  -1  -4  -8 5375.25 257.825  10
  -1   4  -9 443.642 63.5218   7
   1   4   9 383.737 92.1732   4
  -1  -4  -9 556.809 67.0910  15
  -1  -4  -9 456.777 65.2181  10
  -1   4  -9 434.840 65.0905  10
  -1   4 -10 74.5340 59.3745   7
   1   4  10 128.536 91.9187   4
   1  -4  10 96.8982 92.2207   4
  -1  -4 -10 111.510 57.7811  15
   1   4  10-56.8563 73.8367   8
  -1   4 -10 96.3204 59.2887  10
  -1  -4 -10 198.246 64.7531  10
  -1   4 -11 8566.96 463.721   7
   1   4  11 8581.31 476.488   4
   1  -4  11 9438.28 481.838   4
   1   4  11 7902.64 476.454   2
   1  -4  11 8857.45 478.881   2
  -1  -4 -11 9894.47 464.661  15
   1   4  11 8728.91 463.939   8
  -1  -4 -11 10643.4 466.429  10
  -1   4 -11 10721.4 467.550  10
   1   4  12 1018.00 124.791   4
   1  -4  12 974.336 128.468   4
   1   4  12 1051.45 120.000   2
   1  -4  12 995.980 127.192   2
  -1  -4 -12 1539.46 98.6336  15
  -1   4 -12 1086.61 107.876   7
  -1   4 -12 1291.81 104.388  10
   1   4  12 1638.14 108.712   8
  -1  -4 -12 1522.98 106.212  10
  -1   4 -13-3.01885 78.1457   7
   1  -4  13-76.9335 96.2032   4
   1   4  13-27.2936 86.2683   4
   1  -4  13 83.1423 93.7121   2
   1   4  13 20.8407 95.6014   2
  -1  -4 -13 12.0918 58.0150  15
  -1  -4 -13 16.0087 65.9435  10
  -1   4 -13 2.66005 66.6563  10
  -1   4 -14 825.491 113.205   7
   1   4  14 877.587 126.425   4
   1  -4  14 1034.09 133.988   2
   1  -4  14 916.256 132.648   4
   1   4  14 891.183 131.384   2
  -1  -4 -14 941.507 95.8293  15
  -1   4 -15 17.3450 89.8239   7
   1   4  15 112.848 108.369   2
   1  -4  15 32.5151 102.318   4
   1   4  15 49.6825 105.729   4
   1  -4  15-14.6622 103.440   2
  -1  -4 -15 39.2827 64.4504  15
   1   4  16 719.216 137.674   4
   1  -4  16 625.355 138.008   4
   1  -4  16 816.169 145.173   2
   1   4  16 953.018 152.472   2
  -1  -4 -16 736.693 104.706  15
   1   4  17 237.874 112.792   4
   1   4  17 249.468 118.478   2
   1  -4  17 191.750 120.698   2
   1  -4  17 221.769 119.605   4
   1   4  18-18.1306 123.155   2
   1  -4  18 66.7458 113.810   4
   1   4  18 21.6611 112.817   4
   1  -4  18 12.0138 117.797   2
   1   4  19 441.874 134.426   4
   1  -4  19 546.734 133.423   4
   1  -4  19 333.687 128.439   2
   1   4  19 399.380 134.498   2
   1  -4  20 91.3478 125.132   2
   1   4  20 84.6290 117.139   4
   1  -4  20 36.6272 125.463   4
   1   4  20 92.1624 128.997   2
   1   4  21 74.7512 125.040   4
   1  -4  21 158.628 126.822   4
   1  -4  21-6.75967 128.750   2
   1   4  21 143.155 133.302   2
   1  -4  22 455.888 127.121   4
   1   4  22 507.943 127.968   4
   1  -4  23 166.806 121.222   4
   1   4  23 246.013 119.060   4
   1  -4  24 170.407 123.200   4
  -1  -5  24-83.7993 134.798   5
  -1  -5  24 79.0798 110.358   4
  -1   5  24 37.0530 139.735   5
  -1   5  24 5.97929 105.916   4
  -1   5  23 254.154 149.417   5
  -1  -5  23 206.080 114.491   4
  -1   5  23 359.011 117.285   4
  -1  -5  23 289.006 142.162   5
  -1  -5  22 418.134 119.703   4
  -1   5  22 609.781 123.908   4
  -1  -5  22 617.109 154.219   5
  -1  -5  21 694.066 148.254   5
  -1   5  21 540.848 128.512   4
  -1  -5  21 606.902 128.444   4
  -1   5  20-5.48974 102.665   4
  -1  -5  20-73.6041 112.879   4
   1  -5 -20-58.0018 87.0117  10
  -1  -5  19 1274.00 144.945   4
  -1   5  19 1167.78 139.996   4
   1   5 -19 1095.76 117.768  10
   1  -5 -19 937.247 113.263  10
  -1  -5  18 46.3064 106.993   4
  -1   5  18 114.305 102.529   4
   1  -5 -18 18.2952 81.9521  10
   1   5 -18 18.4982 80.9371  10
  -1   5  17 149.367 99.2821   4
  -1  -5  17 106.893 96.7965   4
  -1   5  17 181.973 105.542   2
   1   5 -17 95.2094 77.2945  10
   1  -5 -17 87.5108 75.7521  10
  -1   5  16 2643.52 197.837   2
  -1  -5  16 3021.76 203.432   2
  -1   5  16 3036.61 195.074   4
  -1  -5  16 2701.63 195.219   4
   1  -5 -16 2986.57 174.797  10
   1   5 -16 2607.73 173.276  10
  -1   5  15 2276.29 200.589   2
  -1  -5  15 2648.89 203.927   2
  -1   5  15 2338.89 198.521   4
  -1  -5  15 2427.35 201.045   4
   1   5 -15 2616.81 180.358  10
   1  -5 -15 2248.91 175.695  10
  -1  -5  14 2265.49 164.704   4
  -1   5  14 2192.33 163.090   4
  -1   5  14 2048.73 169.500   2
  -1  -5  14 2272.10 168.765   2
   1  -5 -14 2060.87 128.476  15
   1  -5 -14 1944.08 119.933  12
   1   5 -14 2256.07 141.651  10
   1  -5 -14 1970.37 140.422  10
  -1   5  13 570.748 106.136   2
  -1  -5  13 575.233 106.778   2
  -1   5  13 580.973 102.469   4
  -1  -5  13 606.999 95.6326   4
   1  -5 -13 539.271 58.9485  15
   1  -5 -13 540.092 46.5432  12
   1   5 -13 441.421 70.2902  10
   1  -5 -13 467.705 71.5806  10
  -1  -5  12 5298.07 274.159   4
  -1   5  12 5428.66 274.709   4
  -1  -5  12 5157.13 279.368   2
  -1   5  12 4734.33 278.414   2
   1  -5 -12 5348.61 252.191  15
   1  -5 -12 5147.75 245.782  12
   1   5 -12 5265.32 258.504  10
   1  -5 -12 5023.14 255.553  10
  -1   5  12 5587.59 261.970   8
   1   5 -11 41.8890 47.8059   7
  -1  -5  11 19.0686 86.9652   2
  -1   5  11 6.35311 86.9232   2
  -1  -5  11-50.8271 82.8792   4
  -1   5  11-79.8782 82.0107   4
   1  -5 -11 3.23245 46.7861  15
   1  -5 -11 72.9579 53.2347  10
   1  -5 -11 63.9685 32.5093  12
   1   5 -11 14.2859 50.4919  10
  -1   5  11 10.6613 64.8674   8
   1   5 -10 4051.22 240.017   7
  -1   5  10 5145.45 263.098   4
  -1  -5  10 5117.45 265.664   4
  -1   5  10 4141.68 263.840   2
  -1  -5  10 5027.86 269.517   2
   1  -5 -10 5708.21 249.392  15
   1  -5 -10 5015.60 242.749  12
   1   5 -10 5288.43 249.853  10
   1  -5 -10 4733.17 248.002  10
  -1  -5   9 941.109 101.002   4
  -1   5   9 1040.63 96.2632   4
   1   5  -9 959.546 64.1776   7
  -1   5   9 1066.11 99.8976   2
  -1  -5   9 949.732 97.7119   2
   1  -5  -9 1011.60 74.6306  15
   1  -5  -9 1012.38 65.7087  12
   1   5  -9 1118.79 76.0821  10
   1  -5  -9 923.189 75.2368  10
  -1   5   8 5718.39 296.760   4
  -1  -5   8 5598.24 300.719   4
   1   5  -8 5517.12 280.330   7
  -1  -5   8 6095.68 302.397   2
  -1   5   8 5292.94 299.997   2
   1  -5  -8 6138.74 290.010  15
   1  -5  -8 5943.28 286.303  12
   1  -5  -8 5665.76 287.148  10
   1   5  -8 6165.07 287.657  10
   1   5  -7 79.9690 23.3371   7
  -1  -5   7 36.3979 64.9636   4
  -1   5   7 77.3035 60.4668   4
  -1   5   7 79.8435 61.7637   2
  -1  -5   7 15.0978 61.7857   2
   1  -5  -7 96.2387 47.5323  15
   1  -5  -7 98.3058 42.0411  10
   1   5  -7 86.4731 38.9415  10
  -1   5   7 113.381 63.0831   8
   1  -5  -7 100.975 35.6442  12
   1   5  -6 195.063 23.2200   7
  -1  -5   6 188.762 59.3092   2
  -1   5   6 257.184 55.2977   4
  -1   5   6 142.020 57.2946   2
  -1  -5   6 229.255 56.2829   4
   1  -5  -6 146.395 47.1722  15
   1  -5  -6 230.803 41.2420  10
   1   5  -6 220.036 37.2358  10
  -1   5   6 289.767 64.4820   8
   1  -5  -6 225.137 35.6863  12
   1  -5  -5 382.949 48.8227  15
   1  -5  -5 392.183 41.7652  12
   1  -5  -5 321.990 55.2589  14
  -1   5   5 397.563 51.1138   4
  -1  -5   5 319.637 54.9865   4
  -1   5   5 306.205 51.4657   2
  -1  -5   5 295.814 53.7449   2
  -1  -5   4 22753.0 1102.04   4
  -1   5   4 23666.1 1100.80   4
  -1  -5   4 21049.2 1101.29   5
  -1  -5   4 22213.8 1099.78  15
   1  -5  -4 24859.2 1104.56  15
   1  -5  -4 24321.9 1103.14  12
   1  -5  -4 24644.3 1106.65  14
  -1  -5   3 3666.30 183.063   5
  -1  -5   3 3434.86 183.426   4
   1  -5  -3 3946.41 189.315  14
   1  -5  -3 4128.96 190.805  15
  -1  -5   3 3873.69 185.477  15
   1  -5  -3 3511.45 183.534   3
  -1   5   2 7059.77 370.857   5
  -1  -5   2 7526.54 368.910   5
  -1  -5   2 8256.64 366.899   6
   1  -5  -2 7008.24 371.333   3
  -1  -5   2 7666.01 372.288  13
   1  -5  -2 7724.83 376.390  15
  -1  -5   2 7295.94 375.770  15
   1  -5  -1 91099.1 4158.86   1
   1   5  -1 87548.4 4158.73   1
   1  -5  -1 81084.9 4161.18   3
   1  -5  -1 89383.7 4165.56  12
   1  -5  -1 89663.7 4165.73  15
  -1  -5   1 83738.7 4162.89  13
  -1   5   1 89839.1 4158.86   9
  -1  -5   0 10897.2 536.056   3
   1  -5   0 11230.6 537.117   1
   1   5   0 11420.9 537.099   1
   1  -5   0 11315.5 541.095   3
   1  -5   0 12048.4 544.980  15
  -1  -5   0 11661.7 542.753  13
   1  -5   0 12802.5 545.123  12
  -1  -5   0 11804.7 540.115  11
   1  -5   0 11612.5 541.259  11
   1  -5   1 83212.2 3886.15   3
   1  -5   1 81451.4 3888.72  12
   1  -5   1 84446.7 3888.79  15
  -1  -5  -1 84588.0 3893.01  14
  -1  -5  -1 82994.9 3891.73  15
   1  -5   1 81149.8 3887.39  13
  -1  -5  -1 81983.9 3885.17  11
   1  -5   1 80084.8 3886.30  11
  -1  -5  -2 28120.4 1333.81  15
   1  -5   2 27889.5 1328.90  12
   1  -5   2 27977.4 1326.91  13
  -1  -5  -2 29344.0 1336.45  14
   1  -5   2 27525.5 1327.13  11
  -1   5  -3 70722.5 3412.43   6
   1  -5   3 69135.8 3417.89  12
  -1  -5  -3 76921.8 3423.67  15
  -1  -5  -3 76620.2 3428.62  14
   1  -5   3 74539.7 3415.70  13
   1  -5   3 73549.4 3416.97  11
  -1   5  -4 34260.6 1601.91   7
  -1  -5  -4 34813.8 1607.65  15
  -1  -5  -4 33761.6 1613.44  14
   1  -5   4 32861.5 1600.31  11
  -1   5  -5 1445.03 84.6808   7
  -1  -5  -5 1600.58 96.9101  15
   1  -5   5 1479.60 82.1135  11
  -1   5  -6 11750.6 568.568   7
  -1  -5  -6 12349.9 576.897  15
  -1  -5  -6 12119.0 570.719  10
  -1   5  -6 11376.9 569.865  10
  -1   5  -7 12494.8 628.921   7
  -1  -5  -7 13600.6 637.701  15
  -1   5  -7 12993.0 631.466  10
  -1  -5  -7 13631.2 632.481  10
  -1   5  -8 7309.64 377.096   7
  -1  -5  -8 7826.89 386.360  15
  -1  -5  -8 7933.68 381.823  10
  -1   5  -8 7898.24 381.149  10
  -1   5  -9 3409.11 190.990   7
   1   5   9 3386.35 211.495   4
  -1  -5  -9 3489.65 198.902  15
  -1   5  -9 3866.11 196.176  10
  -1  -5  -9 3927.81 196.990  10
  -1   5 -10 910.015 76.0130   7
   1   5  10 888.465 109.824   4
   1  -5  10 730.249 114.333   4
  -1  -5 -10 883.804 86.0712  15
  -1   5 -10 880.658 80.6239  10
  -1  -5 -10 918.202 83.2946  10
   1   5  10 709.609 88.9704   8
  -1   5 -11 277.275 65.1277   7
   1   5  11 230.220 90.5353   4
   1  -5  11 571.743 105.246   4
   1   5  11 400.616 101.459   2
   1  -5  11 395.911 96.1235   2
  -1  -5 -11 476.148 69.8729  15
  -1   5 -11 406.148 68.8863  10
  -1  -5 -11 446.929 73.0899  10
   1   5  11 67.8790 80.6785   8
  -1   5 -12 1642.85 126.470   7
   1   5  12 1928.68 147.878   4
   1  -5  12 1887.18 154.342   4
   1   5  12 1972.76 149.347   2
   1  -5  12 1683.87 146.373   2
  -1  -5 -12 1909.39 127.724  15
  -1   5 -12 1967.58 127.868  10
  -1  -5 -12 2297.26 129.994  10
   1   5  12 1920.16 132.540   8
   1  -5  13 1370.91 131.933   4
   1   5  13 1201.65 128.087   4
   1  -5  13 1022.17 127.431   2
   1   5  13 1182.75 130.440   2
  -1  -5 -13 1422.21 100.433  15
   1   5  13 1422.86 112.563   8
  -1   5 -13 1107.33 106.417   7
   1  -5  14 3627.24 233.885   4
   1   5  14 3314.91 229.135   4
   1  -5  14 3204.36 234.451   2
   1   5  14 3539.91 237.011   2
  -1  -5 -14 3695.07 210.224  15
  -1   5 -14 3272.94 218.077   7
  -1   5 -15 222.203 94.8024   7
   1  -5  15 293.573 116.388   4
   1   5  15 345.934 118.687   2
   1   5  15 329.452 109.538   4
   1  -5  15 319.383 114.074   2
  -1  -5 -15 460.245 79.5131  15
   1  -5  16 238.447 113.162   2
   1   5  16 28.9555 115.476   4
   1  -5  16 89.7372 115.668   4
   1   5  16 133.353 117.217   2
  -1  -5 -16 48.1835 69.1680  15
   1  -5  17 50.9467 123.936   2
   1  -5  17 42.4857 125.099   4
   1   5  17-20.4432 124.278   4
   1   5  17 96.9652 125.476   2
   1  -5  18-27.7605 117.245   4
   1  -5  18-41.8033 123.675   2
   1   5  18 120.463 117.851   2
   1   5  18 5.41788 115.174   4
   1  -5  19 181.343 124.099   2
   1  -5  19 361.636 125.019   4
   1   5  19 448.233 134.937   2
   1   5  19 229.596 120.049   4
   1   5  20 228.383 124.606   4
   1  -5  20 61.1651 119.962   4
   1   5  20-13.1418 124.954   2
   1  -5  20-84.5265 124.517   2
   1  -5  21 1256.71 162.929   2
   1   5  21 1088.16 150.177   4
   1  -5  21 1158.32 152.332   4
   1   5  21 1291.55 168.803   2
   1   5  22 61.9597 119.122   4
   1  -5  22 114.242 123.278   4
   1   5  23 99.2555 116.285   4
   1  -5  23 412.098 123.347   4
  -1  -6  24 47.9892 104.165   4
  -1  -6  24 161.043 129.750   5
  -1   6  24 183.586 135.350   5
  -1   6  24 41.0798 109.548   4
  -1   6  23 23.6181 110.227   4
  -1   6  23 245.227 141.203   5
  -1  -6  23 60.0835 109.664   4
  -1  -6  23 88.9651 132.333   5
   1  -6 -23 155.958 140.300  14
  -1  -6  22 224.973 110.048   4
  -1   6  22 46.4964 107.511   4
  -1   6  22 285.478 143.932   5
  -1  -6  22 197.893 137.715   5
  -1  -6  21 503.775 145.663   5
  -1   6  21 343.920 117.518   4
  -1  -6  21 405.691 121.896   4
  -1  -6  20-106.795 112.761   4
  -1   6  20-5.42376 106.006   4
  -1  -6  20 103.335 135.468   5
  -1  -6  19 598.120 125.349   4
  -1   6  19 513.646 119.533   4
   1   6 -19 415.709 97.1947  10
   1  -6 -19 559.699 96.6973  10
  -1  -6  18 650.873 120.479   4
  -1   6  18 516.063 120.024   4
   1  -6 -18 417.838 89.8704  10
   1   6 -18 533.412 92.9234  10
  -1  -6  17 1137.49 127.605   4
  -1   6  17 1001.22 122.623   4
   1  -6 -17 747.641 99.7409  10
   1   6 -17 1132.26 105.085  10
  -1  -6  16 123.717 106.391   4
  -1   6  16 24.2241 97.3214   2
  -1  -6  16 111.262 99.8075   2
  -1   6  16 34.6240 91.6844   4
   1   6 -16 46.6172 70.2128  10
   1  -6 -16 6.16324 71.4016  10
  -1   6  15 705.832 121.274   2
  -1   6  15 716.408 112.367   4
  -1  -6  15 757.617 118.439   4
  -1  -6  15 678.315 117.520   2
   1   6 -15 739.426 92.2708  10
   1  -6 -15 767.603 93.6498  10
  -1  -6  14 277.276 98.4577   4
  -1   6  14 179.063 99.5047   2
  -1   6  14 245.839 90.6289   4
  -1  -6  14 233.118 98.5010   2
   1  -6 -14 224.633 50.4672  15
   1   6 -14 256.031 66.4680  10
   1  -6 -14 126.006 65.7748  10
  -1  -6  13 526.684 101.681   4
  -1  -6  13 523.407 101.989   2
  -1   6  13 631.050 98.6086   4
  -1   6  13 638.154 105.193   2
   1  -6 -13 631.935 52.7259  12
   1  -6 -13 651.825 65.4331  15
   1  -6 -13 532.606 74.1712  10
   1   6 -13 610.080 73.4253  10
  -1   6  12 4595.32 231.916   4
  -1  -6  12 4303.36 235.764   4
  -1   6  12 4623.97 237.128   2
  -1  -6  12 4607.99 238.109   2
   1  -6 -12 4123.51 211.551  15
   1  -6 -12 4074.09 204.741  12
  -1   6  12 4298.44 220.662   8
   1  -6 -12 4210.05 214.654  10
   1   6 -12 4313.58 214.596  10
  -1  -6  11 1803.91 132.420   4
  -1   6  11 1915.45 126.910   4
  -1   6  11 1775.13 135.303   2
  -1  -6  11 1968.03 135.299   2
   1  -6 -11 1895.74 101.186  12
   1  -6 -11 1989.64 111.359  15
   1   6 -11 1881.71 110.414  10
   1  -6 -11 1746.28 110.547  10
   1   6 -10 497.641 47.8902   7
  -1   6  10 555.070 89.0314   2
  -1  -6  10 492.272 89.3331   4
  -1  -6  10 444.121 89.5147   2
  -1   6  10 508.138 79.2536   4
   1  -6 -10 533.222 64.1373  15
   1  -6 -10 566.264 50.0168  12
   1  -6 -10 459.405 61.9134  10
   1   6 -10 521.446 60.7898  10
   1   6  -9 1530.25 92.6019   7
  -1  -6   9 1880.11 125.801   4
  -1   6   9 1645.87 121.927   4
  -1  -6   9 1958.44 129.359   2
  -1   6   9 1647.83 124.390   2
   1  -6  -9 1861.33 99.4304  12
   1  -6  -9 1719.66 105.527  15
   1   6  -9 1643.82 104.284  10
   1  -6  -9 1624.23 102.254  10
  -1   6   8 4453.03 232.319   4
  -1  -6   8 4167.13 236.226   4
   1   6  -8 4410.64 216.746   7
  -1  -6   8 4507.86 239.037   2
  -1   6   8 4405.55 237.778   2
   1  -6  -8 4716.92 230.209  15
   1  -6  -8 4645.42 223.540  12
  -1   6   8 3994.78 234.279   8
   1   6  -8 4544.59 223.927  10
   1  -6  -8 4144.63 223.132  10
  -1   6   7 2439.36 137.832   4
   1   6  -7 2366.00 122.250   7
  -1  -6   7 2493.81 143.311   4
  -1   6   7 2262.56 144.838   2
  -1  -6   7 2433.79 143.645   2
   1  -6  -7 2446.45 137.181  15
   1  -6  -7 2435.77 131.419  12
   1  -6  -7 2375.65 147.243  14
  -1   6   7 2202.37 146.569   8
   1  -6  -7 2620.57 130.579  10
   1   6  -7 2502.82 131.088  10
  -1   6   6 202.430 48.0090   4
   1   6  -6 252.566 27.0564   7
  -1  -6   6 248.655 53.2081   2
  -1  -6   6 211.942 53.4905   4
  -1   6   6 254.161 57.4038   2
   1  -6  -6 286.789 59.4417  14
   1  -6  -6 247.156 51.5365  15
   1  -6  -6 255.843 38.7064  10
   1  -6  -6 242.333 41.8404  12
   1   6  -6 299.464 40.5752  10
  -1  -6   5 4487.47 231.167   5
  -1   6   5 4475.16 228.621   4
  -1  -6   5 4646.40 231.290   4
   1  -6  -5 4723.05 233.437  15
   1  -6  -5 4688.72 230.878  12
   1  -6  -5 4458.41 235.729  14
  -1  -6   5 4307.49 225.514  15
   1   6  -5 4724.23 225.753  10
   1  -6  -5 4738.95 225.390  10
  -1  -6   4 32648.2 1558.25   5
  -1  -6   4 31404.7 1558.45   4
  -1   6   4 32524.3 1557.59   4
   1  -6  -4 33966.0 1563.41  15
   1  -6  -4 35192.1 1565.27  14
  -1  -6   4 31756.9 1559.12  15
   1  -6  -4 34547.6 1562.62  12
  -1   6   3 6882.28 336.844   5
  -1  -6   3 7057.87 333.237   5
  -1  -6   3 6403.19 334.185   4
   1  -6  -3 7861.40 343.244  15
  -1  -6   3 6867.98 338.929  15
   1  -6  -3 7467.21 342.207  14
   1  -6  -3 6832.04 335.557   3
  -1   6   2 1926.45 102.087   5
   1  -6  -2 1717.21 105.231   3
   1  -6  -2 2539.05 115.820  15
  -1  -6   2 2073.53 106.274  13
  -1  -6   2 2215.31 112.891  15
   1  -6  -2 2147.05 113.226  12
   1  -6  -1 55.4863 32.5260   3
   1  -6  -1 67.3801 15.7295   1
   1   6  -1 124.242 13.6851   1
  -1  -6   1 115.265 28.4999  13
   1  -6  -1 56.1892 44.3857  15
   1  -6  -1 82.9158 40.3776  12
  -1  -6   1 137.156 26.2261  11
   1  -6   0 1801.23 95.1744   3
  -1  -6   0 1825.50 86.2857   3
  -1  -6   0 1712.44 96.8116  13
   1  -6   0 1732.42 99.1825  12
   1  -6   0 1652.45 102.545  15
   1  -6   0 1845.30 94.0678  11
  -1  -6   0 1641.65 92.0671  11
   1  -6   1 36717.3 1714.45   3
   1  -6   1 35122.0 1716.01  13
   1  -6   1 36288.1 1718.06  15
  -1  -6  -1 36193.9 1721.12  15
   1  -6   1 37056.3 1718.21  12
  -1  -6  -1 36587.0 1713.79  11
   1  -6   1 35470.6 1714.86  11
  -1  -6  -2 1234.30 86.8115  15
  -1  -6  -2 1393.82 90.5206  14
   1  -6   2 1255.44 72.2054  13
   1  -6   2 1171.34 75.1383  12
  -1  -6  -2 1317.12 70.0431  11
   1  -6   2 1325.88 71.9224  11
  -1   6  -3 25929.8 1242.33   6
  -1  -6  -3 28516.1 1261.10  14
   1  -6   3 26751.1 1247.20  13
  -1  -6  -3 26857.5 1256.56  15
   1  -6   3 26299.6 1248.27  11
  -1   6  -4 4778.88 243.515   7
  -1  -6  -4 5493.06 262.023  14
  -1  -6  -4 4688.43 252.757  15
   1  -6   4 4993.06 241.932  11
  -1   6  -5 67632.8 3231.66   7
  -1  -6  -5 70462.2 3239.45  15
  -1  -6  -5 69405.2 3246.48  14
   1  -6   5 67421.5 3230.87  11
  -1   6  -6 31.3064 30.4821   7
  -1  -6  -6 3.69077 52.0916  15
  -1  -6  -6 43.9022 70.8174  14
  -1   6  -7 7564.33 377.304   7
   1   6   7 7696.53 392.447   4
  -1  -6  -7 8165.05 388.928  15
  -1   6  -8 4905.40 249.541   7
   1   6   8 4520.92 268.653   4
  -1  -6  -8 5241.29 260.986  15
  -1  -6  -8 5184.63 254.319  10
  -1   6  -9 659.893 61.3448   7
   1  -6   9 644.433 95.6455   4
   1   6   9 634.684 95.1549   4
  -1  -6  -9 780.881 80.5179  15
  -1  -6  -9 661.963 71.4737  10
  -1   6 -10 322.541 56.3171   7
   1  -6  10 334.530 102.440   4
   1   6  10 403.413 85.0633   4
   1  -6  10 410.824 92.9334   2
   1   6  10 355.021 91.7632   2
  -1  -6 -10 360.484 73.8442  15
  -1  -6 -10 493.522 65.8848  10
  -1   6 -11 51.2188 51.7617   7
   1   6  11 121.302 86.1700   4
   1   6  11 21.0086 87.3081   2
   1  -6  11 45.3008 86.3528   2
   1  -6  11 10.6450 90.9896   4
  -1  -6 -11 65.6590 65.1011  15
   1   6  11-97.7886 82.5569   8
  -1   6 -12 29.9863 58.3790   7
   1   6  12 49.8104 90.2173   4
   1   6  12 3.88783 89.9703   2
   1  -6  12 113.638 89.5235   4
   1  -6  12 30.9334 82.3593   2
  -1  -6 -12 82.2759 62.3464  15
   1   6  12-143.760 81.7441   8
  -1   6 -13 276.246 71.5335   7
   1   6  13 221.150 100.229   2
   1   6  13 327.756 101.103   4
   1  -6  13 300.070 102.182   2
   1  -6  13 260.755 99.6512   4
  -1  -6 -13 355.564 71.8860  15
   1   6  13 355.050 87.1618   8
  -1   6 -14 18.3277 73.7295   7
   1  -6  14 100.257 102.109   2
   1  -6  14 87.3950 104.370   4
   1   6  14 87.2089 99.1957   2
   1   6  14 50.1109 99.2385   4
  -1  -6 -14 23.2460 59.6927  15
  -1   6 -15 67.0320 81.9475   7
   1   6  15-63.0492 101.327   4
   1  -6  15 9.36204 103.577   4
   1   6  15 4.99720 101.458   2
   1  -6  15-44.6080 104.118   2
  -1  -6 -15 14.8572 64.3734  15
   1  -6  16 897.706 141.576   4
   1   6  16 988.426 146.602   4
   1   6  16 961.145 150.969   2
   1  -6  16 835.887 147.205   2
  -1  -6 -16 953.049 111.918  15
   1   6  17 159.959 134.520   2
   1  -6  17 220.492 128.198   2
   1   6  17 330.237 127.767   4
   1  -6  17 175.325 123.588   4
   1  -6  18 908.047 143.396   4
   1   6  18 896.676 147.122   2
   1  -6  18 975.568 142.532   2
   1   6  18 838.336 140.903   4
   1  -6  19 601.198 130.710   4
   1   6  19 678.337 133.627   2
   1  -6  19 545.689 132.738   2
   1   6  19 441.023 123.477   4
   1  -6  20-58.0740 127.241   2
   1   6  20 100.969 114.391   4
   1   6  20-52.3492 122.504   2
   1  -6  20 116.157 118.555   4
   1  -6  21 112.474 118.079   2
   1   6  21-47.0218 123.364   2
   1   6  21 283.118 124.586   4
   1  -6  21 56.3492 122.591   4
   1   6  22 378.999 119.792   4
  -1  -6 -22 418.141 155.003  14
   1  -6  22 421.795 123.827   4
   1   6  23-6.08126 110.525   4
   1  -6  23 162.592 112.622   4
  -1  -6 -23 79.6333 143.621  14
  -1   7  23 415.461 114.918   4
  -1  -7  23 497.950 117.663   4
  -1   7  23 643.801 149.716   5
  -1  -7  23 604.279 143.406   5
  -1   7  22 240.849 105.560   4
  -1  -7  22 192.816 136.115   5
  -1  -7  22 164.053 110.911   4
  -1   7  22 254.729 143.212   5
   1  -7 -22 189.120 140.726  14
  -1   7  21-5.58394 109.053   4
  -1  -7  21 170.571 129.354   5
  -1  -7  21 131.890 115.676   4
   1  -7 -21 300.045 147.249  14
  -1  -7  20-82.7371 126.861   5
  -1  -7  20-27.8468 106.516   4
  -1   7  20 10.7318 101.904   4
   1  -7 -20 127.903 133.850  14
  -1   7  19 71.6807 101.851   4
  -1  -7  19 66.7686 128.798   5
  -1  -7  19-26.7346 107.843   4
  -1  -7  18 341.924 112.750   4
  -1   7  18 150.736 98.7614   4
   1  -7 -18 113.843 83.5260  10
   1   7 -18 200.162 84.7839  10
  -1  -7  17 245.675 107.802   4
  -1   7  17 91.5137 102.168   4
   1   7 -17 165.520 79.5121  10
   1  -7 -17 190.298 78.9314  10
  -1  -7  16 50.1046 94.4603   4
  -1   7  16 4.27971 87.1692   4
   1   7 -16-3.17734 76.4229  10
   1  -7 -16 102.748 75.0913  10
  -1  -7  15-4.26165 96.0188   4
  -1   7  15 43.5958 84.5752   4
   1  -7 -15-64.7153 66.5887  10
   1   7 -15 68.7214 71.6568  10
  -1  -7  14 37.0496 88.3790   2
  -1   7  14-21.9211 79.6384   4
  -1  -7  14 55.4224 89.7467   4
  -1   7  14 28.9296 89.8661   2
   1  -7 -14 69.7526 51.2970  15
   1  -7 -14 20.3046 58.1089  10
   1   7 -14 36.0783 64.1852  10
  -1  -7  13 524.468 104.878   2
  -1   7  13 713.902 97.9028   4
  -1   7  13 453.795 99.6720   2
  -1  -7  13 506.027 103.101   4
   1  -7 -13 738.406 69.3409  15
   1  -7 -13 702.304 56.8589  12
   1   7 -13 612.303 74.3095  10
   1  -7 -13 731.320 75.4600  10
  -1   7  12-13.8171 82.7545   2
  -1  -7  12 26.5080 80.2039   4
  -1  -7  12 44.7903 83.7593   2
  -1   7  12-9.10524 74.0518   4
   1  -7 -12 95.7811 53.5728  15
   1  -7 -12 30.4317 33.9378  12
   1   7 -12-28.8663 51.6305  10
   1  -7 -12 37.1292 57.3118  10
   1   7 -11 75.1968 38.7118   7
  -1   7  11 65.3765 77.6142   2
  -1  -7  11 21.7166 78.1895   2
  -1   7  11 68.1083 74.3393   4
  -1  -7  11 77.8905 81.1725   4
   1  -7 -11 96.6752 51.3257  15
   1  -7 -11 22.0301 52.9002  10
   1   7 -11 5.49347 54.7074  10
   1  -7 -11 75.5352 38.7916  12
  -1   7  10 1862.62 128.661   4
  -1  -7  10 1987.48 134.801   4
   1   7 -10 1677.54 101.238   7
  -1  -7  10 2067.17 134.910   2
  -1   7  10 1978.05 132.353   2
   1  -7 -10 2068.74 120.511  15
   1  -7 -10 1867.52 107.825  12
   1   7 -10 1829.67 113.283  10
   1  -7 -10 1824.17 111.202  10
  -1   7   9 881.259 85.4495   4
   1   7  -9 758.669 54.0686   7
  -1  -7   9 794.070 89.9044   2
  -1  -7   9 813.491 90.7092   4
  -1   7   9 719.225 90.7408   2
   1  -7  -9 763.808 69.3645  15
   1  -7  -9 813.683 65.0137  12
   1  -7  -9 771.050 93.2458  14
   1  -7  -9 792.727 66.2393  10
   1   7  -9 829.036 66.1634  10
  -1   7   9 603.794 88.8606   8
  -1   7   8 797.271 74.4652   4
   1   7  -8 820.632 49.3474   7
  -1  -7   8 871.442 86.6222   2
  -1   7   8 718.108 81.9000   2
  -1  -7   8 767.451 83.9462   4
   1  -7  -8 696.757 60.8559  12
   1  -7  -8 655.157 89.9646  14
   1  -7  -8 775.083 72.4842  15
   1  -7  -8 652.177 61.3574  10
  -1   7   8 750.608 92.8738   8
   1   7  -8 691.034 61.0322  10
  -1   7   7 234.489 55.9084   4
   1   7  -7 211.870 27.9902   7
  -1  -7   7 237.223 63.1420   4
   1  -7  -7 188.513 67.3012  14
   1  -7  -7 280.164 55.8148  15
   1   7  -7 223.176 42.9569  10
   1  -7  -7 270.175 43.2217  10
   1  -7  -7 159.985 42.5481  12
  -1  -7   6 31.8102 52.5584   5
  -1   7   6 91.9443 44.9181   4
  -1  -7   6 81.8831 54.4704   4
   1  -7  -6 119.109 51.1092  15
   1  -7  -6 57.7480 58.6799  14
   1  -7  -6 89.3826 39.9085  12
   1  -7  -6 53.6641 35.3501  10
   1   7  -6 52.4770 35.9900  10
  -1  -7   5-11.4620 43.0425   5
  -1   7   5-5.65456 34.7356   4
  -1  -7   5-2.21167 39.2588   4
  -1  -7   5 25.8802 31.4898  15
   1  -7  -5 48.7038 48.5956  15
   1  -7  -5 21.8358 44.3617  14
   1  -7  -5-12.5705 31.4338  10
   1  -7  -5 36.9210 40.1829  12
   1   7  -5 10.0890 30.6639  10
  -1  -7   4 20120.0 974.778   5
  -1  -7   4 20154.6 975.941   4
   1  -7  -4 20117.1 976.305   3
   1  -7  -4 20799.0 981.869  12
   1  -7  -4 21926.6 983.623  15
   1  -7  -4 20561.8 984.017  14
  -1  -7   4 19800.6 978.882  15
   1  -7  -4 21137.3 974.100  10
   1   7  -4 20540.6 973.763  10
  -1  -7   3 11545.1 534.653   5
  -1   7   3 11005.9 537.743   5
   1  -7  -3 10683.2 538.028   3
  -1  -7   3 11085.7 542.570  15
   1  -7  -3 11804.6 545.758  15
  -1  -7   3 10753.9 539.650  13
   1   7  -3 11347.5 534.974  10
   1  -7  -3 11428.8 535.156  10
  -1   7   2 934.562 50.2677   5
   1  -7  -2 880.772 48.6690   1
   1   7  -2 929.786 47.9771   1
   1  -7  -2 860.495 56.8286   3
  -1  -7   2 955.582 58.9556  13
  -1  -7   2 1066.55 69.0924  15
   1  -7  -2 1143.86 67.9711  12
   1  -7  -2 1124.76 73.9618  15
   1  -7  -1 662.664 32.8498   1
   1  -7  -1 624.325 45.7007   3
   1   7  -1 626.665 31.9777   1
  -1  -7   1 560.362 45.7592  13
   1  -7  -1 522.697 53.9382  12
   1  -7  -1 532.568 57.6259  15
  -1  -7   1 611.311 44.2959  11
   1  -7  -1 565.430 45.7398  11
  -1  -7   0 10090.4 472.466   3
   1  -7   0 10237.3 477.703   3
  -1  -7   0 9400.04 480.140  13
   1  -7   0 9893.10 482.941  12
   1  -7   0 10174.9 483.767  15
   1  -7   0 9707.88 478.799  11
  -1  -7   0 9849.38 477.483  11
   1  -7   1 896.221 60.9361   3
  -1  -7  -1 1047.31 52.2196   3
  -1  -7  -1 1002.24 65.0220  13
   1  -7   1 949.189 67.3482  12
   1  -7   1 971.982 67.5232  15
  -1  -7  -1 1062.22 78.8145  15
   1  -7   1 999.461 62.2355  13
   1  -7   1 927.617 58.9964  11
  -1  -7  -1 973.254 58.1536  11
   1  -7   2 4912.30 253.869  13
   1  -7   2 5136.55 258.220  12
  -1  -7  -2 5367.01 266.318  14
  -1  -7  -2 5445.63 265.309  15
  -1  -7  -2 5396.31 252.686  11
   1  -7   2 5052.22 253.545  11
  -1   7  -3 122.795 10.7554   6
  -1  -7  -3 88.4170 53.2673  15
   1  -7   3 92.6377 26.3458  13
  -1  -7  -3 153.431 58.3868  14
   1  -7   3 109.382 28.9088  11
   1  -7   4 12024.3 571.473  13
  -1  -7  -4 12173.3 583.743  15
  -1  -7  -4 12300.2 589.178  14
   1  -7   4 11633.6 573.175  11
  -1   7  -5 129.286 37.9971   7
   1   7   5 181.992 59.2818   4
  -1  -7  -5 201.043 70.1700  14
  -1  -7  -5 240.459 62.1421  15
   1  -7   5 153.469 31.2385  11
   1   7   6 7714.64 393.932   4
  -1   7  -6 7838.18 384.557   7
  -1  -7  -6 8113.21 396.531  15
  -1  -7  -6 8538.81 407.705  14
   1  -7   6 7707.48 383.758  11
   1   7   7 5708.27 312.516   4
  -1   7  -7 5924.01 298.720   7
  -1  -7  -7 6548.70 327.162  14
  -1  -7  -7 6399.28 314.239  15
   1   7   8 10083.4 530.459   4
  -1   7  -8 10379.2 517.088   7
   1  -7   8 10628.5 534.085   4
  -1  -7  -8 11479.9 531.246  15
  -1  -7  -8 11590.6 547.800  14
  -1   7  -9 458.320 53.4605   7
  -1  -7  -9 627.188 103.414  14
  -1  -7  -9 668.824 81.7565  15
   1   7   9 477.654 85.1977   4
   1  -7   9 578.415 96.5985   4
   1   7   9 418.202 92.6684   2
   1  -7   9 495.880 90.6800   2
  -1   7 -10 1461.69 93.7131   7
   1   7  10 1430.38 123.578   4
   1  -7  10 1364.77 129.609   4
   1  -7  10 1384.95 125.379   2
   1   7  10 1308.14 126.105   2
  -1  -7 -10 1499.52 111.792  15
   1  -7  11 1953.60 150.246   4
  -1   7 -11 1960.90 120.376   7
   1   7  11 1880.84 141.244   4
   1   7  11 1778.74 143.828   2
   1  -7  11 1769.56 146.672   2
  -1  -7 -11 2211.68 133.213  15
   1   7  11 2003.95 139.548   8
  -1   7 -12 714.604 76.9844   7
   1  -7  12 850.249 108.168   2
   1   7  12 767.524 107.683   4
   1  -7  12 799.335 113.643   4
   1   7  12 829.664 111.487   2
  -1  -7 -12 802.580 87.4680  15
   1   7  12 638.746 97.5495   8
   1  -7  13 3695.75 227.836   4
   1   7  13 3795.09 221.785   4
  -1   7 -13 3347.65 201.412   7
   1   7  13 3480.71 225.303   2
   1  -7  13 3841.04 225.852   2
  -1  -7 -13 4040.01 210.205  15
   1   7  13 3232.45 209.205   8
   1   7  14 1267.64 136.211   4
   1  -7  14 1572.50 144.277   4
   1   7  14 1471.78 146.792   2
   1  -7  14 1401.95 140.742   2
  -1  -7 -14 1594.76 117.298  15
   1   7  14 1581.04 126.985   8
  -1   7 -14 1303.83 112.120   7
   1  -7  15 1747.85 168.466   4
   1   7  15 1847.07 166.386   4
   1  -7  15 2123.99 173.627   2
   1   7  15 1694.46 170.470   2
  -1  -7 -15 1712.72 137.753  15
   1   7  16 2823.41 211.893   4
   1  -7  16 2574.16 217.291   4
   1  -7  16 2640.01 219.398   2
   1   7  16 2517.90 221.535   2
  -1  -7 -16 2433.14 186.124  15
   1  -7  17 63.1755 118.240   4
   1   7  17-17.0184 123.184   2
   1  -7  17 123.081 124.758   2
   1   7  17 45.6425 111.766   4
   1   7  18 32.4251 120.365   4
   1  -7  18 58.6551 128.030   2
   1  -7  18 227.477 132.049   4
   1   7  18 160.807 136.447   2
   1   7  19 135.471 108.963   4
   1  -7  19 87.6065 112.872   4
   1   7  19-106.394 126.483   2
   1  -7  19-30.7736 111.228   2
  -1  -7 -20 267.549 152.800  14
   1  -7  20 218.624 126.670   4
   1  -7  20 190.825 120.808   2
   1   7  20 110.113 121.987   2
   1   7  20 145.134 116.643   4
   1   7  21 11.8574 113.278   4
  -1  -7 -21 88.3152 154.850  14
   1  -7  21 61.6521 112.303   4
   1   7  22 232.231 119.239   4
  -1  -7 -22 249.311 152.474  14
   1  -7  22 166.408 120.600   4
   1  -7  23 34.5005 130.658   5
   1  -7  23-18.3541 107.734   4
   1   7  23 236.882 110.282   4
  -1  -7 -23 158.480 148.116  14
  -1   8  23 128.494 138.825   5
  -1  -8  23 226.504 129.351   5
  -1  -8  23 5.81041 107.417   4
  -1  -8  22 89.6398 124.306   5
  -1  -8  22 11.5557 106.178   4
  -1   8  22 83.9290 111.420   4
  -1   8  22 14.3255 137.317   5
   1  -8 -22-62.2967 130.459  14
  -1  -8  21 374.246 131.376   5
  -1   8  21 190.504 136.615   5
  -1   8  21 88.0083 106.151   4
  -1  -8  21 147.105 108.417   4
   1  -8 -21 166.361 131.392  14
  -1  -8  20 814.099 143.367   5
  -1   8  20 816.989 123.389   4
  -1  -8  20 680.718 126.596   4
   1  -8 -20 834.055 157.161  14
  -1   8  19 25.2757 98.0819   4
  -1  -8  19 89.4668 122.950   5
  -1  -8  19 79.3774 106.885   4
   1  -8 -19 121.733 131.983  14
  -1  -8  18 408.807 113.887   4
  -1   8  18 411.652 104.408   4
  -1  -8  18 248.467 119.012   5
   1  -8 -18 559.795 138.940  14
  -1   8  17 774.155 131.407   4
  -1  -8  17 780.484 134.300   4
   1  -8 -17 1011.70 162.811  14
   1   8 -17 891.479 116.326  10
   1  -8 -17 952.357 119.185  10
  -1   8  16 491.142 111.690   4
  -1  -8  16 611.156 117.196   4
   1  -8 -16 499.668 136.137  14
   1  -8 -16 362.652 92.6265  10
   1   8 -16 528.803 92.6098  10
  -1  -8  15 1292.76 129.178   4
  -1   8  15 1051.68 130.647   4
   1  -8 -15 1029.94 152.789  14
   1  -8 -15 1244.73 114.174  10
   1   8 -15 1243.60 115.389  10
  -1   8  14 5581.41 286.192   4
  -1  -8  14 5212.58 289.360   4
   1  -8 -14 4801.13 266.452  15
   1  -8 -14 5209.61 308.368  14
   1  -8 -14 5079.15 272.328  10
  -1   8  14 5735.85 280.338   8
   1   8 -14 4881.33 272.642  10
  -1  -8  13 1234.86 115.006   4
  -1   8  13 993.867 102.763   4
   1  -8 -13 1214.11 131.249  14
   1  -8 -13 1010.70 83.1265  15
   1   8 -13 1111.38 90.9922  10
   1  -8 -13 907.656 89.5109  10
  -1   8  12 5020.02 264.429   4
  -1  -8  12 4992.48 267.722   4
   1  -8 -12 4663.28 277.220  14
   1  -8 -12 4732.07 251.980  15
   1  -8 -12 4714.59 246.745  12
   1  -8 -12 4748.70 250.712  10
   1   8 -12 4840.93 251.725  10
  -1   8  11 17883.4 813.946   4
  -1  -8  11 17986.9 818.119   4
   1  -8 -11 18501.6 810.098  15
   1  -8 -11 18931.5 832.808  14
   1  -8 -11 17908.1 804.753  12
   1   8 -11 17923.8 805.860  10
   1  -8 -11 17367.9 805.213  10
  -1  -8  10 813.751 86.6880   4
   1   8 -10 671.986 55.1684   7
  -1   8  10 799.155 82.9943   4
   1  -8 -10 873.086 97.0322  14
   1  -8 -10 789.527 64.0894  12
   1  -8 -10 851.294 73.3560  15
   1   8 -10 831.254 71.5802  10
  -1   8  10 714.143 92.6223   8
   1  -8 -10 808.371 71.7833  10
  -1   8   9 544.161 67.8541   4
   1   8  -9 424.021 41.0210   7
  -1  -8   9 485.032 78.2860   4
   1  -8  -9 582.992 88.1512  14
   1  -8  -9 476.819 51.6860  12
   1  -8  -9 555.675 69.3341  15
   1  -8  -9 470.737 54.5821  10
  -1   8   9 467.297 82.0179   8
   1   8  -9 451.589 54.1980  10
   1   8  -8 101.253 28.5349   7
  -1   8   8 41.0521 54.1451   4
  -1  -8   8 48.0473 61.5977   4
   1  -8  -8 41.0287 58.7287  15
   1  -8  -8 122.675 68.1286  14
   1  -8  -8 17.5258 40.2915  10
   1  -8  -8 83.6809 46.2363  12
  -1   8   8 14.6101 72.7736   8
   1   8  -8 15.9922 40.7535  10
  -1   8   7 5747.65 284.474   4
  -1  -8   7 5602.54 287.567   5
   1   8  -7 5468.45 276.958   7
  -1  -8   7 5898.82 288.044   4
   1  -8  -7 5561.42 290.536  15
   1  -8  -7 6022.50 287.515  12
   1  -8  -7 5786.60 298.283  14
   1  -8  -7 5664.96 279.277  10
   1   8  -7 5541.11 279.352  10
  -1  -8   6 684.771 64.2975   5
  -1  -8   6 591.472 62.1292   4
  -1   8   6 829.875 59.3985   4
   1  -8  -6 767.569 73.1645  15
   1  -8  -6 723.597 75.1224  14
   1  -8  -6 873.770 66.9788  12
   1  -8  -6 780.284 54.5231  10
   1   8  -6 686.595 53.1385  10
  -1  -8   5 87.6289 35.6947   5
  -1  -8   5 124.769 39.8936   4
   1  -8  -5 153.757 41.0927   3
  -1  -8   5 109.497 36.8076  15
   1  -8  -5 86.9099 49.6374  14
   1  -8  -5 184.956 53.5799  15
   1  -8  -5 114.971 31.6626  10
   1  -8  -5 141.016 47.2888  12
   1   8  -5 106.168 29.8094  10
  -1  -8   4 8850.92 419.534   4
  -1  -8   4 8977.15 417.121   5
  -1   8   4 8370.88 421.845   5
   1  -8  -4 8895.03 421.441   3
   1  -8  -4 9026.32 430.716  15
   1  -8  -4 8390.89 427.478  12
  -1  -8   4 8566.44 425.027  15
   1   8  -4 8654.34 417.120  10
   1  -8  -4 8602.57 417.280  10
  -1   8   3 408.536 36.0599   5
   1  -8  -3 375.588 41.2067   3
  -1  -8   3 400.796 38.7519  13
  -1  -8   3 430.414 47.6010  15
   1  -8  -3 348.263 57.0222  15
   1  -8  -3 421.280 30.0978  10
   1   8  -3 397.226 29.0712  10
   1  -8  -2 1531.92 82.5821   3
   1  -8  -2 1655.75 73.2377   1
   1   8  -2 1495.80 72.5266   1
   1  -8  -2 1566.85 95.3437  15
  -1  -8   2 1412.60 91.3286  15
  -1  -8   2 1454.71 84.3048  13
   1  -8  -2 1420.54 92.0484  12
  -1  -8   2 1385.60 81.4221  11
   1   8  -2 1303.36 72.3053  10
   1  -8  -2 1580.13 73.4898  10
   1  -8  -1 278.107 35.7639   3
  -1  -8   1 278.293 35.3216  13
   1  -8  -1 236.037 49.9021  15
   1  -8  -1 265.798 44.6601  12
  -1  -8   1 291.424 33.6163  11
  -1  -8   0 3391.42 154.748   3
   1  -8   0 2950.16 161.264   3
   1  -8   0 2937.50 165.851  13
   1  -8   0 3381.06 170.040  12
   1  -8   0 3385.69 170.312  15
  -1  -8   0 2974.79 164.763  13
   1  -8   0 3160.29 162.709  11
  -1  -8   0 3138.89 161.344  11
  -1  -8  -1 88.4267 18.7189   3
   1  -8   1 68.6778 33.4976  13
  -1  -8  -1 73.7080 54.8853  15
  -1  -8  -1 78.5305 36.9169  13
   1  -8   1 79.1539 29.5129  11
  -1  -8  -1 95.7572 27.1182  11
   1  -8   1 95.0146 39.5511  12
  -1  -8  -2 12829.1 558.834   3
   1  -8   2 11670.7 563.846  13
  -1  -8  -2 13160.2 576.267  15
   1  -8   2 13009.1 565.002  11
  -1  -8  -2 13090.7 563.245  11
   1   8   3 857.710 62.0268   4
   1  -8   3 1006.87 60.7172  13
  -1  -8  -3 1209.13 87.8396  14
  -1  -8  -3 1202.43 88.8830  15
  -1  -8  -3 1067.14 62.2554  11
   1  -8   3 979.110 62.7746  11
   1   8   4 1726.65 99.9500   4
  -1  -8  -4 1682.18 116.822  15
   1  -8   4 1745.88 91.7635  13
  -1  -8  -4 1692.07 118.143  14
   1  -8   4 1672.90 94.6119  11
   1   8   5 7849.27 406.040   4
  -1   8  -5 8348.17 404.783   7
  -1  -8  -5 8117.06 416.070  15
  -1  -8  -5 8599.03 422.712  14
   1  -8   5 8566.18 403.029  11
  -1   8  -6 252.896 40.2342   7
   1   8   6 223.095 63.5131   4
  -1  -8  -6 300.450 78.7387  14
  -1  -8  -6 266.434 71.9337  15
   1  -8   6 278.245 38.2553  11
  -1   8  -7 169.960 40.4446   7
  -1  -8  -7 29.0884 66.3276  15
  -1  -8  -7 79.3003 78.4705  14
   1  -8   7 160.884 72.2249   2
   1   8   7 128.275 66.6695   4
   1   8   7 151.286 71.7090   2
   1  -8   7 73.9378 77.1244   4
   1   8   8 3242.34 190.768   4
  -1   8  -8 3335.61 174.984   7
   1  -8   8 3252.45 200.462   4
  -1  -8  -8 3728.53 196.381  15
  -1  -8  -8 3817.28 213.634  14
   1  -8   8 3336.02 196.240   2
   1   8   8 3063.94 195.796   2
  -1   8  -9 813.630 65.1364   7
  -1  -8  -9 745.011 110.898  14
  -1  -8  -9 952.009 89.6600  15
   1  -8   9 731.172 98.2221   4
   1  -8   9 666.525 97.0561   2
   1   8   9 741.104 87.1299   4
   1   8   9 698.361 96.1948   2
   1   8  10 1919.17 140.344   4
  -1   8 -10 1939.48 117.988   7
   1  -8  10 2021.70 146.683   4
  -1  -8 -10 2027.76 162.373  14
  -1  -8 -10 2187.34 137.847  15
   1   8  10 1839.09 148.982   2
   1  -8  10 2086.54 142.649   2
  -1   8 -11 42.3385 46.9617   7
   1  -8  11 70.1983 85.5472   2
   1  -8  11 48.5447 91.5590   4
   1   8  11 85.6451 83.0145   2
   1   8  11 50.3699 81.1800   4
  -1  -8 -11 61.4346 98.8600  14
  -1  -8 -11 77.2792 71.1997  15
  -1   8 -12 677.210 72.5338   7
   1   8  12 597.987 99.2416   4
   1   8  12 845.264 110.895   2
   1  -8  12 685.710 107.734   2
   1  -8  12 754.608 106.528   4
  -1  -8 -12 820.723 123.362  14
  -1  -8 -12 694.116 87.9539  15
   1  -8  13 3722.81 224.920   4
   1   8  13 3701.40 218.303   4
  -1   8 -13 3184.47 199.065   7
   1  -8  13 3838.65 229.122   2
   1   8  13 3722.97 227.336   2
  -1  -8 -13 3786.43 211.394  15
  -1  -8 -13 4006.36 249.783  14
   1   8  13 3540.78 215.087   8
  -1   8 -14-5.50721 66.6897   7
   1   8  14 24.4139 94.4126   4
   1  -8  14-13.6806 94.8454   2
   1  -8  14 21.9312 95.9615   4
   1   8  14 87.8193 98.6560   2
  -1  -8 -14 52.6376 69.6482  15
  -1  -8 -14 368.382 118.990  14
   1   8  14 69.5381 86.3016   8
   1  -8  15 61.1396 103.989   4
   1   8  15 52.5754 95.1292   4
   1  -8  15 63.9493 102.991   2
   1   8  15 99.8591 103.710   2
  -1  -8 -15 76.8561 71.2180  15
  -1  -8 -15 137.755 116.233  14
   1  -8  16 632.494 129.028   2
   1  -8  16 707.213 132.666   4
   1   8  16 783.016 126.174   4
   1   8  16 719.441 129.916   2
  -1  -8 -16 520.275 94.1848  15
  -1  -8 -16 678.618 148.743  14
   1  -8  17 198.327 115.381   2
   1  -8  17 277.682 124.846   4
   1   8  17 247.772 121.622   4
   1   8  17 298.823 121.518   2
  -1  -8 -17 116.523 143.625  14
   1  -8  18 709.564 148.795   2
   1   8  18 800.731 150.569   2
   1  -8  18 814.162 154.294   4
   1   8  18 696.431 142.261   4
  -1  -8 -18 802.472 174.810  14
  -1  -8 -19-27.7688 146.059  14
   1  -8  19 30.2532 116.268   2
   1  -8  19-29.1025 113.130   4
   1   8  19 99.1518 106.460   4
   1   8  19 55.9198 115.754   2
  -1  -8 -20 154.102 149.990  14
   1   8  20 119.151 112.276   4
   1  -8  20 113.728 112.205   4
   1   8  21-75.1758 111.832   4
  -1  -8 -21 216.283 143.596  14
   1  -8  21 198.541 119.485   4
   1   8  22 232.366 109.757   4
   1  -8  22 495.852 117.656   4
  -1  -8 -22 267.991 148.059  14
   1  -8  23 252.824 135.488   5
   1  -8  23 535.976 123.630   4
  -1  -8 -23 295.409 149.356  14
  -1  -9  23 146.284 99.4706   4
  -1   9  23 208.979 136.606   5
  -1  -9  23 70.6506 110.275   5
   1  -9 -23 149.934 93.2507   3
  -1  -9  22 390.375 111.114   4
  -1   9  22 210.648 132.461   5
  -1  -9  22 495.183 124.439   5
  -1  -9  21 770.194 137.535   5
  -1   9  21 620.886 121.653   4
  -1   9  21 631.129 157.018   5
  -1  -9  21 484.579 121.588   4
   1  -9 -21 854.129 154.102  14
  -1  -9  20 689.222 140.882   5
  -1   9  20 550.526 118.507   4
  -1  -9  20 805.532 124.797   4
  -1   9  20 555.269 145.572   5
   1  -9 -20 998.639 158.415  14
  -1  -9  19 240.419 122.610   5
  -1   9  19 64.8051 104.706   4
  -1  -9  19 36.4358 96.0433   4
   1  -9 -19 202.858 129.025  14
  -1  -9  18 144.498 100.731   4
  -1   9  18-28.2838 96.7822   4
  -1  -9  18 38.4070 108.811   5
   1  -9 -18 100.080 127.983  14
  -1   9  17 710.748 137.834   4
  -1  -9  17 767.366 153.176   5
  -1  -9  17 741.271 142.408   4
   1  -9 -17 1003.03 164.947  14
  -1  -9  16 533.098 107.716   4
  -1  -9  16 410.306 122.003   5
  -1   9  16 525.405 108.491   4
   1  -9 -16 490.066 126.168  14
   1  -9 -16 377.592 87.8414  10
   1   9 -16 367.823 86.9582  10
  -1   9  15 352.895 90.6530   4
  -1  -9  15 338.432 107.119   5
  -1  -9  15 529.235 95.7768   4
   1  -9 -15 582.491 120.231  14
   1  -9 -15 415.283 79.5885  10
   1   9 -15 402.429 76.2648  10
  -1   9  14 83.6399 80.7914   4
  -1  -9  14 229.630 84.2054   4
   1  -9 -14 130.670 102.834  14
   1  -9 -14 141.956 55.3924  15
   1  -9 -14 74.7222 62.7602  10
   1   9 -14 114.188 66.2841  10
  -1   9  13 66.4255 72.9533   4
  -1  -9  13 70.4415 80.5673   4
   1  -9 -13 93.3579 92.9053  14
   1  -9 -13 54.0945 51.9951  15
   1  -9 -13 59.5022 59.6853  10
   1   9 -13 33.5814 60.7590  10
  -1   9  12 597.286 83.1685   4
  -1  -9  12 616.889 92.5359   4
   1  -9 -12 772.926 110.345  14
   1  -9 -12 754.029 71.6604  15
   1  -9 -12 587.194 72.3818  10
   1   9 -12 532.640 71.5799  10
  -1   9  11 8263.81 369.251   4
  -1  -9  11 7966.93 374.817   4
   1   9 -11 5961.64 349.296   7
   1  -9 -11 7884.64 389.129  14
   1  -9 -11 7479.80 365.378  15
   1  -9 -11 7512.90 361.468  12
   1   9 -11 7511.18 360.393  10
   1  -9 -11 7515.96 360.351  10
  -1   9  11 6664.44 370.204   8
   1   9 -10 2832.72 153.363   7
  -1  -9  10 3188.82 179.679   5
  -1   9  10 3067.86 171.412   4
  -1  -9  10 2985.17 176.496   4
   1  -9 -10 3160.07 171.515  15
   1  -9 -10 3052.58 164.830  12
   1  -9 -10 2759.52 186.136  14
   1  -9 -10 2975.02 162.657  10
   1   9 -10 2958.74 161.490  10
  -1   9  10 2905.18 182.884   8
  -1  -9   9-30.7787 63.9436   5
   1   9  -9 87.0598 28.4644   7
  -1   9   9 1.90426 52.2274   4
  -1  -9   9 31.1880 62.1947   4
   1  -9  -9-20.5307 65.5244  14
   1  -9  -9-11.5329 58.3348  15
   1  -9  -9-26.5567 43.1054  12
   1  -9  -9 10.2908 43.8068  10
  -1   9   9-13.8349 77.2900   8
   1   9  -9-12.9676 44.3743  10
   1   9  -8 173.021 31.7739   7
  -1   9   8 226.954 53.6305   4
  -1  -9   8 206.307 58.9911   5
  -1  -9   8 293.971 61.9880   4
   1  -9  -8 248.445 72.6468  14
   1  -9  -8 262.704 61.6277  15
   1   9  -8 167.338 44.6868  10
   1  -9  -8 226.413 44.4259  10
  -1   9   8 269.312 79.7766   8
   1  -9  -8 260.740 49.5668  12
   1   9  -7-27.5812 32.5116   7
  -1  -9   7 25.1182 51.3179   4
  -1  -9   7 92.0906 48.9322   5
  -1   9   7-19.7598 42.2134   4
   1  -9  -7 31.8135 56.8657  15
   1  -9  -7-37.0795 63.3072  14
   1  -9  -7 24.7708 37.1238  10
   1  -9  -7 82.1063 50.5489  12
   1   9  -7 36.5395 37.6771  10
  -1  -9   6 14058.1 666.436   4
  -1  -9   6 13939.0 664.546   5
   1  -9  -6 13982.4 666.264   3
   1  -9  -6 14542.6 673.900  12
   1  -9  -6 14121.6 678.288  14
   1  -9  -6 14854.9 675.733  15
   1   9  -6 13358.9 662.253  10
   1  -9  -6 13282.1 662.373  10
  -1  -9   5 153.417 36.8118   4
  -1   9   5 159.004 50.8280   5
  -1  -9   5 146.799 30.1436   5
   1  -9  -5 138.264 42.0503   3
   1  -9  -5 200.094 56.1739  14
   1  -9  -5 132.938 55.6964  15
  -1  -9   5 87.0273 41.2761  15
   1   9  -5 110.939 29.6861  10
   1  -9  -5 109.701 49.6177  12
   1  -9  -5 125.723 30.4406  10
  -1   9   4 6904.33 328.649   5
   1  -9  -4 7210.05 330.725   3
  -1  -9   4 6669.05 335.430  15
   1  -9  -4 7369.41 342.163  15
   1   9  -4 6280.85 324.203  10
   1  -9  -4 6907.57 325.013  10
  -1   9   3 163.856 22.3386   5
   1  -9  -3 148.304 35.5031   3
   1  -9  -3 147.690 17.6982   1
   1   9  -3 129.932 14.8566   1
  -1  -9   3 159.322 45.7886  15
   1  -9  -3 152.273 54.5818  15
  -1  -9   3 119.659 33.4946  13
   1  -9  -3 153.519 19.9970  10
   1   9  -3 167.350 18.8813  10
   1  -9  -2 951.365 62.6522   3
  -1  -9   2 794.877 74.8757  15
  -1  -9   2 952.516 63.3615  13
   1  -9  -2 1015.44 74.3503  12
   1  -9  -2 1038.26 77.1070  15
  -1  -9   2 997.529 62.7087  11
   1  -9  -1 9034.00 443.734   3
   1  -9  -1 9704.37 453.706  15
  -1  -9   1 8868.48 447.012  13
   1  -9  -1 9945.04 453.654  12
  -1  -9   1 9040.30 444.613  11
  -1  -9   0 6.63475 16.2263   3
   1  -9   0-14.9025 34.4707   3
   1  -9   0-32.9239 46.9016  15
  -1  -9   0-11.8326 35.0813  13
   1  -9   0 5.79284 38.2005  13
  -1  -9   0 50.9844 28.7310  11
   1  -9   0-1.10667 32.2674  11
   1  -9   0 14.8132 41.0919  12
  -1  -9  -1 3646.24 161.742   3
   1  -9   1 3807.83 173.728  13
  -1  -9  -1 3865.69 175.899  13
  -1  -9  -1 3963.20 186.041  15
  -1  -9  -1 3763.29 169.139  11
   1  -9   1 3741.00 170.898  11
   1  -9   2 3915.57 194.855   4
  -1  -9  -2 4251.69 191.471   3
   1   9   2 3457.46 189.448   2
   1  -9   2 3894.18 189.209   2
  -1  -9  -2 4361.55 213.912  15
   1  -9   2 4180.42 199.029  13
   1  -9   2 4147.95 198.735  11
  -1  -9  -2 4284.84 197.733  11
   1  -9   3 7998.55 361.163   4
   1   9   3 6323.05 352.123   4
  -1  -9  -3 7730.64 354.630   3
   1   9   3 6953.08 356.716   2
   1  -9   3 7600.88 356.782   2
  -1  -9  -3 8589.87 376.227  15
   1  -9   3 7585.17 359.299  13
   1  -9   3 7932.44 360.920  11
  -1  -9  -3 8237.91 359.613  11
   1  -9   4 271.425 56.3244   4
   1   9   4 205.403 38.8445   4
   1  -9   4 217.194 47.1977   2
   1   9   4 235.756 47.7547   2
  -1  -9  -4 311.382 69.4161  14
  -1  -9  -4 259.710 69.4842  15
   1  -9   4 219.174 30.3011  13
   1  -9   4 237.371 36.2101  11
  -1   9  -5 463.387 53.0898   7
   1   9   5 488.974 56.2665   4
   1  -9   5 622.756 73.8050   4
   1   9   5 611.681 64.5466   2
   1  -9   5 553.985 62.3897   2
  -1  -9  -5 621.729 78.0549  15
  -1  -9  -5 667.885 84.6159  14
   1  -9   5 510.893 47.1844  11
  -1   9  -6-15.7530 39.9032   7
   1  -9   6 75.9532 58.9432   2
   1   9   6 110.509 52.2808   4
   1  -9   6 116.480 68.9081   4
   1   9   6 38.5727 60.4177   2
  -1  -9  -6-19.2196 74.5534  14
  -1  -9  -6 88.0666 70.8735  15
   1  -9   6 3.96223 34.2746  11
  -1   9  -7 38.2837 38.7361   7
  -1  -9  -7 7.92819 65.0661  15
  -1  -9  -7 50.4187 79.6373  14
   1   9   7 70.5967 58.0231   4
   1  -9   7 53.5818 63.9284   2
   1   9   7 108.597 67.1302   2
   1  -9   7 43.6658 72.9051   4
  -1   9  -8 123.090 41.4697   7
  -1  -9  -8 35.9719 83.0209  14
  -1  -9  -8 103.141 65.7811  15
   1   9   8 21.2684 64.1387   4
   1   9   8 15.0699 68.0360   2
   1  -9   8 62.1239 74.6881   4
   1  -9   8 108.903 69.2327   2
  -1   9  -9 395.422 49.0737   7
  -1  -9  -9 370.856 98.2892  14
  -1  -9  -9 380.235 73.9762  15
   1   9   9 297.427 78.6122   2
   1  -9   9 411.160 81.0399   2
   1   9   9 417.898 76.2333   4
   1  -9   9 439.665 82.7598   4
   1   9  10 17017.8 826.626   4
  -1   9 -10 15756.0 814.225   7
   1  -9  10 17333.1 831.484   4
  -1  -9 -10 18053.9 831.708  15
   1   9  10 16258.4 829.859   2
   1  -9  10 16753.1 830.450   2
   1  -9  11 4229.15 234.171   4
   1   9  11 4156.16 228.257   4
  -1   9 -11 3522.83 207.415   7
   1  -9  11 4403.34 232.498   2
   1   9  11 4072.43 235.054   2
  -1  -9 -11 3725.78 222.677  15
  -1  -9 -11 4327.27 255.459  14
  -1   9 -12 399.618 60.7934   7
   1  -9  12 448.441 96.3342   4
   1   9  12 475.144 98.6815   2
   1  -9  12 491.215 91.7103   2
   1   9  12 462.848 87.3584   4
  -1  -9 -12 437.077 81.7385  15
  -1  -9 -12 336.254 112.115  14
   1   9  12 148.175 93.0801   8
   1  -9  13 2604.94 176.719   4
  -1   9 -13 2004.12 143.541   7
   1   9  13 2550.71 168.677   4
   1   9  13 2648.89 176.016   2
   1  -9  13 2380.98 172.979   2
  -1  -9 -13 2758.35 162.396  15
  -1  -9 -13 2830.58 200.107  14
   1   9  13 2225.83 165.896   8
   1   9  14 216.368 90.9313   4
   1  -9  14 118.144 93.6505   4
   1   9  14 221.405 105.522   2
   1  -9  14 253.831 101.226   2
  -1  -9 -14 143.509 75.8397  15
  -1  -9 -14 144.034 120.950  14
   1   9  14 159.551 90.5780   8
   1  -9  15 348.674 98.5924   2
   1   9  15 128.339 106.882   2
   1  -9  15 32.5826 105.072   4
   1   9  15 278.281 97.1593   4
  -1  -9 -15 53.2706 74.2301  15
  -1  -9 -15 103.656 127.468  14
   1   9  16 4456.91 273.419   4
   1  -9  16 4432.32 275.952   4
   1   9  16 4112.95 278.152   2
   1  -9  16 4310.30 280.054   2
  -1  -9 -16 3798.67 251.513  15
  -1  -9 -16 4805.86 311.933  14
   1  -9  17 3224.65 262.725   4
   1   9  17 3379.26 261.154   4
   1   9  17 3594.48 269.924   2
   1  -9  17 3349.69 270.445   2
  -1  -9 -17 3509.83 298.966  14
   1  -9  18-11.4653 114.063   2
   1  -9  18 16.5708 113.199   4
   1   9  18 11.7506 115.632   2
   1   9  18-5.17021 111.455   4
  -1  -9 -18 187.553 149.682  14
   1   9  19 193.213 134.247   4
   1  -9  19 154.380 132.739   4
   1   9  20 435.944 117.983   4
  -1  -9 -20 445.099 154.125  14
   1  -9  20 460.059 122.431   4
   1  -9  21 23.5404 114.763   4
   1   9  21 27.9952 102.622   4
  -1  -9 -21-89.0177 141.193  14
   1   9  22 112.141 107.390   4
   1  -9  22 227.962 111.396   4
   1  -9  22 135.094 128.017   5
  -1  -9 -22 404.637 153.586  14
  -1  10  22 224.417 136.565   5
  -1 -10  22 222.215 116.632   5
  -1 -10  22 158.425 102.644   4
   1 -10 -22 170.229 92.4121   3
  -1  10  21-20.3568 128.087   5
  -1 -10  21 135.431 114.905   5
  -1 -10  21 146.841 108.221   4
   1 -10 -21 184.114 90.6445   3
  -1  10  20 66.4210 137.164   5
  -1 -10  20 161.597 111.508   5
  -1 -10  20 127.352 100.871   4
   1 -10 -20 200.033 132.126  14
  -1  10  19 38.7205 97.6095   4
  -1 -10  19-61.3101 97.0295   4
  -1 -10  19 126.074 111.812   5
  -1  10  19-70.7638 135.587   5
   1 -10 -19-96.8744 122.940  14
  -1  10  18 101.530 92.9459   4
  -1 -10  18 136.211 115.909   5
  -1 -10  18 121.810 98.6154   4
   1 -10 -18 292.461 124.108  14
  -1 -10  17-54.4493 114.142   5
  -1  10  17-21.6615 93.3002   4
  -1 -10  17-4.62797 101.299   4
   1 -10 -17 145.144 125.062  14
  -1 -10  16 147.760 100.845   4
  -1 -10  16 4.63243 106.304   5
  -1  10  16 157.061 96.0373   4
   1 -10 -16 217.656 116.061  14
  -1 -10  15 385.273 98.0606   4
  -1  10  15 318.847 85.9381   4
  -1 -10  15 525.190 110.746   5
   1 -10 -15 276.522 111.856  14
   1 -10 -15 456.100 66.0919  15
   1  10 -15 433.214 80.6519  10
   1 -10 -15 465.981 80.1248  10
  -1 -10  14 7.51308 77.2523   4
  -1  10  14 64.2415 74.6041   4
  -1 -10  14 23.5084 91.8112   5
   1 -10 -14-109.968 90.5390  14
   1 -10 -14-21.2721 53.3993  15
   1 -10 -14 24.1908 65.0533  10
   1  10 -14 31.9261 63.0175  10
  -1  10  13 3.05812 69.3417   4
  -1 -10  13 17.1541 74.2276   4
  -1 -10  13 14.1566 84.2733   5
   1 -10 -13 8.00450 56.3976  15
   1 -10 -13 74.0165 96.9012  14
   1 -10 -13-9.70429 62.1224  10
   1  10 -13-28.9459 61.3228  10
  -1  10  12 3196.53 182.312   4
  -1 -10  12 2988.52 186.831   4
  -1 -10  12 3462.98 191.018   5
   1 -10 -12 2949.75 178.086  15
   1 -10 -12 3545.08 208.924  14
   1  10 -12 3045.16 173.486  10
  -1  10  12 2880.67 190.020   8
   1 -10 -12 3050.66 174.980  10
  -1 -10  11 882.611 92.7655   4
  -1  10  11 1075.33 90.1186   4
  -1 -10  11 902.304 95.3543   5
   1 -10 -11 1073.60 89.4855  15
   1 -10 -11 1001.63 109.222  14
  -1  10  11 885.285 103.374   8
   1 -10 -11 889.832 80.5021  10
   1  10 -11 1174.22 83.2557  10
  -1  10  10 362.937 62.9717   4
  -1 -10  10 441.065 68.9151   5
   1  10 -10 338.061 40.5162   7
  -1 -10  10 340.274 68.6322   4
   1 -10 -10 384.781 65.3128  15
   1 -10 -10 429.787 86.0836  14
   1 -10 -10 415.259 56.4021  12
   1 -10 -10 341.185 55.7014  10
   1  10 -10 338.711 55.4419  10
  -1  10  10 253.047 85.9481   8
  -1 -10   9 4081.86 214.163   4
  -1  10   9 4003.41 210.536   4
  -1 -10   9 4262.71 213.442   5
   1  10  -9 3550.35 198.709   7
   1 -10  -9 3959.84 229.584  14
   1 -10  -9 4143.76 217.975  15
   1 -10  -9 4171.00 214.754  12
   1  10  -9 3868.32 204.541  10
   1 -10  -9 4139.88 206.587  10
  -1  10   9 4149.27 227.816   8
  -1 -10   8 1587.77 100.660   4
  -1 -10   8 1548.17 99.6286   5
   1  10  -8 1386.29 86.4659   7
   1 -10  -8 1624.79 97.8465   3
   1 -10  -8 1673.49 117.364  14
   1 -10  -8 1474.59 107.899  15
   1 -10  -8 1691.46 105.150  12
   1  10  -8 1531.58 91.7070  10
   1 -10  -8 1477.48 91.3292  10
   1  10  -7 600.895 55.9396   7
  -1 -10   7 806.229 64.6788   4
  -1 -10   7 885.155 62.2742   5
   1 -10  -7 886.524 67.9295   3
   1 -10  -7 894.071 80.9401  14
   1 -10  -7 819.740 73.2389  12
   1 -10  -7 860.039 79.3739  15
   1 -10  -7 855.637 60.7603  10
   1  10  -7 904.081 59.9801  10
  -1 -10   6 905.237 57.9645   5
  -1  10   6 843.930 75.1465   5
  -1 -10   6 915.623 63.8365   4
   1 -10  -6 964.401 68.1069   3
   1 -10  -6 859.730 83.9942  14
   1 -10  -6 1031.10 78.5920  12
   1 -10  -6 887.427 82.9761  15
   1 -10  -6 853.492 58.6078  10
   1  10  -6 847.809 58.2105  10
  -1  10   5 306.255 45.1572   5
   1 -10  -5 320.296 46.4858   3
   1 -10  -5 356.532 63.1814  15
  -1 -10   5 247.224 47.4452  15
   1  10  -5 245.494 32.0768  10
   1 -10  -5 362.176 55.7521  12
   1 -10  -5 293.558 32.5932  10
  -1  10   4 4591.44 226.503   5
   1 -10  -4 4988.46 232.645   3
   1 -10  -4 4758.20 245.211  15
  -1 -10   4 4472.07 238.715  15
   1 -10  -4 4573.97 224.312  10
   1 -10  -3 763.155 58.1947   3
  -1 -10   3 783.346 57.5644  13
   1 -10  -3 904.596 78.5693  15
  -1 -10   3 759.002 69.1456  15
  -1 -10   3 827.198 56.9486  11
   1 -10  -2 4366.22 207.329   3
   1 -10  -2 4017.15 219.415  15
  -1 -10   2 4179.24 217.795  15
   1 -10  -2 4245.22 218.973  12
  -1 -10   2 3978.82 209.495  13
  -1 -10   2 4007.71 208.455  11
   1 -10  -1 2287.81 117.513   3
  -1 -10   1 2030.71 120.263  13
   1 -10  -1 2276.38 127.083  13
   1 -10  -1 2296.26 132.648  15
   1 -10  -1 2324.72 131.139  12
  -1 -10   1 2060.90 117.380  11
   1 -10   0 5505.67 259.652   3
  -1 -10   0 4912.78 263.840  13
   1 -10   0 5242.82 265.621  13
   1 -10   0 5077.40 270.304  15
  -1 -10   0 5415.61 260.830  11
  -1 -10  -1 265.023 27.1621   3
   1 -10   1 333.988 42.9655  13
  -1 -10  -1 293.455 64.6533  15
  -1 -10  -1 264.170 45.5394  13
  -1 -10  -1 251.803 35.4888  11
   1 -10   1 292.264 39.3995  11
   1 -10   2 4211.39 212.389   4
  -1 -10  -2 4694.69 214.753   3
  -1 -10  -2 4223.33 227.712  13
  -1 -10  -2 4472.12 237.698  15
   1 -10   2 4350.85 222.003  13
  -1 -10  -2 4526.25 221.736  11
   1 -10   2 4569.23 222.811  11
   1 -10   3 496.951 46.5326   4
   1  10   3 454.720 38.5113   2
  -1 -10  -3 613.205 41.3792   3
   1 -10   3 554.333 47.8205  13
  -1 -10  -3 562.002 75.3520  15
  -1 -10  -3 568.877 47.5171  11
   1 -10   3 557.223 48.7660  11
   1 -10   4 2610.73 131.551   4
   1  10   4 2209.39 126.414   2
  -1 -10  -4 2529.74 122.992   3
   1 -10   4 2436.56 126.095   2
   1 -10   4 2548.88 126.716  13
  -1 -10  -4 2817.13 153.885  15
  -1 -10  -4 2747.12 152.275  14
   1 -10   4 2605.36 130.361  11
  -1 -10  -4 2781.18 129.092  11
   1  10   5 3068.00 163.210   4
   1 -10   5 3427.42 173.221   4
   1 -10   5 3175.66 168.668   2
   1  10   5 2869.25 168.703   2
  -1 -10  -5 3325.01 190.556  14
  -1 -10  -5 3459.59 189.992  15
  -1 -10  -5 3381.28 177.687  13
   1 -10   5 3311.44 167.663  11
  -1  10  -6 255.985 45.5555   7
   1  10   6 340.650 60.0070   2
   1 -10   6 333.165 64.4934   4
   1  10   6 307.672 50.4882   4
   1 -10   6 262.795 59.2728   2
  -1 -10  -6 270.630 76.4517  15
  -1 -10  -6 335.761 77.6533  14
   1 -10   6 273.598 42.4326  11
  -1  10  -7 1704.68 100.640   7
   1  10   7 1648.26 105.225   4
   1 -10   7 1452.10 112.985   4
  -1 -10  -7 1648.02 121.485  15
  -1 -10  -7 1894.76 135.056  14
   1  10   7 1716.13 112.788   2
   1 -10   7 1634.84 111.423   2
   1 -10   8 4721.26 261.166   4
   1  10   8 4911.89 255.707   4
  -1  10  -8 4698.07 247.656   7
  -1 -10  -8 5375.08 282.792  14
  -1 -10  -8 5174.92 270.612  15
   1  10   8 4727.64 261.083   2
   1 -10   8 5181.53 261.568   2
  -1  10  -9 2210.99 126.151   7
   1 -10   9 2004.71 146.555   4
   1  10   9 2376.89 140.771   4
  -1 -10  -9 2521.44 172.208  14
  -1 -10  -9 2337.00 151.221  15
   1 -10   9 2265.35 146.765   2
   1  10   9 2190.11 147.175   2
  -1  10 -10 122.978 46.2774   7
  -1 -10 -10 132.145 74.1691  15
  -1 -10 -10 135.604 96.0801  14
   1 -10  10 159.005 76.3398   2
   1  10  10 196.758 77.6910   2
   1 -10  10 193.226 76.9358   4
   1  10  10 132.413 68.7912   4
   1 -10  11 9495.99 481.082   4
   1  10  11 9657.12 476.764   4
  -1  10 -11 8637.97 462.953   7
   1  10  11 9188.71 482.319   2
   1 -10  11 9697.25 483.084   2
  -1 -10 -11 10385.5 508.188  14
  -1 -10 -11 10093.2 482.517  15
  -1  10 -12-26.5078 51.5664   7
   1 -10  12 52.6794 81.4877   2
   1  10  12 53.6781 83.4839   2
   1  10  12 13.0361 73.9619   4
   1 -10  12 44.5741 79.7069   4
  -1 -10 -12 42.6142 78.7016  15
  -1 -10 -12 89.9338 105.190  14
   1  10  12-58.7631 96.1625   8
  -1  10 -13 7849.21 451.744   7
   1  10  13 9894.11 471.516   4
   1 -10  13 9129.92 473.545   4
   1 -10  13 9322.88 473.304   2
   1  10  13 9032.94 475.353   2
  -1 -10 -13 10654.8 507.985  14
  -1 -10 -13 10077.8 471.769  15
   1  10  13 8632.13 470.092   8
   1 -10  14 35.2592 89.5333   2
   1 -10  14 21.4306 96.3765   4
   1  10  14-36.0393 96.5740   2
   1  10  14-3.94052 83.8456   4
  -1 -10 -14-7.09002 107.375  14
  -1 -10 -14 52.4160 71.1867  15
   1  10  14-95.2434 92.8067   8
   1  10  15 1071.82 122.141   4
   1 -10  15 1076.31 126.111   4
   1 -10  15 1297.97 135.014   2
   1  10  15 948.493 127.877   2
  -1 -10 -15 1153.96 110.428  15
  -1 -10 -15 1128.78 162.700  14
   1  10  15 941.993 121.709   8
   1  10  16 759.597 116.556   4
   1 -10  16 679.835 126.700   4
   1 -10  16 822.668 128.948   2
   1  10  16 636.985 125.824   2
  -1 -10 -16 724.522 97.5208  15
  -1 -10 -16 611.535 154.374  14
   1  10  17 28.5720 103.297   4
   1 -10  17-47.8554 104.379   2
   1  10  17-60.1436 111.284   2
   1 -10  17-88.3500 111.709   4
  -1 -10 -17 8.65216 134.526  14
   1 -10  18 541.190 135.434   4
  -1 -10 -18 416.693 164.759  14
   1 -10  19 105.439 115.267   4
  -1 -10 -19 65.7675 150.545  14
   1 -10  20 1412.98 144.330   4
   1 -10  20 1140.16 154.062   5
   1  10  20 1043.89 137.751   4
  -1 -10 -20 1351.59 181.768  14
   1 -10  21 73.4142 119.722   5
   1 -10  21 108.132 110.398   4
  -1 -10 -21 242.990 143.445  14
   1 -10  22 174.982 104.083   4
  -1 -10 -22 202.192 143.067  14
  -1  11  22 285.404 132.775   5
   1 -11 -22 343.172 101.561   3
  -1 -11  21 198.687 104.895   4
  -1  11  21 484.701 137.126   5
   1 -11 -21 386.661 94.0317   3
  -1  11  20 978.762 154.905   5
  -1 -11  20 1069.30 131.241   4
  -1 -11  20 1210.82 138.747   5
   1 -11 -20 1280.67 121.960   3
  -1 -11  19 479.636 112.112   5
  -1  11  19 408.535 128.507   5
  -1 -11  19 224.709 103.983   4
   1 -11 -19 368.850 91.3565   3
   1 -11 -19 156.940 127.510  14
  -1 -11  18 474.008 128.357   5
  -1 -11  18 481.986 122.740   4
  -1  11  18 350.213 144.583   5
   1 -11 -18 447.799 146.600  14
  -1 -11  17 538.092 116.266   5
  -1  11  17 376.734 131.685   5
  -1  11  17 567.676 109.491   4
  -1 -11  17 338.265 111.475   4
   1 -11 -17 410.210 128.248  14
  -1  11  16 2282.02 180.002   4
  -1 -11  16 2092.04 185.926   4
  -1 -11  16 2588.47 189.696   5
   1 -11 -16 2568.45 207.433  14
  -1 -11  15 898.838 112.445   5
  -1 -11  15 971.189 109.847   4
  -1  11  15 841.082 103.648   4
   1 -11 -15 879.111 86.9388  15
   1 -11 -15 944.777 135.418  14
  -1  11  14 1453.37 115.706   4
  -1 -11  14 1423.61 124.414   5
  -1 -11  14 1364.51 123.880   4
   1 -11 -14 1321.98 104.397  15
   1 -11 -14 1307.13 143.254  14
  -1  11  13 1716.91 121.921   4
  -1 -11  13 1683.26 127.533   5
  -1 -11  13 1636.03 125.291   4
   1 -11 -13 1599.03 113.043  15
   1 -11 -13 1808.04 149.527  14
  -1  11  13 1187.92 128.085   8
   1 -11 -13 1645.66 111.570  10
  -1 -11  12 1624.72 113.981   5
  -1  11  12 1362.26 105.803   4
  -1 -11  12 1405.15 112.262   4
   1 -11 -12 1572.63 137.170  14
   1 -11 -12 1201.81 104.380  15
   1  11 -12 1405.41 99.4504  10
   1 -11 -12 1441.13 98.7976  10
  -1  11  12 1076.91 121.642   8
  -1  11  11 54.8075 56.9623   4
  -1 -11  11 35.0416 60.2065   5
  -1 -11  11 103.225 64.3631   4
   1 -11 -11 102.896 56.1202   3
   1 -11 -11 52.3772 77.8594  14
   1 -11 -11-11.3361 58.9508  15
   1  11 -11-30.5836 49.5160  10
  -1  11  11 61.2128 83.0997   8
   1 -11 -11 37.2037 49.6141  10
   1  11 -10 289.568 36.7371   7
  -1 -11  10 161.050 57.6792   5
  -1 -11  10 339.254 61.1091   4
   1 -11 -10 168.334 54.4061   3
   1 -11 -10 224.826 77.4574  14
   1 -11 -10 205.584 64.0145  15
   1 -11 -10 109.974 48.1902  10
   1  11 -10 134.830 47.9149  10
  -1  11  10 234.256 86.0877   8
  -1 -11   9 3383.80 172.754   5
   1  11  -9 2920.16 163.874   7
  -1 -11   9 3328.48 176.130   4
   1 -11  -9 3490.38 175.987   3
   1 -11  -9 3024.90 192.552  14
   1 -11  -9 3086.99 182.526  15
   1  11  -9 3288.14 169.269  10
   1 -11  -9 3122.88 168.262  10
  -1  11   9 3091.15 194.937   8
  -1  11   8 1952.85 129.379   5
  -1 -11   8 2114.12 118.581   4
   1  11  -8 1841.21 111.016   7
  -1 -11   8 2085.42 113.343   5
   1 -11  -8 2048.95 117.927   3
   1 -11  -8 2067.16 130.716  15
   1 -11  -8 2321.36 129.349  12
   1 -11  -8 2157.52 137.282  14
   1 -11  -8 1875.64 111.924  10
   1  11  -8 1979.01 112.605  10
  -1 -11   7 13130.4 638.682   4
  -1  11   7 12871.5 643.115   5
  -1 -11   7 13347.6 634.276   5
   1 -11  -7 14083.6 641.366   3
   1 -11  -7 14014.9 651.440  12
   1 -11  -7 14048.5 655.380  14
   1 -11  -7 13486.3 652.243  15
   1  11  -7 12490.3 634.972  10
   1 -11  -7 13099.5 635.707  10
  -1  11   6 7322.54 372.939   5
   1 -11  -6 7991.34 374.707   3
   1 -11  -6 7664.61 386.260  15
   1 -11  -6 8087.85 386.079  12
   1 -11  -6 7424.97 367.543  10
  -1  11   5 770.096 53.8513   5
   1 -11  -5 741.327 62.6904   3
   1 -11  -5 819.716 76.5138  12
  -1 -11   5 784.506 67.4689  15
   1 -11  -5 888.408 82.0923  15
   1 -11  -4 45.2961 39.3866   3
   1 -11  -4 44.5768 9.95726   1
  -1 -11   4 24.3159 46.6138  15
   1 -11  -4 28.2284 59.2832  15
   1 -11  -3 91.5926 38.5348   3
  -1 -11   3 101.881 34.7593  13
  -1 -11   3 42.7744 49.5463  15
   1 -11  -3 59.4007 57.8254  15
   1 -11  -3 90.3671 38.5928  11
  -1 -11   3 73.6477 35.2495  11
   1 -11  -2 1507.23 81.7966   3
   1 -11  -2 1195.38 97.6753  15
   1 -11  -2 1269.44 91.8246  13
  -1 -11   2 1280.42 82.3308  13
  -1 -11   2 1208.29 93.3738  15
  -1 -11   2 1308.72 81.5659  11
   1 -11  -1 598.646 50.9787   3
   1 -11  -1 661.609 70.4515  15
   1 -11  -1 575.004 62.3422  13
  -1 -11   1 560.232 53.1224  13
  -1 -11   1 566.433 49.9432  11
   1 -11   0 12408.0 579.861   3
   1 -11   0 11623.0 586.752  13
   1 -11   0 12679.8 591.747  15
  -1 -11   0 11369.0 585.357  13
  -1 -11   0 12187.1 582.150  11
  -1 -11  -1 371.950 28.1692   3
  -1 -11  -1 276.655 47.6785  13
  -1 -11  -1 351.706 69.1295  15
   1 -11   1 345.076 47.1986  13
  -1 -11  -1 277.475 40.9281  11
   1 -11   1 256.258 43.5732  11
  -1 -11  -2 1307.70 68.5737   3
  -1 -11  -2 1311.81 103.670  15
  -1 -11  -2 1125.17 85.1078  13
   1 -11   2 1199.76 79.3737  13
  -1 -11  -2 1228.81 77.7888  11
   1 -11   2 1213.46 79.8766  11
   1 -11   3 2901.28 152.851   4
  -1 -11  -3 3144.91 155.993   3
   1 -11   3 3207.69 162.750  13
  -1 -11  -3 3325.37 183.574  15
  -1 -11  -3 3331.84 163.030  11
   1 -11   3 3316.06 164.491  11
   1 -11   4 624.845 50.0409   4
  -1 -11  -4 720.784 47.2819   3
   1 -11   4 539.356 48.1657  13
  -1 -11  -4 710.067 87.6655  15
  -1 -11  -4 604.083 52.6566  11
   1 -11   4 539.837 52.9849  11
   1 -11   5 730.723 44.4318   5
   1 -11   5 809.941 62.8746   4
   1  11   5 602.086 55.0843   2
   1 -11   5 724.598 53.1793   2
  -1 -11  -5 833.957 52.9137   3
  -1 -11  -5 756.964 72.0222  13
  -1 -11  -5 767.981 88.9607  15
   1 -11   5 731.854 58.3011  11
  -1 -11  -5 722.897 54.9278  11
   1 -11   6 3183.33 162.099   4
   1  11   6 2619.09 151.084   4
  -1  11  -6 3004.61 161.785   7
   1  11   6 2825.36 158.334   2
   1 -11   6 2930.44 157.766   2
  -1 -11  -6 3099.17 183.585  14
  -1 -11  -6 3366.68 183.404  15
  -1 -11  -6 3132.51 169.654  13
   1 -11   6 2962.11 157.947  11
  -1  11  -7 3156.73 168.663   7
   1 -11   7 3178.26 174.926   4
   1  11   7 3088.70 165.603   4
  -1 -11  -7 3421.96 196.002  14
  -1 -11  -7 3399.84 192.115  15
   1 -11   7 2940.56 170.369   2
   1  11   7 3035.28 172.431   2
   1  11   8 1988.42 115.356   4
  -1  11  -8 1760.44 110.789   7
   1 -11   8 2106.44 128.397   4
  -1 -11  -8 1814.69 135.236  15
  -1 -11  -8 1772.97 142.611  14
   1  11   8 1842.87 123.693   2
   1 -11   8 1916.40 121.237   2
  -1  11  -9 900.066 66.2169   7
   1  11   9 819.567 77.4639   4
   1 -11   9 802.928 88.3984   4
  -1 -11  -9 877.857 109.777  14
  -1 -11  -9 788.382 96.2580  15
   1  11   9 718.530 84.7608   2
   1 -11   9 731.640 83.0193   2
   1 -11  10 1914.74 137.520   4
  -1  11 -10 2020.36 119.187   7
   1  11  10 2039.29 131.681   4
  -1 -11 -10 2304.91 148.222  15
  -1 -11 -10 2232.45 164.035  14
   1  11  10 1824.63 137.017   2
   1 -11  10 2031.03 136.015   2
  -1  11 -11 592.075 64.0948   7
  -1 -11 -11 785.867 115.201  14
  -1 -11 -11 656.666 96.6567  15
   1 -11  11 601.208 88.2236   2
   1  11  11 674.837 86.2794   4
   1 -11  11 683.813 95.0517   4
   1  11  11 691.209 91.9256   2
  -1  11 -12 254.951 55.9422   7
   1 -11  12 362.140 87.7142   2
   1  11  12 254.449 85.6650   2
   1 -11  12 314.018 84.8832   4
   1  11  12 314.074 79.8730   4
  -1 -11 -12 342.540 84.7743  15
  -1 -11 -12 294.249 107.567  14
   1  11  13 692.831 106.475   2
   1 -11  13 836.605 103.747   4
   1 -11  13 628.888 101.374   2
   1  11  13 626.069 94.3408   4
  -1 -11 -13 951.417 133.036  14
  -1 -11 -13 597.577 95.7686  15
   1  11  13 527.601 108.508   8
   1 -11  14 623.909 106.240   2
   1  11  14 682.154 99.5298   4
   1 -11  14 585.754 106.383   4
   1  11  14 587.962 101.861   2
  -1 -11 -14 783.884 97.7866  15
  -1 -11 -14 590.260 136.112  14
   1  11  14 421.888 108.354   8
   1 -11  15-77.0735 94.8274   4
   1 -11  15-32.0246 93.5198   2
   1  11  15 75.7175 102.952   2
   1  11  15 8.05173 86.3938   4
  -1 -11 -15 28.0124 77.3442  15
  -1 -11 -15 154.206 133.959  14
   1  11  15 128.117 102.049   8
   1  11  16 1188.41 136.049   4
   1 -11  16 1399.55 149.478   4
   1  11  16 1374.31 145.155   2
  -1 -11 -16 1406.62 127.087  15
  -1 -11 -16 1633.26 184.253  14
   1  11  17 720.513 132.435   4
   1 -11  17 927.244 140.681   4
  -1 -11 -17 1057.65 177.071  14
   1 -11  18 5.22910 132.032   4
  -1 -11 -18 81.2316 158.612  14
   1 -11  19 167.434 117.142   5
   1 -11  19-91.1806 108.399   4
  -1 -11 -19 65.3787 138.052  14
  -1 -11 -19 16.0460 68.9517  13
   1 -11  20 212.314 110.560   4
  -1 -11 -20 28.4828 137.382  14
   1 -11  21 98.0653 102.359   4
  -1 -11 -21-142.021 139.609  14
   1 -12 -21-39.0709 90.8995   3
   1 -12 -20 38.1119 89.4409   3
   1 -12 -19 180.605 90.6086   3
  -1 -12  19 148.412 97.7510   4
  -1  12  19 24.0996 117.124   5
  -1  12  18 23.1921 125.058   5
  -1 -12  18 156.571 104.850   4
   1 -12 -18 94.5303 87.9067   3
   1 -12 -18 79.9434 117.869  14
  -1  12  17 513.336 137.889   5
  -1 -12  17 678.970 115.509   4
  -1 -12  17 816.802 117.976   5
   1 -12 -17 794.341 108.831   3
   1 -12 -17 754.548 142.836  14
  -1 -12  16 62.3777 84.9617   5
  -1 -12  16-32.8766 89.4788   4
  -1  12  16-88.3896 112.082   5
   1 -12 -16 6.60409 102.587  14
   1 -12 -16-23.4920 78.7635   3
  -1  12  15 72.8244 106.023   5
  -1 -12  15 168.415 82.0835   5
  -1 -12  15 45.7215 79.7754   4
   1 -12 -15 146.092 74.1955   3
   1 -12 -15-36.8999 105.146  14
   1 -12 -15 160.220 63.4461  15
  -1  12  14 6983.24 374.621   5
  -1 -12  14 7370.27 362.457   4
  -1 -12  14 7283.39 359.437   5
   1 -12 -14 7873.69 357.750   3
   1 -12 -14 6815.03 383.161  14
   1 -12 -14 5986.46 350.941  15
  -1  12  14 5568.05 359.208   8
  -1 -12  13 234.565 71.5304   4
  -1 -12  13 276.476 69.3654   5
  -1  12  13 259.713 99.6272   5
   1 -12 -13 318.061 69.8373   3
   1 -12 -13 241.981 68.0893  15
   1 -12 -13 248.096 98.4370  14
  -1  12  13 115.377 92.5394   8
  -1  12  12 4042.44 242.383   5
  -1 -12  12 4247.51 225.927   5
  -1 -12  12 4435.50 231.190   4
   1 -12 -12 4738.92 229.647   3
   1 -12 -12 3807.68 226.851  15
   1 -12 -12 4205.05 250.023  14
  -1  12  12 3439.55 237.010   8
  -1 -12  11 352.774 58.7316   5
  -1 -12  11 423.992 64.0125   4
  -1  12  11 336.473 86.0147   5
   1 -12 -11 323.106 67.8782   3
   1 -12 -11 368.944 84.8248  14
   1 -12 -11 406.123 70.2164  15
  -1  12  11 353.586 91.3990   8
  -1  12  10 4108.58 235.017   5
  -1 -12  10 4315.24 220.229   5
  -1 -12  10 4452.69 226.544   4
   1  12 -10 3700.62 213.150   7
   1 -12 -10 4788.74 227.859   3
   1 -12 -10 4624.36 246.866  14
   1 -12 -10 4500.63 236.684  15
  -1  12  10 4215.64 245.267   8
   1  12  -9 629.157 50.7685   7
  -1 -12   9 543.773 59.5165   4
  -1 -12   9 505.254 51.5292   5
  -1  12   9 626.395 79.3690   5
   1 -12  -9 588.259 65.5691   3
   1 -12  -9 570.162 74.6379  15
   1 -12  -9 697.827 83.4670  14
  -1  12   9 548.544 97.2844   8
  -1  12   8 85.4565 54.5238   5
   1  12  -8-15.5982 36.6405   7
  -1 -12   8 104.809 28.9872   5
   1 -12  -8 139.959 63.1634  15
   1 -12  -8 106.017 50.0374   3
  -1  12   7 1546.56 104.409   5
   1 -12  -7 1932.90 121.741  15
   1 -12  -7 1883.74 107.609   3
  -1  12   6 2068.52 113.970   5
   1 -12  -6 2211.50 121.205   3
   1 -12  -6 2100.30 137.140  15
   1 -12  -5 493.558 49.6181   3
   1 -12  -5 381.824 23.6514   1
  -1 -12   5 454.322 57.9631  15
   1 -12  -4 115.182 40.3924   3
  -1 -12   4 45.8467 47.6150  15
   1 -12  -4 5.19477 58.1808  15
  -1 -12   4 43.3180 35.6892  11
   1 -12  -4 69.6173 39.8023  11
   1 -12  -3 156.314 41.1801   3
  -1 -12   3 128.448 37.0994  13
   1 -12  -3 141.589 57.0844  13
  -1 -12   3 47.9289 50.7020  15
   1 -12  -3 148.070 61.0469  15
   1 -12  -3 134.911 41.9696  11
  -1 -12   3 137.292 39.1376  11
   1 -12  -2 5726.58 281.499   3
  -1 -12   2 5772.02 285.566  13
   1 -12  -2 5747.49 295.968  15
   1 -12  -2 5469.60 292.356  13
  -1 -12   2 5605.73 293.686  15
  -1 -12   2 5724.75 283.872  11
   1 -12  -1 4909.21 244.158   3
   1 -12  -1 4731.66 254.204  13
   1 -12  -1 5270.89 259.643  15
  -1 -12   1 4901.53 250.059  13
  -1 -12   1 4844.42 246.760  11
   1 -12   0 2829.30 153.441  15
   1 -12   0 2500.81 143.323  13
  -1 -12   0 2430.72 141.391  13
  -1 -12   0 2584.74 137.842  11
   1 -12   1 177.557 41.9009  13
  -1 -12  -1 107.414 41.2808  13
  -1 -12  -1 153.739 36.3726  11
  -1 -12  -2 96.5746 25.8234   3
  -1 -12  -2 68.4510 49.0662  13
  -1 -12  -2 137.604 67.7156  15
   1 -12   2 35.4148 36.3614  13
   1 -12   2 56.3357 38.7384  11
  -1 -12  -2 63.2482 35.1121  11
  -1 -12  -3 931.716 57.6349   3
   1 -12   3 896.208 65.5543  13
  -1 -12  -3 946.806 89.1668  15
  -1 -12  -3 969.127 66.0471  11
   1 -12   3 1003.55 68.4668  11
   1 -12   4 2448.13 128.046   4
  -1 -12  -4 2586.69 132.343   3
   1 -12   4 2600.09 138.207  13
  -1 -12  -4 2716.60 163.285  15
  -1 -12  -4 2666.23 139.976  11
   1 -12   4 2699.03 141.300  11
   1 -12   5 1149.79 75.1477   4
  -1 -12  -5 1296.39 75.0761   3
  -1 -12  -5 1396.64 111.347  15
   1 -12   5 1254.29 82.9611  11
  -1 -12  -5 1253.19 79.0776  11
   1 -12   6 4435.77 236.956   4
  -1  12  -6 4763.75 242.671   7
  -1 -12  -6 4852.20 234.993   3
  -1 -12  -6 5030.44 253.765  13
  -1 -12  -6 4576.58 260.108  15
   1 -12   6 4310.70 239.412  11
  -1 -12  -6 4908.32 238.930  11
  -1  12  -7 65.4075 45.6797   7
   1 -12   7 31.1691 35.2298   5
   1 -12   7 53.4442 49.1431   4
  -1 -12  -7 60.6334 39.3026   3
  -1 -12  -7 96.0557 75.2558  15
  -1 -12  -7 28.9915 55.9980  13
  -1 -12  -7 19.7130 72.4732  14
   1 -12   7 23.9114 39.5917  11
  -1 -12  -7 33.8983 37.0575  11
  -1  12  -8 3312.68 178.253   7
   1 -12   8 3327.88 183.752   4
   1 -12   8 3199.49 176.012   5
  -1 -12  -8 3797.80 206.073  15
  -1 -12  -8 3695.86 210.326  14
  -1 -12  -8 3414.57 192.487  13
   1 -12   8 3459.05 182.109   2
   1  12   8 3034.94 181.585   2
   1 -12   9 741.531 76.8916   4
  -1  12  -9 649.426 61.7161   7
  -1 -12  -9 739.036 106.617  14
  -1 -12  -9 732.098 97.0805  15
   1  12   9 582.771 74.6986   2
   1 -12   9 590.599 71.7162   2
  -1  12 -10 3083.50 173.069   7
   1 -12  10 3423.44 188.490   4
  -1 -12 -10 3457.89 204.478  15
  -1 -12 -10 3493.43 217.198  14
   1  12  10 2855.52 185.077   2
   1 -12  10 3324.21 186.588   2
  -1  12 -11 229.061 51.4460   7
  -1 -12 -11 238.268 103.578  14
  -1 -12 -11 115.360 80.7309  15
   1 -12  11 268.583 70.2694   2
   1  12  11 131.473 75.0981   2
   1 -12  11 326.962 77.4564   4
  -1  12 -12 158.544 53.8083   7
   1 -12  12 229.242 81.1228   4
   1 -12  12 342.680 80.7528   2
   1  12  12 311.752 85.4870   2
  -1 -12 -12 141.507 97.9173  14
  -1 -12 -12 379.054 87.1549  15
   1 -12  13 85.9359 78.8932   2
   1 -12  13 148.419 86.0642   4
   1  12  13 142.463 86.8550   2
  -1 -12 -13 86.5750 112.988  14
  -1 -12 -13 53.4549 75.2290  15
   1 -12  14 20.6395 88.7404   4
  -1 -12 -14 171.178 113.883  14
  -1 -12 -14 16.6171 76.8186  15
   1  12  14-112.666 106.620   8
  -1 -12 -15 1988.20 192.644  14
  -1 -12 -15 2028.32 149.040  15
   1  12  15 1749.79 163.884   8
   1 -12  16 204.095 101.818   5
   1 -12  16 190.285 98.2350   4
  -1 -12 -16 248.607 83.3702  15
  -1 -12 -16 373.944 138.895  14
   1 -12  17 33.8230 100.224   4
  -1 -12 -17 42.6997 130.511  14
  -1 -12 -17 12.6848 72.4374  13
   1 -12  18 260.475 110.450   4
  -1 -12 -18 274.688 86.6242  13
   1 -12  19 158.356 106.147   4
  -1 -12 -19-27.1329 136.016  14
   1 -12  20 289.015 103.720   4
  -1 -12 -20 264.045 139.032  14
  -1 -12 -21 90.2129 130.721  14
   1 -13 -21 170.397 91.9070   3
   1 -13 -20 68.4602 85.8966   3
   1 -13 -19 144.372 93.1575   3
   1 -13 -18 377.986 138.399   3
  -1  13  18 29770.5 359.082   8
  -1 -13  17 83.2373 83.9231   4
   1 -13 -17 40.4364 108.206  14
   1 -13 -17 93.4883 83.9523   3
  -1 -13  16 46.8902 79.4614   4
   1 -13 -16 14.0724 80.4962   3
   1 -13 -16-64.1893 103.852  14
  -1 -13  15 119.830 76.9066   4
   1 -13 -15 183.811 80.3106   3
   1 -13 -15 194.040 108.175  14
  -1  13  15 452.449 101.770   8
  -1  13  14 688.459 112.431   5
  -1 -13  14 744.573 88.3294   4
   1 -13 -14 896.794 93.0905   3
   1 -13 -14 748.710 115.056  14
   1 -13 -14 438.027 80.6909  15
  -1  13  14 475.225 102.551   8
  -1 -13  13 2446.75 152.494   4
  -1  13  13 2485.76 169.710   5
   1 -13 -13 2732.00 156.879   3
   1 -13 -13 2170.19 173.739  14
   1 -13 -13 2288.97 152.098  15
  -1  13  13 2037.19 167.705   8
  -1  13  12 1171.67 114.100   5
  -1 -13  12 1140.07 93.3864   4
   1 -13 -12 1204.60 95.0763   3
   1 -13 -12 979.199 100.626  15
   1 -13 -12 1092.77 114.463  14
  -1  13  12 960.235 118.960   8
  -1  13  11-5.97371 70.7493   5
   1 -13 -11 40.4175 61.2759   3
   1 -13 -11 53.2748 66.5863  15
   1 -13 -11-35.3957 79.5376  14
  -1  13  11-19.6266 91.2659   8
   1 -13 -10 6521.92 298.747   3
   1 -13 -10 6321.15 309.042  15
  -1  13  10 5896.38 317.191   8
   1  13  -9 1276.77 82.7802   7
   1 -13  -9 1444.47 93.9544   3
   1 -13  -9 1303.99 109.954  15
  -1  13   9 1178.43 124.790   8
   1 -13  -8 1025.64 76.4906   3
   1 -13  -8 1195.42 95.3237  15
   1 -13  -7 892.098 71.2882   3
   1 -13  -7 879.523 90.9977  15
   1 -13  -6 2126.50 122.357   3
   1 -13  -6 2138.33 141.601  15
   1 -13  -6 2208.75 127.686  11
   1 -13  -5 86.7438 42.4170   3
  -1 -13   5 90.8920 49.9436  15
   1 -13  -5 20.4139 64.0821  15
   1 -13  -5 46.5560 40.9621  11
   1 -13  -4 1328.10 86.7672   3
   1 -13  -4 1409.90 105.516  13
  -1 -13   4 1381.14 99.4601  15
   1 -13  -4 1479.80 109.934  15
   1 -13  -4 1469.98 92.8500  11
  -1 -13   4 1505.91 90.4889  11
   1 -13  -3 4920.97 234.352   3
   1 -13  -3 4550.11 247.467  13
  -1 -13   3 4516.99 237.151  13
   1 -13  -3 4787.79 251.285  15
  -1 -13   3 4477.66 244.335  15
   1 -13  -3 4869.79 239.163  11
  -1 -13   3 4268.49 235.702  11
   1 -13  -2-9.48317 37.0940   3
   1 -13  -2 21.9033 50.4557  13
  -1 -13   2-41.9857 55.2575  15
  -1 -13   2 47.9313 38.3804  13
   1 -13  -2-2.67356 60.9272  15
   1 -13  -2 26.8099 38.5712  11
  -1 -13   2 35.4568 35.8481  11
   1 -13  -1 1693.77 97.2217   3
  -1 -13   1 1480.95 115.070  15
  -1 -13   1 1681.84 104.322  13
   1 -13  -1 1738.84 109.003  13
   1 -13  -1 1766.44 117.122  15
  -1 -13   1 1766.71 101.854  11
   1 -13   0 966.809 83.2783  15
  -1 -13   0 1042.95 75.5840  13
   1 -13   0 950.288 73.2161  13
  -1 -13   0 856.689 65.8517  11
   1 -13   1 830.447 67.8048  13
  -1 -13  -1 866.594 71.0134  13
  -1 -13  -1 937.813 64.6506  11
  -1 -13  -2 818.903 50.5048   3
   1 -13   2 861.608 66.3173  13
  -1 -13  -2 872.117 86.9330  15
  -1 -13  -2 1008.06 74.8929  13
  -1 -13  -2 887.175 64.9803  11
  -1 -13  -3 1400.78 76.3870   3
  -1 -13  -3 1429.07 111.290  15
   1 -13   3 1293.93 85.7404  13
   1 -13   3 1280.13 88.3763  11
  -1 -13  -3 1424.07 86.6185  11
  -1 -13  -4 5455.67 264.112   3
   1 -13   4 5251.02 269.716  13
  -1 -13  -4 5594.81 290.919  15
  -1 -13  -4 5403.29 272.395  11
   1 -13   4 5276.71 272.399  11
  -1 -13  -5 945.081 60.2327   3
  -1 -13  -5 892.040 96.7404  15
   1 -13   5 896.447 68.3470  11
  -1 -13  -5 887.578 68.0201  11
  -1  13  -6 197.398 54.1872   7
   1 -13   6 205.624 37.8702   4
  -1 -13  -6 277.246 40.0024   3
  -1 -13  -6 305.296 77.6006  15
  -1 -13  -6 253.170 62.6125  13
   1 -13   6 310.496 47.1742  11
  -1 -13  -6 311.828 44.7619  11
  -1  13  -7 1322.27 96.3218   7
   1 -13   7 1510.78 91.3595   4
  -1 -13  -7 1516.67 90.1561   3
  -1 -13  -7 1472.74 122.290  15
  -1 -13  -7 1532.42 112.201  13
  -1 -13  -7 1429.28 92.3233  11
   1 -13   7 1440.91 95.6624  11
   1 -13   8 4454.31 241.976   4
  -1  13  -8 4336.73 242.558   7
  -1 -13  -8 4980.55 240.334   3
  -1 -13  -8 4706.96 272.111  14
  -1 -13  -8 4731.45 257.996  13
  -1 -13  -8 4974.52 267.181  15
  -1 -13  -8 4847.01 243.301  11
   1 -13   9 2723.35 160.631   4
  -1  13  -9 2646.86 155.689   7
  -1 -13  -9 2932.24 155.319   3
  -1 -13  -9 2836.61 190.711  14
  -1 -13  -9 2687.98 172.896  13
  -1 -13  -9 2883.75 184.765  15
  -1 -13  -9 2956.97 156.958  11
  -1  13 -10 5204.69 294.657   7
   1 -13  10 5756.91 303.836   4
  -1 -13 -10 6282.58 323.918  15
  -1 -13 -10 6769.05 340.491  14
  -1 -13 -10 6305.91 316.046  13
  -1  13 -11 8.85008 49.9623   7
  -1 -13 -11 22.7574 64.2328  13
  -1 -13 -11 129.867 80.1485  15
  -1 -13 -11 74.7124 94.8053  14
   1 -13  11 59.5708 67.1771   4
  -1  13 -12-7.08124 52.3133   7
   1 -13  12 85.6872 70.0614   4
  -1 -13 -12 68.3456 102.310  14
  -1 -13 -12-4.27249 80.5643  15
  -1 -13 -12-31.5855 68.4018  13
   1 -13  13 474.400 87.7504   4
  -1 -13 -13 401.199 81.8633  13
  -1 -13 -13 455.717 120.402  14
  -1 -13 -13 466.992 95.0512  15
   1 -13  14 73.6739 81.8075   4
  -1 -13 -14-12.6704 69.6578  13
  -1 -13 -14 51.3019 76.5502  15
  -1 -13 -14-92.7791 113.955  14
   1 -13  15 95.2778 85.2655   4
  -1 -13 -15 99.6526 72.4358  13
  -1 -13 -15 118.174 85.1910  15
  -1 -13 -15 38.1178 119.725  14
   1  13  15-27.4722 102.845   8
   1 -13  16 512.207 100.746   4
  -1 -13 -16 453.131 84.3085  13
  -1 -13 -16 401.383 85.8829  15
  -1 -13 -16 521.616 139.937  14
   1 -13  17 251.677 95.9177   4
  -1 -13 -17 149.404 77.8523  13
  -1 -13 -17 192.660 138.908  14
  -1 -13 -18 657.689 168.858  14
  -1 -13 -18 858.055 129.882  13
  -1 -13 -19 39.1419 90.4020   3
  -1 -13 -19 43.7968 132.978  14
  -1 -13 -20 155.932 81.1638   3
  -1 -13 -20-69.8125 128.744  14
   1 -14 -20 370.271 96.4035   3
   1 -14 -19 414.441 99.5801   3
   1 -14 -18 471.977 101.035   3
   1 -14 -17 1083.16 116.195   3
   1 -14 -16 313.360 89.6557   3
   1 -14 -16 311.877 110.122  14
   1 -14 -15 842.873 98.0189   3
   1 -14 -15 941.734 124.445  14
  -1  14  15 604.678 111.860   8
   1 -14 -14-12.5324 75.3379   3
   1 -14 -14 16.8170 93.4637  14
   1 -14 -14 3.55236 67.9482  15
  -1  14  14-117.611 93.8956   8
   1 -14 -13 1697.47 133.853  15
  -1  14  13 1533.78 149.234   8
   1 -14 -12 34.6084 62.8400   3
   1 -14 -12 43.4497 65.9641  15
  -1  14  12 25.1581 94.9325   8
   1 -14 -11 2304.69 139.535   3
   1 -14 -11 2108.89 146.952  15
  -1  14  11 2036.08 163.641   8
   1 -14 -10 3590.11 186.338   3
   1 -14 -10 3072.20 198.820  15
  -1  14  10 3129.04 209.379   8
   1  14  -9 3161.52 181.553   7
   1 -14  -9 3714.95 190.010   3
   1 -14  -9 3648.04 205.705  15
  -1  14   9 3613.43 218.986   8
   1  14  -8-17.4555 41.3433   7
   1 -14  -8 102.373 52.0760   3
   1 -14  -8 20.5631 67.0786  15
  -1  14   8 174.770 89.5283   8
   1 -14  -7 116.123 47.4419   3
   1 -14  -7 106.877 67.2834  15
   1 -14  -7 112.533 47.7640  11
   1 -14  -6 9220.08 446.906   3
   1 -14  -6 9068.36 463.387  15
   1 -14  -6 8964.96 451.903  11
   1 -14  -5 338.581 49.1576   3
   1 -14  -5 374.649 71.3445  13
   1 -14  -5 366.706 71.1574  15
  -1 -14   5 426.118 52.6950  11
   1 -14  -5 452.815 55.8673  11
   1 -14  -4 15127.2 689.036   3
  -1 -14   4 13377.3 697.822  15
   1 -14  -4 14811.7 705.838  15
   1 -14  -4 14015.1 703.827  13
   1 -14  -4 14540.5 694.286  11
  -1 -14   4 13570.5 691.556  11
   1 -14  -3 2619.34 127.436   3
  -1 -14   3 2063.31 129.292  13
  -1 -14   3 2139.84 139.554  15
   1 -14  -3 2275.41 140.884  13
   1 -14  -3 2144.79 146.476  15
   1 -14  -3 2422.29 133.067  11
  -1 -14   3 2201.08 129.391  11
   1 -14  -2 4082.97 198.518   3
  -1 -14   2 3711.06 214.021  15
  -1 -14   2 3794.57 204.113  13
   1 -14  -2 3904.98 212.625  13
   1 -14  -2 3707.22 216.168  15
   1 -14  -2 3957.27 205.332  11
  -1 -14   2 3798.39 202.333  11
  -1 -14   1 2320.61 130.237  13
  -1 -14   1 2103.99 139.891  15
   1 -14  -1 2263.74 142.235  15
   1 -14  -1 2148.86 133.010  13
  -1 -14   1 2254.54 126.131  11
  -1 -14   0 2646.29 148.081  13
   1 -14   0 2634.12 149.622  13
   1 -14   0 2555.91 159.650  15
  -1 -14   0 2649.71 144.869  11
  -1 -14  -1 4583.47 236.803  13
   1 -14   1 4285.05 233.594  13
  -1 -14  -1 4642.52 232.627  11
  -1 -14  -2 15066.6 724.331  15
   1 -14   2 13851.6 710.479  13
  -1 -14  -2 14820.1 716.218  13
  -1 -14  -2 15118.7 709.939  11
  -1 -14  -3 7427.71 353.620   3
  -1 -14  -3 7239.75 381.518  15
  -1 -14  -3 7108.60 371.671  13
   1 -14   3 6738.81 363.123  13
   1 -14   3 7554.47 366.364  11
  -1 -14  -3 7765.11 365.553  11
  -1 -14  -4 2610.81 136.619   3
   1 -14   4 2796.99 145.724  13
  -1 -14  -4 2628.19 168.433  15
   1 -14   4 2573.24 147.815  11
  -1 -14  -4 2693.07 146.971  11
  -1 -14  -5 2108.45 112.181   3
  -1 -14  -5 2339.16 147.310  15
  -1 -14  -5 1983.91 120.428  11
   1 -14   5 1959.22 121.079  11
  -1  14  -6 209.365 57.8728   7
  -1 -14  -6 326.442 40.9521   3
  -1 -14  -6 290.864 81.1688  15
  -1 -14  -6 251.167 62.4145  13
  -1 -14  -6 302.936 47.8260  11
   1 -14   6 247.666 47.1240  11
  -1  14  -7 2330.23 145.560   7
  -1 -14  -7 2597.72 136.446   3
  -1 -14  -7 2436.69 166.072  15
  -1 -14  -7 2549.22 158.191  13
  -1 -14  -7 2572.73 141.805  11
  -1  14  -8 7199.96 384.854   7
  -1 -14  -8 7909.56 380.540   3
  -1 -14  -8 7476.42 405.729  15
  -1 -14  -8 7734.54 400.218  13
  -1 -14  -8 8012.74 385.364  11
  -1  14  -9 1385.80 100.756   7
  -1 -14  -9 1597.88 100.953   3
  -1 -14  -9 1642.76 132.919  15
  -1 -14  -9 1551.82 119.928  13
  -1 -14  -9 1825.94 105.116  11
  -1  14 -10 119.192 48.7739   7
  -1 -14 -10 2.03776 49.2394   3
  -1 -14 -10 21.1943 82.2124  15
  -1 -14 -10-3.86181 66.8284  13
  -1 -14 -10-16.2729 95.9672  14
  -1 -14 -10 25.1382 45.4368  11
  -1  14 -11 678.102 73.4501   7
  -1 -14 -11 697.273 76.5925   3
  -1 -14 -11 769.940 93.4987  13
  -1 -14 -11 687.133 102.753  15
  -1 -14 -11 816.946 120.610  14
  -1 -14 -11 843.321 72.3478  11
  -1 -14 -12 1989.23 118.390   3
  -1 -14 -12 1540.68 128.220  13
  -1 -14 -12 1703.69 137.189  15
  -1 -14 -12 1599.82 157.116  14
  -1 -14 -12 1646.79 109.014  11
   1  14  12 1197.63 153.593   8
  -1 -14 -13 1231.07 100.421   3
  -1 -14 -13 1050.71 142.523  14
  -1 -14 -13 1096.21 110.198  13
  -1 -14 -13 1012.71 116.931  15
  -1 -14 -14 747.807 85.3447   3
  -1 -14 -14 830.369 135.186  14
  -1 -14 -14 783.165 98.8793  13
  -1 -14 -14 531.413 100.234  15
  -1 -14 -15 138.224 71.9827   3
  -1 -14 -15 230.538 86.4672  15
  -1 -14 -15 120.123 117.951  14
  -1 -14 -15 89.8858 73.9301  13
   1  14  15-158.608 113.078   8
  -1 -14 -16 424.994 89.0200   3
  -1 -14 -16 311.857 88.3662  15
  -1 -14 -16 241.093 77.6001  13
  -1 -14 -16 423.821 129.403  14
  -1 -14 -17 527.531 100.491   3
  -1 -14 -17 448.220 91.1043  13
  -1 -14 -17 674.987 138.317  14
  -1 -14 -18 139.682 87.9224   3
  -1 -14 -18 125.026 130.829  14
  -1 -14 -19-39.6680 100.379   3
  -1 -14 -19 33.2799 133.208  14
  -1 -14 -20 258.716 135.610   3
   1  14  20 48185.6 442.231   8
   1 -15 -19 531.351 99.9926   3
   1 -15 -19 306.519 88.1727  13
   1 -15 -18 131.791 89.2704   3
   1 -15 -18 36.9321 79.2441  13
   1 -15 -17 2168.06 155.284   3
   1 -15 -16 98.1298 93.8613   3
  -1  15  16 4008.04 162.028   8
   1 -15 -15 379.173 85.6480   3
  -1  15  15 366.455 102.468   8
   1 -15 -14 1030.09 98.4011   3
   1 -15 -14 695.017 87.8475  15
   1 -15 -13 118.081 70.2396   3
   1 -15 -13 64.8872 66.9265  15
  -1  15  13-66.6567 96.6181   8
   1 -15 -12 291.803 71.3277   3
   1 -15 -12 336.579 81.3791  15
  -1  15  12 342.117 107.165   8
   1 -15 -11 991.683 88.3607   3
   1 -15 -11 782.038 102.207  15
  -1  15  11 1068.06 124.461   8
   1 -15 -10 1734.20 113.735   3
   1 -15 -10 1708.13 129.001  15
  -1  15  10 1504.41 142.703   8
   1 -15  -9 2368.22 132.351   3
   1 -15  -9 2287.93 151.268  15
  -1  15   9 2187.22 165.674   8
   1 -15  -9 2532.49 138.304  11
   1  15  -8-2.10769 43.8127   7
   1 -15  -8 44.0243 50.5391   3
   1 -15  -8 103.164 71.0315  15
   1 -15  -8 160.530 51.9884  11
  -1  15   8 229.152 97.6379   8
   1 -15  -7 1936.43 114.668   3
   1 -15  -7 1785.34 135.397  13
   1 -15  -7 1836.52 136.092  15
   1 -15  -7 1877.85 119.828  11
   1 -15  -6 1386.89 92.1397   3
   1 -15  -6 1457.76 116.843  15
   1 -15  -6 1339.10 111.478  13
   1 -15  -6 1475.69 98.6806  11
   1 -15  -5 74.9712 44.2136   3
   1 -15  -5 41.2641 62.2780  13
   1 -15  -5-34.5212 66.6126  15
   1 -15  -5 90.1594 45.9102  11
  -1 -15   5 59.7485 42.9808  11
   1 -15  -4 481.157 51.3004   3
   1 -15  -4 355.486 74.5798  15
  -1 -15   4 337.162 63.9017  15
   1 -15  -4 358.866 67.6278  13
  -1 -15   4 360.231 51.1007  11
   1 -15  -4 412.156 54.8890  11
   1 -15  -3 814.845 65.4575   3
   1 -15  -3 919.073 90.8035  15
   1 -15  -3 837.731 82.5027  13
  -1 -15   3 792.363 82.6930  15
  -1 -15   3 871.320 69.4479  11
   1 -15  -3 1029.41 75.5885  11
   1 -15  -2 5798.18 291.955   3
   1 -15  -2 6156.48 313.879  15
  -1 -15   2 5776.83 310.021  15
  -1 -15   2 6013.83 300.604  13
   1 -15  -2 6046.17 308.389  13
  -1 -15   2 5777.02 298.393  11
   1 -15  -2 5871.91 300.859  11
   1 -15  -1 343.808 68.9186  15
  -1 -15   1 322.545 69.0756  15
  -1 -15   1 281.550 49.6913  13
   1 -15  -1 297.777 57.2331  13
   1 -15  -1 248.602 49.5639  11
  -1 -15   1 285.065 46.6335  11
   1 -15   0 3770.06 212.281  15
  -1 -15   0 3816.73 203.473  13
   1 -15   0 3506.31 202.435  13
  -1 -15   0 3964.73 199.649  11
   1 -15   1 906.362 76.2143  13
  -1 -15  -1 998.781 79.2589  13
  -1 -15  -1 973.716 73.1781  11
  -1 -15  -2 57.3875 70.6800  15
  -1 -15  -2 2.58954 45.6365  13
   1 -15   2 23.4976 39.5672  13
  -1 -15  -2 37.4852 40.4271  11
  -1 -15  -3 2014.29 125.442  13
  -1 -15  -3 1895.92 138.548  15
   1 -15   3 1898.41 116.048  13
  -1 -15  -3 2081.19 117.902  11
  -1 -15  -4 394.682 79.0796  15
   1 -15   4 314.831 47.8182  13
   1 -15   4 317.902 50.4951  11
  -1 -15  -4 408.992 52.0788  11
  -1 -15  -5 7874.82 430.706  15
   1 -15   5 8174.43 414.355  11
  -1 -15  -5 8700.57 414.551  11
  -1  15  -6 1202.80 93.9618   7
  -1 -15  -6 1290.96 79.1852   3
  -1 -15  -6 1222.94 115.708  15
   1 -15   6 1291.02 89.6462  11
  -1 -15  -6 1288.00 88.6420  11
  -1  15  -7 790.104 76.7242   7
  -1 -15  -7 822.269 63.3396   3
  -1 -15  -7 818.127 103.201  15
  -1 -15  -7 974.221 89.2086  13
  -1 -15  -7 804.767 70.8084  11
  -1  15  -8 1306.79 94.9726   7
  -1 -15  -8 1447.73 88.5892   3
  -1 -15  -8 1303.19 125.070  15
  -1 -15  -8 1269.95 109.461  13
  -1 -15  -8 1404.65 94.7035  11
  -1  15  -9 65.8928 50.1663   7
  -1 -15  -9 20.1670 46.0393   3
  -1 -15  -9 73.0576 83.8312  15
  -1 -15  -9 42.3372 64.5959  13
  -1 -15  -9 47.0812 47.7209  11
  -1 -15 -10 8299.32 385.284   3
  -1 -15 -10 7598.05 408.054  15
  -1 -15 -10 7752.74 405.027  13
  -1 -15 -10 8252.84 389.245  11
  -1  15 -11 868.331 84.6704   7
  -1 -15 -11 1237.79 89.6707   3
  -1 -15 -11 937.624 114.679  15
  -1 -15 -11 1030.45 105.974  13
  -1 -15 -11 1163.06 87.5695  11
  -1 -15 -12 630.426 78.5337   3
  -1 -15 -12 747.265 91.3005  13
  -1 -15 -12 578.949 105.626  15
  -1 -15 -12 735.169 72.1914  11
   1  15  12 480.251 126.488   8
  -1 -15 -13 11932.5 548.656   3
  -1 -15 -13 10237.8 562.065  15
  -1 -15 -13 11072.4 562.123  13
  -1 -15 -13 11095.9 544.855  11
   1  15  13 9787.86 568.374   8
  -1 -15 -14 129.130 70.0241   3
  -1 -15 -14 21.2971 105.112  14
  -1 -15 -14 81.8232 85.7455  15
  -1 -15 -14-9.06261 72.2664  13
  -1 -15 -14 32.9386 50.7446  11
  -1 -15 -15 792.386 94.0078   3
  -1 -15 -15 652.816 131.749  14
  -1 -15 -15 660.894 100.074  15
  -1 -15 -15 620.563 97.5620  13
  -1 -15 -15 748.391 73.6145  11
  -1 -15 -16 168.795 81.6187   3
  -1 -15 -16 204.787 74.2893  13
  -1 -15 -16 230.842 119.883  14
  -1 -15 -17 177.627 87.5458   3
  -1 -15 -17 107.139 70.6460  13
  -1 -15 -17 126.505 116.775  14
  -1 -15 -18 3.79574 84.6990   3
  -1 -15 -18 125.295 75.5455  13
  -1 -15 -19 88.4818 198.139  14
   1  15  19 40607.2 440.052   8
   1 -16 -19 917.447 110.614   3
   1 -16 -19 667.393 99.1749  13
   1 -16 -18-39.6983 83.5965   3
   1 -16 -18-26.7466 78.5737  13
   1 -16 -18-10.5543 59.4674  11
   1 -16 -17 76.3612 84.2225  13
   1 -16 -17 92.5605 65.7794  11
   1 -16 -16 296.151 90.8953   3
   1 -16 -16 49.1592 83.6022  13
   1 -16 -15 476.586 89.6765   3
   1 -16 -15 270.334 92.4301  13
   1 -16 -14 146.748 80.2496   3
   1 -16 -14 168.980 77.0277  15
   1 -16 -14 191.085 89.1667  13
  -1  16  14-4.61306 97.2850   8
   1 -16 -14 174.928 64.1093  11
   1 -16 -13 277.457 77.2634   3
   1 -16 -13 201.935 87.8019  13
   1 -16 -13 257.376 83.7532  15
  -1  16  13 98.1564 103.533   8
   1 -16 -13 253.093 65.2811  11
   1 -16 -12 59.4660 66.4953   3
   1 -16 -12 4.08872 75.9181  15
   1 -16 -12-15.0757 78.9147  13
  -1  16  12 134.428 102.662   8
   1 -16 -12 77.4430 61.3934  11
   1 -16 -11 81.8559 63.2796   3
   1 -16 -11 19.4316 76.1865  13
   1 -16 -11 57.3654 75.1644  15
  -1  16  11 41.1652 99.3659   8
   1 -16 -11 90.2036 58.6607  11
   1 -16 -10-12.2612 59.4374   3
   1 -16 -10 52.9064 76.3703  15
   1 -16 -10-15.0140 56.6215  11
  -1  16  10 58.7819 98.9808   8
   1 -16  -9 1126.53 89.4322   3
   1 -16  -9 1082.91 113.431  15
   1 -16  -9 1018.05 90.5408  11
  -1  16   9 1154.78 127.362   8
   1  16  -8 4792.82 283.903   7
   1 -16  -8 5931.55 287.280   3
   1 -16  -8 5928.18 307.552  15
   1 -16  -8 5787.31 293.719  11
  -1  16   8 5887.39 316.542   8
   1  16  -7 2056.94 140.023   7
   1 -16  -7 2440.95 139.921   3
   1 -16  -7 2629.43 167.110  15
   1 -16  -7 2550.34 166.694  13
   1 -16  -7 2693.64 147.874  11
   1 -16  -6 316.352 51.6856   3
   1 -16  -6 284.266 77.8795  15
   1 -16  -6 300.064 73.4580  13
   1 -16  -6 342.741 57.7276  11
   1 -16  -5 70.5265 43.7245   3
   1 -16  -5 32.3222 61.7082  13
   1 -16  -5-25.8812 69.4861  15
  -1 -16   5 53.5837 46.6686  11
   1 -16  -5 7.62112 49.4014  11
   1 -16  -4 586.979 54.0449   3
  -1 -16   4 416.200 70.1695  15
   1 -16  -4 599.525 87.8422  15
   1 -16  -4 434.667 71.3158  13
   1 -16  -4 527.768 62.6109  11
  -1 -16   4 446.206 57.2469  11
   1 -16  -3 5575.92 279.932   3
   1 -16  -3 5563.47 298.846  13
   1 -16  -3 5745.37 303.843  15
  -1 -16   3 5356.29 297.403  15
  -1 -16   3 5576.70 288.194  11
   1 -16  -3 5859.45 291.080  11
   1 -16  -2 61.9141 66.7087  15
   1 -16  -2 72.7424 53.5458  13
  -1 -16   2 16.0759 59.9788  15
  -1 -16   2 23.4399 41.3670  13
  -1 -16   2-10.8576 42.5987  11
   1 -16  -2 23.6369 44.4242  11
  -1 -16   1-16.6040 62.3916  15
   1 -16  -1 54.7925 49.5078  13
   1 -16  -1-26.8493 63.9632  15
  -1 -16   1 14.5155 43.7186  13
   1 -16  -1 2.33262 47.6788  11
  -1 -16   1-14.9912 41.2447  11
   1 -16   0 139.765 51.7926  13
  -1 -16   0 134.327 47.8528  13
  -1 -16   0 215.706 46.9430  11
   1 -16   1 1632.94 105.761  13
  -1 -16  -1 1643.39 107.617  13
  -1 -16  -1 1523.49 101.853  11
   1 -16   2-2.30873 41.6118  13
  -1 -16  -2-19.5101 48.7629  13
  -1 -16  -2 22.0585 68.4019  15
  -1 -16  -2 2.17546 41.5580  11
  -1 -16  -3-7.59842 72.1697  15
  -1 -16  -3 43.8370 53.1118  13
   1 -16   3 30.5688 40.2560  13
  -1 -16  -3 48.3040 42.9911  11
  -1 -16  -4-15.5628 72.3889  15
   1 -16   4 7.09267 43.8254  11
  -1 -16  -4 8.90548 43.1230  11
  -1 -16  -5 6813.58 372.547  15
  -1 -16  -5 7265.98 354.140  11
   1 -16   5 6847.87 355.203  11
  -1  16  -6 1630.07 123.427   7
  -1 -16  -6 2138.86 149.910  15
   1 -16   6 1932.93 122.058  11
  -1 -16  -6 2016.04 118.571  11
  -1  16  -7 1669.83 116.216   7
  -1 -16  -7 1715.99 128.423  13
  -1 -16  -7 1922.66 143.541  15
  -1 -16  -7 1875.70 113.760  11
  -1  16  -8 565.376 72.8564   7
  -1 -16  -8 679.202 100.897  15
  -1 -16  -8 816.838 87.8890  13
  -1 -16  -8 893.143 74.5674  11
  -1  16  -9 358.351 62.1617   7
  -1 -16  -9 470.512 80.8324  13
  -1 -16  -9 497.565 97.5726  15
  -1 -16  -9 375.330 61.0626  11
  -1  16 -10 491.223 65.3402   7
  -1 -16 -10 447.729 79.9813  13
  -1 -16 -10 522.641 100.089  15
  -1 -16 -10 475.514 65.1136  11
  -1 -16 -11 122.391 75.5372  13
  -1 -16 -11 98.8956 88.8066  15
   1  16  11 25.9838 115.354   8
  -1 -16 -11 95.8875 51.2586  11
  -1 -16 -12 1484.58 134.123  13
  -1 -16 -12 1754.43 145.725  15
   1  16  12 1654.50 165.988   8
  -1 -16 -12 1892.51 116.430  11
  -1 -16 -13 218.657 93.5273  15
  -1 -16 -13 164.932 79.5317  13
   1  16  13 183.900 118.060   8
  -1 -16 -13 231.892 55.2481  11
  -1 -16 -14 790.899 95.0518  13
  -1 -16 -14 611.855 101.872  15
  -1 -16 -14 675.503 72.3066  11
  -1 -16 -15 834.109 107.149  15
  -1 -16 -15 725.495 97.9848  13
  -1 -16 -16 110.752 70.2116  13
  -1 -16 -17 53.8950 72.7135  13
   1  16  17 5240.59 182.082   8
  -1 -16 -18 54.9709 81.6631  13
   1  16  18 19466.6 299.529   8
   1 -17 -18 130.649 113.844  13
  -1  17  18 33222.0 379.752   8
   1 -17 -17 854.150 126.420  13
   1 -17 -17 886.929 109.870  11
   1 -17 -16 116.188 87.3752  13
   1 -17 -16 154.350 68.4479  11
   1 -17 -15 86.9297 78.0056   3
   1 -17 -15 89.1148 86.4051  13
   1 -17 -15-28.6221 61.7232  11
   1 -17 -14 1743.32 120.710   3
   1 -17 -14 1328.98 119.104  15
   1 -17 -14 1441.84 137.800  13
   1 -17 -14 1519.99 115.824  11
   1 -17 -13 109.139 72.9174   3
   1 -17 -13 100.932 74.9710  15
   1 -17 -13 140.401 88.1380  13
   1 -17 -13 45.0955 61.0332  11
  -1  17  13-81.1281 104.981   8
   1 -17 -12 1378.08 110.502   3
   1 -17 -12 1628.23 135.630  13
   1 -17 -12 1180.63 121.693  15
  -1  17  12 1268.77 145.247   8
   1 -17 -12 1490.97 111.260  11
   1 -17 -11 249.385 68.7837   3
   1 -17 -11 215.018 85.6991  13
   1 -17 -11 175.843 84.8508  15
  -1  17  11 157.191 100.831   8
   1 -17 -11 314.993 66.9140  11
   1 -17 -10 40.4341 59.0885   3
   1 -17 -10 4.30771 77.9874  15
   1 -17 -10 31.7740 58.5139  11
   1 -17  -9 5249.70 267.475   3
   1 -17  -9 4684.43 285.388  15
  -1  17   9 4937.78 295.040   8
   1 -17  -9 5295.44 274.347  11
   1 -17  -8 6024.44 280.005   3
   1 -17  -8 5373.57 301.320  13
   1 -17  -8 5607.96 301.453  15
   1 -17  -8 6042.03 287.181  11
  -1  17   8 5581.64 310.247   8
   1 -17  -7 988.664 99.9686  13
   1 -17  -7 1179.60 109.100  15
   1 -17  -7 1191.87 89.3032  11
  -1  17   7 1252.91 132.848   8
   1 -17  -6 867.048 102.050  15
   1 -17  -6 784.697 94.7994  13
   1 -17  -6 801.480 79.0613  11
   1 -17  -5 1009.67 106.237  15
   1 -17  -5 1210.34 100.777  13
  -1 -17   5 1043.69 86.0315  11
   1 -17  -5 1110.97 90.1947  11
   1 -17  -4 760.250 85.3149  13
   1 -17  -4 833.093 96.9716  15
  -1 -17   4 816.589 74.8762  11
   1 -17  -4 904.324 76.8183  11
   1 -17  -3 5974.85 316.187  15
   1 -17  -3 5763.60 308.124  13
  -1 -17   3 5508.74 308.902  15
  -1 -17   3 5803.15 299.047  11
   1 -17  -3 6003.57 302.249  11
  -1 -17   2 69.6550 47.1067  13
   1 -17  -2 71.0211 54.6026  13
  -1 -17   2 27.7230 63.2391  15
   1 -17  -2-11.1261 69.4690  15
   1 -17  -2 51.6114 47.5404  11
  -1 -17   2 64.2720 45.4328  11
   1 -17  -1 2574.94 166.906  15
   1 -17  -1 2453.16 154.734  13
  -1 -17   1 2623.81 165.878  15
  -1 -17   1 2576.87 151.085  13
  -1 -17   1 2693.34 150.507  11
   1 -17  -1 2584.89 152.214  11
  -1 -17   0 54.3995 47.6314  13
   1 -17   0 41.0728 47.2775  13
  -1 -17   0 131.633 47.3159  11
   1 -17   0 45.5487 49.2308  11
  -1 -17  -1 1108.26 87.8723  13
   1 -17   1 1080.76 84.2456  13
  -1 -17  -1 1038.71 83.2944  11
  -1 -17  -2 6768.32 340.269  13
   1 -17   2 6424.52 334.214  13
  -1 -17  -2 6492.85 352.436  15
  -1 -17  -2 6581.51 334.830  11
  -1 -17  -3 28.5234 78.3998  15
   1 -17   3 83.6816 42.3748  13
  -1 -17  -3 106.386 54.8951  13
  -1 -17  -3 96.0835 47.5395  11
  -1 -17  -4 157.817 59.3236  13
  -1 -17  -4 106.203 83.2386  15
  -1 -17  -4 111.953 47.5124  11
  -1  17  -5-21.9029 64.9288   7
  -1 -17  -5-17.3860 77.3060  15
   1 -17   5 23.7647 48.2139  11
  -1 -17  -5 22.2672 47.8686  11
  -1  17  -6 785.967 88.5151   7
  -1 -17  -6 897.005 111.378  15
  -1 -17  -6 1072.55 80.6146  11
   1 -17   6 888.513 80.8829  11
  -1  17  -7 2261.89 151.609   7
  -1 -17  -7 2586.09 176.116  15
  -1 -17  -7 2492.60 160.681  13
  -1 -17  -7 2662.79 148.130  11
  -1  17  -8 2390.03 156.343   7
  -1 -17  -8 2556.10 182.431  15
  -1 -17  -8 2733.72 171.564  13
  -1 -17  -8 2792.99 154.624  11
  -1  17  -9 420.426 66.8833   7
  -1 -17  -9 576.913 104.200  15
  -1 -17  -9 664.033 87.1263  13
  -1 -17  -9 667.356 67.9501  11
  -1 -17 -10 418.396 98.2410  15
  -1 -17 -10 419.395 81.8431  13
  -1 -17 -10 395.166 62.5089  11
  -1 -17 -11 108.510 91.2425  15
  -1 -17 -11 317.749 78.9824  13
  -1 -17 -11 201.135 54.4458  11
   1  17  11 93.8133 120.959   8
  -1 -17 -12 402.556 99.1942  15
  -1 -17 -12 360.834 82.0019  13
  -1 -17 -12 462.294 65.0330  11
  -1 -17 -13 14.9639 89.0205  15
  -1 -17 -13 60.2973 71.8781  13
  -1 -17 -13 115.742 54.0804  11
   1  17  13 16.5479 112.684   8
  -1 -17 -14 227.921 92.5323  15
  -1 -17 -14 425.855 81.4330  13
  -1 -17 -14 260.764 54.6626  11
   1  17  14 264.188 119.134   8
  -1 -17 -15 62.3619 81.3810  15
  -1 -17 -15 74.9371 71.9221  13
  -1 -17 -16 177.714 76.0836  13
  -1 -17 -17 39.3542 64.8808  13
   1 -18 -17 368.731 98.7460  13
   1 -18 -17 305.494 81.0615  11
   1 -18 -16-5.42278 88.1100  13
   1 -18 -16 111.369 66.7600  11
   1 -18 -15-77.4338 86.5239  13
   1 -18 -15 39.8104 61.9554  11
   1 -18 -14 616.403 101.807  13
   1 -18 -14 533.784 91.0539  15
   1 -18 -14 678.859 79.5215  11
  -1  18  14 359.616 111.510   8
   1 -18 -13 785.801 102.490  15
   1 -18 -13 799.012 110.227  13
   1 -18 -13 969.101 90.8605  11
  -1  18  13 582.312 116.430   8
   1 -18 -12 1493.91 134.398  13
   1 -18 -12 1481.30 126.943  15
   1 -18 -12 1494.46 113.102  11
  -1  18  12 1109.64 139.395   8
   1 -18 -11 1864.81 145.474  15
   1 -18 -11 1860.65 151.193  13
   1 -18 -11 2003.78 132.740  11
  -1  18  11 1539.20 157.570   8
   1 -18 -10 17.9847 80.9982  15
  -1  18  10 216.383 106.143   8
   1 -18 -10 137.345 64.2117  11
   1 -18  -9 3984.11 245.685  15
  -1  18   9 3749.35 256.696   8
   1 -18  -9 4466.21 233.117  11
   1 -18  -8 2783.54 184.556  13
   1 -18  -8 2708.69 186.156  15
   1 -18  -8 2850.18 170.311  11
  -1  18   8 2856.32 204.443   8
   1 -18  -7 1317.95 119.378  15
   1 -18  -7 1215.66 108.992  13
   1 -18  -7 1226.26 96.1676  11
  -1  18   7 1573.10 137.959   8
   1 -18  -6 1870.13 140.003  13
   1 -18  -6 1763.42 143.869  15
  -1  18   6 1927.43 159.481   8
   1 -18  -6 2031.06 128.546  11
   1 -18  -5 609.353 80.8164  13
   1 -18  -5 398.332 87.9604  15
   1 -18  -5 543.005 68.0796  11
   1 -18  -4 652.923 96.2593  15
   1 -18  -4 731.831 83.9103  13
  -1 -18   4 746.358 75.3720  11
   1 -18  -4 870.611 80.0522  11
   1 -18  -3 732.627 94.2298  15
   1 -18  -3 717.740 81.8644  13
  -1 -18   3 721.820 72.5367  11
   1 -18  -3 807.076 77.6572  11
  -1 -18   2 174.492 74.9260  15
   1 -18  -2 227.955 57.1884  13
  -1 -18   2 165.697 52.2546  11
   1 -18  -2 182.975 56.0902  11
  -1 -18   1 1760.10 119.129  13
  -1 -18   1 1781.92 135.331  15
   1 -18  -1 1739.83 122.388  13
  -1 -18   1 1929.63 118.727  11
   1 -18  -1 1917.42 121.303  11
  -1 -18   0 60.9528 50.8809  13
   1 -18   0 105.486 53.6625  13
  -1 -18   0 92.1200 49.7937  11
   1 -18   0 96.2207 51.4444  11
  -1 -18  -1 1305.01 103.948  13
   1 -18   1 1336.40 99.0782  13
  -1 -18  -1 1395.38 97.9377  11
   1 -18   1 1498.78 101.607  11
   1 -18   2 1348.91 95.8270  13
  -1 -18  -2 1310.04 102.440  13
  -1 -18  -2 1227.54 120.136  15
  -1 -18  -2 1460.20 97.8586  11
  -1 -18  -3 2093.83 161.161  15
  -1 -18  -3 2261.56 144.568  13
  -1 -18  -3 2370.61 139.383  11
  -1 -18  -4 7419.02 385.113  13
  -1 -18  -4 6926.57 395.308  15
  -1 -18  -4 7626.45 376.060  11
  -1 -18  -5 452.999 93.4380  15
   1 -18   5 440.375 65.2656  11
  -1 -18  -5 479.211 60.1641  11
  -1  18  -6 5409.10 325.104   7
  -1 -18  -6 6152.75 344.367  15
  -1 -18  -6 6751.44 322.470  11
   1 -18   6 6376.49 323.709  11
  -1  18  -7 2295.61 150.485   7
  -1 -18  -7 2412.75 161.025  13
  -1 -18  -7 2440.87 177.666  15
  -1 -18  -7 2559.57 147.545  11
  -1  18  -8 32.4181 56.2390   7
  -1 -18  -8 8.28095 65.7827  13
  -1 -18  -8 45.2213 88.2783  15
  -1 -18  -8 2.81089 52.3049  11
  -1  18  -9 389.414 63.8071   7
  -1 -18  -9 358.411 77.3966  13
  -1 -18  -9 296.759 98.8376  15
  -1 -18  -9 345.582 62.2194  11
  -1 -18 -10 17.6550 69.5286  13
  -1 -18 -10-98.6035 94.0298  15
  -1 -18 -10-28.9789 52.0999  11
   1  18  10 84.7378 122.781   8
  -1 -18 -11 1214.83 114.411  13
  -1 -18 -11 1052.53 123.324  15
  -1 -18 -11 1296.05 93.6895  11
  -1 -18 -12 195.363 77.0774  13
  -1 -18 -12 202.658 92.7730  15
  -1 -18 -12 284.033 60.1609  11
   1  18  12 79.9695 119.464   8
  -1 -18 -13 9.38660 74.0543  13
  -1 -18 -13-5.13301 87.7808  15
  -1 -18 -13 14.7718 48.8762  11
   1  18  13-62.2578 113.661   8
  -1 -18 -14 15.0340 90.4517  15
  -1 -18 -14-14.1060 69.7523  13
   1  18  14-126.821 117.664   8
  -1 -18 -15 342.876 93.3329  15
  -1 -18 -15 403.176 80.0297  13
   1  18  15 384.185 121.549   8
  -1 -18 -16-30.9484 66.4734  13
   1 -19 -16 116.486 86.8839  13
   1 -19 -16-3.56468 65.0113  11
   1 -19 -15 353.473 94.7685  13
   1 -19 -15 461.325 76.4361  11
   1 -19 -14 430.750 92.7560  13
   1 -19 -14 457.842 74.1870  11
  -1  19  14 311.853 109.963   8
   1 -19 -13 707.826 101.675  15
   1 -19 -13 981.561 112.358  13
   1 -19 -13 988.799 93.0910  11
   1 -19 -12 64.2914 79.4800  13
   1 -19 -12 18.3239 81.3822  15
   1 -19 -12 69.1768 61.7392  11
  -1  19  12-75.3034 105.822   8
   1 -19 -11 300.209 87.9220  15
   1 -19 -11 194.789 85.5913  13
   1 -19 -11 201.345 66.1991  11
  -1  19  11 97.1480 107.273   8
   1 -19 -10 2149.85 164.006  15
   1 -19 -10 2363.59 149.199  11
  -1  19  10 2227.08 180.429   8
   1 -19  -9 51.8354 80.9580  15
   1 -19  -9-3.43493 62.1794  11
  -1  19   9 132.037 103.498   8
   1 -19  -8-4.69027 82.1770  15
   1 -19  -8 47.4786 74.2756  13
  -1  19   8 162.133 111.601   8
   1 -19  -8-23.5427 57.7725  11
   1 -19  -7 199.463 78.0849  13
   1 -19  -7 209.427 87.6091  15
   1 -19  -7 194.667 62.4503  11
   1 -19  -6 165.280 68.7123  13
   1 -19  -6 91.1076 81.3180  15
   1 -19  -6 148.464 61.2529  11
   1 -19  -5 72.8801 64.7692  13
   1 -19  -5 71.5419 79.0681  15
  -1  19   5 293.196 100.390   8
   1 -19  -5 113.828 59.1529  11
   1 -19  -4 251.519 66.8190  13
   1 -19  -4 304.916 85.1640  15
  -1 -19   4 241.359 59.4298  11
   1 -19  -4 242.196 62.1866  11
   1 -19  -3 145.239 62.3436  13
   1 -19  -3 135.483 59.5730  11
  -1 -19   3 222.188 56.1901  11
   1 -19  -2-65.5774 56.0233  13
  -1 -19   2 42.3367 53.7922  11
   1 -19  -2 57.5522 55.8005  11
  -1 -19   1 3652.37 223.348  15
   1 -19  -1 3642.90 211.636  13
  -1 -19   1 3927.99 210.854  13
   1 -19  -1 3884.82 211.406  11
  -1 -19   1 3609.46 207.107  11
   1 -19   0 140.399 55.6424  13
  -1 -19   0 175.616 54.4028  13
   1 -19   0 174.924 60.4015  11
  -1 -19   0 158.335 54.9451  11
   1 -19   1 1973.65 127.109  13
  -1 -19  -1 1802.44 127.991  13
   1 -19   1 1881.25 127.166  11
  -1 -19  -1 2097.26 126.224  11
  -1 -19  -2 730.002 108.039  15
  -1 -19  -2 1016.59 89.2913  13
   1 -19   2 843.863 80.3866  13
  -1 -19  -2 954.480 83.2156  11
  -1 -19  -3 1611.24 118.347  13
  -1 -19  -3 1507.60 134.378  15
  -1 -19  -3 1672.50 112.861  11
  -1 -19  -4 214.374 65.2681  13
  -1 -19  -4 138.587 90.0043  15
  -1 -19  -4 186.580 59.0369  11
  -1  19  -5-111.152 73.0860   7
  -1 -19  -5 73.2576 89.3045  15
  -1 -19  -5-28.6471 52.2700  11
  -1  19  -6 1982.04 145.368   7
  -1 -19  -6 2427.59 170.998  15
  -1 -19  -6 2454.97 143.420  11
  -1  19  -7 263.663 68.5777   7
  -1 -19  -7 312.007 73.3435  13
  -1 -19  -7 225.259 94.8829  15
  -1 -19  -7 396.522 62.7884  11
  -1  19  -8 857.642 91.9434   7
  -1 -19  -8 927.193 120.756  15
  -1 -19  -8 1210.72 103.698  13
  -1 -19  -8 1158.76 91.5542  11
  -1 -19  -9 322.229 99.6919  15
  -1 -19  -9 323.959 77.2466  13
  -1 -19  -9 321.444 62.2179  11
  -1 -19 -10 1765.22 153.805  15
  -1 -19 -10 1871.19 142.120  13
  -1 -19 -10 1825.95 123.344  11
   1  19  10 1666.51 175.478   8
  -1 -19 -11 810.544 95.0436  13
  -1 -19 -11 540.621 109.425  15
   1  19  11 603.155 137.128   8
  -1 -19 -11 666.021 72.9837  11
  -1 -19 -12 211.815 97.3321  15
  -1 -19 -12 434.011 83.5838  13
  -1 -19 -12 487.199 65.2154  11
   1  19  12 450.862 132.578   8
  -1 -19 -13 305.330 77.0576  13
  -1 -19 -13 109.837 90.8527  15
  -1 -19 -14-4.59954 69.6725  13
  -1 -19 -14 162.790 89.2620  15
   1  19  14-78.3933 115.045   8
  -1 -19 -15 71.3919 69.2498  13
   1  19  15 204.304 113.862   8
   1 -20 -14 634.571 101.334  13
   1 -20 -14 642.706 84.0203  11
   1 -20 -13-5.34387 82.2867  13
   1 -20 -13 29.5141 57.6300  11
   1 -20 -12 398.724 90.3863  13
   1 -20 -12 221.980 69.6910  11
   1 -20 -11 315.444 89.5651  13
   1 -20 -11 495.511 92.2001  15
  -1  20  11 186.980 108.275   8
   1 -20 -11 385.679 70.7703  11
   1 -20 -10 121.483 86.9093  15
   1 -20 -10 83.6470 63.4579  11
  -1  20  10 130.642 111.192   8
   1 -20  -9 126.839 88.3255  15
   1 -20  -9 168.743 63.3568  11
   1 -20  -8 34.1197 85.6943  15
   1 -20  -8 162.272 80.9770  13
  -1  20   8 226.462 109.541   8
   1 -20  -8 183.978 63.9168  11
   1 -20  -7 82.4974 82.5071  15
   1 -20  -7 151.049 74.6893  13
  -1  20   7 339.352 115.303   8
   1 -20  -7 97.6073 60.4719  11
   1 -20  -6 1638.31 138.325  15
   1 -20  -6 1726.43 129.859  13
  -1  20   6 2053.93 161.511   8
   1 -20  -6 1869.06 121.533  11
   1 -20  -5 1650.28 133.121  13
   1 -20  -5 1927.61 128.399  11
  -1  20   5 1876.74 162.189   8
   1 -20  -4 313.314 71.2688  13
  -1  20   4 398.765 106.981   8
   1 -20  -4 199.337 64.3377  11
   1 -20  -3 263.359 69.2427  13
   1 -20  -3 333.112 67.3534  11
  -1 -20   3 298.036 64.4278  11
   1 -20  -2 1023.91 95.8190  13
   1 -20  -2 1184.95 96.7902  11
  -1 -20   2 1187.31 94.9574  11
   1 -20  -1 99.6751 57.7829  13
   1 -20  -1 63.9342 59.6751  11
  -1 -20   1 81.1379 55.1450  11
  -1 -20   0 151.615 81.4036  15
  -1 -20   0 195.785 61.7077  13
   1 -20   0 193.942 60.2936  13
  -1 -20   0 269.279 61.1678  11
   1 -20   0 308.479 65.9541  11
  -1 -20  -1 1154.03 97.7814  13
   1 -20   1 1153.32 92.8182  13
  -1 -20  -1 1151.35 94.2771  11
   1 -20   1 1082.12 96.6782  11
  -1 -20  -2 326.253 91.4260  15
  -1 -20  -2 477.816 70.5472  13
  -1 -20  -2 488.788 66.9978  11
   1 -20   2 478.477 70.0019  11
  -1 -20  -3 485.844 96.2508  15
  -1 -20  -3 517.941 75.1724  13
  -1 -20  -3 422.364 67.6371  11
  -1  20  -4 678.287 97.9035   7
  -1 -20  -4 984.925 97.0697  13
  -1 -20  -4 793.012 110.925  15
  -1 -20  -4 994.481 86.4313  11
  -1  20  -5 186.089 73.6432   7
  -1 -20  -5 245.920 96.1471  15
  -1 -20  -5 287.139 60.2340  11
  -1  20  -6 57.3222 66.1836   7
  -1 -20  -6 94.9025 95.0321  15
  -1 -20  -6 144.307 56.8486  11
  -1  20  -7 136.514 67.7239   7
  -1 -20  -7 214.323 101.514  15
  -1 -20  -7 265.774 60.3993  11
  -1 -20  -8 339.020 78.1976  13
  -1 -20  -8 152.038 99.0458  15
  -1 -20  -8 219.625 61.1613  11
  -1 -20  -9 54.3626 70.7627  13
  -1 -20  -9 54.8146 89.8478  15
  -1 -20  -9 12.5428 54.8867  11
   1  20   9 60.8430 122.584   8
  -1 -20 -10 160.335 71.4428  13
  -1 -20 -10 5.50541 95.5359  15
   1  20  10-109.949 129.988   8
  -1 -20 -10 25.0271 51.9604  11
  -1 -20 -11 615.290 111.765  15
  -1 -20 -11 757.434 94.9897  13
   1  20  11 635.357 142.590   8
  -1 -20 -11 790.627 77.4456  11
  -1 -20 -12 987.873 103.046  13
  -1 -20 -12 837.401 116.231  15
   1  20  12 596.671 139.625   8
  -1 -20 -13 5.27244 89.6462  15
  -1 -20 -13-4.65591 68.2581  13
   1  20  13-132.022 118.524   8
  -1 -20 -14 280.836 76.3573  13
  -1 -20 -14 233.009 90.1185  15
   1 -21 -13 357.607 86.0590  13
   1 -21 -13 254.631 68.7815  11
  -1  21  13 381.676 111.573   8
   1 -21 -12 874.698 106.535  13
   1 -21 -12 1008.89 93.0610  11
   1 -21 -11 329.817 84.7351  13
   1 -21 -11 243.523 66.9683  11
   1 -21 -10 392.312 75.4778  11
  -1  21  10 365.085 114.794   8
   1 -21  -9 1091.41 100.602  11
  -1  21   9 1134.76 137.849   8
   1 -21  -8-23.9035 71.8059  13
   1 -21  -8 62.4904 63.5008  11
   1 -21  -7 143.827 75.1314  13
   1 -21  -7 120.261 61.8446  11
   1 -21  -6 260.130 77.6539  13
   1 -21  -6 318.057 70.9542  11
   1 -21  -5 788.169 97.6830  13
   1 -21  -5 796.722 90.1869  11
   1 -21  -4 41.2072 64.8774  13
   1 -21  -4 21.0773 62.0558  11
   1 -21  -3 401.097 77.2541  13
   1 -21  -3 426.781 74.5477  11
   1 -21  -2 157.944 64.4008  13
   1 -21  -2 216.000 65.7386  11
  -1 -21   2 168.215 60.8551  11
   1 -21  -1-14.3592 57.6065  13
   1 -21  -1-6.80229 61.7839  11
  -1 -21   1 54.5801 58.0205  11
   1 -21   0 113.792 58.6230  13
   1 -21   0 20.3753 60.7236  11
  -1 -21   0 63.8883 56.5957  11
   1 -21   1 445.555 69.9222  13
  -1 -21  -1 542.598 74.3758  13
  -1 -21  -1 385.368 68.2514  11
   1 -21   1 382.501 69.2618  11
  -1 -21  -2 11.2114 56.5419  13
  -1 -21  -2 70.0061 57.1762  11
   1 -21   2 74.7375 61.9938  11
  -1 -21  -3 179.859 65.0894  13
  -1 -21  -3 15.2467 88.5824  15
   1 -21   3 51.2538 62.3000  11
  -1 -21  -3 161.618 60.8449  11
  -1 -21  -4 2927.49 168.839  13
  -1 -21  -4 2721.34 186.841  15
  -1 -21  -4 2910.02 160.244  11
  -1  21  -5 86.5080 73.4671   7
  -1 -21  -5 12.3432 64.3942  13
  -1 -21  -5 47.6001 90.8124  15
  -1 -21  -5 185.611 61.3564  11
  -1  21  -6 67.2764 65.8569   7
  -1 -21  -6 129.810 95.3567  15
  -1 -21  -6 67.3779 57.6413  11
  -1 -21  -7 996.565 120.743  15
  -1 -21  -7 754.861 79.4700  11
  -1 -21  -8 207.671 72.4370  13
  -1 -21  -8 5.56147 94.7302  15
   1  21   8 167.216 131.657   8
  -1 -21  -8 106.564 55.2074  11
  -1 -21  -9 22.3447 92.2854  15
  -1 -21  -9 104.764 69.8298  13
  -1 -21  -9 169.594 59.3400  11
   1  21   9 62.0483 127.199   8
  -1 -21 -10 306.479 76.4606  13
  -1 -21 -10 184.102 94.6841  15
   1  21  10 374.189 136.530   8
  -1 -21 -10 197.071 60.3574  11
  -1 -21 -11 2456.27 193.895  15
  -1 -21 -11 3144.42 186.469  13
   1  21  11 2682.47 214.734   8
  -1 -21 -12 64.6369 67.9452  13
  -1 -21 -12 156.618 93.6593  15
   1  21  12 64.6259 119.302   8
  -1  22  11 45.0348 102.408   8
   1 -22 -11 277.297 71.7144  11
   1 -22 -10 230.914 66.3045  11
  -1  22  10-160.096 105.125   8
   1 -22  -9 93.7115 76.2625  13
  -1  22   9 51.9611 99.4192   8
   1 -22  -9 41.7906 65.3176  11
   1 -22  -8 126.752 76.0911  13
  -1  22   8 109.934 103.264   8
   1 -22  -8 205.491 70.3179  11
   1 -22  -7 9.47457 70.2738  13
  -1  22   7 128.946 101.376   8
   1 -22  -7 3.78053 61.3775  11
   1 -22  -6 1013.97 105.023  13
   1 -22  -6 942.885 95.5248  11
   1 -22  -5 1533.29 129.105  13
   1 -22  -5 1586.02 122.773  11
   1 -22  -4 1698.55 131.307  13
   1 -22  -4 1860.29 130.017  11
  -1  22   4 1862.10 155.429   8
   1 -22  -3 3439.87 205.375  13
   1 -22  -3 3284.32 198.917  11
   1 -22  -2 745.857 85.0488  13
   1 -22  -2 646.533 82.8796  11
  -1 -22   2 702.637 81.1297  11
   1 -22  -1 387.567 69.9701  13
  -1 -22   1 433.832 71.8191  11
   1 -22  -1 365.200 73.4005  11
   1 -22   0 342.175 67.9660  13
   1 -22   0 446.715 73.8525  11
  -1 -22   0 330.595 68.8315  11
  -1 -22  -1 312.286 67.1590  11
   1 -22   1 246.615 67.9583  11
  -1 -22  -2 2205.63 147.639  13
   1 -22   2 2169.58 145.552  11
  -1 -22  -2 2126.11 142.149  11
  -1  22  -3-101.886 82.9393   7
  -1 -22  -3-57.4215 91.7227  15
  -1 -22  -3 43.9178 60.5966  13
  -1 -22  -3 153.817 62.4623  11
   1 -22   3 32.3478 60.9443  11
  -1  22  -4 8.52103 77.9274   7
  -1 -22  -4 193.381 68.5564  13
  -1 -22  -4 106.733 94.5499  15
  -1 -22  -4 240.303 60.8995  11
  -1  22  -5 12.1524 67.7642   7
  -1 -22  -5-21.1106 66.6422  13
  -1 -22  -5 131.289 91.0790  15
  -1 -22  -5 59.7955 57.4946  11
  -1  22  -6 413.811 79.3519   7
  -1 -22  -6 558.677 107.264  15
  -1 -22  -6 713.896 79.1554  11
  -1 -22  -7 912.551 128.745  15
   1  22   7 1051.74 152.435   8
  -1 -22  -7 1191.75 97.6081  11
  -1 -22  -8 72.3510 70.5808  13
  -1 -22  -8 50.5931 91.7566  15
   1  22   8 125.276 129.639   8
  -1 -22  -8 78.3958 57.1020  11
  -1 -22  -9 754.578 93.1288  13
  -1 -22  -9 769.347 117.212  15
  -1 -22  -9 689.086 77.5197  11
   1  22   9 605.975 143.152   8
  -1 -22 -10 44.5918 91.6663  15
  -1 -22 -10 137.862 68.1957  13
  -1 -22 -11 287.535 74.2403  13
   1  22  11 41.3365 125.978   8
   1 -23  -9 1075.68 108.387  13
  -1  23   9 868.871 123.792   8
   1 -23  -9 1118.38 100.269  11
   1 -23  -8 38.5282 70.6524  13
  -1  23   8 66.4504 98.3702   8
   1 -23  -8 76.5806 64.1948  11
   1 -23  -7 362.733 82.9990  13
   1 -23  -7 384.897 72.1783  11
   1 -23  -6 105.496 71.5425  13
   1 -23  -6 163.688 65.7027  11
   1 -23  -5 118.951 70.7606  13
   1 -23  -5 155.584 67.8955  11
   1 -23  -4 4.27380 64.3134  13
   1 -23  -4 131.678 68.1430  11
   1 -23  -3 1786.43 130.923  13
   1 -23  -3 1707.96 127.494  11
   1 -23  -2 63.2143 63.8553  13
   1 -23  -2 119.973 66.5477  11
   1 -23  -1 512.876 78.7759  13
   1 -23  -1 527.009 77.0888  11
  -1 -23   1 525.419 76.6990  11
  -1 -23   0 239.183 66.8000  11
   1 -23   0 298.436 71.4576  11
  -1 -23  -1 602.836 75.9603  11
   1 -23   1 539.289 80.9686  11
  -1 -23  -2 1814.43 117.252  11
   1 -23   2 1630.84 117.558  11
  -1 -23  -3 617.981 76.6718  11
   1 -23   3 540.428 80.2131  11
  -1  23  -4-12.9437 77.0811   7
  -1 -23  -4 181.719 68.1979  13
  -1 -23  -4 192.749 64.2498  11
  -1  23  -5 44.7309 68.2551   7
  -1 -23  -5 128.897 68.1741  13
  -1 -23  -5-38.8096 89.5197  15
  -1 -23  -5 126.434 58.6096  11
  -1 -23  -6 72.5922 88.7806  15
  -1 -23  -6 70.9374 58.6275  11
   1  23   6 99.2966 126.251   8
  -1 -23  -7 56.0401 89.4802  15
  -1 -23  -7 3.33381 57.9231  11
   1  23   7-12.5164 126.211   8
  -1 -23  -8 89.5682 94.1919  15
  -1 -23  -8 58.0364 66.0946  13
  -1 -23  -8 29.5158 55.9314  11
   1 -24  -6 94.7755 70.3525  13
   1 -24  -6-72.6036 67.4110  11
   1 -24  -5 215.735 71.7225  13
   1 -24  -5 214.934 70.4555  11
   1 -24  -4 686.711 86.7015  13
   1 -24  -4 754.750 85.0905  11
   1 -24  -3 573.006 81.7677  13
   1 -24  -3 608.245 81.9472  11
   1 -24  -2 160.642 68.5382  11
   1 -24  -1 149.704 67.1549  11
   1 -24   0 15.4216 62.7852  11
  -1 -24  -1 104.292 60.8750  11
   1 -24   1 65.3339 64.7627  11
  -1 -24  -2 1743.30 117.260  11
   1 -24   2 1796.20 122.576  11
  -1  24  -3-13.6395 75.7239   7
  -1 -24  -3 95.7087 60.6709  11
  -1  24  -4-17.0354 72.0997   7
  -1 -24  -4 174.986 64.6063  11
  -1 -24  -5 105.153 71.0851  13
  -1 -24  -5 51.6528 58.6130  11
  -2   0  24 541.890 127.425   4
  -2   0  23 6.11087 115.785   4
   2   0 -23 42.1736 93.1134  10
  -2   0  22 1703.26 169.286   4
   2   0 -22 1670.65 144.702  10
  -2   0  21 137.626 116.613   4
   2   0 -21-99.1215 92.0459  10
  -2   0  20 6025.07 350.783   4
   2   0 -20 6055.53 330.825  10
  -2   0  19 47.0803 103.374   4
   2   0 -19-18.2520 82.2899  10
  -2   0  18 98.9365 105.341   4
   2   0 -18 83.0946 76.4112  10
  -2   0  17-4.66438 90.2467   4
   2   0 -17 36.5896 72.0635  10
  -2   0  16 2123.30 162.415   4
   2   0 -16 2019.04 136.558  10
  -2   0  15-8.12732 89.9827   4
   2   0 -15-35.3845 60.1467  10
   2   0 -15 28.3406 18.6440  12
  -2   0  14 438.621 96.3972   4
  -2   0  14 311.490 97.2125   2
   2   0 -14 406.311 67.7269  10
  -2   0  13 55.4092 85.2669   4
  -2   0  13 15.0707 93.3520   2
   2   0 -13-43.0544 55.6151  10
  -2   0  12 35650.6 1617.44   2
  -2   0  12 34620.1 1614.39   4
   2   0 -12 31885.2 1598.72  10
  -2   0  11 59.1650 87.0283   2
  -2   0  11-25.9550 78.3237   4
   2   0 -11 23.5003 51.0391  10
  -2   0  10 251.222 86.0855   4
  -2   0  10 201.306 83.1757   2
  -2   0   9 54.8008 69.6716   4
  -2   0   9 29.7892 76.3967   2
  -2   0   8 12166.0 577.164   2
  -2   0   8 11274.0 574.578   4
  -2   0   7 40.7788 60.5717   4
  -2   0   6 50059.4 2375.91   4
  -2   0   5 23.5671 74.2409   5
  -2   0   5-46.8602 55.8639   4
  -2   0   4 3515.92 185.273   5
  -2   0   4 3602.90 181.588   4
  -2   0   4 3495.20 174.787   9
   2   0  -3-21.1681 25.6384   3
  -2   0   3-29.7406 38.9020   5
  -2   0   3-4.93982 15.7268   7
  -2   0   3 9.65607 23.8148   9
  -2   0   1-12.2961 21.0275   7
  -2   0   1 12.0876 14.8001  14
   2   0  -1 6.37687 21.5691   1
   2   0  -1-8.35678 21.0797   3
   2   0   0 7521.83 353.796   3
   2   0   0 7259.32 353.348   1
   2   0   1-16.8556 25.3101   1
   2   0   2 29825.4 1462.65   1
  -2   0  -2 32664.2 1466.86   7
  -2   0  -3 0.50353 24.3598   6
  -2   0  -3-1.21494 56.3166   7
  -2   0  -4 62703.8 2756.24   7
  -2   0  -4 56394.2 2746.88   6
  -2   0  -5 12.6072 26.1632   6
  -2   0  -5-13.4279 61.0398   7
  -2   0  -6 51380.9 2443.84   7
  -2   0  -7-2.29724 71.3291   7
   2   0   7-137.486 53.0615   8
  -2   0  -8 1264.28 115.159   7
   2   0   8 1126.34 80.1293   8
  -2   0  -9 54.5245 94.4546   7
   2   0   9 30.7558 52.3813   8
  -2   0 -10 824.199 127.322   7
   2   0  10 1541.35 93.2697   8
  -2   0 -11 94.3081 132.037   7
   2   0  11 2438.41 109.338   8
  -2   0 -12 9257.41 687.147   7
   2   0  12 16419.3 672.998   8
   2   0  13 127.814 108.754   4
  -2   0 -13-54.6084 107.221   7
   2   0  14 3498.77 238.236   4
  -2   0 -14 3924.80 241.978   7
  -2   0 -15-10.0809 57.7760  15
   2   0  15-89.3918 113.915   4
   2   0  15-40.7513 111.813   2
  -2   0 -16 138.863 61.9488  15
   2   0  16 126.336 124.578   2
   2   0  16 68.3202 107.135   4
   2   0  17-38.6157 117.933   4
   2   0  17 65.1348 117.270   2
   2   0  18 1090.95 148.041   4
   2   0  18 1114.92 153.990   2
   2   0  19 26.5726 129.723   2
   2   0  19 91.9419 120.497   4
   2   0  20-38.1457 122.373   4
   2   0  20-145.997 134.573   2
   2   0  21-142.650 131.724   2
   2   0  21 182.749 130.659   4
   2   0  22 395.315 132.344   4
   2   0  22 274.710 135.272   2
   2   0  23 79.9965 126.779   2
   2   0  23 107.460 128.974   4
  -2  -1  25 332.036 139.264   5
  -2  -1  24 210.629 141.251   5
  -2  -1  24 172.509 119.579   4
  -2   1  24 206.107 147.445   5
  -2   1  24-61.2767 112.430   4
  -2  -1  23 196.139 145.081   5
  -2   1  23 109.698 114.243   4
  -2  -1  23 146.803 114.663   4
  -2   1  23 103.015 144.576   5
   2   1 -23 107.864 93.4735  10
  -2  -1  22 536.744 127.316   4
  -2  -1  22 422.745 147.357   5
  -2   1  22 457.552 120.914   4
  -2   1  22 442.993 148.254   5
   2   1 -22 388.563 101.718  10
  -2   1  21 423.397 122.707   4
  -2  -1  21 494.055 126.119   4
  -2   1  21 749.602 158.714   5
   2   1 -21 539.396 103.709  10
  -2  -1  20 1451.31 158.826   4
  -2   1  20 1598.58 160.410   4
   2   1 -20 1613.28 134.616  10
  -2  -1  19 2365.26 182.884   4
  -2   1  19 2452.61 183.931   4
   2   1 -19 2080.40 156.735  10
  -2   1  18 819.021 121.811   4
  -2  -1  18 644.941 122.524   4
   2   1 -18 598.809 92.2547  10
  -2  -1  17 1104.29 125.697   4
  -2   1  17 1109.47 127.677   4
   2   1 -17 873.628 96.5339  10
  -2  -1  16 56.8752 98.6886   4
  -2   1  16 164.553 96.8637   4
   2   1 -16 172.274 67.5855  10
  -2   1  15 298.038 97.5059   4
  -2  -1  15 248.799 97.5745   4
   2  -1 -15 206.102 26.3996  12
   2   1 -15 225.389 66.5841  10
  -2   1  14 37.3474 85.9537   4
  -2   1  14-16.3873 98.3695   2
  -2  -1  14-68.1834 89.8050   4
   2   1 -14 59.8073 59.3815  10
   2  -1 -14 40.5666 21.9979  12
  -2  -1  13 733.719 107.042   4
  -2   1  13 892.519 114.992   2
  -2   1  13 927.679 112.141   4
   2   1 -13 936.927 83.2234  10
  -2   1  12 1556.41 135.960   2
  -2   1  12 1666.93 130.613   4
   2   1 -12 1524.43 105.304  10
  -2   1  11-28.4799 78.7267   4
  -2   1  11 24.8980 85.9339   2
   2   1 -11 53.8496 55.9948  10
  -2   1  10 1549.06 112.472   4
   2  -1 -10 1157.88 58.2313  15
  -2   1  10 1469.83 112.945   2
   2  -1  -9 16.3610 10.2433  15
  -2   1   9 86.8352 74.8013   2
  -2   1   9-45.3781 69.3947   4
  -2   1   8 4706.90 248.892   4
  -2   1   7 5154.20 265.564   4
  -2   1   6 2242.07 132.217   4
  -2   1   5 504.864 66.5523   4
  -2   1   5 491.015 80.3658   5
  -2   1   4 196.624 49.8358   4
  -2   1   4 256.679 62.9536   5
  -2   1   4 248.413 32.4659   9
  -2   1   3 1407.74 84.4839   5
  -2  -1   3 1403.25 71.1321   7
   2   1  -3 1424.89 73.9272   3
   2  -1  -3 1456.09 76.2489   3
  -2  -1   3 1362.18 70.8957  15
  -2   1   3 1475.15 75.7979   9
  -2  -1   2 166.313 25.4369   7
  -2   1   2 181.623 29.1323   5
   2  -1  -2 132.478 26.1743   3
   2   1  -2 104.442 22.3982   3
  -2  -1   1 20014.9 865.258   7
   2   1  -1 17455.2 862.978   1
   2  -1  -1 18226.0 863.380   3
   2   1  -1 17790.6 862.504   3
   2   1   0 24677.2 1183.11   1
   2  -1   0 24545.4 1183.83   3
  -2  -1   0 26107.7 1186.00  14
   2   1   1 552.948 41.9677   1
  -2   1  -1 535.555 44.2876   7
   2  -1   1 648.008 32.8186  11
  -2   1  -2 2793.04 130.723   7
  -2  -1  -2 2429.79 138.529   7
  -2  -1  -2 2319.92 123.296   6
   2   1   2 2330.87 126.274   1
  -2  -1  -2 2502.28 119.898  13
   2  -1   2 2529.23 120.115  11
  -2   1  -3 11001.8 545.501   7
  -2   1  -3 10948.6 538.954   6
  -2  -1  -3 10863.2 551.864   7
  -2  -1  -3 11373.8 539.703   6
  -2  -1  -3 11679.2 537.129  13
  -2   1  -4 6269.98 301.181   7
  -2   1  -4 6036.37 290.366   6
  -2  -1  -4 5979.95 291.398   6
  -2  -1  -4 5741.03 308.937   7
  -2  -1  -5 1505.32 83.2219   6
  -2   1  -5 1546.65 82.0009   6
  -2   1  -5 1576.40 104.507   7
   2  -1   5 1535.85 74.5511  12
  -2  -1  -5 1556.64 119.901   7
  -2   1  -6 356.649 64.0136   7
  -2  -1  -6 205.420 85.4752   7
  -2   1  -6 271.587 31.7100   6
   2  -1   6 169.980 40.3225   8
  -2   1  -7 58.2640 60.0487   7
  -2  -1  -7 69.3667 87.6386   7
   2  -1   7 66.5909 38.9244   8
  -2   1  -8 4858.73 277.990   7
   2  -1   8 5504.86 260.650   8
  -2  -1  -8 5034.69 292.576   7
  -2  -1  -9 33.5383 105.464   7
  -2   1  -9 135.642 83.1622   7
   2   1   9-143.752 61.7645   8
  -2  -1 -10 180.691 112.720   7
  -2   1 -10 253.828 99.7752   7
   2   1  10 231.553 74.8484   8
  -2   1 -11 1875.01 163.371   7
  -2  -1 -11 1788.64 168.369   7
  -2  -1 -12 5389.68 372.138   7
  -2   1 -12 5053.07 369.394   7
   2   1  13 5834.83 432.125   4
   2  -1  13 5946.94 433.823   4
  -2  -1 -13 7038.67 414.076  15
  -2   1 -13 6878.63 436.459   7
   2  -1  14 14598.7 788.910   4
   2   1  14 14359.2 789.295   4
  -2  -1 -14 16560.0 766.495  15
  -2   1 -14 16399.7 787.167   7
   2   1  15 1285.64 143.459   4
   2  -1  15 1541.88 150.110   4
  -2   1 -15 1231.04 140.636   7
  -2  -1 -15 1346.89 104.476  15
   2   1  15 1117.66 143.153   2
  -2  -1 -16 157.574 65.9020  15
  -2   1 -16 238.614 62.1111  15
   2   1  16 194.332 116.146   4
   2  -1  16 194.927 115.274   4
   2   1  16 143.673 115.592   2
   2  -1  17 884.953 137.704   4
   2   1  17 871.848 143.817   2
   2   1  17 644.946 130.960   4
   2  -1  18 315.648 125.734   4
   2   1  18 314.743 125.378   4
   2   1  18 251.049 131.488   2
   2   1  19-12.2452 120.742   4
   2  -1  19-6.16641 126.953   4
   2   1  19 166.296 133.456   2
   2   1  20 450.782 136.398   4
   2   1  20 452.401 145.879   2
   2  -1  20 407.452 133.696   4
   2   1  21 45.6129 121.535   4
   2   1  21 114.222 135.256   2
   2  -1  21-104.469 127.183   4
   2  -1  22 87.1688 121.814   4
   2   1  22 93.6206 120.064   4
   2   1  22-72.2497 127.991   2
   2   1  23-46.9040 119.825   4
   2   1  23 14.5499 132.500   2
   2  -1  23 141.101 126.400   4
  -2  -2  24 346.211 148.122   5
  -2   2  24 346.233 152.908   5
  -2   2  24 451.529 126.946   4
  -2  -2  23 642.651 156.198   5
  -2   2  23 545.322 157.704   5
  -2   2  23 558.674 130.272   4
  -2  -2  22 737.363 151.699   5
  -2   2  22 592.402 127.311   4
  -2   2  22 397.748 145.418   5
   2   2 -22 612.060 108.368  10
  -2   2  21-56.1968 139.100   5
  -2  -2  21 89.9858 138.407   5
  -2   2  21 330.966 117.625   4
   2   2 -21 112.173 87.8560  10
  -2   2  20-60.0716 111.510   4
  -2  -2  20 125.664 131.410   5
   2   2 -20-32.0362 87.8944  10
  -2   2  19-20.7654 104.953   4
   2   2 -19 113.431 83.2245  10
  -2   2  18 7881.89 421.054   4
   2   2 -18 7601.45 400.525  10
  -2   2  17 995.489 122.471   4
   2   2 -17 942.198 96.5314  10
  -2   2  16 5829.31 313.753   4
   2   2 -16 5285.74 289.670  10
  -2   2  15 28.1017 87.2542   4
   2  -2 -15 24.1948 22.7719  12
   2   2 -15-45.6756 60.2001  10
  -2   2  14 1198.94 119.252   4
   2  -2 -14 1076.71 64.5405  12
   2   2 -14 992.168 90.7575  10
  -2   2  13 9972.10 467.026   4
  -2   2  13 10044.0 471.758   2
   2  -2 -13 8630.32 436.660  12
   2   2 -13 8958.06 449.414  10
  -2   2  12 102.600 81.6028   4
  -2   2  12 109.838 85.3536   2
   2  -2 -12 121.068 20.6663  15
   2  -2 -12 116.008 28.1674  12
   2   2 -12 156.108 58.7096  10
  -2   2  11 3465.20 191.623   4
  -2   2  11 3235.35 198.600   2
   2  -2 -11 3100.65 153.781  15
   2   2 -11 3097.09 172.387  10
   2  -2 -10 46.7621 21.2722  15
  -2   2  10-2.52202 69.3844   4
  -2   2  10 22.3124 77.5847   2
   2  -2  -9 78.8227 21.4741  15
  -2   2   9 53.6600 71.5743   4
  -2   2   9 44.4764 77.3520   2
  -2   2   8 4727.89 247.771   4
   2  -2  -8 4711.66 227.373  15
  -2   2   7 741.387 79.0652   4
   2  -2  -7 814.485 45.8970  15
  -2   2   6 19610.4 998.470   4
   2  -2  -6 21788.3 988.248  15
  -2   2   6 19431.4 994.017   8
  -2   2   5 2122.20 143.313   5
  -2   2   5 2250.16 132.055   4
  -2  -2   5 2247.09 110.489  15
  -2   2   5 1952.04 123.142   8
  -2   2   4 41319.9 1910.68   5
  -2  -2   4 39938.9 1902.31  15
  -2   2   4 41598.1 1905.75   9
  -2   2   4 38770.6 1906.70   8
  -2   2   3 10596.9 517.905   5
   2   2  -3 10741.3 512.464   3
   2  -2  -3 10486.3 514.897   3
  -2  -2   3 10834.8 513.204  15
  -2   2   3 11187.3 514.659   9
  -2  -2   2 235.036 35.6527   7
  -2   2   2 251.009 32.0061   5
   2   2  -2 172.022 21.9337   3
   2  -2  -2 186.467 32.0611   3
   2   2  -1 1389.54 72.1413   1
   2   2  -1 1462.21 70.0874   3
   2  -2  -1 1211.59 74.0779   3
  -2  -2   1 1324.56 73.8447  15
  -2  -2   1 1311.54 81.5369   7
   2   2   0 25297.7 1191.72   1
   2  -2   0 24990.8 1192.92   3
  -2   2  -1 46165.1 2065.78   7
   2   2   1 38589.3 2063.96   1
  -2  -2  -1 45106.9 2062.71  13
   2  -2   1 41423.6 2062.12  11
  -2  -2  -1 44708.8 2060.30  11
  -2   2  -2 48744.9 2175.88   7
   2   2   2 47064.4 2174.50   1
   2  -2   2 44215.3 2169.89  13
  -2  -2  -2 47639.2 2172.16  13
  -2  -2  -2 47988.3 2184.23   7
   2  -2   2 46221.8 2171.82  11
  -2   2  -3 2955.53 146.695   7
  -2  -2  -3 2769.25 138.064   6
  -2   2  -3 2696.39 135.985   6
  -2  -2  -3 2660.07 135.995  13
   2  -2   3 2811.21 135.462  11
  -2  -2  -3 2929.88 167.631   7
  -2   2  -4 24196.2 1173.22   6
  -2   2  -4 24150.4 1179.19   7
  -2  -2  -4 24843.3 1174.73   6
   2  -2   4 24575.2 1171.59  12
  -2  -2  -4 25848.3 1192.75   7
   2  -2   4 25216.4 1171.00   8
  -2  -2  -5 217.168 83.3097   7
  -2   2  -5 175.117 26.4212   6
  -2   2  -5 128.761 47.3614   7
  -2  -2  -5 218.068 32.5382   6
   2  -2   5 152.215 16.4638  12
   2  -2   5 230.998 25.8971   8
  -2   2  -6 492.548 60.8757   7
  -2   2  -6 471.364 39.7449   6
  -2  -2  -6 595.226 94.5054   7
   2  -2   6 634.369 41.7523   8
  -2   2  -7 5152.27 275.151   7
  -2  -2  -7 5557.63 297.437   7
   2  -2   7 5381.40 259.536   8
  -2  -2  -8 640.564 110.388   7
  -2   2  -8 550.762 77.4586   7
  -2   2  -9 2461.44 146.862   7
  -2  -2  -9 2709.51 174.851   7
  -2   2 -10 12001.3 590.927   7
  -2  -2 -10 12155.7 603.440   7
   2   2  10 11675.3 579.757   8
  -2  -2 -11 1053.42 132.994   7
  -2  -2 -11 1084.60 87.7532  15
  -2   2 -11 1019.11 114.923   7
   2   2  11 1012.15 89.9893   8
  -2  -2 -12 5316.30 286.102  15
   2   2  12 5977.61 286.039   8
  -2   2 -12 5073.60 307.373   7
  -2   2 -13 384.374 117.082   7
   2   2  13 260.100 119.720   4
  -2  -2 -13 312.270 75.2913  15
   2   2  14 2511.08 252.496   4
  -2  -2 -14 2566.07 230.193  15
  -2   2 -14 2706.72 250.741   7
  -2   2 -15 83.5747 113.629   7
   2   2  15-97.3582 113.900   2
   2   2  15 74.5793 114.659   4
  -2  -2 -15 36.9015 77.7683  15
   2   2  16 1618.80 160.746   4
  -2  -2 -16 1895.05 126.608  15
   2   2  16 1591.54 165.857   2
   2   2  17-5.94870 116.393   2
   2   2  17 16.5467 115.914   4
   2   2  18 899.672 147.046   2
   2   2  18 871.816 141.948   4
   2   2  19 666.368 145.309   2
   2   2  19 556.780 135.207   4
   2   2  20 159.901 134.617   2
   2   2  20 81.9381 122.759   4
   2   2  21 162.532 126.221   4
   2  -2  21 42.6326 129.554   2
   2   2  21 192.801 131.691   2
   2   2  22 209.391 133.794   2
   2  -2  22-43.0963 125.616   2
   2   2  22 200.225 124.304   4
   2   2  23 283.260 134.471   2
   2   2  23 446.997 131.111   4
   2  -2  23 223.925 131.227   2
  -2   3  24 279.584 140.443   5
  -2  -3  24 177.317 113.895   4
  -2   3  24 133.317 115.760   4
  -2  -3  24 98.8693 132.115   5
  -2  -3  23 555.008 125.892   4
  -2  -3  23 463.175 148.024   5
  -2   3  23 754.812 155.506   5
  -2   3  23 620.266 125.002   4
  -2  -3  22 518.766 122.418   4
  -2   3  22 188.932 117.124   4
  -2  -3  22 394.354 147.624   5
  -2   3  22 347.524 143.698   5
   2  -3 -22 356.058 99.8037  10
   2   3 -22 441.745 101.772  10
  -2   3  21-7.03941 144.340   5
  -2   3  21 182.218 112.979   4
  -2  -3  21 88.8995 137.065   5
  -2  -3  21 184.172 110.413   4
   2  -3 -21 132.829 91.5123  10
   2   3 -21 199.160 93.5800  10
  -2  -3  20 809.689 154.947   5
  -2   3  20 847.765 130.583   4
  -2  -3  20 711.923 129.403   4
   2   3 -20 600.061 101.659  10
   2  -3 -20 716.609 100.661  10
  -2   3  19 72.2488 107.092   4
  -2  -3  19-10.5405 106.515   4
   2  -3 -19 32.9743 79.2780  10
   2   3 -19 14.8068 79.8785  10
  -2  -3  18 643.832 116.663   4
  -2   3  18 469.142 108.011   4
   2  -3 -18 516.893 90.0319  10
   2   3 -18 415.823 86.7853  10
  -2  -3  17 211.600 103.366   4
  -2   3  17 156.174 101.787   4
   2  -3 -17 131.624 72.6593  10
   2   3 -17 219.535 73.1632  10
  -2  -3  16 48.3033 98.2117   4
  -2   3  16 34.3823 92.7053   4
   2  -3 -16 132.453 68.2139  10
   2   3 -16 42.2768 65.0440  10
  -2   3  15 912.978 110.364   4
  -2  -3  15 862.499 113.533   4
   2  -3 -15 731.827 52.2855  12
   2  -3 -15 834.491 83.7088  10
   2   3 -15 903.816 83.9434  10
  -2   3  14 5049.96 249.736   4
  -2  -3  14 4854.89 250.081   4
   2  -3 -14 3882.32 208.365  12
   2  -3 -14 4191.11 225.377  10
   2   3 -14 4045.06 224.627  10
  -2  -3  13 129.634 88.2319   4
  -2   3  13 101.307 83.8395   4
   2  -3 -13 75.0209 57.4734  10
   2  -3 -13 91.2700 28.4708  12
   2   3 -13 92.5705 57.8253  10
  -2   3  12 1918.31 136.018   4
  -2  -3  12 1891.83 137.450   4
  -2   3  12 1673.12 138.974   2
   2  -3 -12 1717.26 89.8095  15
   2  -3 -12 1690.91 94.2363  12
   2   3 -12 1508.49 109.283  10
   2  -3 -12 1632.92 110.782  10
  -2  -3  11 4313.65 234.777   4
  -2   3  11 4136.01 231.263   4
  -2  -3  11 4237.81 238.927   2
  -2   3  11 4705.22 242.372   2
   2  -3 -11 4064.39 202.160  15
   2   3 -11 4079.57 216.766  10
   2  -3 -11 4054.98 205.938  12
   2  -3 -11 3906.42 215.911  10
   2  -3 -10 617.887 44.4367  15
  -2   3  10 639.084 88.8898   4
  -2  -3  10 565.757 93.9352   4
  -2   3   9 6796.74 345.618   4
  -2  -3   9 6947.07 348.565   4
   2  -3  -9 6717.26 327.063  15
  -2   3   8 19679.7 959.405   4
  -2  -3   8 20347.5 961.226   4
   2  -3  -8 19867.4 946.392  15
  -2  -3   7 7521.79 371.398   4
  -2   3   7 7635.50 370.305   4
   2  -3  -7 7889.95 358.696  15
  -2   3   6 13189.9 626.321   4
  -2  -3   6 12710.3 628.867   5
  -2  -3   6 12750.6 626.542   4
   2  -3  -6 13696.1 617.972  15
  -2   3   6 11821.2 622.581   8
  -2   3   5 1163.74 94.7533   5
  -2  -3   5 1207.40 87.0555   5
  -2   3   5 1011.98 82.0114   4
  -2  -3   5 1357.96 81.4650   4
  -2  -3   5 1121.20 60.7863  15
   2  -3  -5 1283.39 67.2529  15
  -2   3   5 982.672 75.1766   8
  -2   3   4 29001.7 1382.39   5
  -2  -3   4 29452.1 1380.68   5
   2  -3  -4 30125.8 1376.75  15
  -2  -3   4 27678.9 1375.62  15
  -2  -3   4 31417.1 1377.77   9
  -2   3   4 29027.4 1377.30   9
  -2   3   4 26841.3 1379.22   8
  -2   3   3 87585.7 4232.59   5
  -2  -3   3 88841.6 4231.46   5
   2   3  -3 86640.1 4227.85   3
   2  -3  -3 89964.4 4229.47  14
  -2  -3   3 91035.7 4230.87  15
  -2  -3   3 96205.2 4230.73   9
  -2   3   3 86514.6 4232.12   8
  -2   3   3 91337.3 4230.42   9
  -2   3   2 58686.1 2733.36   5
   2   3  -2 56561.4 2730.66   3
  -2  -3   2 59803.8 2735.13  15
  -2   3   2 58400.4 2734.32   8
   2   3  -1 22740.8 985.292   1
   2  -3  -1 22352.9 985.332   1
  -2  -3   1 20525.6 988.098  15
   2  -3   0 632.869 46.3423   1
   2   3   0 759.194 46.5916   1
  -2  -3   0 763.285 39.5893  11
  -2  -3   0 637.893 75.7213   7
  -2   3  -1 857.412 60.6893   7
  -2  -3  -1 825.483 51.9713   6
   2   3   1 922.986 55.4786   1
   2  -3   1 917.919 55.1614   1
  -2  -3  -1 1028.87 52.9683  13
   2  -3   1 949.669 52.0440  11
  -2  -3  -1 939.865 47.5410  11
  -2   3  -2 140321. 6789.73   7
   2   3   2 145960. 6788.44   1
   2  -3   2 143162. 6788.25   1
  -2  -3  -2 145690. 6792.09  15
  -2   3  -3 2625.65 139.242   7
  -2   3  -3 2628.74 130.048   6
   2  -3   3 2677.54 127.096  13
  -2  -3  -3 2503.78 144.495  15
  -2  -3  -3 2472.69 132.717  13
   2  -3   3 2633.80 131.562  12
  -2  -3  -3 2853.75 166.061   7
   2  -3   3 2719.31 131.146  11
  -2   3  -4 3290.65 163.273   6
  -2   3  -4 3494.01 172.205   7
   2  -3   4 3186.39 162.537  12
  -2  -3  -4 3531.17 175.792  15
   2  -3   4 3376.49 164.239  11
  -2  -3  -4 3510.07 195.478   7
  -2   3  -5 21787.4 1014.65   7
  -2   3  -5 21452.0 1008.36   6
  -2  -3  -5 24838.4 1018.93  15
   2  -3   5 19827.5 1006.62  12
  -2  -3  -5 23239.0 1031.10   7
  -2   3  -6 20534.6 978.201   7
  -2   3  -6 19953.2 970.913   6
  -2  -3  -6 21541.1 980.802  15
  -2  -3  -6 20556.5 994.976   7
  -2  -3  -7-38.9409 91.5697   7
  -2   3  -7-16.3880 55.4774   7
  -2  -3  -7 43.5805 51.1706  15
  -2   3  -8 1939.74 129.289   7
  -2  -3  -8 2260.72 129.366  15
  -2  -3  -8 2020.02 157.124   7
  -2   3  -9 15344.7 786.097   7
  -2  -3  -9 17043.9 786.025  15
  -2   3 -10 2704.55 162.495   7
  -2  -3 -10 2975.28 156.547  15
  -2   3 -11 31.6225 80.7348   7
  -2  -3 -11 64.7880 59.8637  15
   2   3  11-73.5021 71.6188   8
  -2  -3 -12 1856.92 117.930  15
   2   3  12 1474.63 111.961   8
  -2   3 -12 1494.56 127.641   7
   2   3  13 1007.75 140.860   4
  -2  -3 -13 1209.71 106.928  15
  -2   3 -13 1040.58 133.722   7
  -2   3 -14 473.496 117.740   7
   2   3  14 517.159 126.081   4
   2  -3  14 558.246 126.655   2
   2   3  14 469.078 121.809   2
  -2  -3 -14 520.945 88.3999  15
  -2   3 -15 17.6163 105.518   7
   2   3  15 15.3701 113.801   2
   2  -3  15 163.097 116.921   2
   2   3  15-34.3831 112.869   4
  -2  -3 -15-20.8978 77.0425  15
   2   3  16 1186.34 172.854   4
  -2   3 -16 1038.66 162.059   7
   2  -3  16 1064.22 168.687   2
   2   3  16 1270.86 171.043   2
  -2  -3 -16 1177.20 139.432  15
   2   3  17 10.9885 116.143   4
   2   3  17-41.5495 113.664   2
   2  -3  17 135.700 117.615   2
   2   3  18 1622.06 169.661   2
   2  -3  18 1316.90 163.199   2
   2   3  18 1498.87 166.917   4
   2  -3  19 105.664 126.482   2
   2   3  19 60.8619 128.082   4
   2   3  19 272.640 134.132   2
   2  -3  20 75.9787 128.741   2
   2   3  20 143.859 125.150   4
   2   3  20 48.7068 130.957   2
   2   3  21 220.305 125.432   4
   2   3  21 56.7861 127.896   2
   2  -3  21 436.683 137.627   2
   2  -3  21 398.580 133.069   4
   2   3  22 353.058 142.175   2
   2  -3  22 595.260 138.604   4
   2   3  22 603.112 139.008   4
   2  -3  22 450.230 135.376   2
   2   3  23-7.19764 127.168   2
   2   3  23-26.3154 123.175   4
   2  -3  23-178.408 128.134   2
   2  -3  23 20.0503 120.164   4
  -2   4  24 131.193 139.727   5
  -2  -4  24 27.5796 130.193   5
  -2  -4  24 255.213 118.297   4
  -2  -4  23-231.300 135.605   5
  -2  -4  23-12.1484 112.456   4
  -2   4  23 149.123 113.414   4
  -2   4  23 102.427 142.029   5
  -2  -4  22 472.006 146.937   5
  -2   4  22 340.272 145.396   5
  -2   4  22 240.639 118.386   4
  -2  -4  22 357.255 119.057   4
   2  -4 -22 411.629 97.8357  10
   2   4 -22 299.034 98.6843  10
  -2   4  21 470.596 120.482   4
  -2   4  21 690.588 152.866   5
  -2  -4  21 494.696 125.906   4
  -2  -4  21 594.187 152.126   5
   2   4 -21 564.468 104.162  10
   2  -4 -21 549.330 100.757  10
  -2   4  20-13.4937 132.318   5
  -2  -4  20-85.0098 136.509   5
  -2   4  20 16.2475 106.691   4
  -2  -4  20-49.7062 108.440   4
   2   4 -20-60.7459 86.5969  10
   2  -4 -20-47.9924 86.3142  10
  -2  -4  19 1117.23 158.309   5
  -2   4  19 903.742 134.785   4
  -2  -4  19 947.707 129.973   4
   2   4 -19 890.342 107.464  10
   2  -4 -19 964.338 109.497  10
  -2  -4  18 2968.18 197.844   4
  -2   4  18 2605.09 193.195   4
   2  -4 -18 2425.39 169.192  10
   2   4 -18 2642.59 169.670  10
  -2  -4  17 268.859 100.242   4
  -2   4  17 382.976 106.238   4
   2  -4 -17 305.516 77.9192  10
   2   4 -17 481.018 80.0236  10
  -2   4  16 1431.80 136.429   4
  -2  -4  16 1467.22 137.475   4
   2  -4 -16 1301.31 107.098  10
   2   4 -16 1353.49 108.007  10
  -2   4  15 1899.19 145.720   4
  -2  -4  15 2161.60 152.182   4
   2  -4 -15 1709.72 98.5630  12
   2  -4 -15 1715.78 121.606  10
   2   4 -15 1838.39 121.727  10
  -2  -4  14 2679.28 167.443   4
  -2   4  14 2280.83 160.862   4
   2  -4 -14 2162.56 120.808  12
   2  -4 -14 2159.35 138.999  10
   2   4 -14 2254.45 139.069  10
  -2   4  13 3436.29 201.784   4
  -2  -4  13 3675.75 203.256   4
   2  -4 -13 3055.18 165.302  12
   2  -4 -13 3160.82 178.737  10
   2   4 -13 3185.62 178.795  10
  -2   4  12 602.283 89.9242   4
  -2  -4  12 601.319 93.3122   4
   2  -4 -12 573.314 47.7966  15
   2  -4 -12 513.524 50.5991  12
   2  -4 -12 505.587 70.3069  10
   2   4 -12 465.712 66.7402  10
  -2   4  11 3695.86 207.763   4
  -2  -4  11 3892.19 210.164   4
   2  -4 -11 3744.49 180.973  15
   2  -4 -11 3452.03 183.345  12
   2  -4 -11 3394.14 191.837  10
   2   4 -11 3446.33 191.307  10
  -2  -4  10 4420.19 237.287   4
  -2   4  10 4498.22 234.506   4
   2  -4 -10 4310.03 211.996  15
   2  -4 -10 4146.15 214.214  12
   2   4 -10 4223.82 221.372  10
   2  -4 -10 4107.75 219.804  10
  -2  -4   9 5431.23 272.268   4
  -2   4   9 4942.28 268.342   4
   2  -4  -9 5085.86 250.538  15
   2  -4  -9 4993.90 252.946  12
  -2   4   8 370.159 73.0798   4
  -2  -4   8 523.989 72.7693   4
   2  -4  -8 499.963 42.6221  15
   2  -4  -8 493.078 45.3900  12
  -2  -4   7 4817.90 242.803   4
  -2  -4   7 4460.65 245.115   5
  -2   4   7 4710.72 238.835   4
   2  -4  -7 5013.12 229.485  15
  -2   4   7 3992.93 234.950   8
  -2  -4   6 173.364 60.9729   5
  -2   4   6 117.627 46.8181   4
   2   4  -6 40.7850 12.0413   7
  -2  -4   6 105.299 52.1869   4
  -2  -4   6 163.187 20.6683  15
   2  -4  -6 133.707 32.7568  15
  -2   4   6 57.8467 45.8556   8
  -2  -4   5 39129.1 1855.45   5
  -2   4   5 39611.0 1857.90   5
  -2  -4   5 39948.5 1854.54   4
  -2  -4   5 36452.5 1848.40  15
   2  -4  -5 42669.2 1851.85  15
  -2   4   5 38776.5 1854.98   8
  -2   4   4 62577.6 3009.66   5
  -2  -4   4 63578.1 3007.99   5
   2  -4  -4 68670.9 3007.40  15
  -2  -4   4 60601.4 3005.60  15
   2  -4  -4 61120.8 3007.17  14
  -2   4   4 63726.0 3005.75   9
  -2  -4   4 67380.2 3006.12   9
  -2   4   4 60125.5 3009.56   8
  -2  -4   3 21192.8 1000.40   5
  -2   4   3 20798.7 1001.77   5
   2   4  -3 20704.5 996.476   3
  -2  -4   3 19486.7 1001.49  15
   2  -4  -3 20472.2 999.734  14
   2  -4  -3 22033.1 1002.16  15
  -2   4   3 20982.2 1004.20   8
  -2   4   3 21325.6 999.652   9
  -2  -4   3 23089.4 1000.05   9
  -2   4   2 37251.9 1806.16   5
   2   4  -2 37903.8 1803.08   3
  -2  -4   2 37590.7 1809.72  15
  -2  -4   2 38956.3 1806.04   9
  -2   4   2 39550.4 1809.59   8
  -2   4   2 38577.4 1805.96   9
   2  -4  -1 63678.9 2952.13   1
   2   4  -1 62423.0 2952.09   1
  -2  -4   1 60203.8 2956.28  15
  -2   4   1 60250.6 2953.64   8
   2  -4  -1 64980.7 2955.84  12
  -2  -4   1 62763.1 2951.81  11
  -2  -4  -1 136947. 6322.24   6
   2   4   1 134311. 6322.49   1
   2  -4   1 126098. 6324.36   3
   2  -4   1 136029. 6322.50   1
   2  -4   1 133737. 6324.67  12
  -2   4  -2 6064.07 308.869   7
  -2  -4  -2 6696.62 304.869   6
   2  -4   2 6479.66 306.833  12
  -2  -4  -2 6543.55 320.088  14
  -2  -4  -2 6500.36 306.130  13
   2  -4   2 5974.50 303.108  13
  -2  -4  -2 6384.45 314.227  15
  -2  -4  -2 6435.04 301.666  11
   2  -4   2 6025.34 304.271  11
  -2  -4  -3 2592.79 129.522   6
  -2   4  -3 2483.34 134.637   7
  -2  -4  -3 2567.82 141.734  15
  -2  -4  -3 2673.18 132.146  13
   2  -4   3 2598.08 129.783  12
  -2  -4  -3 2556.76 151.799  14
   2  -4   3 2512.75 124.974  13
   2  -4   3 2564.11 128.801  11
  -2   4  -4 10551.2 518.024   6
  -2   4  -4 11371.7 524.017   7
   2  -4   4 10722.6 519.556  12
  -2  -4  -4 10787.5 529.143  15
   2  -4   4 11275.5 520.254  11
  -2   4  -5 2524.14 146.064   7
  -2   4  -5 2737.63 138.124   6
  -2  -4  -5 3027.94 155.074  15
   2  -4   5 2750.68 138.461  12
   2  -4   5 3026.90 141.321  11
  -2   4  -6 15561.0 742.561   6
  -2   4  -6 15010.8 749.457   7
  -2  -4  -6 16638.1 755.274  15
  -2   4  -7 1056.00 80.6230   7
  -2  -4  -7 1134.79 86.6113  15
  -2   4  -8 953.883 79.4376   7
  -2  -4  -8 993.157 87.2768  15
  -2   4  -9 3939.71 220.397   7
  -2  -4  -9 4258.73 222.251  15
  -2   4 -10 6939.26 379.508   7
  -2  -4 -10 8137.21 382.705  15
  -2   4 -11 12747.1 668.921   7
  -2  -4 -11 14677.8 669.263  15
   2   4  11 13385.6 665.364   8
  -2   4 -12 60.8152 77.0389   7
   2   4  12 85.2385 97.6967   4
  -2  -4 -12 75.9740 67.5564  15
   2   4  12 12.0471 68.4761   8
   2   4  13 1602.75 157.548   4
   2  -4  13 1929.50 160.426   4
  -2  -4 -13 1800.72 130.700  15
  -2   4 -13 1740.56 144.531   7
   2   4  13 2037.32 132.055   8
   2   4  14 2511.21 201.577   4
   2  -4  14 2577.92 204.346   4
   2  -4  14 2409.84 201.747   2
   2   4  14 2446.05 202.763   2
  -2  -4 -14 2876.94 179.631  15
  -2   4 -14 2849.74 196.885   7
   2  -4  15 1515.87 164.690   4
   2   4  15 1308.77 162.870   4
   2   4  15 1263.29 164.913   2
   2  -4  15 1320.66 163.088   2
  -2  -4 -15 1310.21 135.782  15
  -2   4 -15 1378.38 160.850   7
  -2   4 -16 920.790 144.520   7
   2   4  16 718.305 153.721   2
   2   4  16 893.394 149.263   4
   2  -4  16 835.036 150.479   2
   2  -4  16 1146.05 160.466   4
  -2  -4 -16 778.052 117.737  15
   2  -4  17 2412.50 199.196   2
   2   4  17 2552.35 204.177   2
   2  -4  17 2680.06 198.700   4
   2   4  17 1963.18 188.877   4
   2   4  18 416.816 126.250   4
   2   4  18 369.114 136.735   2
   2  -4  18 277.452 134.378   2
   2  -4  18 618.576 134.169   4
   2  -4  19 179.290 123.294   4
   2   4  19-84.5492 116.903   4
   2   4  19 120.140 129.040   2
   2  -4  19 145.404 131.232   2
   2  -4  20 399.889 134.130   4
   2   4  20 436.716 130.499   4
   2  -4  20 581.799 140.749   2
   2   4  20 359.650 140.022   2
   2   4  21 38.7759 117.758   4
   2  -4  21-21.0262 123.530   2
   2  -4  21 39.1405 124.529   4
   2   4  21 297.621 133.189   2
   2   4  22 98.7345 124.859   4
   2   4  22 28.7023 122.891   2
   2  -4  22 73.3790 124.878   4
   2  -4  22-134.772 125.988   2
   2  -4  23 35.2775 122.604   2
   2   4  23 38.8527 114.576   4
   2  -4  23 19.9227 117.181   4
   2   4  23 135.678 126.173   2
  -2  -5  24 133.859 127.584   5
  -2   5  24 123.150 136.783   5
  -2  -5  24-48.1315 111.140   4
  -2   5  23 217.542 143.017   5
  -2  -5  23-88.8409 135.376   5
  -2  -5  23 24.0577 109.999   4
  -2   5  23 124.025 109.113   4
  -2   5  22 511.042 124.909   4
  -2  -5  22 853.315 151.863   5
  -2   5  22 553.647 149.982   5
  -2  -5  22 622.551 128.324   4
   2  -5 -22 509.463 107.754  10
   2   5 -22 723.107 108.898  10
  -2   5  21-39.4726 110.276   4
  -2  -5  21 113.050 135.285   5
  -2  -5  21 63.2140 111.753   4
  -2   5  21 91.6265 140.242   5
   2  -5 -21 161.688 87.4090  10
   2   5 -21 73.3338 87.8053  10
  -2  -5  20 167.555 129.037   5
  -2   5  20 329.264 117.344   4
  -2   5  20 561.123 153.108   5
  -2  -5  20 236.865 113.949   4
   2  -5 -20 302.307 90.3626  10
   2   5 -20 465.813 95.8928  10
  -2  -5  19 656.366 124.055   4
  -2   5  19 670.140 124.873   4
  -2  -5  19 856.214 147.144   5
   2  -5 -19 636.825 95.2834  10
   2   5 -19 607.718 99.8416  10
  -2   5  18 86.7064 99.8779   4
  -2  -5  18 189.569 106.162   4
  -2  -5  18 5.80625 128.208   5
   2  -5 -18 145.773 76.8979  10
   2   5 -18 65.2697 75.4253  10
  -2   5  17 2011.81 160.323   4
  -2  -5  17 2120.50 164.292   4
   2  -5 -17 1797.82 135.468  10
   2   5 -17 1871.70 134.797  10
  -2  -5  16 581.980 112.327   4
  -2   5  16 779.516 107.561   4
   2   5 -16 835.954 85.5327  10
   2  -5 -16 557.820 80.3894  10
  -2   5  15 1394.89 125.623   4
  -2  -5  15 1208.58 125.176   4
   2  -5 -15 1116.20 72.7318  12
   2  -5 -15 1204.17 95.1552  10
   2   5 -15 1040.47 96.0990  10
  -2   5  14 451.208 92.8199   4
  -2  -5  14 595.406 99.7336   4
   2  -5 -14 500.109 45.2716  12
   2   5 -14 519.887 68.6395  10
   2  -5 -14 367.285 66.3035  10
  -2   5  13 29.6882 79.1702   4
  -2  -5  13 191.210 83.8727   4
   2  -5 -13 129.038 34.5148  15
   2   5 -13 60.2626 56.8222  10
   2  -5 -13 80.8470 58.0800  10
   2  -5 -13 100.797 34.9355  12
  -2   5  12 359.233 87.9543   4
  -2  -5  12 424.131 87.2426   4
   2  -5 -12 416.825 45.7090  12
   2  -5 -12 555.302 45.8376  15
   2   5 -12 425.318 66.1036  10
   2  -5 -12 414.932 60.2344  10
  -2  -5  11 8085.62 389.867   4
  -2   5  11 8029.72 388.598   4
   2  -5 -11 7154.00 368.733  12
   2  -5 -11 7710.06 367.567  15
   2   5 -11 7369.31 373.419  10
   2  -5 -11 7259.19 373.581  10
  -2  -5  10 5023.20 250.598   4
  -2   5  10 4908.24 248.085   4
   2  -5 -10 4358.59 229.889  12
   2  -5 -10 4565.38 228.719  15
   2  -5 -10 4215.15 233.462  10
   2   5 -10 4705.33 234.835  10
  -2   5   9 595.429 69.4669   4
  -2  -5   9 714.620 76.6178   4
   2  -5  -9 621.480 45.0753  12
   2  -5  -9 731.915 49.1886  15
  -2   5   9 495.578 66.7515   8
   2   5  -8 556.070 38.6827   7
  -2   5   8 716.358 73.8136   4
  -2  -5   8 692.223 88.2053   5
  -2  -5   8 841.912 77.0434   4
   2  -5  -8 894.926 57.1303  15
   2  -5  -8 759.946 57.0137  12
  -2   5   8 614.914 68.8829   8
  -2  -5   7 9005.33 406.025   4
  -2   5   7 9028.17 406.303   4
   2   5  -7 7441.54 389.060   7
  -2  -5   7 8413.98 408.855   5
   2  -5  -7 9247.42 398.999  15
   2  -5  -7 9110.99 400.607  12
  -2   5   7 8398.91 405.160   8
   2   5  -6 1697.92 83.7838   7
  -2  -5   6 1756.92 102.699   4
  -2  -5   6 1556.57 106.821   5
  -2   5   6 1785.52 101.204   4
  -2   5   6 1765.00 115.894   5
   2  -5  -6 1785.08 96.4569  15
  -2  -5   6 1555.83 87.6722  15
   2  -5  -6 1695.85 96.5594  12
   2  -5  -6 1673.37 103.842  14
  -2   5   6 1599.83 105.041   8
  -2   5   5 3038.61 169.944   5
  -2  -5   5 3163.33 165.355   5
  -2  -5   5 3076.04 164.740   4
   2  -5  -5 3064.52 164.351  14
   2  -5  -5 3208.46 162.924  12
   2  -5  -5 3346.57 162.523  15
  -2  -5   5 3105.00 157.256  15
  -2   5   5 3147.76 168.805   8
  -2   5   4 1116.77 81.2175   5
  -2  -5   4 1239.77 74.4534   5
   2  -5  -4 1009.19 74.6215   3
   2  -5  -4 1418.45 77.8470  15
   2  -5  -4 1386.15 75.0239  14
  -2  -5   4 1253.06 73.2782  15
  -2   5   4 1318.78 87.0594   8
  -2   5   3 160.572 36.7910   5
  -2  -5   3 181.126 29.1496   5
   2  -5  -3 174.555 40.0759   3
   2   5  -3 193.002 15.6804   3
   2  -5  -3 196.847 38.9816  15
  -2  -5   3 130.621 38.7932  15
  -2  -5   3 199.165 27.0368   9
  -2   5   3 156.301 27.3443   9
   2   5  -2 2049.66 102.068   1
   2  -5  -2 2031.89 102.233   1
   2  -5  -2 1830.71 108.326   3
   2  -5  -2 2135.13 109.364  15
   2  -5  -2 2122.19 110.479  12
  -2  -5   2 1775.97 111.801  15
  -2   5   2 2072.75 101.367   9
  -2   5   2 2341.27 114.872   8
  -2  -5   2 1935.12 102.946  11
  -2  -5   2 1921.23 101.024   9
  -2  -5   1 71791.1 3246.72   6
   2  -5  -1 68056.3 3247.30   1
   2   5  -1 69584.3 3247.38   1
   2  -5  -1 65745.4 3249.91   3
  -2  -5   1 66689.0 3253.48  15
   2  -5  -1 67619.0 3252.55  12
  -2   5   1 67657.7 3251.12   8
  -2  -5   1 68789.4 3247.90  11
  -2  -5   0 4440.62 203.498   6
   2  -5   0 3869.39 209.036   3
   2   5   0 4230.96 203.730   1
   2  -5   0 4083.90 203.808   1
   2  -5   0 4213.61 209.794  12
  -2   5   0 4346.89 207.714   8
  -2  -5   0 4096.23 203.289  11
  -2  -5  -1 2659.18 133.022   6
   2  -5   1 2357.01 134.325   1
   2  -5   1 2490.14 140.058   3
   2   5   1 2396.74 133.672   1
   2  -5   1 3131.28 140.623  12
  -2  -5  -1 2823.11 136.639  13
  -2  -5  -1 2873.72 152.864  14
   2  -5   1 2664.85 135.204  11
  -2   5  -1 3020.47 134.054   8
  -2  -5  -1 2674.97 131.521  11
  -2   5  -2 4393.11 242.089   7
  -2  -5  -2 5270.13 236.998   6
  -2  -5  -2 5003.03 239.792  13
   2  -5   2 4888.42 239.529  12
  -2  -5  -2 4871.01 253.352  14
   2  -5   2 4548.92 236.195  13
  -2  -5  -2 4957.58 248.322  15
   2  -5   2 4868.37 237.433  11
  -2   5  -2 4847.22 232.949   8
  -2  -5  -2 4957.45 234.549  11
  -2   5  -3 4096.96 191.083   7
   2  -5   3 3655.27 182.862  13
  -2  -5  -3 3885.35 198.911  15
  -2  -5  -3 3952.77 206.441  14
   2  -5   3 3482.67 186.594  12
  -2  -5  -3 4022.27 189.168  13
   2  -5   3 3706.70 185.912  11
  -2   5  -4 27524.0 1355.82   6
  -2   5  -4 29563.8 1362.21   7
  -2  -5  -4 30914.4 1376.56  14
  -2  -5  -4 30946.3 1369.15  15
   2  -5   4 27804.7 1359.06  12
  -2  -5  -4 28632.8 1361.85  13
   2  -5   4 29272.4 1359.31  11
  -2   5  -5 5496.51 288.371   7
  -2   5  -5 5803.03 281.083   6
  -2  -5  -5 6134.83 297.961  15
   2  -5   5 5622.01 283.574  12
  -2  -5  -5 6498.27 310.225  14
   2  -5   5 6158.72 285.030  11
  -2   5  -6 135.377 42.2610   7
  -2   5  -6 142.655 23.2717   6
  -2  -5  -6 166.460 57.9725  15
  -2   5  -7 615.843 60.8522   7
  -2  -5  -7 843.353 81.0135  15
  -2   5  -8 1444.55 99.4301   7
  -2  -5  -8 1859.56 115.602  15
  -2   5  -9 797.902 73.0218   7
  -2  -5  -9 905.332 86.6965  15
  -2   5 -10 429.672 68.0314   7
  -2  -5 -10 604.078 81.0773  15
  -2   5 -11 2962.88 171.978   7
  -2  -5 -11 3424.53 178.318  15
  -2   5 -12-8.64855 69.3136   7
   2   5  12 167.578 109.319   4
  -2  -5 -12 98.8272 71.2140  15
   2   5  12-145.597 80.5535   8
  -2   5 -13 1327.26 122.280   7
   2  -5  13 1455.54 144.618   4
   2   5  13 1388.15 144.541   4
   2  -5  13 1375.20 138.093   2
  -2  -5 -13 1564.67 114.848  15
   2   5  13 1301.01 112.487   8
   2   5  14 4232.00 262.301   4
   2  -5  14 4346.22 263.025   4
   2   5  14 3828.68 260.698   2
   2  -5  14 3978.90 259.924   2
  -2  -5 -14 4086.72 241.046  15
   2   5  14 4978.50 240.613   8
  -2   5 -14 4163.35 249.182   7
  -2   5 -15 696.669 123.352   7
   2  -5  15 606.112 127.928   4
   2   5  15 624.665 131.877   4
   2   5  15 812.901 139.940   2
   2  -5  15 913.646 135.644   2
  -2  -5 -15 717.551 101.279  15
   2   5  16 2381.59 212.628   4
   2  -5  16 2367.55 220.882   4
   2   5  16 2420.05 226.424   2
   2  -5  16 2098.00 217.264   2
  -2  -5 -16 2450.52 190.095  15
  -2   5 -16 2220.19 208.185   7
   2  -5  17 349.005 148.564   2
   2   5  17 378.115 143.573   4
   2  -5  17 342.162 151.311   4
   2   5  17 532.648 154.271   2
   2   5  18 159.076 126.631   2
   2  -5  18 129.976 126.623   4
   2  -5  18 94.2661 128.261   2
   2   5  18 219.006 120.162   4
   2  -5  19 215.718 127.096   4
   2   5  19 167.110 130.958   2
   2  -5  19 138.226 128.395   2
   2   5  19 413.568 130.260   4
   2   5  20-20.6715 126.133   2
   2   5  20 99.4738 121.102   4
   2  -5  20-122.308 128.124   2
   2  -5  20 75.6646 124.057   4
   2   5  21 2076.34 196.263   4
   2  -5  21 2600.01 199.800   4
   2  -5  21 2284.60 203.619   2
   2   5  21 2107.68 201.782   2
   2   5  22 106.784 124.929   2
   2   5  22 160.803 120.913   4
   2  -5  22 132.277 124.467   4
   2  -5  22 210.306 128.686   2
  -2  -5 -23-70.9869 147.170  14
   2  -5  23-26.1167 122.526   4
   2   5  23 133.512 120.459   4
  -2  -6  24 368.599 127.068   5
  -2   6  24 283.790 142.582   5
  -2   6  23 100.884 136.588   5
  -2  -6  23 360.281 133.741   5
  -2  -6  23 196.016 112.606   4
  -2   6  22 1082.85 170.905   5
  -2  -6  22 670.908 129.650   4
  -2  -6  22 826.081 150.713   5
  -2   6  22 917.122 134.955   4
  -2   6  21 195.823 141.047   5
  -2   6  21 66.9185 103.635   4
  -2  -6  21-97.9871 131.193   5
  -2  -6  21 62.9303 108.911   4
   2  -6 -21 8.50157 86.6292  10
   2   6 -21-8.62154 91.3873  10
  -2  -6  20 346.190 113.321   4
  -2   6  20 391.662 114.178   4
  -2   6  20 351.583 145.231   5
  -2  -6  20 315.283 134.915   5
   2   6 -20 207.940 93.6028  10
   2  -6 -20 273.532 89.4156  10
  -2   6  19 1248.22 142.018   4
  -2   6  19 1190.61 170.659   5
  -2  -6  19 1302.46 161.484   5
  -2  -6  19 1324.52 145.599   4
   2  -6 -19 1221.62 117.727  10
   2   6 -19 1188.44 118.343  10
  -2  -6  18 161.067 123.929   5
  -2   6  18-76.7082 96.8389   4
  -2  -6  18 129.369 104.718   4
   2  -6 -18 61.4851 73.5669  10
   2   6 -18 94.5842 76.0648  10
  -2   6  17-4.48510 88.1465   4
  -2  -6  17-91.5554 116.202   5
  -2  -6  17-9.36722 99.0931   4
   2   6 -17 9.53006 72.0310  10
   2  -6 -17 3.13698 67.4370  10
  -2  -6  16 1496.44 144.898   5
  -2  -6  16 1303.76 134.826   4
  -2   6  16 1407.97 133.332   4
   2  -6 -16 1233.62 79.0471  12
   2   6 -16 1228.18 106.647  10
   2  -6 -16 1302.31 108.170  10
  -2   6  15 441.588 91.6329   4
  -2  -6  15 266.047 95.0988   4
   2  -6 -15 234.982 68.3810  10
   2  -6 -15 212.406 36.6351  12
   2   6 -15 329.156 67.2346  10
  -2  -6  14 977.117 116.932   4
  -2   6  14 1010.25 110.581   4
   2  -6 -14 937.181 76.0143  12
   2   6 -14 1008.48 92.0777  10
   2  -6 -14 924.814 92.2069  10
  -2   6  13 139.551 81.4980   4
  -2  -6  13 183.464 85.1052   4
   2  -6 -13 144.450 37.1406  15
   2   6 -13 202.869 57.5398  10
   2  -6 -13 119.597 54.5062  10
   2  -6 -13 145.417 36.8046  12
  -2  -6  12 7712.74 354.356   4
  -2   6  12 7130.08 351.476   4
   2  -6 -12 6146.81 329.759  12
   2  -6 -12 6649.71 328.882  15
   2  -6 -12 6521.88 335.360  10
   2   6 -12 6639.45 335.397  10
  -2   6  11 26.3860 68.2068   4
  -2  -6  11 28.3575 70.1927   4
   2  -6 -11 65.3612 38.4401  15
   2   6 -11 60.4412 52.1019  10
   2  -6 -11 39.3279 35.4144  12
   2  -6 -11 17.1086 46.3185  10
  -2  -6  10 5424.61 216.151   5
  -2  -6  10 5759.71 208.605   4
  -2   6  10 5642.36 206.843   4
   2  -6 -10 5616.60 185.856  15
   2  -6 -10 5215.77 186.971  12
   2  -6 -10 4942.42 187.617  10
   2   6 -10 5115.28 189.014  10
  -2   6  10 5317.28 199.028   8
  -2  -6   9 8873.01 371.011   4
  -2  -6   9 8285.35 372.539   5
  -2   6   9 8964.58 365.867   4
   2  -6  -9 7982.55 356.002  12
   2  -6  -9 8445.44 355.685  15
  -2   6   9 7601.89 362.713   8
   2   6  -9 8674.22 357.486  10
   2  -6  -9 8009.30 355.223  10
  -2  -6   8 947.339 83.9484   4
   2   6  -8 831.241 50.2682   7
  -2  -6   8 927.952 90.9785   5
  -2   6   8 1057.10 78.6089   4
   2  -6  -8 1035.87 67.7981  15
   2  -6  -8 843.427 84.7337  14
   2  -6  -8 1021.02 67.4223  12
  -2   6   8 839.599 84.0237   8
  -2  -6   7 5339.39 263.587   4
   2   6  -7 4960.74 247.984   7
  -2   6   7 5341.16 263.227   4
  -2  -6   7 5182.68 266.654   5
   2  -6  -7 5498.28 260.445  12
   2  -6  -7 5363.70 258.539  15
   2  -6  -7 5099.77 266.208  14
  -2   6   7 5038.46 265.928   8
  -2  -6   6 976.630 72.1240   5
  -2   6   6 741.842 79.8722   5
  -2  -6   6 956.051 69.9596   4
   2  -6  -6 841.407 64.5811   3
   2  -6  -6 986.180 65.5484  15
   2  -6  -6 976.127 71.7420  14
   2  -6  -6 952.701 66.4627  12
  -2  -6   6 862.023 55.7776  15
  -2   6   6 867.882 79.7558   8
  -2  -6   5 6100.54 312.674   5
  -2   6   5 6552.89 318.147   5
   2  -6  -5 6368.14 313.101   3
   2  -6  -5 6674.24 316.598  14
  -2  -6   5 5554.64 310.687  15
   2  -6  -5 6822.47 316.913  12
   2  -6  -5 7503.25 316.460  15
  -2   6   5 6132.30 320.914   8
  -2  -6   4 1739.69 91.6489   5
  -2   6   4 1650.53 97.4274   5
   2  -6  -4 1627.09 95.0111   3
   2  -6  -4 1745.38 94.7887  14
  -2  -6   4 1566.05 95.3614  15
   2  -6  -4 1857.74 98.3748  15
  -2   6   4 1653.46 106.370   8
  -2   6   3 2818.41 149.220   5
   2  -6  -3 2829.30 152.384   3
   2  -6  -3 2908.38 156.314  15
  -2  -6   3 2725.92 154.731  15
  -2  -6   3 3171.36 147.874   9
  -2   6   3 3140.34 161.113   8
  -2   6   3 3130.89 147.585   9
  -2  -6   2 2088.32 98.1991   6
   2   6  -2 1858.42 99.9241   1
   2  -6  -2 1846.40 100.297   1
   2  -6  -2 1896.46 107.261   3
  -2  -6   2 1910.45 111.667  15
   2  -6  -2 2005.26 110.990  12
   2  -6  -2 2169.24 111.379  15
  -2   6   2 1947.67 99.6357   9
  -2   6   2 2042.41 115.040   8
  -2  -6   2 1873.11 103.075  11
  -2  -6   2 2221.72 100.291   9
  -2  -6   1 116.228 18.8118   6
   2  -6  -1 82.6894 23.0130   1
   2   6  -1 105.937 22.3097   1
   2  -6  -1 64.2023 37.7719   3
  -2  -6   1 59.2613 44.4736  15
  -2  -6   1 99.7283 23.3977  11
   2  -6  -1 52.3138 37.3627  12
  -2  -6   0 855.437 47.4306   6
   2  -6   0 803.837 58.8208   3
   2  -6   0 802.600 48.4235   1
   2   6   0 834.599 47.9274   1
   2  -6   0 813.761 59.2389  12
  -2  -6   0 778.550 48.8353  11
   2  -6   0 889.870 53.4409  11
  -2  -6  -1 19686.0 903.873   6
   2   6   1 19557.6 903.661   1
   2  -6   1 18456.1 903.394   1
   2  -6   1 18492.0 907.224   3
   2  -6   1 19160.1 909.214  12
  -2  -6  -1 18313.1 915.703  14
   2  -6   1 19021.4 905.844  11
  -2  -6  -1 19002.6 903.479  11
  -2  -6  -2 2117.60 123.614  15
   2  -6   2 2068.17 105.724  13
   2  -6   2 2039.55 109.539  12
  -2  -6  -2 2102.59 109.825  13
  -2  -6  -2 2201.86 126.721  14
  -2  -6  -2 1945.40 103.195  11
   2  -6   2 2012.91 106.875  11
  -2   6  -3 7707.49 376.169   7
  -2  -6  -3 8014.53 384.955  15
   2  -6   3 7398.20 373.947  12
   2  -6   3 7351.87 369.891  13
  -2  -6  -3 8035.40 376.308  13
  -2  -6  -3 8340.05 391.414  14
  -2  -6  -3 7852.63 369.810  11
   2  -6   3 7736.71 372.337  11
  -2   6  -4 16416.6 789.640   6
  -2   6  -4 17260.3 797.586   7
  -2  -6  -4 18066.3 813.709  14
   2  -6   4 16325.3 790.982  13
   2  -6   4 15486.7 794.435  12
  -2  -6  -4 18342.8 806.177  15
  -2  -6  -4 17342.8 798.130  13
   2  -6   4 16775.1 794.252  11
  -2   6  -5 168.232 21.6132   6
  -2   6  -5 136.174 39.0572   7
  -2  -6  -5 257.018 77.2375  14
  -2  -6  -5 170.592 61.1289  15
   2  -6   5 174.874 31.6330  11
  -2   6  -6 247.593 44.8838   7
  -2  -6  -6 205.974 81.9475  14
  -2  -6  -6 377.664 68.9441  15
   2  -6   6 217.246 32.2334  11
  -2   6  -7 1066.82 71.8988   7
  -2  -6  -7 975.862 91.9897  15
  -2   6  -8 470.903 58.6042   7
  -2  -6  -8 523.727 78.6331  15
  -2   6  -9 38.7621 51.6687   7
  -2  -6  -9-62.8463 73.0608  15
  -2   6 -10-10.6099 50.9068   7
  -2  -6 -10 30.6296 69.0873  15
  -2   6 -11 4461.88 249.519   7
   2   6  11 4427.11 264.599   4
  -2  -6 -11 5111.16 258.698  15
  -2   6 -12 213.314 72.8876   7
   2   6  12 364.122 100.869   4
   2  -6  12 246.627 102.121   4
  -2  -6 -12 254.092 77.9415  15
  -2   6 -13 388.855 84.1642   7
   2   6  13 402.764 111.238   2
   2   6  13 480.851 106.205   4
   2  -6  13 412.047 109.645   4
   2  -6  13 366.679 105.440   2
  -2  -6 -13 406.187 82.5904  15
   2   6  13 271.252 84.2172   8
   2   6  14 1290.22 133.371   4
   2  -6  14 1270.04 136.029   4
   2  -6  14 1269.41 138.189   2
   2   6  14 1120.04 137.153   2
  -2  -6 -14 1302.53 114.239  15
   2   6  14 1281.35 116.097   8
  -2   6 -14 1134.20 118.236   7
  -2   6 -15 506.387 108.172   7
   2  -6  15 386.441 121.330   2
   2  -6  15 410.419 118.029   4
   2   6  15 410.798 121.150   4
   2   6  15 449.914 128.263   2
  -2  -6 -15 512.511 91.1354  15
   2  -6  16 1695.26 185.872   4
   2   6  16 1812.50 187.764   4
   2   6  16 1829.39 194.244   2
   2  -6  16 1914.25 194.147   2
  -2  -6 -16 1845.98 164.992  15
  -2   6 -16 2115.48 181.903   7
   2   6  17 1162.18 163.728   4
   2  -6  17 1023.51 166.830   2
   2  -6  17 994.207 166.065   4
   2   6  17 1123.88 170.048   2
  -2  -6 -17 978.566 133.664  15
   2  -6  18 129.811 141.393   4
   2  -6  18 162.532 142.935   2
   2   6  18 260.497 145.452   2
   2   6  18 34.3024 136.215   4
   2  -6  19 979.633 149.370   4
   2   6  19 1057.56 152.227   4
   2  -6  19 1120.74 154.897   2
   2   6  19 1113.66 159.432   2
   2   6  20 164.036 126.810   2
   2  -6  20 181.227 126.233   2
   2  -6  20 264.124 121.142   4
   2   6  20 266.159 121.018   4
  -2  -6 -21 967.555 182.427  14
   2   6  21 760.366 147.241   2
   2  -6  21 984.049 146.348   4
   2   6  21 851.292 140.605   4
   2  -6  21 1252.26 158.272   2
  -2  -6 -22 325.761 151.248  14
   2   6  22 259.559 129.243   2
   2  -6  22 240.702 128.950   2
   2   6  22 517.145 124.428   4
   2  -6  22 334.073 127.306   4
   2   6  23 6.22575 109.075   4
  -2  -6 -23 121.450 150.690  14
   2  -6  23-89.5964 115.951   4
  -2  -7  24 287.436 125.228   5
  -2  -7  23 865.560 146.231   5
  -2   7  23 837.203 152.004   5
  -2  -7  23 760.943 125.185   4
  -2  -7  22 221.349 128.144   5
  -2   7  22 183.084 143.200   5
  -2  -7  22 185.734 112.548   4
  -2  -7  21 147.657 111.688   4
  -2   7  21 110.894 142.686   5
  -2  -7  21 82.0754 121.492   5
  -2   7  21 175.968 111.561   4
   2  -7 -21 73.0196 126.427  14
   2  -7 -21 193.236 89.2952  10
  -2   7  20-33.5403 138.430   5
  -2  -7  20 87.5714 110.343   4
  -2   7  20 233.204 111.895   4
  -2  -7  20-73.7571 121.003   5
   2  -7 -20 109.670 119.151  14
   2   7 -20 69.6271 86.0122  10
   2  -7 -20 148.455 86.2766  10
  -2   7  19 1360.46 136.210   4
  -2  -7  19 1069.65 136.777   4
  -2  -7  19 1260.78 159.010   5
  -2   7  19 1146.12 165.292   5
   2   7 -19 1213.45 118.469  10
   2  -7 -19 1134.98 119.156  10
  -2  -7  18-69.1334 102.099   4
  -2   7  18 90.6418 102.876   4
  -2  -7  18 106.735 124.740   5
  -2   7  18 146.100 128.088   5
   2   7 -18 73.9506 78.0222  10
   2  -7 -18 52.2273 78.0112  10
  -2  -7  17 886.242 119.809   4
  -2   7  17 767.201 113.624   4
  -2  -7  17 845.926 137.264   5
   2   7 -17 781.943 95.2927  10
   2  -7 -17 789.518 90.5705  10
  -2  -7  16 1092.39 122.609   4
  -2  -7  16 1201.47 135.830   5
   2  -7 -16 995.594 73.1454  12
   2   7 -16 1231.67 100.227  10
   2  -7 -16 1083.40 100.702  10
  -2   7  15 5678.37 313.683   4
  -2  -7  15 5629.32 326.542   5
  -2  -7  15 5664.25 319.310   4
   2  -7 -15 4732.09 285.751  12
   2   7 -15 4997.96 298.443  10
   2  -7 -15 5087.71 296.904  10
  -2  -7  14 1558.95 133.424   5
  -2   7  14 1454.20 116.477   4
  -2  -7  14 1228.01 122.159   4
   2  -7 -14 1236.15 83.1234  12
   2  -7 -14 1253.05 95.5080  10
   2   7 -14 1196.62 99.5741  10
  -2   7  13 532.833 86.2890   4
  -2  -7  13 489.630 93.7602   4
  -2  -7  13 619.115 103.378   5
   2  -7 -13 369.719 49.8272  15
   2  -7 -13 353.450 63.8675  10
   2  -7 -13 362.469 45.7780  12
   2   7 -13 386.482 61.9379  10
  -2  -7  12 280.504 91.4387   5
  -2   7  12 112.409 69.5088   4
  -2  -7  12 254.742 82.8983   4
   2  -7 -12 214.548 45.8119  15
   2   7 -12 234.505 54.3511  10
   2  -7 -12 232.890 44.1540  12
   2  -7 -12 166.330 57.0989  10
  -2  -7  11 1041.55 100.956   4
  -2  -7  11 964.044 107.199   5
  -2   7  11 970.063 89.3450   4
   2  -7 -11 892.341 66.3707  12
   2  -7 -11 939.341 69.3142  15
  -2   7  11 933.059 87.7114   8
   2   7 -11 807.089 74.9221  10
   2  -7 -11 803.897 73.4380  10
  -2   7  10 943.537 82.7587   4
  -2  -7  10 1049.71 92.8265   4
  -2  -7  10 876.452 100.443   5
   2  -7 -10 925.282 93.0725  14
   2  -7 -10 942.528 66.8915  12
   2  -7 -10 910.753 66.5044  15
   2  -7 -10 915.909 68.3281  10
   2   7 -10 933.257 69.8349  10
  -2   7  10 736.696 84.5564   8
   2   7  -9 2281.91 133.241   7
  -2  -7   9 3134.32 160.763   4
  -2  -7   9 3020.17 166.244   5
  -2   7   9 3011.82 156.177   4
   2  -7  -9 2950.59 163.429  14
   2  -7  -9 2725.13 147.824  12
   2  -7  -9 2995.76 149.283  15
   2   7  -9 2890.57 148.072  10
   2  -7  -9 2919.74 145.991  10
  -2   7   9 2473.65 160.247   8
  -2  -7   8 858.546 83.6603   5
  -2   7   8 714.435 73.8766   4
   2   7  -8 588.590 42.2418   7
  -2  -7   8 795.028 79.0631   4
   2  -7  -8 828.490 78.4324  14
   2  -7  -8 733.235 63.4937  12
   2  -7  -8 849.989 64.4653  15
   2  -7  -8 795.050 60.9840  10
   2   7  -8 833.765 62.8388  10
  -2   7   8 889.291 84.1418   8
  -2   7   7 6427.50 328.107   5
   2   7  -7 5926.33 307.934   7
  -2  -7   7 6572.99 321.718   5
  -2  -7   7 7405.14 323.012   4
   2  -7  -7 6883.02 318.186   3
   2  -7  -7 6729.36 320.108  15
   2  -7  -7 6046.26 323.548  14
   2  -7  -7 6246.91 319.672  12
  -2   7   7 6380.43 325.808   8
  -2   7   6 32248.9 1520.96   5
  -2  -7   6 32222.9 1516.71   5
  -2  -7   6 32201.4 1517.47   4
   2  -7  -6 32372.9 1516.44   3
  -2  -7   6 29052.3 1513.64  15
   2  -7  -6 31519.1 1520.18  12
   2  -7  -6 34454.2 1519.99  15
   2  -7  -6 32624.6 1521.35  14
  -2   7   6 32178.8 1523.75   8
  -2  -7   5 6940.55 335.656   5
  -2   7   5 6788.72 339.981   5
   2  -7  -5 7262.65 337.943   3
   2  -7  -5 7076.57 342.126  15
   2  -7  -5 6793.73 340.413  14
  -2  -7   5 6529.38 336.766  15
   2  -7  -5 7031.73 342.463  12
  -2   7   5 6797.48 346.972   8
  -2  -7   4 1184.09 64.0030   5
  -2   7   4 1165.75 69.5348   5
   2  -7  -4 1184.40 71.5817   3
   2  -7  -4 1031.43 77.3608  15
  -2   7   4 1154.91 88.7866   8
  -2   7   3 3490.28 179.253   5
  -2  -7   3 3935.33 175.581   6
   2  -7  -3 3549.72 184.071   3
   2  -7  -3 3306.26 188.177  15
  -2  -7   3 3194.32 187.366  15
  -2  -7   3 3597.62 181.984  11
  -2  -7   2 1732.56 85.1313   6
   2  -7  -2 1685.19 87.9116   1
   2  -7  -2 1610.01 96.0010   3
   2   7  -2 1658.72 87.4054   1
  -2  -7   2 1749.68 103.393  15
   2  -7  -2 2082.33 102.418  15
   2  -7  -2 1808.24 101.551  12
  -2  -7   2 1638.25 93.7345  13
  -2  -7   2 1754.13 86.8569   9
  -2   7   2 1667.30 86.3398   9
  -2  -7   2 1651.16 91.1681  11
  -2  -7   1 2545.19 113.475   6
   2  -7  -1 2263.64 113.690   1
   2  -7  -1 2152.99 122.632   3
   2   7  -1 2294.56 113.479   1
   2  -7  -1 2633.79 127.470  15
   2  -7  -1 2222.51 126.056  12
  -2  -7   1 2362.23 131.561  15
  -2  -7   1 2072.06 119.403  13
  -2  -7   1 2290.08 112.996   9
  -2   7   1 2147.46 112.791   9
  -2  -7   1 2243.02 116.994  11
  -2  -7   0 2128.06 99.0695   6
   2  -7   0 1965.64 98.5678   1
   2   7   0 1970.89 98.7315   1
   2  -7   0 1768.47 105.317   3
   2  -7   0 1985.96 110.695  12
   2  -7   0 1858.47 103.825  11
  -2  -7   0 1859.37 100.526  11
   2  -7   1 1020.05 72.9695   3
   2  -7   1 1096.71 69.0254  13
   2  -7   1 1189.90 74.7328  12
  -2  -7  -1 1163.85 63.4345  11
   2  -7   1 1171.73 67.4949  11
  -2  -7  -2 721.000 75.5605  14
   2  -7   2 622.114 55.0534  12
  -2  -7  -2 769.256 75.1410  15
   2  -7   2 756.224 49.1134  13
  -2  -7  -2 731.195 54.7551  13
  -2  -7  -2 673.090 45.3882  11
   2  -7   2 724.914 49.1435  11
  -2   7  -3 176.220 39.4495   7
  -2  -7  -3 115.380 57.9861  15
   2  -7   3 163.145 24.9149  13
  -2  -7  -3 107.921 35.4234  13
  -2  -7  -3 141.463 62.4402  14
  -2  -7  -3 95.1521 25.4973  11
   2  -7   3 131.092 35.5647  12
   2  -7   3 102.885 29.4819  11
  -2   7  -4 3737.36 205.780   7
  -2   7  -4 3935.99 194.599   6
  -2  -7  -4 4262.39 228.613  14
   2  -7   4 4012.78 197.746  13
  -2  -7  -4 4157.43 218.481  15
  -2  -7  -4 4192.92 207.469  13
   2  -7   4 4152.97 204.029  12
   2  -7   4 4247.25 201.714  11
  -2   7  -5 93.0159 40.1206   7
  -2   7  -5 110.062 18.4310   6
  -2  -7  -5 157.245 41.1913  13
  -2  -7  -5 161.495 79.2802  14
  -2  -7  -5 103.473 64.3421  15
   2  -7   5 146.359 32.4631  11
  -2   7  -6 17905.2 894.953   7
  -2  -7  -6 19603.1 907.800  15
  -2  -7  -6 20046.0 918.734  14
   2  -7   6 18582.5 893.071  11
  -2   7  -7 17414.7 866.042   7
  -2  -7  -7 18497.8 891.549  14
  -2  -7  -7 19061.8 879.662  15
  -2   7  -8 12470.8 634.699   7
  -2  -7  -8 13703.5 649.272  15
  -2  -7  -8 14188.8 665.990  14
  -2   7  -9 4432.81 243.214   7
  -2  -7  -9 4922.06 278.746  14
  -2  -7  -9 5159.09 259.277  15
  -2   7 -10-31.2272 55.8807   7
  -2  -7 -10 33.1160 68.6028  15
   2   7  10-17.0375 87.4803   4
  -2   7 -11 4276.95 238.424   7
   2   7  11 4373.20 260.609   4
   2  -7  11 4295.87 261.061   4
  -2  -7 -11 5063.26 252.105  15
   2   7  12 4803.12 275.023   4
  -2   7 -12 4618.69 251.642   7
   2  -7  12 5219.74 277.709   4
   2   7  12 4176.33 272.198   2
   2  -7  12 4219.05 271.600   2
  -2  -7 -12 5144.10 260.592  15
   2   7  12 4399.57 258.493   8
  -2   7 -13 5.96701 68.5901   7
   2   7  13 150.533 96.7163   4
   2  -7  13 31.7509 98.7038   4
   2  -7  13 182.240 102.640   2
   2   7  13 18.0551 94.1606   2
  -2  -7 -13 104.214 71.7717  15
   2   7  13-38.7836 86.5328   8
  -2   7 -14-3.38816 79.2713   7
   2   7  14 14.8168 100.539   2
   2   7  14 98.6571 97.2878   4
   2  -7  14 23.8675 101.187   4
   2  -7  14-102.039 102.902   2
  -2  -7 -14 14.4160 73.9662  15
   2   7  14 12.9918 82.7343   8
  -2   7 -15 921.688 116.674   7
   2  -7  15 1060.43 139.757   4
   2  -7  15 1003.67 134.492   2
   2   7  15 1080.00 137.386   4
   2   7  15 1142.91 140.918   2
  -2  -7 -15 1080.36 110.145  15
   2   7  16 169.937 117.912   2
   2   7  16-82.1423 108.620   4
   2  -7  16 53.2131 118.144   4
   2  -7  16 172.399 115.856   2
  -2  -7 -16 71.9573 83.9745  15
   2  -7  17 805.680 154.154   2
   2   7  17 840.189 158.402   4
   2  -7  17 944.946 155.799   4
   2   7  17 948.430 159.551   2
  -2  -7 -17 963.871 129.122  15
   2   7  18-50.6628 117.739   4
   2  -7  18 52.9188 125.736   4
   2  -7  18-68.4784 129.622   2
   2   7  18-76.2647 137.025   2
  -2  -7 -18 155.525 149.728  14
  -2  -7 -19 134.133 148.706  14
   2  -7  19 200.043 127.546   2
   2  -7  19 121.504 127.100   4
   2   7  19 191.263 128.200   2
   2   7  19 53.1113 120.920   4
  -2  -7 -20 634.049 168.099  14
   2  -7  20 601.384 133.550   2
   2   7  20 569.433 135.917   4
   2   7  20 696.470 137.489   2
   2  -7  20 669.543 139.359   4
  -2  -7 -21 253.157 150.496  14
   2  -7  21 295.376 125.513   4
   2   7  21 227.631 132.450   2
   2  -7  21 377.127 129.194   2
   2   7  21 259.632 118.573   4
  -2  -7 -22 173.310 149.807  14
   2   7  22 104.705 116.233   4
   2  -7  22 50.9900 118.244   4
   2  -8 -23 509.419 99.9281   3
  -2  -8  23 560.291 130.548   5
  -2   8  23 417.194 146.227   5
   2  -8 -22 50.4916 91.6950   3
  -2   8  22 20.7886 132.895   5
  -2  -8  22 115.626 116.182   5
  -2  -8  22 142.457 112.179   4
  -2  -8  21-83.9131 107.129   4
  -2  -8  21-90.4136 115.560   5
  -2   8  21 116.357 129.534   5
  -2  -8  20 35.3623 121.691   5
  -2   8  20 86.3675 134.823   5
  -2  -8  20 32.5553 107.574   4
   2  -8 -20-15.4508 123.144  14
   2  -8 -20-7.99900 85.6616  10
   2   8 -20-4.03590 82.8312  10
  -2  -8  19 4851.54 291.160   4
  -2   8  19 4983.73 312.683   5
  -2  -8  19 5224.14 302.050   5
  -2   8  19 4833.70 287.161   4
   2  -8 -19 4990.82 315.070  14
   2   8 -19 4561.15 270.619  10
   2  -8 -19 4548.09 271.568  10
  -2  -8  18 2192.78 187.348   5
  -2   8  18 2196.19 193.637   5
  -2   8  18 2225.53 172.751   4
  -2  -8  18 2249.76 173.695   4
   2  -8 -18 2168.41 186.991  14
   2  -8 -18 2240.39 151.632  10
   2   8 -18 1954.12 152.534  10
  -2  -8  17 83.1282 98.2960   4
  -2   8  17 128.122 90.9868   4
  -2   8  17 154.323 116.453   5
  -2  -8  17 46.3315 107.461   5
   2  -8 -17 181.462 115.524  14
   2  -8 -17 38.5909 72.5392  10
   2   8 -17 147.657 76.9856  10
  -2  -8  16-21.5949 95.2242   4
  -2   8  16 32.8439 92.2481   4
  -2  -8  16-43.0395 109.872   5
   2  -8 -16 131.672 104.868  14
   2   8 -16 50.3376 68.5326  10
   2  -8 -16 23.5276 70.0960  10
  -2   8  15 1317.51 125.079   4
  -2  -8  15 1577.92 141.228   5
  -2  -8  15 1437.75 125.023   4
   2  -8 -15 1457.54 139.830  14
   2  -8 -15 1205.30 84.0512  12
   2   8 -15 1217.84 103.707  10
   2  -8 -15 1213.34 102.801  10
  -2  -8  14 36.4750 87.8725   5
  -2  -8  14-55.4240 77.7599   4
  -2   8  14 48.4882 74.1446   4
   2  -8 -14 174.189 94.3190  14
   2   8 -14 24.4424 57.3646  10
   2  -8 -14 72.8951 39.9437  12
   2  -8 -14 41.3486 58.8249  10
  -2  -8  13 2789.88 170.615   4
  -2  -8  13 2843.99 174.991   5
  -2   8  13 2841.32 165.020   4
   2  -8 -13 2481.78 141.269  15
   2  -8 -13 2363.18 140.667  12
   2  -8 -13 2481.47 170.574  14
   2   8 -13 2611.29 149.589  10
   2  -8 -13 2153.75 145.592  10
  -2  -8  12 3114.53 182.078   4
  -2  -8  12 3323.43 184.107   5
  -2   8  12 3029.43 177.197   4
   2  -8 -12 2658.95 158.027  12
   2  -8 -12 3064.63 159.170  15
   2  -8 -12 3075.33 188.046  14
   2   8 -12 2718.04 161.269  10
  -2   8  12 2789.08 171.487   8
   2  -8 -12 2587.65 158.423  10
  -2  -8  11 638.780 94.2959   5
  -2   8  11 612.393 75.8457   4
  -2  -8  11 634.752 81.8084   4
   2  -8 -11 543.776 89.9425  14
   2  -8 -11 602.056 60.0115  15
   2  -8 -11 579.317 58.3732  12
  -2   8  11 323.173 76.7787   8
   2   8 -11 548.702 62.4751  10
   2  -8 -11 498.198 63.3765  10
  -2  -8  10 6601.45 334.731   4
  -2   8  10 6807.96 331.820   4
  -2  -8  10 7054.27 336.878   5
   2  -8 -10 6121.78 324.731  12
   2  -8 -10 6634.11 325.628  15
   2  -8 -10 6538.00 340.153  14
   2  -8 -10 6169.55 322.073  10
  -2   8  10 6080.39 333.598   8
   2   8 -10 6442.51 321.706  10
  -2  -8   9 5735.74 265.906   5
  -2   8   9 5745.16 262.116   4
  -2  -8   9 5759.10 263.835   4
  -2   8   9 5104.32 272.421   5
   2   8  -9 4231.81 242.433   7
   2  -8  -9 5552.06 258.913  15
   2  -8  -9 5092.63 269.149  14
   2  -8  -9 5257.00 257.436  12
   2  -8  -9 4924.45 252.195  10
   2   8  -9 5278.51 253.579  10
  -2   8   9 4970.54 266.258   8
   2   8  -8 754.394 46.9929   7
  -2  -8   8 858.104 75.8458   4
  -2   8   8 728.515 84.2088   5
  -2  -8   8 847.470 77.6475   5
   2  -8  -8 733.863 66.7795   3
   2  -8  -8 724.418 79.7223  14
   2  -8  -8 752.753 71.5138  15
   2  -8  -8 749.875 66.8587  12
  -2   8   8 625.676 84.7801   8
   2  -8  -8 617.028 61.1883  10
   2   8  -8 811.417 60.0573  10
  -2   8   7 53.5257 65.2214   5
  -2  -8   7 40.7211 50.7349   4
  -2  -8   7 100.814 50.1475   5
   2  -8  -7 8.18203 45.2324   3
   2  -8  -7 44.0614 50.1820  15
   2  -8  -7 99.6871 52.8932  14
   2   8  -7 57.6715 37.7509  10
   2  -8  -7 97.7072 48.0723  12
  -2   8   7 153.535 71.8186   8
   2  -8  -7 74.0593 39.4485  10
  -2  -8   6 22095.1 1044.74   5
  -2   8   6 22151.0 1049.81   5
   2  -8  -6 22738.9 1047.20   3
   2  -8  -6 22658.8 1052.68  12
   2  -8  -6 23762.5 1052.18  15
  -2  -8   6 20218.5 1044.98  15
   2  -8  -6 21585.7 1051.42  14
  -2   8   6 20659.3 1054.93   8
  -2  -8   5 2340.85 112.618   5
  -2  -8   5 2072.35 102.610   6
  -2   8   5 2298.29 119.728   5
   2  -8  -5 2400.95 119.225   3
   2  -8  -5 2261.67 126.268  15
   2  -8  -5 2199.67 124.495  12
  -2  -8   5 2091.02 118.346  15
  -2   8   5 2163.34 132.469   8
  -2  -8   4 989.735 47.3045   6
  -2   8   4 902.664 59.6820   5
   2  -8  -4 877.847 64.3410   3
   2  -8  -4 915.541 74.5901  15
  -2  -8   3 9857.18 435.177   6
   2  -8  -3 9026.11 437.786   1
   2   8  -3 8746.18 437.570   1
   2  -8  -3 8781.29 443.124   3
  -2  -8   3 8605.82 447.380  15
   2  -8  -3 8201.84 448.945  12
   2  -8  -3 9531.23 449.815  15
  -2  -8   3 8722.59 441.819  11
   2   8  -2 14931.2 694.159   1
   2  -8  -2 14066.3 699.667   3
   2  -8  -2 15010.9 694.232   1
  -2  -8   2 14079.6 699.985  13
   2  -8  -2 13883.7 705.257  12
  -2  -8   2 14195.5 706.249  15
   2  -8  -2 15597.9 706.104  15
  -2  -8   2 14273.4 698.422  11
   2  -8  -1 10880.6 526.126   3
   2   8  -1 10643.7 519.246   1
   2  -8  -1 11009.7 519.347   1
  -2  -8   1 10108.4 532.693  15
   2  -8  -1 11499.9 531.225  15
   2  -8  -1 11003.3 531.441  12
  -2  -8   1 10406.8 525.785  13
  -2  -8   1 10751.6 519.004   9
  -2  -8   1 10445.3 523.469  11
   2  -8  -1 10838.9 525.937  11
  -2   8   1 11742.0 519.130   9
   2  -8   0 479.245 49.7770   3
   2  -8   0 492.854 53.9494  12
  -2  -8   0 522.417 38.8682  11
   2  -8   0 449.431 43.3656  11
   2  -8   1 547.114 52.7404  12
   2  -8   1 481.398 44.9636  13
   2  -8   1 447.747 41.6747  11
  -2  -8  -1 461.875 37.7002  11
  -2  -8  -2 17514.3 837.703  15
  -2  -8  -2 17762.4 840.536  14
   2  -8   2 17940.0 830.007  12
   2  -8   2 16418.6 825.824  13
  -2  -8  -2 16581.2 828.172  13
  -2  -8  -2 17332.4 823.468  11
   2  -8   2 17937.1 826.293  11
  -2   8  -3 801.602 44.9430   6
   2  -8   3 889.212 63.9168  12
   2  -8   3 791.871 54.0512  13
  -2  -8  -3 1028.74 86.1880  15
  -2  -8  -3 986.445 64.7586  13
  -2  -8  -3 1027.35 87.7975  14
   2  -8   3 788.141 57.3126  11
  -2  -8  -3 929.898 53.8536  11
  -2   8  -4 2510.60 147.406   7
  -2   8  -4 2679.60 133.299   6
  -2  -8  -4 2631.34 162.982  15
  -2  -8  -4 2996.37 150.107  13
  -2  -8  -4 2779.55 166.824  14
   2  -8   4 2672.06 138.849  13
   2  -8   4 2790.81 146.776  12
  -2  -8  -4 3087.52 140.288  11
   2  -8   4 2638.86 142.363  11
  -2   8  -5 13569.2 665.782   7
  -2  -8  -5 14678.7 678.287  15
  -2  -8  -5 14065.3 668.309  13
  -2  -8  -5 14000.9 684.097  14
   2  -8   5 13367.0 662.395  11
  -2   8  -6 1372.02 89.2070   7
  -2  -8  -6 1754.30 132.949  14
  -2  -8  -6 1586.39 96.4715  13
  -2  -8  -6 1606.33 115.771  15
   2  -8   6 1346.70 85.5322  11
  -2   8  -7 1164.43 78.5033   7
  -2  -8  -7 1241.23 107.458  15
  -2  -8  -7 1072.73 121.635  14
  -2   8  -8 16.2807 39.2205   7
  -2  -8  -8 63.3631 71.8155  15
  -2  -8  -8 17.0090 87.1007  14
   2   8   9 9435.40 477.513   4
  -2   8  -9 8971.54 461.229   7
  -2  -8  -9 9721.59 476.817  15
  -2  -8  -9 10068.1 497.388  14
  -2   8 -10 356.325 57.3107   7
  -2  -8 -10 421.564 85.1676  15
  -2  -8 -10 431.356 111.482  14
   2   8  10 244.593 92.0899   4
  -2   8 -11 231.012 57.5083   7
  -2  -8 -11 269.074 106.382  14
  -2  -8 -11 230.478 79.1149  15
   2  -8  11 246.362 92.8342   2
   2  -8  11 331.224 94.1393   4
   2   8  11 120.425 91.0479   4
   2   8  11 200.566 87.1137   2
   2   8  12 2257.77 173.846   4
   2  -8  12 2419.27 178.277   4
  -2   8 -12 2439.06 153.664   7
   2  -8  12 2398.45 171.188   2
   2   8  12 2300.89 177.194   2
  -2  -8 -12 3002.92 204.304  14
  -2  -8 -12 2858.77 168.011  15
  -2   8 -13 552.324 82.2685   7
   2   8  13 518.567 112.681   2
   2  -8  13 756.180 119.443   2
   2  -8  13 610.121 112.008   4
   2   8  13 578.500 102.214   4
  -2  -8 -13 738.224 99.2650  15
  -2  -8 -13 890.958 140.873  14
   2   8  13 376.129 101.914   8
   2   8  14 1617.85 151.244   4
   2  -8  14 1782.41 157.358   4
  -2   8 -14 1606.06 131.292   7
   2   8  14 1609.98 156.575   2
   2  -8  14 1947.28 154.283   2
  -2  -8 -14 1914.10 183.511  14
  -2  -8 -14 2012.28 142.721  15
   2   8  14 1611.82 140.183   8
  -2   8 -15-50.9632 83.1784   7
   2   8  15 95.5579 108.581   2
   2  -8  15 95.5584 106.277   4
   2   8  15 14.3315 103.524   4
   2  -8  15-36.3619 111.634   2
  -2  -8 -15 117.655 78.2717  15
  -2  -8 -15-7.74709 129.219  14
   2   8  15 419.521 99.7051   8
   2  -8  16-83.3793 111.206   2
   2  -8  16 5.30917 116.582   4
   2   8  16 172.477 107.503   4
   2   8  16 5.68826 116.848   2
  -2  -8 -16 91.0138 87.2778  15
  -2  -8 -16 91.1902 133.277  14
   2  -8  17 5.60375 114.474   4
   2   8  17-36.1764 121.445   2
   2  -8  17-11.7682 121.488   2
   2   8  17 137.679 117.208   4
  -2  -8 -17 90.3315 83.3954  15
  -2  -8 -17-17.6219 143.175  14
   2   8  18 301.728 127.986   4
   2  -8  18 227.344 134.850   4
   2  -8  18 165.787 127.021   2
   2   8  18 182.712 131.437   2
  -2  -8 -18 324.932 155.700  14
   2   8  19-35.1257 129.820   4
   2   8  19 19.4635 133.603   2
   2  -8  19 24.0442 130.817   4
   2  -8  19 145.232 137.127   2
  -2  -8 -19 97.1418 159.716  14
  -2  -8 -20 129.892 147.357  14
   2  -8  20-6.21009 113.714   4
   2   8  20 119.881 109.341   4
   2   8  20 26.7459 121.651   2
   2  -8  20 51.9942 124.189   2
  -2  -8 -21 152.408 148.957  14
   2  -8  21 85.3736 118.237   2
   2   8  21 135.295 124.485   2
   2   8  21 41.9259 108.968   4
   2  -8  21-82.1196 116.394   4
   2   8  22-17.9246 108.966   4
  -2  -8 -22-10.2086 145.127  14
   2  -8  22 118.025 111.825   4
   2  -9 -23 687.932 107.235   3
  -2  -9  23 390.490 114.249   5
  -2   9  23 397.199 137.447   5
   2  -9 -22 970.084 112.726   3
  -2  -9  22 654.302 129.977   5
  -2   9  22 753.957 152.183   5
   2  -9 -21 575.937 104.135   3
  -2  -9  21 701.588 128.500   4
  -2  -9  21 530.640 130.341   5
  -2   9  21 729.500 147.095   5
   2  -9 -20 28.0042 88.7750   3
  -2  -9  20 85.3300 105.653   4
  -2  -9  20 106.331 111.345   5
  -2   9  20 6.51805 130.508   5
  -2   9  19 1627.91 176.755   5
  -2  -9  19 1871.12 166.438   5
  -2  -9  19 1929.33 154.534   4
   2  -9 -19 1638.24 174.930  14
   2   9 -19 1650.35 135.541  10
   2  -9 -19 1469.60 133.897  10
  -2  -9  18 258.340 103.994   4
  -2   9  18 264.757 135.810   5
  -2  -9  18 291.207 119.432   5
   2  -9 -18 291.043 121.890  14
   2  -9 -18 359.737 83.2969  10
   2   9 -18 285.993 83.6608  10
  -2   9  17 909.359 118.707   4
  -2   9  17 814.603 146.612   5
  -2  -9  17 1045.15 121.358   4
  -2  -9  17 956.102 128.259   5
   2  -9 -17 778.273 136.033  14
   2  -9 -17 822.250 95.9956  10
   2   9 -17 806.194 98.9174  10
  -2  -9  16 2921.75 193.719   5
  -2   9  16 2925.98 207.943   5
  -2   9  16 2838.58 184.252   4
  -2  -9  16 3008.74 187.300   4
   2  -9 -16 2784.07 198.317  14
   2  -9 -16 2322.57 163.944  10
   2   9 -16 2377.91 165.206  10
  -2  -9  15 1304.60 132.870   5
  -2   9  15 980.249 112.137   4
  -2   9  15 1193.40 142.581   5
  -2  -9  15 1104.35 113.043   4
   2  -9 -15 1108.78 79.8235  12
   2  -9 -15 977.670 127.241  14
   2   9 -15 996.758 92.0096  10
   2  -9 -15 1031.17 96.0770  10
  -2   9  14 81.4351 79.1555   4
  -2  -9  14 11.6742 85.1805   5
  -2   9  14 45.3693 105.543   5
  -2  -9  14 116.387 77.8331   4
   2  -9 -14 80.6096 94.6069  14
   2  -9 -14 24.7570 46.0137  15
   2   9 -14 91.2185 60.6752  10
   2  -9 -14 83.8475 57.4001  10
   2  -9 -14 109.771 41.4225  12
  -2  -9  13-7.03899 85.4310   5
  -2  -9  13 39.7670 71.6367   4
  -2   9  13 49.7278 97.6340   5
  -2   9  13-6.14991 68.5025   4
   2  -9 -13 68.7273 82.2587  14
   2  -9 -13-40.0748 44.8008  15
   2  -9 -13 22.2795 53.9270  10
   2  -9 -13-2.29354 41.6151  12
  -2   9  13 209.709 76.5636   8
   2   9 -13 8.89647 54.8048  10
  -2  -9  12 11.9641 69.9868   4
  -2  -9  12-65.4226 78.9974   5
  -2   9  12 27.5427 65.2463   4
  -2   9  12 37.5322 94.1540   5
   2  -9 -12 12.3350 79.8263  14
   2  -9 -12 40.6345 47.7346  15
  -2   9  12-5.71381 68.5454   8
   2   9 -12 65.7026 52.3011  10
   2  -9 -12 2.26936 40.5383  12
   2  -9 -12 55.9340 54.2923  10
  -2   9  11 13.4692 87.4496   5
  -2   9  11 4.89353 60.3297   4
  -2  -9  11 38.1944 69.5865   5
  -2  -9  11 34.7133 63.2497   4
   2  -9 -11-55.0275 70.7331  14
   2  -9 -11-48.7940 48.1859  15
  -2   9  11-108.990 74.3896   8
   2  -9 -11 14.2629 47.4881  10
   2  -9 -11-2.23940 42.7822  12
   2   9 -11 5.32112 45.0647  10
  -2  -9  10 3098.11 166.868   4
  -2  -9  10 2998.65 167.297   5
  -2   9  10 2619.77 175.689   5
   2  -9 -10 3166.63 160.679   3
   2  -9 -10 2755.76 159.200  12
   2  -9 -10 2737.59 174.143  14
   2  -9 -10 3035.33 162.196  15
   2  -9 -10 2775.55 155.435  10
  -2   9  10 2601.17 171.518   8
   2   9 -10 2682.48 154.653  10
  -2   9   9 3168.40 175.774   5
   2   9  -9 2501.11 144.493   7
  -2  -9   9 3234.11 166.090   5
  -2  -9   9 3187.08 165.841   4
   2  -9  -9 3211.91 162.021   3
   2  -9  -9 3248.53 164.831  15
   2  -9  -9 2908.30 162.690  12
   2  -9  -9 3121.37 174.768  14
   2  -9  -9 2772.37 154.132  10
   2   9  -9 2953.29 155.303  10
  -2   9   9 2924.64 174.993   8
  -2   9   8 459.924 77.8649   5
  -2  -9   8 413.720 59.0212   5
   2   9  -8 412.373 36.6409   7
  -2  -9   8 498.203 60.3458   4
   2  -9  -8 425.638 59.4859   3
   2  -9  -8 577.101 61.0651  12
   2  -9  -8 475.354 64.4541  15
   2  -9  -8 433.568 67.4445  14
   2  -9  -8 444.083 50.0614  10
   2   9  -8 403.568 48.1260  10
  -2   9   8 436.843 80.7042   8
  -2   9   7 6622.69 329.875   5
  -2  -9   7 6601.45 322.248   5
   2  -9  -7 6843.06 325.506   3
   2  -9  -7 6947.31 331.571  15
   2  -9  -7 6706.15 331.080  12
   2  -9  -7 6794.94 333.131  14
   2   9  -7 6249.11 319.838  10
   2  -9  -7 6286.45 319.904  10
  -2   9   7 6161.19 335.582   8
  -2   9   6 2214.75 121.391   5
  -2  -9   6 2080.75 111.216   5
   2  -9  -6 2146.32 118.929   3
   2  -9  -6 2268.25 127.124  15
  -2  -9   6 1831.01 115.141  15
   2  -9  -6 2170.08 124.764  12
   2   9  -6 2057.85 111.660  10
   2  -9  -6 1989.80 111.216  10
  -2   9   6 2374.80 138.407   8
  -2   9   5 1363.50 83.5956   5
   2  -9  -5 1397.13 86.9066   3
  -2  -9   5 1305.70 87.4021  15
   2  -9  -5 1392.58 93.8805  12
   2  -9  -5 1405.58 97.2692  15
  -2   9   5 1597.35 106.713   8
  -2   9   4 13827.4 674.773   5
   2  -9  -4 14683.3 680.178   3
   2   9  -4 14112.0 673.650   1
   2  -9  -4 14286.4 673.845   1
  -2  -9   4 13167.4 682.356  15
   2  -9  -4 15040.1 688.224  15
  -2  -9   4 14367.2 679.451  11
   2  -9  -3 2892.57 154.676   3
   2  -9  -3 3033.99 144.926   1
   2   9  -3 2924.03 144.613   1
  -2  -9   3 2673.61 159.197  15
   2  -9  -3 2770.96 161.173  12
   2  -9  -3 3284.94 164.293  15
  -2  -9   3 2881.08 151.057  11
   2   9  -2 14874.7 708.669   1
   2  -9  -2 15015.7 716.287   3
   2  -9  -2 15086.3 708.705   1
  -2  -9   2 14232.6 722.887  15
  -2  -9   2 14704.5 716.683  13
   2  -9  -2 15895.3 723.193  15
   2  -9  -2 15164.4 723.036  12
  -2  -9   2 14607.6 714.514  11
   2   9  -1 34385.4 1615.87   1
   2  -9  -1 35571.5 1616.09   1
   2  -9  -1 33464.7 1623.00   3
   2  -9  -1 32537.1 1628.97  12
   2  -9  -1 35643.3 1629.40  15
  -2  -9   1 32721.7 1624.12  13
  -2  -9   1 33065.4 1630.98  15
   2  -9  -1 32567.0 1623.74  11
  -2  -9   1 33671.5 1621.54  11
   2  -9   0 41.6297 43.6959   3
   2  -9   0 60.8773 45.6634  12
   2  -9   0 35.0414 31.8771  11
  -2  -9   0 36.8889 14.2253   9
  -2  -9   0 20.6729 27.9131  11
  -2   9   0 37.1694 14.0987   9
  -2  -9  -1 4116.57 205.228   3
   2  -9   1 4610.22 222.601  12
   2  -9   1 4596.88 218.950  13
   2  -9   1 4522.63 216.595  11
  -2  -9  -1 4567.29 213.335  11
   2  -9   2 1599.96 97.7481  13
   2  -9   2 1715.45 104.623  12
  -2  -9  -2 1984.37 121.602  15
  -2  -9  -2 1726.54 95.4614  11
   2  -9   2 1914.66 99.6339  11
  -2   9  -3 6376.47 318.784   6
  -2  -9  -3 7284.91 347.848  14
  -2  -9  -3 7523.36 346.545  15
  -2  -9  -3 6990.51 334.229  13
   2  -9   3 6697.81 332.961  12
   2  -9   3 6421.52 326.092  13
  -2  -9  -3 7373.65 326.407  11
   2  -9   3 6880.91 329.046  11
  -2   9  -4 11648.5 563.858   6
  -2   9  -4 11732.9 577.783   7
  -2  -9  -4 12852.0 590.433  15
  -2  -9  -4 12947.4 594.508  14
   2  -9   4 11649.3 570.498  13
  -2  -9  -4 12088.3 579.143  13
  -2  -9  -4 12569.5 571.308  11
   2  -9   4 11727.8 573.624  11
  -2   9  -5 10487.3 528.537   7
  -2  -9  -5 11409.1 549.041  14
  -2  -9  -5 11268.4 531.884  13
  -2  -9  -5 11495.6 542.698  15
  -2  -9  -5 11050.6 522.643  11
   2  -9   5 10201.1 525.033  11
  -2   9  -6 6405.81 332.139   7
  -2  -9  -6 6967.83 349.161  15
  -2  -9  -6 7246.84 360.340  14
  -2  -9  -6 6835.20 337.904  13
   2  -9   6 6554.15 329.783  11
  -2   9  -7 687.056 60.6505   7
  -2  -9  -7 736.692 68.2751  13
  -2  -9  -7 751.270 94.3235  15
  -2  -9  -7 668.602 101.633  14
   2   9   7 584.856 85.7959   4
  -2   9  -8 8070.25 406.541   7
   2   9   8 7467.04 418.385   4
  -2  -9  -8 9076.65 442.203  14
  -2  -9  -8 9099.85 427.078  15
  -2   9  -9 196.339 51.4055   7
  -2  -9  -9 210.544 99.2675  14
  -2  -9  -9 414.793 83.1480  15
   2   9   9 282.675 81.6311   4
   2  -9  10 4169.34 236.068   4
  -2   9 -10 3841.76 211.966   7
   2   9  10 3827.68 229.401   4
  -2  -9 -10 4800.67 262.785  14
  -2  -9 -10 4582.38 235.093  15
   2  -9  10 3611.22 230.992   2
   2   9  10 3598.27 231.633   2
   2   9  11 1360.05 122.723   4
   2  -9  11 1174.19 130.124   4
  -2   9 -11 1274.05 96.5967   7
  -2  -9 -11 1446.03 117.635  15
   2   9  11 1187.60 127.520   2
   2  -9  11 1106.15 119.281   2
   2   9  12 1808.15 152.392   4
   2  -9  12 2229.02 158.352   4
  -2   9 -12 1801.06 128.460   7
   2   9  12 1604.02 151.181   2
   2  -9  12 2085.47 153.639   2
  -2  -9 -12 2495.03 187.325  14
  -2  -9 -12 2269.89 152.352  15
  -2   9 -13 594.010 83.3860   7
   2  -9  13 652.265 116.152   2
   2   9  13 847.258 113.821   2
   2   9  13 909.866 112.809   4
   2  -9  13 910.274 121.475   4
  -2  -9 -13 863.424 139.074  14
  -2  -9 -13 933.921 101.360  15
   2   9  13 393.206 104.754   8
   2   9  14 1139.74 132.819   4
   2  -9  14 1491.69 135.014   4
  -2   9 -14 963.677 108.108   7
   2   9  14 1255.30 140.939   2
   2  -9  14 1344.52 140.025   2
  -2  -9 -14 1471.65 168.554  14
  -2  -9 -14 1407.89 123.582  15
   2   9  14 1077.47 127.223   8
   2  -9  15-88.0578 107.512   2
   2   9  15 88.6955 102.579   4
   2  -9  15 100.017 112.094   4
   2   9  15-26.6003 113.651   2
  -2  -9 -15 78.2118 81.0257  15
  -2  -9 -15 71.4577 127.640  14
   2   9  15 140.746 100.857   8
   2  -9  16 191.118 112.254   4
   2   9  16 133.241 103.910   4
   2   9  16 5.66712 109.780   2
   2  -9  16 258.934 115.740   2
  -2  -9 -16 120.052 80.6424  15
  -2  -9 -16 220.269 139.735  14
   2   9  17 99.5394 111.203   4
   2  -9  17 340.989 129.065   2
   2  -9  17 60.7793 117.664   4
   2   9  17 65.4998 122.414   2
  -2  -9 -17 164.020 63.5177  13
  -2  -9 -17 323.042 152.033  14
   2   9  18 1155.01 173.700   4
   2   9  18 979.990 175.336   2
   2  -9  18 1208.24 170.810   4
   2  -9  18 1238.17 174.083   2
  -2  -9 -18 1490.95 209.566  14
   2  -9  19 626.030 152.384   2
   2   9  19 557.346 158.733   2
   2  -9  19 612.692 154.589   4
   2   9  19 707.088 145.476   4
  -2  -9 -19 884.091 188.742  14
  -2  -9 -20 10.1191 147.751  14
   2  -9  20 63.1531 116.498   2
   2   9  20 155.220 117.042   4
   2  -9  20-6.11169 117.989   4
   2   9  20-26.1485 113.266   2
   2   9  21-34.7620 109.644   4
  -2  -9 -21 326.239 160.129  14
   2  -9  21 189.295 113.883   4
  -2  -9 -22 80.9378 145.428  14
   2  -9  22 132.392 107.453   4
   2 -10 -22 53.2013 92.5702   3
  -2  10  22 154.678 125.909   5
  -2 -10  22 120.723 103.035   5
   2 -10 -21 2392.46 163.885   3
  -2 -10  21 1951.06 170.092   5
  -2  10  21 1980.55 194.728   5
   2 -10 -20 1551.72 132.462   3
  -2  10  20 1489.26 166.906   5
  -2 -10  20 1275.16 148.483   5
   2 -10 -19 498.629 98.1436   3
  -2  10  19 382.781 139.565   5
  -2 -10  19 295.731 102.571   4
  -2 -10  19 128.106 106.924   5
  -2 -10  18 798.481 115.712   4
  -2  10  18 672.384 144.010   5
  -2 -10  18 1088.19 130.356   5
   2 -10 -18 909.463 104.260   3
   2 -10 -18 879.984 137.177  14
   2 -10 -18 619.454 95.9162  10
   2  10 -18 897.093 101.350  10
  -2 -10  17 447.814 109.846   5
  -2 -10  17 384.179 98.3994   4
  -2  10  17 368.643 128.973   5
   2 -10 -17 578.592 91.5690   3
   2 -10 -17 315.327 111.770  14
   2 -10 -17 394.874 87.5058  10
   2  10 -17 370.533 83.7089  10
  -2 -10  16 1472.84 134.457   5
  -2  10  16 1227.05 145.374   5
  -2 -10  16 1148.43 129.819   4
   2 -10 -16 1350.78 117.168   3
   2 -10 -16 1198.73 138.303  14
   2 -10 -16 1348.12 111.743  10
   2  10 -16 1235.44 109.507  10
  -2 -10  15 979.215 115.661   5
  -2 -10  15 805.088 107.536   4
  -2  10  15 607.280 121.744   5
   2 -10 -15 962.980 94.8756   3
   2 -10 -15 772.802 118.513  14
   2  10 -15 810.398 88.3688  10
   2 -10 -15 661.194 85.9358  10
  -2 -10  14 2271.71 153.918   4
  -2  10  14 2339.87 175.549   5
  -2 -10  14 2429.14 157.608   5
   2 -10 -14 2282.16 143.893   3
   2 -10 -14 2041.22 130.513  12
   2 -10 -14 2040.45 164.490  14
   2 -10 -14 1923.80 129.605  15
   2  10 -14 2027.94 136.754  10
   2 -10 -14 2011.24 136.920  10
  -2 -10  13 1680.58 122.569   4
  -2 -10  13 1572.71 125.121   5
  -2  10  13 1505.91 140.036   5
   2 -10 -13 1705.23 113.838   3
   2 -10 -13 1558.37 103.895  12
   2 -10 -13 1513.19 104.093  15
   2 -10 -13 1589.79 135.066  14
  -2  10  13 1553.68 124.208   8
   2 -10 -13 1511.30 106.391  10
   2  10 -13 1302.62 104.702  10
  -2 -10  12 520.044 76.8565   5
  -2 -10  12 410.484 77.4443   4
  -2  10  12 268.301 94.1986   5
   2 -10 -12 301.601 66.8242   3
   2 -10 -12 181.323 54.1241  15
   2 -10 -12 276.020 83.0189  14
  -2  10  12 172.477 78.9151   8
   2  10 -12 280.073 56.7485  10
   2 -10 -12 312.499 51.1695  12
   2 -10 -12 213.774 57.5545  10
  -2 -10  11 3753.98 188.624   5
  -2  10  11 3293.44 198.415   5
  -2 -10  11 3524.81 189.380   4
   2 -10 -11 3759.91 184.244   3
   2 -10 -11 3319.05 200.153  14
   2 -10 -11 3175.93 181.414  12
   2 -10 -11 3352.62 181.997  15
   2  10 -11 2957.68 174.740  10
  -2  10  11 2896.08 193.417   8
   2 -10 -11 2971.94 175.326  10
  -2  10  10 4005.55 212.648   5
  -2 -10  10 3960.16 199.262   5
  -2 -10  10 3712.70 200.915   4
   2 -10 -10 4192.76 200.970   3
   2 -10 -10 3432.02 197.803  12
   2 -10 -10 3601.01 198.901  15
   2 -10 -10 3622.38 209.048  14
   2  10 -10 3297.98 188.964  10
   2 -10 -10 3488.40 189.763  10
  -2  10  10 3510.94 209.179   8
  -2 -10   9 1837.44 115.016   4
  -2 -10   9 2048.59 112.199   5
  -2  10   9 1782.97 124.658   5
   2  10  -9 1649.63 95.2939   7
   2 -10  -9 1808.30 114.084   3
   2 -10  -9 1895.51 115.728  12
   2 -10  -9 2003.59 118.209  15
   2 -10  -9 1801.80 120.657  14
   2 -10  -9 1704.51 103.966  10
  -2  10   9 1737.88 127.847   8
   2  10  -9 1825.86 105.692  10
   2  10  -8 3624.46 193.570   7
  -2  10   8 4053.50 210.812   5
  -2 -10   8 4195.19 200.320   5
   2 -10  -8 4404.33 205.672   3
   2 -10  -8 4209.26 211.047  15
   2 -10  -8 3626.07 208.851  12
   2 -10  -8 3884.99 212.208  14
   2  10  -8 3687.00 197.263  10
  -2  10   8 3935.11 220.205   8
   2 -10  -8 3677.10 196.979  10
  -2 -10   7 1259.01 71.4230   5
  -2  10   7 1057.09 82.8518   5
   2 -10  -7 1247.26 81.5328   3
   2 -10  -7 1037.63 85.9256  15
   2 -10  -7 1167.32 87.5347  12
   2  10  -7 1099.15 70.9066  10
   2 -10  -7 1051.25 70.6779  10
  -2  10   7 1099.31 104.569   8
  -2  10   6 797.687 61.7056   5
   2 -10  -6 817.307 67.8148   3
   2 -10  -6 861.771 74.8614  12
   2 -10  -6 766.715 74.9191  15
  -2 -10   6 689.689 62.5126  15
  -2  10   6 1008.00 93.9332   8
   2 -10  -6 761.541 53.5308  10
   2  10  -6 724.199 54.2043  10
  -2  10   5 141.841 33.0190   5
   2 -10  -5 74.4981 45.9968   3
   2 -10  -5 152.063 57.4647  15
  -2 -10   5 57.8205 43.3755  15
   2  10  -5 120.664 28.8140  10
   2 -10  -5 137.336 29.5073  10
   2  10  -4 1863.69 95.8220   1
   2 -10  -4 1853.85 95.8311   1
   2 -10  -4 1778.93 108.188   3
   2 -10  -4 1952.63 120.083  15
  -2 -10   4 1864.51 113.938  15
   2 -10  -4 1959.56 97.1600  10
   2  10  -4 1912.05 96.6835  10
  -2 -10   4 1812.74 104.531  11
   2 -10  -3 2373.96 131.632   3
   2  10  -3 2527.77 118.119   1
   2 -10  -3 2573.73 118.248   1
   2 -10  -3 2480.70 140.414  15
  -2 -10   3 2212.66 136.757  15
   2 -10  -3 2323.83 140.895  12
   2  10  -3 2201.88 117.674  10
  -2 -10   3 2190.75 127.252  11
   2  10  -2 2712.40 135.807   1
   2 -10  -2 2902.95 136.167   1
   2 -10  -2 2855.36 150.368   3
  -2 -10   2 2712.93 148.715  13
   2 -10  -2 3115.43 159.654  15
   2 -10  -2 2898.26 158.833  12
  -2 -10   2 2851.14 158.631  15
   2 -10  -2 2846.04 149.031  11
  -2 -10   2 2688.78 146.139  11
   2 -10  -1 230.285 44.1634   3
  -2 -10   1 269.667 60.3002  15
  -2 -10   1 259.324 40.6236  13
   2 -10  -1 285.879 53.4661  15
  -2 -10   1 266.240 37.1967  11
   2 -10  -1 241.697 50.5625  12
   2 -10  -1 287.334 43.0612  11
   2 -10   0 208.778 45.7023   3
  -2 -10   0 168.054 40.2489  13
   2 -10   0 203.636 44.9567  13
   2 -10   0 194.683 38.4496  11
   2 -10   0 153.120 51.0150  12
  -2 -10   0 176.952 34.0181  11
  -2 -10  -1 2610.37 132.244   3
   2 -10   1 3148.26 155.807  12
   2 -10   1 3035.18 149.810  13
  -2 -10  -1 3116.63 144.822  11
   2 -10   1 3247.94 147.704  11
  -2 -10  -2 20894.3 923.460   3
   2 -10   2 20316.7 932.580  13
  -2 -10  -2 22367.1 948.389  15
   2 -10   2 21848.8 939.594  12
  -2 -10  -2 21933.5 931.074  11
   2 -10   2 21963.1 933.669  11
  -2  10  -3 2037.93 102.935   6
   2  10   3 1943.82 113.419   4
  -2 -10  -3 2314.93 143.205  15
  -2 -10  -3 2415.44 124.707  13
   2 -10   3 2173.48 114.727  13
  -2 -10  -3 2514.15 115.683  11
   2 -10   3 2232.84 117.849  11
  -2  10  -4 1639.38 109.606   7
   2  10   4 1662.25 105.035   4
  -2 -10  -4 1767.72 130.416  14
  -2 -10  -4 2088.40 111.493  13
   2 -10   4 1673.20 98.1788  13
  -2 -10  -4 2021.94 130.761  15
  -2 -10  -4 1837.76 99.7273  11
   2 -10   4 1832.30 102.953  11
  -2  10  -5 7415.12 371.029   7
   2  10   5 6799.22 368.419   4
  -2 -10  -5 7765.09 374.286  13
  -2 -10  -5 8343.41 393.859  14
  -2 -10  -5 7562.53 385.868  15
   2 -10   5 7265.58 366.367  11
  -2 -10  -5 7695.16 364.067  11
  -2  10  -6 45.9220 46.6294   7
   2  10   6 86.5435 57.9441   4
  -2 -10  -6 36.6257 71.7319  15
  -2 -10  -6 38.0366 49.1316  13
  -2 -10  -6 79.4463 78.2321  14
   2 -10   6 25.2997 35.8467  11
  -2 -10  -6 75.9997 31.2942  11
   2  10   7 2589.97 156.114   4
  -2  10  -7 2591.76 145.984   7
  -2 -10  -7 2850.26 172.904  15
  -2 -10  -7 2966.42 181.367  14
  -2 -10  -7 2894.26 155.514  13
   2 -10   7 2424.31 142.801  11
   2  10   8 2769.30 158.854   4
   2 -10   8 2781.92 169.426   4
  -2  10  -8 2589.57 145.385   7
  -2 -10  -8 2788.13 187.030  14
  -2 -10  -8 2645.53 153.786  13
  -2 -10  -8 2682.30 168.386  15
   2  10   8 2398.39 163.452   2
   2 -10   8 2436.32 161.115   2
  -2  10  -9 1137.30 86.9858   7
   2  10   9 1274.51 106.424   4
   2 -10   9 1277.54 119.576   4
  -2 -10  -9 1502.54 138.412  14
  -2 -10  -9 1467.39 121.554  15
  -2 -10  -9 1383.23 98.3444  13
   2  10   9 1189.96 112.768   2
   2 -10   9 1130.72 111.485   2
   2  10  10 1511.56 124.686   4
  -2  10 -10 1606.84 104.851   7
   2 -10  10 1614.50 134.716   4
  -2 -10 -10 1878.31 159.204  14
  -2 -10 -10 1672.15 133.040  15
   2  10  10 1468.09 129.033   2
   2 -10  10 1741.25 129.771   2
   2 -10  11 4570.62 251.050   4
   2  10  11 4191.04 243.614   4
  -2  10 -11 4000.16 228.271   7
  -2 -10 -11 4968.49 279.657  14
  -2 -10 -11 4555.65 251.639  15
   2 -10  11 4161.22 247.460   2
   2  10  11 4200.25 251.402   2
  -2  10 -12 312.748 66.3952   7
   2  10  12 445.932 94.8684   4
   2 -10  12 372.082 97.7439   4
   2 -10  12 375.270 90.4224   2
   2  10  12 377.188 102.102   2
  -2 -10 -12 602.550 128.297  14
  -2 -10 -12 395.894 90.9742  15
  -2  10 -13 1794.50 138.581   7
   2 -10  13 2195.15 168.436   4
   2  10  13 1972.12 155.389   4
   2 -10  13 2132.63 163.188   2
   2  10  13 2117.15 168.602   2
  -2 -10 -13 2249.30 155.452  15
   2  10  13 1960.39 161.090   8
  -2  10 -14 177.208 73.2243   7
   2  10  14 290.721 111.385   2
   2  10  14 106.042 96.2140   4
   2 -10  14 186.642 104.181   4
   2 -10  14 358.534 104.319   2
  -2 -10 -14 161.790 89.6861  15
  -2 -10 -14 320.480 134.864  14
   2  10  14-81.1765 103.651   8
   2 -10  15 209.514 103.623   2
   2  10  15 204.425 104.521   4
   2  10  15 110.809 111.865   2
   2 -10  15 248.704 108.339   4
  -2 -10 -15 351.070 137.135  14
  -2 -10 -15 106.862 58.0843  13
  -2 -10 -15 95.1523 88.5102  15
   2  10  15 93.8455 99.0074   8
   2  10  16 914.212 137.618   2
   2 -10  16 953.801 130.396   2
   2 -10  16 832.019 131.451   4
   2  10  16 947.734 132.489   4
  -2 -10 -16 1102.46 166.016  14
  -2 -10 -16 940.652 117.124  15
  -2 -10 -16 818.408 89.0125  13
   2 -10  17 527.028 132.546   2
   2 -10  17 693.283 133.400   4
   2  10  17 578.252 130.663   2
   2  10  17 637.359 127.736   4
  -2 -10 -17 723.604 162.309  14
  -2 -10 -17 623.553 86.2812  13
   2 -10  18-96.2057 115.424   4
   2 -10  18 29.2430 118.231   2
   2  10  18 106.293 113.654   4
   2  10  18 6.07277 120.072   2
  -2 -10 -18 153.223 145.913  14
   2 -10  19 662.960 144.721   4
   2 -10  19 432.155 133.709   2
   2  10  19 478.852 129.845   4
   2  10  19 437.053 146.448   2
  -2 -10 -19 710.782 177.110  14
  -2 -10 -20 160.803 140.935  14
   2 -10  20 154.424 114.229   4
  -2 -10 -21 10.0810 149.046  14
   2 -10  21 181.789 110.589   4
   2 -11 -22 206.214 98.7281   3
  -2  11  22 304.681 120.844   5
   2 -11 -21 913.167 118.904   3
  -2  11  21 763.569 141.102   5
   2 -11 -20 174.312 93.0596   3
  -2  11  20 205.285 123.782   5
  -2 -11  20 127.619 100.399   5
   2 -11 -19 224.021 92.8073   3
  -2  11  19 202.639 122.708   5
  -2 -11  19 278.186 101.481   5
   2 -11 -18 1228.18 118.621   3
  -2  11  18 1016.40 146.167   5
  -2 -11  18 1109.85 125.869   5
  -2 -11  17 3602.03 225.869   5
  -2  11  17 3833.25 243.970   5
  -2 -11  17 3723.59 225.290   4
   2 -11 -17 4178.75 220.758   3
   2 -11 -17 3167.40 239.985  14
   2 -11 -17 3240.82 207.587  10
  -2 -11  16 273.273 91.8204   5
  -2 -11  16 509.188 98.3970   4
  -2  11  16 274.732 111.489   5
   2 -11 -16 598.684 90.9384   3
   2 -11 -16 420.749 110.985  14
   2  11 -16 341.770 77.7226  10
   2 -11 -16 456.665 79.8172  10
  -2 -11  15 2705.28 183.930   5
  -2  11  15 2841.00 199.176   5
  -2 -11  15 2787.56 184.603   4
   2 -11 -15 3067.45 180.156   3
   2 -11 -15 2463.60 197.483  14
   2 -11 -15 2390.05 169.607  10
   2  11 -15 2730.34 173.152  10
  -2 -11  14 258.117 83.2756   4
  -2  11  14 269.398 105.162   5
  -2 -11  14 274.936 79.9476   5
   2 -11 -14 283.781 74.4611   3
   2 -11 -14 367.593 91.8114  14
   2 -11 -14 154.363 56.2965  15
   2  11 -14 299.875 65.2090  10
   2 -11 -14 157.195 64.4412  10
  -2 -11  13 149.953 68.5286   5
  -2 -11  13 142.281 69.9895   4
  -2  11  13 134.309 90.2161   5
   2 -11 -13 133.249 66.9381   3
   2 -11 -13 94.9245 54.2840  15
   2 -11 -13 72.5208 75.7184  14
   2 -11 -13 96.8784 58.8350  10
  -2  11  13-9.98995 78.2379   8
   2 -11 -13 153.763 52.3627  12
   2  11 -13 29.8872 57.8685  10
  -2 -11  12 553.936 76.0413   4
  -2  11  12 314.709 91.3454   5
  -2 -11  12 494.787 71.3416   5
   2 -11 -12 642.683 74.3569   3
   2 -11 -12 585.262 88.0496  14
   2 -11 -12 451.427 67.7875  15
   2  11 -12 500.631 61.9425  10
  -2  11  12 224.404 81.0914   8
   2 -11 -12 467.311 62.9580  12
   2 -11 -12 437.979 62.1367  10
  -2 -11  11 969.519 77.0731   5
  -2  11  11 878.387 99.8875   5
   2 -11 -11 939.255 83.6806   3
   2 -11 -11 757.742 80.4776  15
   2 -11 -11 871.287 77.9040  12
   2 -11 -11 897.806 93.6514  14
  -2  11  11 729.401 96.9082   8
   2  11 -11 681.594 68.4415  10
   2 -11 -11 802.847 71.9201  10
  -2 -11  10 321.343 53.0670   5
  -2  11  10 425.490 78.3627   5
   2 -11 -10 334.732 65.0057   3
   2 -11 -10 361.571 60.5360  15
   2 -11 -10 306.790 71.3296  14
   2 -11 -10 318.675 60.9964  12
  -2  11  10 400.627 85.8043   8
   2 -11 -10 305.272 50.5722  10
   2  11 -10 267.547 50.5954  10
  -2 -11   9 98.4646 39.5764   5
   2  11  -9 71.6480 27.6488   7
  -2  11   9 104.941 62.3294   5
   2 -11  -9 32.6851 52.6743   3
   2 -11  -9 164.675 58.4664  15
   2 -11  -9 38.2500 57.9970  14
  -2  11   9 85.5321 74.8672   8
   2 -11  -9 144.597 51.8606  12
   2  11  -9 170.572 43.6753  10
   2 -11  -9 73.6290 40.3119  10
  -2 -11   8 4342.81 207.385   5
  -2  11   8 4181.60 216.848   5
   2  11  -8 3978.78 206.346   7
   2 -11  -8 4167.55 216.561   3
   2 -11  -8 4579.24 225.026  15
   2 -11  -8 4314.68 223.607  12
   2 -11  -8 3837.67 206.916  10
   2  11  -8 3963.23 207.421  10
  -2  11   8 3919.47 231.299   8
  -2  11   7 469.337 56.1952   5
   2 -11  -7 581.697 63.4362   3
   2 -11  -7 602.717 70.4856  15
   2 -11  -7 518.018 45.9231  10
   2  11  -7 554.924 47.0888  10
   2 -11  -7 653.817 68.9755  12
  -2  11   7 626.777 88.7839   8
  -2  11   6 1502.60 87.2863   5
   2 -11  -6 1645.99 96.3363   3
  -2 -11   6 1384.12 96.4690  15
   2 -11  -6 1722.03 109.840  15
   2 -11  -6 1527.61 104.298  12
   2 -11  -6 1463.78 83.2542  10
   2  11  -6 1497.00 83.0915  10
  -2  11   6 1646.74 120.767   8
   2 -11  -5 334.375 30.5293   1
   2 -11  -5 340.377 49.2018   3
   2  11  -5 321.530 29.9705   1
  -2 -11   5 308.436 54.0252  15
   2 -11  -5 360.301 62.9974  15
   2  11  -5 328.615 31.5313  10
   2 -11  -5 367.009 31.9285  10
   2 -11  -4 3301.61 163.918   3
   2 -11  -4 3442.24 149.470   1
   2  11  -4 2965.18 148.741   1
   2 -11  -4 3665.82 175.560  15
  -2 -11   4 2813.10 168.014  15
  -2 -11   4 3098.42 160.891  11
   2 -11  -4 3037.97 149.437  10
   2  11  -4 2708.07 148.602  10
   2 -11  -3 3344.60 171.388   1
   2 -11  -3 4293.92 189.464   3
   2 -11  -3 4356.28 201.344  12
  -2 -11   3 3885.13 194.051  15
   2 -11  -3 4821.85 202.882  15
   2 -11  -3 3477.00 171.847  10
  -2 -11   3 4486.85 187.072  11
   2 -11  -2 14752.7 676.644   3
  -2 -11   2 13682.3 677.022  13
   2 -11  -2 15039.9 686.146  15
   2 -11  -2 14344.3 686.200  12
  -2 -11   2 12700.0 683.320  15
   2 -11  -2 13716.6 677.540  11
  -2 -11   2 14084.9 675.022  11
   2 -11  -1 1941.54 108.857   3
   2 -11  -1 1824.55 117.811  12
   2 -11  -1 1732.43 118.054  15
   2 -11  -1 1796.82 114.082  13
  -2 -11   1 1705.38 122.268  15
  -2 -11   1 1883.59 108.294  13
   2 -11  -1 1992.75 108.756  11
  -2 -11   1 1856.06 104.294  11
   2 -11   0 5.03957 43.6143   3
  -2 -11   0 41.7912 38.8320  13
   2 -11   0 69.3103 44.5023  13
  -2 -11   0 25.5192 30.7233  11
   2 -11   0 41.3919 38.7966  11
   2 -11   0 71.0921 47.6528  12
   2 -11   1 771.433 69.5935  12
   2 -11   1 781.286 60.0011  13
   2 -11   1 749.181 59.1251  11
  -2 -11  -1 662.923 54.3846  11
  -2 -11  -2 6455.20 272.268   3
   2  11   2 4665.06 272.245   2
   2 -11   2 5046.81 271.710   2
  -2 -11  -2 7047.13 305.656  15
   2 -11   2 6571.68 285.648  13
  -2 -11  -2 6809.62 282.265  11
   2 -11   2 6558.27 285.916  11
   2 -11   3 4534.14 250.353   2
  -2 -11  -3 5510.35 248.070   3
   2  11   3 4532.16 251.435   2
  -2 -11  -3 5529.52 279.134  15
  -2 -11  -3 5304.84 263.217  13
   2 -11   3 5314.43 255.941  13
   2 -11   3 5148.12 257.685  11
  -2 -11  -3 5535.24 255.111  11
   2  11   4 2993.08 173.137   4
   2 -11   4 3476.30 180.344   2
   2  11   4 3063.32 180.669   2
  -2 -11  -4 3983.00 190.755  13
   2 -11   4 3548.68 179.242  13
  -2 -11  -4 3790.62 205.551  15
  -2 -11  -4 3998.82 179.910  11
   2 -11   4 3897.33 183.065  11
   2  11   5 6114.11 326.956   4
  -2  11  -5 6744.35 336.111   7
   2 -11   5 6334.67 331.805   2
   2  11   5 6246.01 332.790   2
  -2 -11  -5 7071.91 355.646  14
  -2 -11  -5 7297.58 353.789  15
  -2 -11  -5 6977.77 339.070  13
  -2 -11  -5 7482.43 329.175  11
   2 -11   5 6548.93 331.117  11
  -2  11  -6 855.796 71.1645   7
   2 -11   6 906.078 86.1089   4
   2  11   6 635.798 68.1713   4
   2 -11   6 735.327 72.7695   2
   2  11   6 640.034 76.4577   2
  -2 -11  -6 824.757 74.3229  13
  -2 -11  -6 821.377 97.1036  15
  -2 -11  -6 881.397 102.165  14
  -2 -11  -6 791.703 56.4450  11
   2 -11   6 818.707 62.3644  11
  -2  11  -7 7030.63 345.789   7
   2  11   7 6612.63 345.694   4
   2 -11   7 6552.13 355.499   4
   2  11   7 5921.49 349.581   2
   2 -11   7 6449.43 349.910   2
  -2 -11  -7 7421.91 376.217  14
  -2 -11  -7 7446.62 354.078  13
  -2 -11  -7 7434.83 367.289  15
   2 -11   7 6834.21 344.065  11
  -2 -11  -7 7544.00 341.236  11
  -2  11  -8 440.276 54.2284   7
  -2 -11  -8 340.591 98.0108  14
  -2 -11  -8 469.003 66.5992  13
  -2 -11  -8 399.583 85.4338  15
   2 -11   8 484.912 83.6858   4
   2  11   8 337.789 68.1967   4
   2 -11   8 349.167 71.0287   2
   2  11   8 504.240 78.1853   2
  -2  11  -9 104.540 47.7938   7
  -2 -11  -9 83.7125 53.2343  13
  -2 -11  -9 91.2489 79.9089  15
  -2 -11  -9-20.5578 92.2161  14
   2 -11   9 62.3447 70.7864   2
   2  11   9 100.718 75.4984   2
   2  11   9 62.8571 65.4798   4
   2 -11   9 69.6348 75.1173   4
  -2  11 -10 3068.07 179.304   7
   2 -11  10 3373.70 202.782   4
   2  11  10 3022.67 191.710   4
  -2 -11 -10 3468.23 192.135  13
  -2 -11 -10 3529.93 209.328  15
  -2 -11 -10 3765.70 229.391  14
   2 -11  10 3414.90 197.689   2
   2  11  10 3153.78 200.357   2
   2  11  11 13458.2 673.818   4
  -2  11 -11 12498.3 663.231   7
   2 -11  11 12850.8 678.441   4
  -2 -11 -11 15236.3 675.947  13
  -2 -11 -11 15010.4 710.797  14
  -2 -11 -11 14194.5 686.027  15
   2  11  11 13364.9 679.877   2
   2 -11  11 13541.3 679.533   2
  -2  11 -12 105.323 59.2256   7
   2 -11  12 179.855 87.3161   2
   2  11  12 218.645 98.0550   2
   2 -11  12 143.840 90.5800   4
   2  11  12 89.9294 78.9909   4
  -2 -11 -12 149.634 89.6239  15
  -2 -11 -12 187.665 111.910  14
  -2 -11 -12 90.2677 61.1180  13
  -2  11 -13 53.3205 66.1206   7
   2 -11  13-4.29716 93.2386   4
   2  11  13 109.379 89.8251   4
   2  11  13 71.5958 93.1418   2
   2 -11  13 65.0169 94.0478   2
  -2 -11 -13 4.39870 88.2566  15
  -2 -11 -13-21.7202 116.382  14
  -2 -11 -13 62.5871 60.5146  13
   2  11  13-114.479 104.920   8
   2  11  14 29.0005 102.363   2
   2 -11  14 170.049 102.647   4
   2  11  14 45.0604 91.8038   4
   2 -11  14 41.9838 94.4738   2
  -2 -11 -14 32.2987 64.0057  13
  -2 -11 -14 93.0571 123.198  14
  -2 -11 -14 53.8691 83.1144  15
   2  11  14-305.379 107.822   8
   2 -11  15 108.799 100.999   2
   2  11  15 30.9725 95.4873   4
   2 -11  15 29.0914 103.573   4
   2  11  15 123.235 110.095   2
  -2 -11 -15 25.8254 65.2024  13
  -2 -11 -15 50.0852 84.6329  15
  -2 -11 -15-58.1404 125.802  14
   2  11  15 17.2222 100.988   8
   2  11  16 23.4037 96.7304   4
   2  11  16 118.842 109.812   2
   2 -11  16 15.5743 104.003   2
   2 -11  16-5.07501 98.9379   4
  -2 -11 -16 67.9951 92.0793  15
  -2 -11 -16 8.79352 132.988  14
  -2 -11 -16 3.72516 64.8454  13
   2  11  17 1011.50 155.787   2
   2 -11  17 1275.12 155.692   2
   2 -11  17 1268.80 155.518   4
  -2 -11 -17 1442.67 197.825  14
  -2 -11 -17 1394.00 119.775  13
   2 -11  18 557.380 136.613   2
   2  11  18 400.113 141.468   2
   2 -11  18 494.860 138.614   4
  -2 -11 -18 563.979 172.255  14
   2 -11  19 5.66799 142.286   4
  -2 -11 -19 146.781 176.539  14
   2 -11  20-5.64092 149.459   4
  -2 -11 -20 367.374 183.828  14
   2 -11  21 39.2580 103.159   4
  -2 -11 -21 216.405 143.114  14
   2 -12 -21 666.138 111.907   3
   2 -12 -20 397.357 97.0445   3
  -2  12  19 195.521 113.793   5
   2 -12 -19 346.540 97.9807   3
  -2  12  18 340.497 116.942   5
   2 -12 -18 332.564 95.8739   3
  -2  12  17 67.2227 109.094   5
  -2 -12  17 3.79648 78.1570   5
   2 -12 -17-93.7400 83.5317   3
  -2 -12  16 42.3631 75.3793   5
  -2  12  16 154.616 109.593   5
   2 -12 -16-7.04442 81.2256   3
   2 -12 -16 101.967 94.3399  14
  -2  12  15 1026.18 124.431   5
  -2 -12  15 970.040 99.4987   5
   2 -12 -15 949.444 106.845   3
   2 -12 -15 917.898 119.695  14
   2 -12 -15 857.236 93.0629  10
   2  12 -15 773.986 91.7374  10
  -2  12  14 1772.07 150.401   5
  -2 -12  14 1953.05 129.661   5
   2 -12 -14 2095.38 136.798   3
   2 -12 -14 1795.48 147.624  14
   2 -12 -14 1729.62 121.157  15
  -2  12  14 1863.22 144.154   8
   2 -12 -14 1780.17 122.806  10
   2  12 -14 1853.18 124.391  10
  -2  12  13 563.959 100.023   5
  -2 -12  13 583.277 70.0222   5
   2 -12 -13 606.016 85.2789   3
   2 -12 -13 534.255 87.9085  14
   2 -12 -13 405.546 70.0928  15
   2 -12 -13 510.181 69.1025  10
   2  12 -13 531.577 69.2644  10
  -2 -12  12 4602.35 231.851   5
  -2  12  12 4494.09 248.570   5
   2 -12 -12 4874.68 241.524   3
   2 -12 -12 4279.88 249.789  14
   2 -12 -12 4096.06 237.152  15
  -2  12  12 3960.77 245.625   8
   2  12 -12 4298.69 230.404  10
   2 -12 -12 4313.62 230.342  10
  -2  12  11 3618.11 206.170   5
  -2 -12  11 3705.99 191.132   5
   2 -12 -11 3995.79 200.669   3
   2 -12 -11 3624.92 201.471  12
   2 -12 -11 3456.57 200.986  15
   2 -12 -11 3560.79 210.182  14
   2  12 -11 3595.93 190.891  10
   2 -12 -11 3406.36 190.356  10
  -2  12  11 3145.97 213.461   8
  -2  12  10 98.3976 65.9683   5
  -2 -12  10 51.7407 38.3074   5
   2 -12 -10 33.0294 57.1688   3
   2 -12 -10-39.3839 58.4514  15
   2 -12 -10 24.2990 40.3052  10
   2  12 -10 34.8874 43.2422  10
   2 -12 -10 26.5271 54.0443  12
  -2  12  10 26.8673 81.4143   8
   2  12  -9-18.8849 29.8535   7
  -2 -12   9 20.8948 33.2725   5
  -2  12   9 60.3617 56.6329   5
   2 -12  -9 72.5266 56.8576   3
   2 -12  -9 19.4811 60.4358  15
  -2  12   9 88.1303 79.2322   8
   2 -12  -9-5.58464 36.0826  10
   2 -12  -9 43.3916 54.6822  12
   2  12  -9 25.8054 38.7639  10
   2  12  -8 11.2450 31.8762   7
  -2  12   8 56.2879 43.9084   5
   2 -12  -8 42.5724 50.3451   3
   2 -12  -8 71.4519 60.0664  15
   2 -12  -8-4.75789 33.4517  10
  -2  12   8 85.6701 79.3890   8
   2 -12  -8 62.4424 57.1965  12
  -2  12   7 85.2675 36.4276   5
   2 -12  -7 41.6167 49.6809   3
   2 -12  -7 51.4567 58.8136  15
   2 -12  -7 47.8929 30.1716  10
  -2  12   7 119.669 81.8175   8
   2 -12  -7 5.57487 57.9580  12
   2 -12  -6 579.862 62.0311   3
   2 -12  -6 593.352 39.7528   1
  -2 -12   6 594.683 62.3826  15
   2 -12  -6 627.302 72.5574  15
   2 -12  -6 536.448 41.5103  10
   2 -12  -6 489.141 68.0462  12
   2 -12  -5 2676.33 138.295   3
   2 -12  -5 2601.83 120.232   1
  -2 -12   5 2091.35 139.411  15
   2 -12  -5 2434.20 148.234  15
   2 -12  -5 2254.35 120.808  10
   2 -12  -4 617.151 59.6152   3
   2 -12  -4 463.118 72.6155  15
  -2 -12   4 522.367 62.8267  15
  -2 -12   4 483.266 50.1675  11
   2 -12  -3 616.252 58.8412   3
   2 -12  -3 597.333 70.9638  12
   2 -12  -3 605.084 72.3747  15
  -2 -12   3 530.624 69.8803  15
  -2 -12   3 655.182 54.8150  11
   2 -12  -2 469.359 55.4548   3
  -2 -12   2 543.583 68.9934  15
  -2 -12   2 529.087 51.1229  13
   2 -12  -2 484.445 62.8517  13
   2 -12  -2 448.486 65.1164  15
   2 -12  -2 536.134 65.0556  12
  -2 -12   2 466.127 48.0747  11
   2 -12  -1 6709.94 324.259   3
   2 -12  -1 6821.34 336.413  12
   2 -12  -1 6453.50 330.983  13
  -2 -12   1 6193.91 325.241  13
  -2 -12   1 6527.42 336.157  15
   2 -12  -1 6673.47 326.467  11
  -2 -12   1 6452.40 322.565  11
   2 -12   0 1704.80 107.421  13
  -2 -12   0 1572.38 102.498  13
   2 -12   0 1739.15 112.724  12
   2 -12   0 1849.90 102.987  11
  -2 -12   0 1687.71 97.5986  11
   2 -12   1 967.904 71.3435  13
   2 -12   1 974.926 69.8651  11
  -2 -12  -1 879.094 64.4079  11
   2 -12   2 69.8973 23.5894   4
  -2 -12  -2 80.3529 16.4956   3
  -2 -12  -2 153.305 75.2764  15
   2 -12   2 152.046 35.4935  13
   2 -12   2 129.808 40.5835  11
  -2 -12  -2 116.038 34.2272  11
   2 -12   3 3814.59 219.322   4
  -2 -12  -3 4606.10 215.396   3
   2 -12   3 4561.73 225.737  13
  -2 -12  -3 4623.40 248.285  15
  -2 -12  -3 4739.72 225.082  11
   2 -12   3 4447.57 226.968  11
   2 -12   4 3618.30 199.936   4
   2 -12   4 3663.51 193.145   2
  -2 -12  -4 4079.25 192.755   3
   2 -12   4 3872.92 198.622  13
  -2 -12  -4 3892.84 225.092  15
  -2 -12  -4 4178.75 210.435  13
  -2 -12  -4 4118.44 200.548  11
   2 -12   4 3920.34 202.311  11
  -2  12  -5 827.635 77.6688   7
   2 -12   5 948.849 76.6515   4
  -2 -12  -5 933.453 59.0290   3
   2 -12   5 815.769 66.2829   2
  -2 -12  -5 1122.78 81.9073  13
  -2 -12  -5 1034.59 104.523  15
  -2 -12  -5 1012.21 65.4993  11
   2 -12   5 857.349 68.9989  11
  -2  12  -6 160.848 47.2319   7
   2  12   6 189.241 54.3404   2
   2 -12   6 181.751 49.4949   2
   2 -12   6 264.683 57.4945   4
  -2 -12  -6 75.1989 81.5736  15
  -2 -12  -6 159.015 51.4504  13
  -2 -12  -6 89.8986 76.5249  14
  -2 -12  -6 165.802 35.7911  11
   2 -12   6 145.279 41.1530  11
  -2  12  -7 5555.59 283.246   7
   2 -12   7 5164.29 286.323   4
   2 -12   7 5255.14 282.823   2
   2  12   7 4752.17 282.120   2
  -2 -12  -7 6210.11 307.335  15
  -2 -12  -7 5911.02 311.864  14
  -2 -12  -7 5744.90 290.928  13
  -2 -12  -7 5860.33 277.923  11
   2 -12   7 5765.13 281.033  11
  -2  12  -8 417.891 55.6342   7
   2  12   8 298.404 70.5194   2
   2 -12   8 272.199 63.5985   2
   2 -12   8 411.804 71.8382   4
  -2 -12  -8 432.658 97.5003  14
  -2 -12  -8 410.380 63.6682  13
  -2 -12  -8 398.615 86.8963  15
  -2 -12  -8 345.218 45.3606  11
   2 -12   9 1109.84 103.021   4
  -2  12  -9 1164.06 86.7122   7
   2 -12   9 1016.00 97.8298   2
   2  12   9 1062.87 102.542   2
  -2 -12  -9 1479.46 132.232  14
  -2 -12  -9 1398.35 121.468  15
  -2 -12  -9 1203.45 95.8042  13
  -2 -12  -9 1266.43 79.6962  11
  -2  12 -10 2012.60 126.935   7
   2 -12  10 2035.19 145.271   4
  -2 -12 -10 2295.98 178.464  14
  -2 -12 -10 2161.06 140.690  13
  -2 -12 -10 2202.26 158.376  15
   2 -12  10 2165.59 142.674   2
   2  12  10 2059.30 146.674   2
  -2  12 -11 808.377 82.3515   7
   2 -12  11 1147.06 109.409   4
  -2 -12 -11 854.354 113.720  15
  -2 -12 -11 1023.63 95.0954  13
  -2 -12 -11 1089.76 136.320  14
   2 -12  11 1032.97 102.497   2
   2  12  11 996.502 109.488   2
  -2  12 -12 536.652 74.5491   7
   2 -12  12 642.977 99.9665   4
   2  12  12 592.083 102.579   2
   2 -12  12 753.973 98.5840   2
  -2 -12 -12 602.953 81.7509  13
  -2 -12 -12 595.782 108.663  15
  -2 -12 -12 968.812 137.670  14
  -2  12 -13 312.480 71.4330   7
   2 -12  13 372.255 91.1099   2
   2  12  13 317.960 100.207   2
   2 -12  13 380.432 96.9488   4
  -2 -12 -13 377.088 126.913  14
  -2 -12 -13 354.766 97.8760  15
  -2 -12 -13 348.932 72.7717  13
   2  12  13 81.8295 110.291   8
   2  12  14 248.322 101.059   2
   2 -12  14 305.847 102.801   4
   2 -12  14 225.229 94.3123   2
  -2 -12 -14-54.6484 120.169  14
  -2 -12 -14 321.649 69.5354  13
  -2 -12 -14 245.786 101.904  15
   2  12  14-40.9921 113.128   8
   2 -12  15 1160.12 129.869   4
   2  12  15 787.572 120.917   2
   2 -12  15 999.469 121.815   2
  -2 -12 -15 985.247 162.632  14
  -2 -12 -15 719.729 115.787  15
  -2 -12 -15 936.724 94.7988  13
   2  12  15 499.202 125.644   8
   2 -12  16 1733.96 156.986   4
   2 -12  16 1669.43 149.471   2
  -2 -12 -16 1680.56 145.536  15
  -2 -12 -16 1761.78 192.720  14
  -2 -12 -16 1562.77 124.570  13
   2  12  16 1873.02 157.146   8
   2 -12  17 166.117 108.833   4
  -2 -12 -17 123.893 68.3365  13
  -2 -12 -17 63.7783 146.910  14
   2 -12  18 100.670 126.325   4
  -2 -12 -18-93.3041 157.060  14
   2 -12  19 117.707 132.529   4
  -2 -12 -19 85.8008 161.249  14
   2 -12  20 58.9836 137.051   4
  -2 -12 -20 57.2175 161.552  14
   2 -13 -21 825.397 110.888   3
   2 -13 -20 313.185 99.0811   3
   2 -13 -19 1052.19 117.118   3
   2 -13 -18 24.2516 87.3770   3
   2 -13 -17 195.977 89.8201   3
   2 -13 -16 840.205 142.450   3
  -2  13  16 7737.13 219.871   8
   2 -13 -15 420.085 90.4987   3
   2 -13 -15 317.233 100.170  14
   2 -13 -14 1202.90 105.236   3
   2 -13 -14 1055.53 114.578  14
   2 -13 -14 1069.96 93.2027  15
  -2  13  14 956.682 115.113   8
  -2  13  13 2704.43 164.875   5
   2 -13 -13 2809.33 156.330   3
   2 -13 -13 2296.89 165.225  14
   2 -13 -13 2306.78 148.544  15
   2 -13 -12 67.5647 67.4367   3
   2 -13 -12 141.102 61.5339  15
   2 -13 -12 44.8580 50.0335  10
  -2  13  12-59.5729 87.8991   8
   2 -13 -11 129.559 61.5677   3
   2 -13 -11 117.761 61.3287  15
   2 -13 -11 115.976 46.2737  10
  -2  13  11 44.2766 84.6528   8
   2 -13 -10 4140.36 204.428   3
   2 -13 -10 3707.31 208.653  15
   2 -13 -10 3768.54 208.151  12
  -2  13  10 3473.80 218.031   8
   2 -13 -10 3383.98 189.652  10
   2 -13  -9 19.0727 54.3118   3
   2 -13  -9 61.0668 59.8197  15
   2 -13  -9 10.7345 35.3904  10
  -2  13   9 13.9586 82.2235   8
   2 -13  -9 41.9386 59.5142  12
   2  13  -8 351.784 46.1888   7
   2 -13  -8 391.317 64.2997   3
   2 -13  -8 494.892 73.6218  15
   2 -13  -8 482.248 71.6323  12
   2 -13  -8 588.621 45.0407  10
  -2  13   8 595.841 98.2874   8
   2 -13  -7 4291.64 223.087   3
   2 -13  -7 4422.27 236.739  12
   2 -13  -7 4381.02 235.325  15
  -2  13   7 3860.47 241.810   8
   2 -13  -6 648.597 64.8350   3
   2 -13  -6 637.099 75.8019  15
  -2 -13   6 541.216 61.8671  15
  -2  13   6 796.622 94.0723   8
   2 -13  -6 615.204 73.1780  12
   2 -13  -5 7208.54 352.835   3
   2 -13  -5 7519.76 366.051  15
  -2 -13   5 6612.01 357.100  15
   2 -13  -4 5600.96 281.228   3
   2 -13  -4 6085.07 295.502  15
  -2 -13   4 5270.06 287.410  15
  -2 -13   4 5473.06 280.502  11
   2 -13  -3 27.7438 45.0572   3
   2 -13  -3 26.7765 56.4762  13
   2 -13  -3 67.5745 59.7832  15
  -2 -13   3 42.3593 51.5948  15
  -2 -13   3 24.4936 36.0932  11
   2 -13  -3 141.562 61.1030  12
   2 -13  -2 2633.66 143.995   3
   2 -13  -2 2632.50 160.764  12
   2 -13  -2 2794.19 156.045  13
  -2 -13   2 2351.76 155.260  15
   2 -13  -2 2745.16 159.022  15
  -2 -13   2 2570.34 145.521  13
  -2 -13   2 2720.95 143.320  11
   2 -13  -1 1300.90 85.9860   3
  -2 -13   1 1261.65 102.009  15
   2 -13  -1 1490.06 95.4557  13
  -2 -13   1 1314.49 86.3515  13
   2 -13  -1 1274.68 86.1748  11
  -2 -13   1 1296.84 82.4429  11
  -2 -13   0 731.037 64.2526  13
   2 -13   0 783.282 67.4911  13
   2 -13   0 764.363 64.0443  11
  -2 -13   0 676.578 57.6228  11
   2 -13   1 3425.47 184.714  13
  -2 -13  -1 3489.29 181.079  11
   2 -13   1 3490.01 184.159  11
   2 -13   2 507.002 51.5259  13
  -2 -13  -2 482.940 80.1117  15
   2 -13   2 510.895 55.6921  11
  -2 -13  -2 544.920 48.6900  11
  -2 -13  -3 621.910 40.4115   3
  -2 -13  -3 716.336 92.7245  15
   2 -13   3 680.378 54.9715  13
   2 -13   3 569.755 57.6161  11
  -2 -13  -3 776.992 56.1866  11
  -2 -13  -4 687.519 46.2280   3
  -2 -13  -4 622.271 68.5386  13
  -2 -13  -4 819.427 99.4785  15
   2 -13   4 768.031 55.2300  13
  -2 -13  -4 702.212 55.7453  11
   2 -13   4 650.432 61.1291  11
  -2  13  -5 16515.2 807.780   7
   2 -13   5 14881.9 796.175   4
  -2 -13  -5 17086.4 793.677   3
  -2 -13  -5 17510.1 811.303  13
  -2 -13  -5 17668.9 824.726  15
   2 -13   5 16673.6 803.136  11
  -2 -13  -5 17356.1 800.593  11
  -2  13  -6 397.496 59.0853   7
   2 -13   6 418.719 58.2894   4
  -2 -13  -6 423.107 43.6479   3
  -2 -13  -6 525.848 89.6566  15
  -2 -13  -6 476.722 64.5304  13
  -2 -13  -6 440.794 50.2960  11
   2 -13   6 458.781 52.6483  11
  -2  13  -7 5547.95 293.257   7
   2 -13   7 5608.50 291.323   4
  -2 -13  -7 5999.88 282.451   3
   2 -13   7 5459.55 285.834   2
  -2 -13  -7 5641.27 315.591  15
  -2 -13  -7 5867.56 300.047  13
  -2 -13  -7 5710.24 286.393  11
   2 -13   7 5518.82 289.464  11
  -2  13  -8 5616.32 308.366   7
   2 -13   8 5865.50 312.332   4
   2 -13   8 5581.07 307.800   2
  -2 -13  -8 6540.68 336.800  15
  -2 -13  -8 6165.43 320.159  13
  -2 -13  -8 6611.43 344.798  14
  -2 -13  -8 6668.15 305.956  11
  -2  13  -9 2286.45 144.778   7
   2 -13   9 2465.61 154.209   4
   2 -13   9 2356.10 148.831   2
  -2 -13  -9 2833.71 160.724  13
  -2 -13  -9 2501.40 175.411  15
  -2 -13  -9 2510.18 139.784  11
  -2  13 -10 751.765 74.4418   7
   2 -13  10 704.642 80.9891   2
   2 -13  10 727.323 89.8668   4
  -2 -13 -10 774.347 108.503  15
  -2 -13 -10 839.989 119.863  14
  -2 -13 -10 813.803 84.9933  13
  -2 -13 -10 759.462 63.7331  11
  -2  13 -11 208.115 58.7449   7
   2 -13  11 101.671 69.1725   2
   2 -13  11 158.676 76.1707   4
  -2 -13 -11 222.570 68.1110  13
  -2 -13 -11 182.478 96.2836  15
  -2 -13 -11 157.551 102.954  14
  -2 -13 -11 173.758 44.5647  11
   2 -13  12 963.157 109.981   4
  -2  13 -12 776.142 86.9197   7
   2 -13  12 1020.92 106.224   2
  -2 -13 -12 938.640 121.162  15
  -2 -13 -12 1096.11 97.9930  13
  -2 -13 -12 1093.39 141.242  14
  -2 -13 -12 1067.47 75.7957  11
   2 -13  13 1363.97 126.677   4
   2 -13  13 1188.61 117.599   2
  -2 -13 -13 1437.64 161.008  14
  -2 -13 -13 1136.38 132.437  15
  -2 -13 -13 1084.05 105.787  13
  -2 -13 -13 1444.04 88.7380  11
   2 -13  14 1771.03 149.849   4
   2 -13  14 1767.42 145.358   2
  -2 -13 -14 2022.91 160.273  15
  -2 -13 -14 2121.91 190.985  14
  -2 -13 -14 1991.36 135.544  13
[truncated: 1,603,051 more chars]
