# Supplementary material for: Counteranion-mediated efficient iodine capture in a hexacationic imidazolium organic cage enabled by multiple non-covalent interactions
Source: Nat Commun. 2023 Sep 28;14:6082. doi: 10.1038/s41467-023-41866-7 (PMC10539326; doi:10.1038/s41467-023-41866-7)
Supplement: Supplementary file 5 — Source Data [file 41467_2023_41866_MOESM5_ESM.xlsx]

## Sheet: Figure 3a
Fig. 3a Iodine adsorption experiments. Time-dependent I2 vapor uptake by 3·6X (X = Cl−, Br−, I−, PF6−) in g g-1
	Time	cageCl	Time	cageBr	Time	cageI	Time	cagePF6
unit	h	g g-1	h	g g-1	h	g g-1	h	g g-1
	0	0	0	0	0	0	0	0
	1	0.7955	1	0.56863	1	0.64	1	0.46316
	2	1.56889	2	1.11765	2	1.27	2	0.92632
	3	2.28705	3	1.69608	3	1.77	3	1.35789
	4	2.88367	4	2.21569	4	2.17	4	1.83158
	5	3.62392	5	2.66667	5	2.54	5	2.22105
	7	4.60724	6	3.06863	7	3.04	6	2.45263
	9	5.17072	7	3.42157	9	3.26	7	2.68421
	24	5.87783	9	3.85294	24	3.54	9	2.95789
	36	5.89	11	4.13725	36	3.54	11	3
			24	4.46078			24	3.21421
			36	4.54902			36	3.22105

## Sheet: Figure 3b
Fig. 3b Iodine adsorption experiments. Time-dependent I2 vapor uptake by 3·6X (X = Cl−, Br−, I−, PF6−) in mol mol-1
	Time	cageI	Time	cageBr	Time	cageCl	Time	cagePF6
unit	h	mol mol-1	h	mol mol-1	h	mol mol-1	h	mol mol-1
	1	4.09953	1	3.00987	1	3.37302	1	3.16224
	2	8.135	2	5.91596	2	6.65235	2	6.32448
	3	11.3378	3	8.97773	3	9.69745	3	9.27111
	4	13.9	4	11.7281	4	12.2272	4	12.5052
	5	16.27	5	14.1153	5	15.366	5	15.1644
	7	19.4728	6	16.243	7	19.5354	6	16.7455
	9	20.882	7	18.1111	9	21.9247	7	18.3266
	24	22.6755	9	20.3945	24	24.9229	9	20.1952
			11	21.8994			11	20.4827
			24	23.612			24	22.4231

## Sheet: Figure 3c
Figure 3c Time-dependent UV/vis absorption spectra of a solution of I2 in n-hexane (2 mM, 3 mL) upon addition of 5 mg 3·6I.
		wavelength (nm)	I2	1 min	3 min	5 min
		200	10	1.739	1.178	0.299
		201	1.795	1.882	1.022	0.288
		202	2.531	1.886	1.139	0.251
		203	3.067	2.367	1.098	0.303
		204	3.755	2.576	1.065	0.32
		205	3.437	2.79	1.133	0.289
		206	3.331	3.226	1.079	0.3
		207	3.757	3.474	1.057	0.276
		208	4.137	3.025	1.027	0.264
		209	10	3.18	0.988	0.251
		210	4.478	3.015	0.946	0.247
		211	6.61	2.921	0.917	0.235
		212	4.932	2.829	0.889	0.228
		213	10	2.74	0.858	0.217
		214	4.943	2.637	0.828	0.207
		215	10	2.577	0.796	0.199
		216	5.025	2.479	0.77	0.19
		217	6.632	2.389	0.742	0.182
		218	6.205	2.309	0.713	0.173
		219	10	2.215	0.683	0.163
		220	5.283	2.12	0.655	0.158
		221	10	2.032	0.624	0.147
		222	6.976	1.942	0.597	0.14
		223	10	1.853	0.568	0.135
		224	5.388	1.764	0.541	0.127
		225	10	1.676	0.514	0.121
		226	6.078	1.582	0.486	0.114
		227	5.437	1.486	0.456	0.107
		228	5.354	1.39	0.426	0.099
		229	5.849	1.293	0.396	0.091
		230	10	1.199	0.367	0.083
		231	10	1.104	0.337	0.077
		232	5.84	1.012	0.308	0.07
		233	4.831	0.927	0.282	0.063
		234	4.539	0.846	0.258	0.058
		235	4.067	0.764	0.234	0.054
		236	3.731	0.689	0.21	0.047
		237	3.327	0.618	0.188	0.042
		238	2.996	0.553	0.169	0.038
		239	2.681	0.494	0.15	0.034
		240	2.394	0.439	0.134	0.031
		241	2.129	0.39	0.119	0.029
		242	1.878	0.346	0.107	0.026
		243	1.652	0.303	0.095	0.024
		244	1.451	0.266	0.084	0.023
		245	1.275	0.234	0.075	0.022
		246	1.117	0.204	0.066	0.019
		247	0.982	0.18	0.059	0.019
		248	0.859	0.159	0.054	0.019
		249	0.745	0.139	0.049	0.018
		250	0.651	0.123	0.045	0.02
		251	0.566	0.11	0.043	0.021
		252	0.493	0.096	0.04	0.021
		253	0.432	0.083	0.036	0.02
		254	0.378	0.072	0.031	0.017
		255	0.334	0.062	0.027	0.015
		256	0.296	0.055	0.024	0.014
		257	0.264	0.049	0.022	0.013
		258	0.239	0.045	0.021	0.013
		259	0.217	0.041	0.019	0.013
		260	0.201	0.038	0.019	0.013
		261	0.187	0.036	0.018	0.013
		262	0.177	0.034	0.019	0.013
		263	0.168	0.032	0.018	0.013
		264	0.161	0.031	0.017	0.013
		265	0.157	0.03	0.017	0.013
		266	0.152	0.029	0.016	0.012
		267	0.149	0.028	0.016	0.012
		268	0.146	0.028	0.015	0.011
		269	0.145	0.027	0.015	0.011
		270	0.143	0.027	0.015	0.011
		271	0.142	0.026	0.015	0.011
		272	0.14	0.025	0.013	0.01
		273	0.139	0.024	0.013	0.009
		274	0.139	0.025	0.013	0.009
		275	0.138	0.025	0.013	0.01
		276	0.138	0.024	0.013	0.01
		277	0.137	0.024	0.013	0.009
		278	0.137	0.024	0.012	0.009
		279	0.135	0.023	0.012	0.008
		280	0.133	0.021	0.01	0.007
		281	0.132	0.021	0.01	0.007
		282	0.129	0.019	0.008	0.005
		283	0.127	0.019	0.008	0.005
		284	0.126	0.017	0.007	0.004
		285	0.123	0.016	0.006	0.003
		286	0.122	0.016	0.006	0.003
		287	0.119	0.014	0.004	0.001
		288	0.117	0.015	0.004	0.001
		289	0.114	0.013	0.003	0
		290	0.113	0.012	0.003	0
		291	0.109	0.011	0.002	-0.001
		292	0.107	0.01	0.001	-0.002
		293	0.104	0.009	0	-0.002
		294	0.102	0.008	0	-0.002
		295	0.098	0.007	-0.002	-0.004
		296	0.096	0.006	-0.002	-0.005
		297	0.092	0.005	-0.003	-0.006
		298	0.089	0.003	-0.004	-0.006
		299	0.087	0.003	-0.004	-0.007
		300	0.084	0.001	-0.005	-0.008
		301	0.081	0.001	-0.006	-0.008
		302	0.077	-0.001	-0.007	-0.009
		303	0.075	-0.001	-0.008	-0.01
		304	0.072	-0.003	-0.008	-0.01
		305	0.07	-0.004	-0.009	-0.012
		306	0.066	-0.005	-0.011	-0.012
		307	0.064	-0.006	-0.01	-0.012
		308	0.061	-0.007	-0.011	-0.014
		309	0.058	-0.006	-0.011	-0.013
		310	0.058	-0.007	-0.011	-0.014
		311	0.054	-0.008	-0.012	-0.014
		312	0.054	-0.007	-0.01	-0.013
		313	0.051	-0.008	-0.011	-0.013
		314	0.049	-0.009	-0.012	-0.014
		315	0.047	-0.009	-0.012	-0.014
		316	0.045	-0.009	-0.012	-0.014
		317	0.044	-0.01	-0.012	-0.014
		318	0.042	-0.011	-0.013	-0.015
		319	0.04	-0.01	-0.013	-0.014
		320	0.039	-0.012	-0.014	-0.015
		321	0.037	-0.011	-0.013	-0.015
		322	0.035	-0.012	-0.013	-0.015
		323	0.033	-0.013	-0.015	-0.018
		324	0.032	-0.013	-0.014	-0.017
		325	0.031	-0.014	-0.015	-0.016
		326	0.029	-0.014	-0.016	-0.017
		327	0.027	-0.015	-0.016	-0.016
		328	0.026	-0.014	-0.015	-0.017
		329	0.026	-0.015	-0.016	-0.017
		330	0.025	-0.014	-0.015	-0.016
		331	0.023	-0.015	-0.016	-0.016
		332	0.022	-0.015	-0.015	-0.017
		333	0.021	-0.016	-0.017	-0.018
		334	0.019	-0.016	-0.016	-0.018
		335	0.019	-0.016	-0.016	-0.018
		336	0.018	-0.016	-0.016	-0.017
		337	0.017	-0.016	-0.017	-0.019
		338	0.016	-0.017	-0.018	-0.018
		339	0.015	-0.017	-0.017	-0.017
		340	0.015	-0.017	-0.017	-0.018
		341	0.014	-0.016	-0.017	-0.018
		342	0.014	-0.018	-0.017	-0.018
		343	0.013	-0.017	-0.018	-0.018
		344	0.012	-0.018	-0.017	-0.018
		345	0.012	-0.017	-0.016	-0.018
		346	0.011	-0.017	-0.017	-0.019
		347	0.011	-0.017	-0.017	-0.018
		348	0.01	-0.017	-0.017	-0.018
		349	0.01	-0.018	-0.017	-0.018
		350	0.01	-0.017	-0.017	-0.017
		351	0.009	-0.018	-0.017	-0.018
		352	0.008	-0.017	-0.017	-0.018
		353	0.007	-0.018	-0.017	-0.018
		354	0.007	-0.018	-0.017	-0.018
		355	0.008	-0.017	-0.016	-0.017
		356	0.007	-0.018	-0.017	-0.017
		357	0.006	-0.018	-0.018	-0.017
		358	0.006	-0.018	-0.017	-0.018
		359	0.006	-0.018	-0.017	-0.018
		360	0.005	-0.017	-0.017	-0.017
		361	0.005	-0.018	-0.017	-0.018
		362	0.006	-0.017	-0.016	-0.017
		363	0.005	-0.017	-0.017	-0.017
		364	0.004	-0.018	-0.017	-0.018
		365	0.004	-0.017	-0.017	-0.017
		366	0.004	-0.017	-0.016	-0.016
		367	0.004	-0.018	-0.016	-0.017
		368	0.003	-0.018	-0.017	-0.017
		369	0.002	-0.018	-0.017	-0.017
		370	0.003	-0.018	-0.017	-0.017
		371	0.002	-0.018	-0.017	-0.017
		372	0.002	-0.019	-0.017	-0.017
		373	0.001	-0.018	-0.016	-0.017
		374	0.001	-0.017	-0.016	-0.017
		375	0.002	-0.017	-0.016	-0.017
		376	0.002	-0.018	-0.016	-0.017
		377	0	-0.018	-0.017	-0.018
		378	0	-0.018	-0.017	-0.017
		379	0.001	-0.017	-0.016	-0.017
		380	0.001	-0.017	-0.016	-0.017
		381	0	-0.018	-0.016	-0.017
		382	0	-0.018	-0.016	-0.017
		383	0	-0.018	-0.017	-0.018
		384	0	-0.018	-0.017	-0.017
		385	0	-0.017	-0.016	-0.017
		386	-0.001	-0.018	-0.016	-0.017
		387	0	-0.018	-0.017	-0.018
		388	0	-0.018	-0.017	-0.017
		389	0	-0.018	-0.016	-0.017
		390	-0.001	-0.018	-0.017	-0.017
		391	-0.001	-0.018	-0.017	-0.017
		392	0	-0.018	-0.016	-0.017
		393	-0.001	-0.018	-0.017	-0.017
		394	-0.001	-0.018	-0.016	-0.017
		395	0	-0.018	-0.016	-0.017
		396	0	-0.018	-0.016	-0.017
		397	-0.001	-0.018	-0.017	-0.018
		398	0	-0.018	-0.016	-0.017
		399	0	-0.018	-0.017	-0.017
		400	0	-0.018	-0.017	-0.018
		401	0.001	-0.017	-0.016	-0.017
		402	0.001	-0.018	-0.017	-0.017
		403	0.002	-0.017	-0.017	-0.017
		404	0.002	-0.017	-0.017	-0.017
		405	0.003	-0.017	-0.016	-0.017
		406	0.003	-0.017	-0.017	-0.017
		407	0.004	-0.017	-0.016	-0.017
		408	0.005	-0.017	-0.016	-0.018
		409	0.006	-0.017	-0.017	-0.017
		410	0.006	-0.017	-0.016	-0.017
		411	0.008	-0.016	-0.016	-0.017
		412	0.009	-0.016	-0.016	-0.017
		413	0.01	-0.015	-0.016	-0.017
		414	0.012	-0.016	-0.016	-0.017
		415	0.014	-0.015	-0.016	-0.016
		416	0.015	-0.015	-0.015	-0.017
		417	0.017	-0.014	-0.016	-0.017
		418	0.019	-0.014	-0.015	-0.016
		419	0.021	-0.013	-0.015	-0.016
		420	0.024	-0.013	-0.015	-0.017
		421	0.026	-0.013	-0.015	-0.017
		422	0.029	-0.012	-0.015	-0.017
		423	0.032	-0.011	-0.015	-0.017
		424	0.035	-0.011	-0.014	-0.016
		425	0.039	-0.01	-0.014	-0.016
		426	0.042	-0.01	-0.014	-0.016
		427	0.046	-0.009	-0.014	-0.016
		428	0.05	-0.008	-0.014	-0.017
		429	0.054	-0.007	-0.014	-0.016
		430	0.059	-0.006	-0.014	-0.016
		431	0.064	-0.005	-0.013	-0.016
		432	0.069	-0.004	-0.013	-0.016
		433	0.075	-0.003	-0.012	-0.015
		434	0.081	-0.002	-0.012	-0.016
		435	0.087	-0.001	-0.011	-0.016
		436	0.094	0.001	-0.011	-0.016
		437	0.101	0.002	-0.011	-0.015
		438	0.108	0.003	-0.01	-0.015
		439	0.116	0.005	-0.01	-0.015
		440	0.124	0.007	-0.009	-0.015
		441	0.134	0.008	-0.009	-0.014
		442	0.143	0.01	-0.008	-0.015
		443	0.154	0.012	-0.008	-0.014
		444	0.164	0.014	-0.007	-0.015
		445	0.174	0.016	-0.006	-0.015
		446	0.187	0.019	-0.006	-0.014
		447	0.199	0.021	-0.005	-0.014
		448	0.211	0.023	-0.004	-0.014
		449	0.225	0.026	-0.003	-0.014
		450	0.238	0.029	-0.003	-0.014
		451	0.253	0.031	-0.002	-0.014
		452	0.267	0.034	-0.001	-0.013
		453	0.282	0.037	0	-0.013
		454	0.298	0.04	0	-0.013
		455	0.314	0.043	0.001	-0.013
		456	0.331	0.046	0.003	-0.012
		457	0.348	0.049	0.003	-0.012
		458	0.366	0.053	0.005	-0.012
		459	0.385	0.057	0.006	-0.012
		460	0.403	0.06	0.007	-0.012
		461	0.424	0.064	0.008	-0.011
		462	0.445	0.068	0.009	-0.011
		463	0.468	0.072	0.01	-0.01
		464	0.491	0.076	0.011	-0.011
		465	0.515	0.081	0.013	-0.01
		466	0.539	0.086	0.015	-0.009
		467	0.564	0.091	0.016	-0.01
		468	0.591	0.096	0.017	-0.009
		469	0.617	0.101	0.019	-0.009
		470	0.644	0.106	0.02	-0.009
		471	0.673	0.111	0.022	-0.008
		472	0.701	0.117	0.024	-0.007
		473	0.729	0.122	0.025	-0.007
		474	0.758	0.128	0.027	-0.007
		475	0.787	0.133	0.029	-0.006
		476	0.817	0.139	0.03	-0.007
		477	0.846	0.145	0.032	-0.006
		478	0.877	0.15	0.034	-0.006
		479	0.908	0.156	0.036	-0.005
		480	0.939	0.162	0.038	-0.004
		481	0.97	0.168	0.039	-0.004
		482	1.001	0.174	0.041	-0.004
		483	1.033	0.18	0.043	-0.004
		484	1.065	0.187	0.045	-0.003
		485	1.096	0.193	0.047	-0.003
		486	1.13	0.199	0.048	-0.002
		487	1.163	0.205	0.05	-0.002
		488	1.198	0.212	0.053	-0.001
		489	1.232	0.218	0.054	-0.001
		490	1.266	0.224	0.056	-0.001
		491	1.299	0.232	0.058	0
		492	1.331	0.237	0.06	0
		493	1.364	0.244	0.062	0.001
		494	1.396	0.25	0.064	0.001
		495	1.428	0.256	0.065	0.002
		496	1.458	0.261	0.068	0.002
		497	1.487	0.267	0.069	0.002
		498	1.517	0.272	0.071	0.003
		499	1.544	0.278	0.072	0.003
		500	1.572	0.284	0.074	0.003
		501	1.599	0.288	0.076	0.004
		502	1.624	0.293	0.077	0.004
		503	1.648	0.298	0.079	0.004
		504	1.672	0.302	0.08	0.005
		505	1.694	0.306	0.081	0.005
		506	1.717	0.311	0.082	0.005
		507	1.738	0.315	0.084	0.005
		508	1.759	0.319	0.085	0.006
		509	1.778	0.322	0.086	0.006
		510	1.798	0.326	0.087	0.006
		511	1.814	0.33	0.088	0.007
		512	1.832	0.332	0.089	0.007
		513	1.845	0.335	0.09	0.007
		514	1.858	0.338	0.091	0.007
		515	1.868	0.34	0.092	0.007
		516	1.877	0.342	0.092	0.007
		517	1.886	0.344	0.092	0.007
		518	1.894	0.344	0.093	0.008
		519	1.897	0.345	0.093	0.007
		520	1.903	0.346	0.093	0.007
		521	1.904	0.347	0.093	0.008
		522	1.908	0.347	0.094	0.008
		523	1.907	0.347	0.093	0.008
		524	1.903	0.347	0.094	0.008
		525	1.899	0.346	0.093	0.008
		526	1.894	0.345	0.093	0.008
		527	1.891	0.344	0.093	0.008
		528	1.882	0.342	0.093	0.008
		529	1.872	0.341	0.092	0.007
		530	1.864	0.338	0.091	0.008
		531	1.849	0.336	0.091	0.007
		532	1.838	0.334	0.09	0.007
		533	1.823	0.331	0.089	0.007
		534	1.808	0.329	0.088	0.007
		535	1.79	0.325	0.087	0.007
		536	1.773	0.322	0.087	0.007
		537	1.754	0.318	0.086	0.007
		538	1.733	0.314	0.084	0.007
		539	1.711	0.31	0.083	0.006
		540	1.692	0.307	0.082	0.006
		541	1.669	0.302	0.081	0.006
		542	1.645	0.298	0.08	0.006
		543	1.622	0.293	0.078	0.005
		544	1.598	0.289	0.077	0.005
		545	1.574	0.284	0.076	0.005
		546	1.548	0.279	0.075	0.005
		547	1.522	0.275	0.073	0.005
		548	1.497	0.269	0.071	0.004
		549	1.469	0.264	0.07	0.004
		550	1.443	0.26	0.069	0.004
		551	1.415	0.254	0.067	0.003
		552	1.387	0.249	0.065	0.003
		553	1.359	0.244	0.064	0.003
		554	1.33	0.238	0.062	0.002
		555	1.3	0.232	0.061	0.002
		556	1.27	0.226	0.059	0.001
		557	1.24	0.221	0.057	0.001
		558	1.209	0.215	0.056	0.001
		559	1.179	0.209	0.054	0.001
		560	1.15	0.204	0.053	0
		561	1.12	0.198	0.05	0
		562	1.091	0.192	0.049	0
		563	1.062	0.187	0.048	-0.001
		564	1.031	0.181	0.045	-0.001
		565	1.003	0.176	0.044	-0.002
		566	0.976	0.171	0.043	-0.001
		567	0.947	0.165	0.04	-0.002
		568	0.92	0.16	0.039	-0.003
		569	0.895	0.155	0.038	-0.002
		570	0.868	0.15	0.037	-0.003
		571	0.842	0.145	0.035	-0.004
		572	0.818	0.14	0.033	-0.004
		573	0.793	0.135	0.032	-0.004
		574	0.767	0.131	0.03	-0.004
		575	0.743	0.126	0.029	-0.005
		576	0.719	0.122	0.028	-0.005
		577	0.696	0.117	0.027	-0.005
		578	0.673	0.113	0.025	-0.005
		579	0.649	0.109	0.024	-0.005
		580	0.626	0.104	0.023	-0.005
		581	0.603	0.1	0.021	-0.006
		582	0.582	0.096	0.02	-0.006
		583	0.562	0.092	0.019	-0.006
		584	0.542	0.088	0.018	-0.006
		585	0.523	0.085	0.017	-0.006
		586	0.505	0.082	0.016	-0.007
		587	0.486	0.078	0.015	-0.007
		588	0.468	0.075	0.014	-0.007
		589	0.452	0.072	0.013	-0.007
		590	0.436	0.068	0.012	-0.007
		591	0.42	0.065	0.011	-0.008
		592	0.406	0.063	0.01	-0.008
		593	0.391	0.059	0.01	-0.008
		594	0.378	0.057	0.009	-0.008
		595	0.363	0.054	0.007	-0.009
		596	0.35	0.052	0.007	-0.008
		597	0.337	0.049	0.006	-0.009
		598	0.324	0.047	0.006	-0.008
		599	0.312	0.045	0.005	-0.008
		600	0.301	0.043	0.005	-0.009
		601	0.289	0.04	0.003	-0.009
		602	0.277	0.038	0.003	-0.009
		603	0.267	0.036	0.003	-0.009
		604	0.257	0.035	0.002	-0.01
		605	0.248	0.033	0.002	-0.009
		606	0.238	0.031	0.001	-0.01
		607	0.23	0.029	0	-0.01
		608	0.222	0.028	0	-0.01
		609	0.213	0.026	-0.001	-0.01
		610	0.206	0.025	-0.001	-0.01
		611	0.199	0.023	-0.001	-0.01
		612	0.193	0.022	-0.001	-0.01
		613	0.187	0.021	-0.002	-0.01
		614	0.18	0.02	-0.002	-0.01
		615	0.175	0.019	-0.003	-0.01
		616	0.169	0.017	-0.003	-0.01
		617	0.165	0.017	-0.003	-0.01
		618	0.16	0.016	-0.003	-0.01
		619	0.155	0.015	-0.003	-0.011
		620	0.15	0.014	-0.004	-0.011
		621	0.146	0.013	-0.004	-0.01
		622	0.142	0.013	-0.004	-0.011
		623	0.138	0.012	-0.004	-0.01
		624	0.135	0.011	-0.004	-0.011
		625	0.131	0.011	-0.004	-0.011
		626	0.128	0.01	-0.005	-0.01
		627	0.125	0.009	-0.005	-0.011
		628	0.122	0.009	-0.005	-0.011
		629	0.12	0.009	-0.005	-0.01
		630	0.118	0.008	-0.006	-0.01
		631	0.115	0.007	-0.005	-0.011
		632	0.113	0.007	-0.006	-0.011
		633	0.111	0.007	-0.006	-0.011
		634	0.109	0.007	-0.006	-0.011
		635	0.107	0.006	-0.006	-0.011
		636	0.105	0.005	-0.007	-0.011
		637	0.104	0.006	-0.006	-0.01
		638	0.103	0.006	-0.006	-0.01
		639	0.102	0.005	-0.006	-0.011
		640	0.1	0.005	-0.006	-0.01
		641	0.099	0.005	-0.006	-0.011
		642	0.098	0.004	-0.006	-0.011
		643	0.098	0.004	-0.006	-0.01
		644	0.096	0.004	-0.007	-0.011
		645	0.095	0.004	-0.007	-0.011
		646	0.095	0.004	-0.006	-0.011
		647	0.094	0.004	-0.006	-0.011
		648	0.093	0.004	-0.006	-0.01
		649	0.093	0.004	-0.007	-0.01
		650	0.092	0.004	-0.006	-0.01
		651	0.092	0.003	-0.006	-0.01
		652	0.091	0.003	-0.006	-0.01
		653	0.09	0.003	-0.006	-0.01
		654	0.09	0.003	-0.006	-0.01
		655	0.089	0.003	-0.006	-0.01
		656	0.088	0.002	-0.007	-0.01
		657	0.088	0.003	-0.006	-0.01
		658	0.088	0.003	-0.006	-0.01
		659	0.088	0.003	-0.006	-0.01
		660	0.087	0.003	-0.006	-0.01
		661	0.087	0.003	-0.006	-0.01
		662	0.087	0.003	-0.006	-0.01
		663	0.087	0.002	-0.006	-0.01
		664	0.086	0.002	-0.006	-0.01
		665	0.086	0.002	-0.006	-0.01
		666	0.085	0.002	-0.006	-0.01
		667	0.085	0.002	-0.006	-0.01
		668	0.084	0.002	-0.006	-0.01
		669	0.084	0.003	-0.006	-0.009
		670	0.084	0.002	-0.006	-0.01
		671	0.084	0.002	-0.006	-0.01
		672	0.083	0.002	-0.005	-0.009
		673	0.083	0.001	-0.006	-0.01
		674	0.082	0.002	-0.006	-0.01
		675	0.082	0.002	-0.006	-0.01
		676	0.082	0.002	-0.005	-0.009
		677	0.081	0.002	-0.005	-0.009
		678	0.081	0.002	-0.006	-0.01
		679	0.08	0.002	-0.006	-0.009
		680	0.08	0.002	-0.005	-0.009
		681	0.08	0.002	-0.006	-0.009
		682	0.079	0.001	-0.006	-0.009
		683	0.079	0.001	-0.006	-0.009
		684	0.078	0.001	-0.006	-0.009
		685	0.078	0.001	-0.006	-0.01
		686	0.077	0.001	-0.005	-0.009
		687	0.077	0.001	-0.006	-0.009
		688	0.076	0.001	-0.006	-0.01
		689	0.076	0.001	-0.005	-0.009
		690	0.075	0.001	-0.005	-0.009
		691	0.074	0.001	-0.005	-0.009
		692	0.073	0	-0.006	-0.01
		693	0.073	0	-0.006	-0.009
		694	0.073	0	-0.006	-0.009
		695	0.072	0	-0.005	-0.009
		696	0.071	0	-0.005	-0.009
		697	0.07	0	-0.006	-0.009
		698	0.07	0	-0.005	-0.009
		699	0.069	0	-0.006	-0.008
		700	0.068	-0.001	-0.006	-0.009
		701	0.068	0	-0.005	-0.009
		702	0.067	0	-0.005	-0.009
		703	0.067	-0.001	-0.005	-0.008
		704	0.065	-0.001	-0.006	-0.009
		705	0.065	-0.001	-0.006	-0.009
		706	0.064	-0.001	-0.006	-0.009
		707	0.064	-0.001	-0.005	-0.008
		708	0.062	-0.002	-0.006	-0.008
		709	0.062	-0.001	-0.005	-0.008
		710	0.061	-0.002	-0.006	-0.008
		711	0.061	-0.002	-0.006	-0.008
		712	0.059	-0.002	-0.005	-0.008
		713	0.059	-0.002	-0.006	-0.008
		714	0.058	-0.002	-0.005	-0.007
		715	0.057	-0.002	-0.005	-0.007
		716	0.056	-0.002	-0.005	-0.007
		717	0.055	-0.003	-0.006	-0.008
		718	0.055	-0.002	-0.005	-0.007
		719	0.054	-0.003	-0.005	-0.007
		720	0.053	-0.003	-0.005	-0.007
		721	0.052	-0.003	-0.005	-0.007
		722	0.051	-0.003	-0.005	-0.007
		723	0.051	-0.003	-0.005	-0.007
		724	0.05	-0.003	-0.005	-0.007
		725	0.049	-0.003	-0.005	-0.007
		726	0.048	-0.003	-0.005	-0.007
		727	0.047	-0.004	-0.005	-0.007
		728	0.046	-0.004	-0.005	-0.007
		729	0.046	-0.004	-0.005	-0.007
		730	0.044	-0.005	-0.005	-0.007
		731	0.044	-0.004	-0.004	-0.006
		732	0.042	-0.005	-0.006	-0.007
		733	0.042	-0.004	-0.005	-0.007
		734	0.042	-0.004	-0.005	-0.006
		735	0.04	-0.005	-0.005	-0.007
		736	0.039	-0.005	-0.005	-0.007
		737	0.039	-0.004	-0.005	-0.007
		738	0.038	-0.004	-0.005	-0.006
		739	0.037	-0.005	-0.005	-0.007
		740	0.036	-0.005	-0.006	-0.007
		741	0.035	-0.005	-0.006	-0.007
		742	0.036	-0.005	-0.004	-0.006
		743	0.034	-0.006	-0.005	-0.007
		744	0.033	-0.006	-0.006	-0.007
		745	0.033	-0.006	-0.005	-0.007
		746	0.031	-0.006	-0.006	-0.007
		747	0.031	-0.006	-0.005	-0.006
		748	0.03	-0.006	-0.005	-0.006
		749	0.029	-0.006	-0.005	-0.006
		750	0.029	-0.005	-0.004	-0.006
		751	0.029	-0.006	-0.005	-0.006
		752	0.027	-0.006	-0.005	-0.006
		753	0.027	-0.007	-0.005	-0.006
		754	0.026	-0.006	-0.005	-0.006
		755	0.025	-0.007	-0.005	-0.006
		756	0.024	-0.007	-0.005	-0.006
		757	0.023	-0.007	-0.005	-0.006
		758	0.023	-0.008	-0.005	-0.006
		759	0.023	-0.007	-0.005	-0.006
		760	0.02	-0.007	-0.005	-0.006
		761	0.021	-0.007	-0.004	-0.005
		762	0.019	-0.008	-0.005	-0.007
		763	0.019	-0.007	-0.005	-0.007
		764	0.02	-0.007	-0.004	-0.006
		765	0.019	-0.007	-0.004	-0.006
		766	0.017	-0.007	-0.005	-0.007
		767	0.017	-0.008	-0.004	-0.006
		768	0.016	-0.008	-0.005	-0.006
		769	0.015	-0.008	-0.005	-0.006
		770	0.015	-0.008	-0.005	-0.007
		771	0.015	-0.008	-0.004	-0.005
		772	0.014	-0.008	-0.004	-0.006
		773	0.014	-0.007	-0.004	-0.005
		774	0.014	-0.008	-0.004	-0.005
		775	0.012	-0.008	-0.004	-0.006
		776	0.012	-0.008	-0.005	-0.006
		777	0.011	-0.008	-0.005	-0.006
		778	0.011	-0.008	-0.004	-0.005
		779	0.011	-0.008	-0.004	-0.006
		780	0.01	-0.008	-0.004	-0.005
		781	0.009	-0.009	-0.004	-0.006
		782	0.009	-0.008	-0.004	-0.005
		783	0.008	-0.009	-0.005	-0.006
		784	0.009	-0.007	-0.004	-0.005
		785	0.007	-0.008	-0.004	-0.005
		786	0.007	-0.008	-0.003	-0.005
		787	0.007	-0.008	-0.003	-0.005
		788	0.006	-0.008	-0.004	-0.006
		789	0.005	-0.008	-0.004	-0.006
		790	0.005	-0.008	-0.004	-0.005
		791	0.004	-0.008	-0.005	-0.005
		792	0.004	-0.008	-0.003	-0.005
		793	0.003	-0.009	-0.004	-0.006
		794	0.003	-0.009	-0.004	-0.005
		795	0.002	-0.008	-0.005	-0.005
		796	0.003	-0.008	-0.004	-0.005
		797	0.002	-0.01	-0.004	-0.005
		798	0.002	-0.009	-0.003	-0.005
		799	0.001	-0.008	-0.004	-0.005
		800	0	-0.009	-0.004	-0.006
		801
		802
		803
		804
		805
		806
		807
		808
		809
		810
		811
		812
		813
		814
		815
		816
		817
		818
		819
		820
		821
		822
		823
		824
		825
		826
		827
		828
		829
		830
		831
		832
		833
		834
		835
		836
		837
		838
		839
		840
		841
		842
		843
		844
		845
		846
		847
		848
		849
		850
		851
		852
		853
		854
		855
		856
		857
		858
		859
		860
		861
		862
		863
		864
		865
		866
		867
		868
		869
		870
		871
		872
		873
		874
		875
		876
		877
		878
		879
		880
		881
		882
		883
		884
		885
		886
		887
		888
		889
		890
		891
		892
		893
		894
		895
		896
		897
		898
		899
		900
		901
		902
		903
		904
		905
		906
		907
		908
		909
		910
		911
		912
		913
		914
		915
		916
		917
		918
		919
		920
		921
		922
		923
		924
		925
		926
		927
		928
		929
		930
		931
		932
		933
		934
		935
		936
		937
		938
		939
		940
		941
		942
		943
		944
		945
		946
		947
		948
		949
		950
		951
		952
		953
		954
		955
		956
		957
		958
		959
		960
		961
		962
		963
		964
		965
		966
		967
		968
		969
		970
		971
		972
		973
		974
		975
		976
		977
		978
		979
		980
		981
		982
		983
		984
		985
		986
		987
		988
		989
		990
		991
		992
		993
		994
		995
		996
		997
		998
		999
		1000
		1001
		1002
		1003
		1004
		1005
		1006
		1007
		1008
		1009
		1010
		1011
		1012
		1013
		1014
		1015
		1016
		1017
		1018
		1019
		1020
		1021
		1022
		1023
		1024
		1025
		1026
		1027
		1028
		1029
		1030
		1031
		1032
		1033
		1034
		1035
		1036
		1037
		1038
		1039
		1040
		1041
		1042
		1043
		1044
		1045
		1046
		1047
		1048
		1049
		1050
		1051
		1052
		1053
		1054
		1055
		1056
		1057
		1058
		1059
		1060
		1061
		1062
		1063
		1064
		1065
		1066
		1067
		1068
		1069
		1070
		1071
		1072
		1073
		1074
		1075
		1076
		1077
		1078
		1079
		1080
		1081
		1082
		1083
		1084
		1085
		1086
		1087
		1088
		1089
		1090
		1091
		1092
		1093
		1094
		1095
		1096
		1097
		1098
		1099
		1100

## Sheet: Figure 3d
Figure 3d Iodine removal efficiency in solution (2 mM, 3 mL) at various times by 5 mg 3·6X (X = Cl−, Br−, I−, PF6−), monitored by change of I2 absorbance at 522 nm.
	Time	cageI	Time	cageBr	Time	cageCl	Time	cagePF6
unit	min	removal efficiency (%)	min	removal efficiency (%)	min	removal efficiency (%)	min	removal efficiency (%)
	0	0	0	0	0	0	0	0
	1	80.87	1	48.9589	1	51.1262	2	1.6835
	3	94.1824	2	64.2093	3	58.6171	7	1.8759
	5	98.6373	4	76.7586	5	62.5982	30	2.1164
	10	99.9	6	84.5807	10	65.5841
	31	99.999	8	88.5763	16	68.308
			11	92.6843	22	69.0414
			14	94.3163	31	69.3232
			19	95.1041
			31	95.7794

## Sheet: Figure 4a
Fig. 4 Characterization of the iodine capture. a Raman spectra of 3·6Cl before and after I2 adsorption.
		wavelength (cm -1)	Intensity (a.u.) of I2@cageCl	wavelength (cm -1)	Intensity (a.u.) of cageCl
		1.03261	59.7543	1.03261	56.2394
		2.88211	56.3419	2.88211	52.7821
		4.73341	51.9581	4.73341	47.5621
		6.58218	57.0819	6.58218	50.9659
		8.43275	54.4591	8.43275	46.7368
		10.2808	54.6238	10.2808	53.5598
		12.1306	52.9465	12.1306	47.4871
		13.978	59.0454	13.978	48.4822
		15.8271	60.7215	15.8271	51.0997
		17.6737	59.7984	17.6737	50.9914
		19.5221	58.1981	19.5221	49.3315
		21.3679	57.2745	21.3679	49.3708
		23.2156	59.1036	23.2156	49.4597
		25.0607	59.9264	25.0607	53.7079
		26.9076	59.8993	26.9076	49.3169
		28.7521	57.3186	28.7521	47.6932
		30.5983	61.8969	30.5983	53.0176
		32.442	67.0669	32.442	52.8784
		34.2874	64.4875	34.2874	53.0551
		36.1304	69.7119	36.1304	55.6062
		37.973	65.4651	37.973	50.3535
		39.8174	75.0824	39.8174	52.1723
		41.6593	66.4523	41.6593	52.1804
		43.5029	81.329	43.5029	53.9916
		45.3441	83.2364	45.3441	60.1767
		47.1849	95.6357	47.1849	59.3363
		49.0275	108.123	49.0275	70.8737
		50.8675	193.221	50.8675	91.4979
		52.7094	511.455	52.7094	186.592
		54.5487	1236.83	54.5487	410.633
		56.3877	2199.94	56.3877	730.278
		58.2285	3067.31	58.2285	1018.23
		60.0668	3524.82	60.0668	1128.24
		61.9047	3581.63	61.9047	1106.53
		63.7444	3598.18	63.7444	1120.62
		65.5816	3736.87	65.5816	1174.36
		67.4184	4131.31	67.4184	1272.25
		69.2548	4559.91	69.2548	1423.55
		71.0931	4961.68	71.0931	1521.81
		72.9288	5064.76	72.9288	1569.11
		74.7642	5358.45	74.7642	1625.01
		76.6014	5725.87	76.6014	1690.19
		78.436	6388.12	78.436	1826.13
		80.2703	7308.62	80.2703	2068.19
		82.1043	8085.6	82.1043	2272.6
		83.94	8408.06	83.94	2272.01
		85.7732	8748.42	85.7732	2319.1
		87.6061	8908.83	87.6061	2362.68
		89.4386	9564.5	89.4386	2467.12
		91.2707	10309.5	91.2707	2588.7
		93.1047	11212.8	93.1047	2751.95
		94.9361	12112.7	94.9361	2883.91
		96.7672	12953.1	96.7672	2949.4
		98.5979	13786.5	98.5979	2990.53
		100.428	14684.2	100.428	2987.49
		102.258	15558.5	102.258	3014.52
		104.09	16789.8	104.09	3027.45
		105.919	17800.7	105.919	3034.68
		107.748	18614.4	107.748	3049.81
		109.577	18510.4	109.577	3036.18
		111.405	17747.4	111.405	3089.58
		113.233	16730.5	113.233	3118.68
		115.06	15692.2	115.06	3092.82
		116.887	14769.2	116.887	3166.89
		118.716	13992.5	118.716	3152.22
		120.543	13428.5	120.543	3176.04
		122.369	12985.3	122.369	3159.36
		124.195	12672.7	124.195	3145.7
		126.02	12474.8	126.02	3170.69
		127.845	12323.9	127.845	3146.69
		129.669	12210.8	129.669	3176.87
		131.494	12155.1	131.494	3197
		133.318	12282.2	133.318	3190.78
		135.141	12432.1	135.141	3197.77
		136.964	12598.8	136.964	3195.3
		138.787	12851.5	138.787	3226.64
		140.61	13027.7	140.61	3173.49
		142.432	13274.2	142.432	3235.09
		144.254	13466.1	144.254	3223.53
		146.075	13510.6	146.075	3187
		147.896	13529	147.896	3244.52
		149.717	13399.3	149.717	3245.94
		151.537	13194.8	151.537	3173.85
		153.357	12933.4	153.357	3205.65
		155.177	12469.3	155.177	3211.92
		156.996	11981.9	156.996	3207.28
		158.815	11541.3	158.815	3272.56
		160.632	11010.1	160.632	3191.26
		162.45	10680.5	162.45	3178.21
		164.268	10298.2	164.268	3170.1
		166.085	10066	166.085	3229.99
		167.902	9872.12	167.902	3237.74
		169.719	9697.61	169.719	3226.02
		171.536	9482.58	171.536	3222.89
		173.352	9368.31	173.352	3208.61
		175.165	9313.57	175.165	3229.94
		176.981	9159.22	176.981	3295.66
		178.796	9030.23	178.796	3294.91
		180.611	8958.39	180.611	3253.65
		182.425	8860.71	182.425	3314.64
		184.239	8827.9	184.239	3299.67
		186.05	8750.62	186.05	3271.1
		187.864	8813.42	187.864	3275.68
		189.677	8715	189.677	3287.27
		191.489	8797.51	191.489	3327.19
		193.301	8708.61	193.301	3309.14
		195.111	8677.78	195.111	3311.34
		196.923	8752.65	196.923	3333.95
		198.734	8733.94	198.734	3395.77
		200.545	8686.38	200.545	3378.76
		202.353	8720.91	202.353	3375.88
		204.163	8759.41	204.163	3413.16
		205.973	8771.18	205.973	3396.38
		207.782	8778.33	207.782	3381.03
		209.589	8895.4	209.589	3351.3
		211.398	8867.86	211.398	3383.93
		213.206	8873.57	213.206	3365.71
		215.012	8815.38	215.012	3367.45
		216.82	8940.59	216.82	3391.02
		218.627	8900.78	218.627	3428.95
		220.432	8833.63	220.432	3373.27
		222.238	8823.19	222.238	3373.78
		224.044	8851.46	224.044	3443.14
		225.848	8792.73	225.848	3377.29
		227.654	8717.99	227.654	3420.75
		229.457	8776.04	229.457	3460.94
		231.262	8642.49	231.262	3436.62
		233.066	8645.54	233.066	3468.11
		234.868	8594.03	234.868	3449.16
		236.672	8566.31	236.672	3461.16
		238.473	8477.21	238.473	3496.76
		240.276	8378.54	240.276	3461.71
		242.079	8336.28	242.079	3471.26
		243.879	8337.33	243.879	3511.46
		245.681	8218.45	245.681	3423.57
		247.481	8174.79	247.481	3486.33
		249.282	8088	249.282	3497.67
		251.081	8027.28	251.081	3479.16
		252.882	7943.62	252.882	3536.45
		254.68	7936.92	254.68	3512.58
		256.48	7912.78	256.48	3478.9
		258.277	7845.3	258.277	3525.34
		260.076	7737.66	260.076	3498.47
		261.873	7721.54	261.873	3523.02
		263.672	7635.08	263.672	3522.1
		265.468	7684.48	265.468	3523.57
		267.266	7667.64	267.266	3540.75
		269.061	7618.39	269.061	3524.46
		270.858	7576.05	270.858	3560.09
		272.653	7550.81	272.653	3588.08
		274.447	7546.67	274.447	3584.83
		276.243	7511.27	276.243	3595.78
		278.037	7519.06	278.037	3583.92
		279.832	7491	279.832	3588.03
		281.625	7454.19	281.625	3605.71
		283.418	7456.18	283.418	3602.39
		285.212	7450.78	285.212	3582.32
		287.004	7439.12	287.004	3623.33
		288.798	7448.44	288.798	3620.28
		290.589	7385.8	290.589	3642.71
		292.38	7421.12	292.38	3618.16
		294.172	7387.26	294.172	3666.68
		295.963	7406.54	295.963	3682.43
		297.753	7394.75	297.753	3685.38
		299.544	7395.75	299.544	3626.48
		301.333	7366.59	301.333	3637.52
		303.122	7376.3	303.122	3706.1
		304.91	7302.46	304.91	3683.48
		306.701	7313.89	306.701	3730.56
		308.488	7319.52	308.488	3657.09
		310.276	7334.24	310.276	3711.47
		312.065	7268.96	312.065	3712.39
		313.852	7231.54	313.852	3684.85
		315.638	7252.28	315.638	3714.33
		317.424	7232.96	317.424	3756.09
		319.212	7209.96	319.212	3741.45
		320.997	7285.78	320.997	3756.3
		322.782	7196.51	322.782	3744.76
		324.567	7224.95	324.567	3743.61
		326.351	7177.03	326.351	3743.33
		328.137	7165.54	328.137	3754.78
		329.921	7107.61	329.921	3748.49
		331.704	7105.91	331.704	3712.69
		333.487	7039.07	333.487	3797.58
		335.269	6984.54	335.269	3757.32
		337.052	6980.44	337.052	3773.67
		338.836	7050.29	338.836	3764.99
		340.617	7006.89	340.617	3799.33
		342.398	7014.3	342.398	3775.02
		344.179	6948.32	344.179	3821.76
		345.96	6883.26	345.96	3777.29
		347.74	6925.66	347.74	3770.38
		349.52	6839.81	349.52	3769.81
		351.299	6837.22	351.299	3765.5
		353.078	6820.49	353.078	3799.93
		354.857	6811	354.857	3801.37
		356.636	6726.93	356.636	3778.97
		358.416	6767.27	358.416	3783.43
		360.194	6693.63	360.194	3812.88
		361.971	6692.52	361.971	3785.67
		363.748	6651.9	363.748	3820.25
		365.525	6657.11	365.525	3820.88
		367.301	6623.14	367.301	3788.72
		369.077	6619.82	369.077	3809.85
		370.853	6562.52	370.853	3849.63
		372.628	6633.06	372.628	3805.46
		374.403	6602.87	374.403	3845.18
		376.178	6570.06	376.178	3872.72
		377.952	6508.9	377.952	3879.49
		379.726	6528.28	379.726	3823.4
		381.5	6530.12	381.5	3831.75
		383.271	6586.12	383.271	3842.1
		385.044	6493.66	385.044	3908.68
		386.817	6563.09	386.817	3872.04
		388.589	6555.96	388.589	3921.64
		390.361	6489.38	390.361	3901.01
		392.133	6469.94	392.133	3961.33
		393.904	6520.1	393.904	3937.08
		395.675	6527.85	395.675	3939.25
		397.445	6494.88	397.445	3939.74
		399.216	6446.75	399.216	3955.26
		400.984	6446.04	400.984	4012.63
		402.753	6481.2	402.753	4003.37
		404.522	6406.2	404.522	3977.67
		406.291	6408.03	406.291	3990.4
		408.06	6436.79	408.06	3988.85
		409.828	6388.98	409.828	4007.65
		411.594	6372.8	411.594	4007.54
		413.361	6390.44	413.361	4053.85
		415.128	6384.47	415.128	4016.89
		416.895	6331.93	416.895	4059.65
		418.662	6392.13	418.662	4042.69
		420.426	6382.38	420.426	4032.12
		422.192	6381.81	422.192	4037.77
		423.957	6307.24	423.957	4049.99
		425.722	6292.92	425.722	4030.18
		427.485	6253.99	427.485	4021.78
		429.25	6253.28	429.25	4041.21
		431.014	6304.51	431.014	4024.98
		432.777	6292.84	432.777	4045.17
		434.539	6252.45	434.539	4070.91
		436.302	6235.63	436.302	4071.61
		438.065	6264.97	438.065	4091.8
		439.825	6257.08	439.825	4073.91
		441.587	6255.96	441.587	4120.94
		443.349	6271.41	443.349	4095.01
		445.108	6275.47	445.108	4087.45
		446.869	6252.53	446.869	4095.87
		448.63	6185.6	448.63	4130.82
		450.389	6193.78	450.389	4118.93
		452.149	6167.99	452.149	4118.79
		453.908	6178.32	453.908	4170.63
		455.666	6205.1	455.666	4155.2
		457.425	6207.28	457.425	4187.27
		459.181	6208.42	459.181	4182.22
		460.94	6161.03	460.94	4163.85
		462.698	6159.96	462.698	4195.49
		464.454	6180.6	464.454	4198.9
		466.211	6201.38	466.211	4183.64
		467.966	6138.21	467.966	4179.98
		469.723	6122.48	469.723	4235.07
		471.477	6125.05	471.477	4180.6
		473.233	6110.69	473.233	4208.8
		474.987	6107.09	474.987	4217.8
		476.742	6139.95	476.742	4245.26
		478.495	6146.68	478.495	4239.32
		480.25	6156.24	480.25	4255.92
		482.002	6144.61	482.002	4259.35
		483.756	6151.17	483.756	4262.5
		485.508	6114.66	485.508	4285.09
		487.261	6114.1	487.261	4276.77
		489.012	6095.73	489.012	4263.45
		490.764	6049.53	490.764	4263.55
		492.515	6097.71	492.515	4263.73
		494.267	6131.19	494.267	4290.16
		496.016	6093.75	496.016	4312.89
		497.766	6105.39	497.766	4280.2
		499.517	6056.61	499.517	4348.56
		501.265	6024	501.265	4371.52
		503.016	6031.89	503.016	4366.97
		504.764	6006.12	504.764	4325.1
		506.511	6066.34	506.511	4304.7
		508.26	6065.68	508.26	4302.31
		510.007	6078.62	510.007	4327.36
		511.754	6018.91	511.754	4296.9
		513.502	6018.42	513.502	4320.52
		515.248	6006.43	515.248	4343.31
		516.994	5966.39	516.994	4334.38
		518.741	5962.28	518.741	4367.62
		520.486	5966.52	520.486	4319.67
		522.231	5951.3	522.231	4332.7
		523.977	5923.44	523.977	4357.38
		525.721	5943.25	525.721	4317.33
		527.465	5898.63	527.465	4323.96
		529.21	5856.98	529.21	4333.91
		530.953	5864.51	530.953	4382.71
		532.695	5867.87	532.695	4349.04
		534.438	5865.34	534.438	4330.66
		536.182	5872.46	536.182	4338.31
		537.923	5884.48	537.923	4320.19
		539.665	5878.2	539.665	4337.31
		541.406	5804.21	541.406	4339.34
		543.146	5745.39	543.146	4311.58
		544.889	5809.95	544.889	4353.35
		546.628	5827.7	546.628	4370.98
		548.368	5790.39	548.368	4384
		550.107	5746.7	550.107	4371.89
		551.846	5766.8	551.846	4356.01
		553.585	5811.44	553.585	4400.42
		555.325	5759.92	555.325	4356.12
		557.063	5740.16	557.063	4380.43
		558.801	5720.53	558.801	4353.55
		560.538	5744.66	560.538	4423.01
		562.275	5714.13	562.275	4431.83
		564.012	5688.05	564.012	4445.85
		565.748	5735.31	565.748	4455.26
		567.484	5743.35	567.484	4434.36
		569.22	5751.13	569.22	4397.32
		570.957	5763.93	570.957	4400.5
		572.692	5741.89	572.692	4466.06
		574.427	5739.38	574.427	4480.31
		576.161	5714.47	576.161	4468.46
		577.895	5738.58	577.895	4445.93
		579.629	5770.78	579.629	4461.23
		581.362	5736.29	581.362	4479.6
		583.095	5713.63	583.095	4551.77
		584.828	5702.82	584.828	4534.17
		586.56	5750.47	586.56	4515.5
		588.292	5682.89	588.292	4529.27
		590.024	5644.7	590.024	4541.27
		591.755	5675.38	591.755	4532.65
		593.486	5725.65	593.486	4523.55
		595.217	5729.66	595.217	4596.66
		596.947	5678.07	596.947	4604.05
		598.677	5678.82	598.677	4593.26
		600.405	5676.89	600.405	4581.2
		602.134	5655.29	602.134	4616.15
		603.863	5609.38	603.863	4592.41
		605.592	5664.61	605.592	4549.45
		607.32	5692.99	607.32	4582.28
		609.049	5674.26	609.049	4630.96
		610.776	5668.48	610.776	4643.28
		612.504	5654.15	612.504	4670.7
		614.231	5661.89	614.231	4636.7
		615.956	5652.98	615.956	4621.97
		617.682	5660.72	617.682	4633.85
		619.408	5610.9	619.408	4666.08
		621.134	5600.04	621.134	4636.89
		622.859	5646.11	622.859	4648.81
		624.584	5615.59	624.584	4647.92
		626.307	5610.02	626.307	4675.6
		628.032	5604.68	628.032	4710.77
		629.756	5619.45	629.756	4661.3
		631.48	5597.13	631.48	4628.59
		633.203	5596.64	633.203	4661.6
		634.924	5523.12	634.924	4688.6
		636.647	5547.5	636.647	4675.31
		638.37	5547.96	638.37	4655.15
		640.092	5581.3	640.092	4706.49
		641.812	5565.19	641.812	4722.08
		643.533	5539.6	643.533	4683.77
		645.254	5524.63	645.254	4696.85
		646.973	5539.24	646.973	4701.5
		648.694	5532.65	648.694	4694.87
		650.414	5538.03	650.414	4716.73
		652.132	5583.55	652.132	4713.64
		653.851	5556.33	653.851	4773.5
		655.571	5489.3	655.571	4791.32
		657.287	5541.21	657.287	4770.45
		659.006	5560.42	659.006	4729.21
		660.724	5560.67	660.724	4766.62
		662.44	5552.97	662.44	4765.95
		664.158	5526.67	664.158	4788.02
		665.875	5507.11	665.875	4751.71
		667.59	5496.32	667.59	4759.01
		669.307	5495.94	669.307	4773.92
		671.021	5533.63	671.021	4778.19
		672.737	5512.25	672.737	4796.8
		674.453	5534.01	674.453	4821.81
		676.166	5521.77	676.166	4843.3
		677.881	5549.1	677.881	4838.5
		679.594	5502.51	679.594	4819.62
		681.308	5426.83	681.308	4853.36
		683.02	5492.63	683.02	4791.13
		684.734	5466.04	684.734	4845.84
		686.445	5471.95	686.445	4820.23
		688.158	5465.15	688.158	4848.75
		689.869	5420.99	689.869	4822.78
		691.581	5448.9	691.581	4841.9
		693.292	5468.16	693.292	4897.47
		695.003	5438.23	695.003	4860.64
		696.713	5441.91	696.713	4849.8
		698.424	5441.2	698.424	4852.34
		700.133	5430.09	700.133	4837.93
		701.841	5458.77	701.841	4911.85
		703.551	5412.67	703.551	4868.19
		705.259	5428.85	705.259	4861.59
		706.969	5400.81	706.969	4904.83
		708.676	5401.04	708.676	4891.26
		710.385	5401.23	710.385	4937.24
		712.091	5421.87	712.091	4932.45
		713.797	5430.02	713.797	4881.02
		715.505	5399.34	715.505	4941.37
		717.211	5360.98	717.211	4871.4
		718.916	5363.47	718.916	4890.04
		720.623	5370.95	720.623	4900.83
		722.328	5395.08	722.328	4939.25
		724.032	5392.57	724.032	4921.46
		725.738	5383.65	725.738	4924.88
		727.442	5380.52	727.442	4891.55
		729.145	5359.79	729.145	4909.5
		730.85	5386.6	730.85	4942.79
		732.553	5390.47	732.553	5000.75
		734.255	5371.74	734.255	4953.08
		735.957	5388.22	735.957	5000.33
		737.661	5407.99	737.661	5002.51
		739.362	5431.63	739.362	5020.92
		741.063	5378.85	741.063	5006.77
		742.764	5417.89	742.764	5001.48
		744.466	5385.32	744.466	5028.63
		746.167	5435.31	746.167	5088.84
		747.866	5381.91	747.866	5008.79
		749.566	5387.05	749.566	5030.5
		751.265	5402.1	751.265	5058.63
		752.966	5364.28	752.966	5106.88
		754.664	5433.87	754.664	5104.78
		756.363	5373.84	756.363	5125.82
		758.06	5362.79	758.06	5128.55
		759.758	5411.3	759.758	5114.45
		761.455	5406.94	761.455	5115.1
		763.152	5426.01	763.152	5093.29
		764.851	5394.88	764.851	5108.75
		766.547	5393.78	766.547	5115.09
		768.243	5380.69	768.243	5127.6
		769.939	5370.28	769.939	5119.39
		771.634	5344.46	771.634	5121.73
		773.329	5401.66	773.329	5085.71
		775.024	5359.69	775.024	5082.29
		776.718	5312.54	776.718	5099.06
		778.412	5336.62	778.412	5115.77
		780.106	5304.31	780.106	5176.96
		781.799	5266.87	781.799	5101.81
		783.492	5335.2	783.492	5112.77
		785.185	5281.07	785.185	5100.65
		786.878	5275.1	786.878	5118.88
		788.57	5298.2	788.57	5089.82
		790.261	5315.31	790.261	5110.53
		791.953	5197.47	791.953	5110.72
		793.644	5230.09	793.644	5080.6
		795.335	5209.31	795.335	5125.94
		797.026	5178.24	797.026	5125.79
		798.716	5204.87	798.716	5121.22
		800.406	5249.7	800.406	5068.65
		802.095	5265.27	802.095	5147.42
		803.785	5208.1	803.785	5083.99
		805.474	5189.6	805.474	5056.47
		807.162	5151.99	807.162	5114.18
		808.851	5251.19	808.851	5082.81
		810.537	5203.77	810.537	5105.93
		812.224	5180.78	812.224	5115.06
		813.912	5318.91	813.912	5088.79
		815.599	5170.75	815.599	5122.84
		817.285	5263.3	817.285	5156.92
		818.972	5270.62	818.972	5126.77
		820.658	5231.19	820.658	5124.92
		822.342	5241.4	822.342	5101.77
		824.027	5221.64	824.027	5118.77
		825.713	5220.18	825.713	5194.89
		827.397	5216.07	827.397	5282.91
		829.082	5246.67	829.082	5170.88
		830.764	5234.03	830.764	5073.94
		832.448	5148.89	832.448	5199.15
		834.132	5213.87	834.132	5203.3
		835.815	5257.28	835.815	5232.79
		837.496	5205.37	837.496	5257.19
		839.179	5264.82	839.179	5182.96
		840.861	5324.09	840.861	5207.87
		842.543	5288.13	842.543	5247.89
		844.223	5261	844.223	5231.95
		845.904	5324.2	845.904	5227.3
		847.585	5243.75	847.585	5231.31
		849.264	5290.87	849.264	5269.67
		850.944	5239.57	850.944	5235.5
		852.624	5336.34	852.624	5255.62
		854.302	5334.79	854.302	5241.86
		855.982	5291.93	855.982	5191.99
		857.661	5299.69	857.661	5221.63
		859.338	5310.53	859.338	5229.12
		861.016	5302.59	861.016	5247.12
		862.695	5338.51	862.695	5255.01
		864.371	5302.52	864.371	5217.63
		866.048	5297.8	866.048	5202.53
		867.723	5254.87	867.723	5218.87
		869.4	5225.1	869.4	5159.26
		871.077	5208.35	871.077	5196.69
		872.752	5228.04	872.752	5191.27
		874.428	5289.92	874.428	5136.57
		876.101	5286.95	876.101	5196.68
		877.777	5353.69	877.777	5153.87
		879.45	5257.52	879.45	5188.33
		881.125	5244.77	881.125	5114.81
		882.797	5261.17	882.797	5147.29
		884.471	5297.54	884.471	5132.78
		886.143	5271.94	886.143	5075.91
		887.817	5261.53	887.817	5081.54
		889.488	5278.66	889.488	5081.01
		891.161	5272.42	891.161	5053.09
		892.832	5244.16	892.832	5077.09
		894.504	5255.57	894.504	5020.38
		896.174	5268.15	896.174	5004.54
		897.844	5291.83	897.844	4954.57
		899.515	5264.15	899.515	4954.57
		899.71	5264.8	899.71	4946.97
		901.385	5337.33	901.385	5005.42
		903.06	5363.2	903.06	4991.16
		904.732	5403.31	904.732	4977.21
		906.406	5338.97	906.406	4958.16
		908.078	5373.62	908.078	4981.99
		909.751	5414.66	909.751	4939.74
		911.424	5301.8	911.424	4860.2
		913.095	5461.71	913.095	4929.71
		914.767	5424.78	914.767	4916.49
		916.44	5507.89	916.44	4916.89
		918.109	5511.54	918.109	4923.85
		919.781	5563.91	919.781	4981.97
		921.45	5615.18	921.45	4992.49
		923.121	5583.45	923.121	4907.57
		924.791	5582.18	924.791	4933.8
		926.46	5629.52	926.46	4922.31
		928.13	5687.73	928.13	4938.37
		929.797	5697.19	929.797	4919.94
		931.467	5755.8	931.467	4915.42
		933.134	5764.36	933.134	4939.29
		934.802	5822.59	934.802	4953
		936.469	5790.38	936.469	4979.11
		938.137	5895.69	938.137	4944.41
		939.802	5900.23	939.802	4948.15
		941.47	5914.29	941.47	4940.74
		943.135	5962.43	943.135	4953.6
		944.802	5956.42	944.802	4945.82
		946.466	5954.82	946.466	4914.14
		948.133	6027.23	948.133	4994.6
		949.796	6058.26	949.796	4964.93
		951.462	6074.1	951.462	5002.49
		953.125	6050.93	953.125	4941.38
		954.788	6062.5	954.788	4915.41
		956.453	6044.5	956.453	4905.06
		958.115	6034.68	958.115	4926.41
		959.779	6070.6	959.779	4865.98
		961.441	5992.23	961.441	4829.02
		963.104	6005.56	963.104	4876.24
		964.766	6010.73	964.766	4884.02
		966.426	6020.06	966.426	4871.1
		968.089	5982.64	968.089	4851.43
		969.749	5990.82	969.749	4953.29
		971.409	5977.54	971.409	4886.23
		973.07	5953.95	973.07	4901.05
		974.73	5939.22	974.73	4853.48
		976.389	5927.92	976.389	4849
		978.049	5948.16	978.049	4904.46
		979.708	5914.39	979.708	4883.19
		981.366	5917.31	981.366	4873.92
		983.025	5927.17	983.025	4841.08
		984.683	5900.32	984.683	4875.16
		986.34	5846.56	986.34	4923.01
		987.998	5851.97	987.998	4908
		989.655	5894.65	989.655	4875.37
		991.311	5890.22	991.311	4873.16
		992.967	5896.97	992.967	4921.02
		994.625	5892.2	994.625	4917.29
		996.28	5906.08	996.28	4980.55
		997.935	5948.87	997.935	4967.86
		999.589	5990.47	999.589	5048.28

## Sheet: Figure 4b
Fig. 4b Characterization of the iodine capture. Cl 2p XPS spectra of pristine 3·6Cl and I2@3·6Cl.
		binding energy (eV)	cageCl	binding energy (eV)	I2@cageCl
		211.2	1240.47	211.2	-3494.69
		211.1	1259.16	211.1	-3469.26
		211	1173.82	211	-3498.11
		210.9	1202.65	210.9	-3565.86
		210.8	1197.4	210.8	-3548.4
		210.7	1186.61	210.7	-3530.9
		210.6	1203.21	210.6	-3549.94
		210.5	1195.14	210.5	-3556.52
		210.4	1163.04	210.4	-3545.77
		210.3	1098.04	210.3	-3556.41
		210.2	1048.21	210.2	-3560.01
		210.1	1069.75	210.1	-3520.02
		210	1009.75	210	-3542.22
		209.9	1032.14	209.9	-3552.63
		209.8	1039.76	209.8	-3584.43
		209.7	970.523	209.7	-3615.92
		209.6	991.482	209.6	-3626.19
		209.5	1053.07	209.5	-3615.67
		209.4	1033.51	209.4	-3611.26
		209.3	993.372	209.3	-3639.69
		209.2	973.024	209.2	-3582.16
		209.1	964.381	209.1	-3656.11
		209	946.414	209	-3622.85
		208.9	973.694	208.9	-3616
		208.8	914.841	208.8	-3629.79
		208.7	914.226	208.7	-3620.96
		208.6	880.037	208.6	-3650.45
		208.5	868.402	208.5	-3671.35
		208.4	905.417	208.4	-3641.11
		208.3	908.513	208.3	-3713.18
		208.2	808.774	208.2	-3684.87
		208.1	880.477	208.1	-3667.36
		208	896.299	208	-3673.89
		207.9	917.142	207.9	-3702.75
		207.8	901.406	207.8	-3734.44
		207.7	831.833	207.7	-3697.64
		207.6	826.961	207.6	-3663.21
		207.5	825.81	207.5	-3686.83
		207.4	829.497	207.4	-3687.37
		207.3	861.725	207.3	-3735.92
		207.2	833.448	207.2	-3676.58
		207.1	784.569	207.1	-3709.16
		207	824.62	207	-3712.69
		206.9	800.345	206.9	-3705.04
		206.8	776.681	206.8	-3698.13
		206.7	805.217	206.7	-3662.03
		206.6	843.392	206.6	-3738.62
		206.5	861.71	206.5	-3706.22
		206.4	864.171	206.4	-3733.15
		206.3	875.835	206.3	-3738
		206.2	825.32	206.2	-3758.7
		206.1	769.153	206.1	-3714.45
		206	812.55	206	-3683.5
		205.9	859.014	205.9	-3672.23
		205.8	819.803	205.8	-3679.72
		205.7	754.247	205.7	-3708.25
		205.6	792.437	205.6	-3735.98
		205.5	781.608	205.5	-3740.04
		205.4	807.553	205.4	-3719.93
		205.3	781.888	205.3	-3662.27
		205.2	757.843	205.2	-3692.88
		205.1	772.404	205.1	-3674.76
		205	781.057	205	-3740.82
		204.9	791.101	204.9	-3750.75
		204.8	796.484	204.8	-3715.26
		204.7	811.45	204.7	-3748.67
		204.6	849.47	204.6	-3741.05
		204.5	893.808	204.5	-3709.19
		204.4	841.757	204.4	-3654.26
		204.3	856.578	204.3	-3666.82
		204.2	785.279	204.2	-3689.98
		204.1	791.537	204.1	-3687.86
		204	844.578	204	-3687.79
		203.9	861.64	203.9	-3739.16
		203.8	800.91	203.8	-3715.19
		203.7	747.394	203.7	-3785.66
		203.6	791.807	203.6	-3756.25
		203.5	791.517	203.5	-3767.62
		203.4	829.322	203.4	-3785.91
		203.3	788.125	203.3	-3811.77
		203.2	775.07	203.2	-3827.4
		203.1	747.679	203.1	-3790.46
		203	775.535	203	-3799.03
		202.9	728.121	202.9	-3754.25
		202.8	743.017	202.8	-3822.55
		202.7	736.59	202.7	-3785.46
		202.6	784.854	202.6	-3790.65
		202.5	677.526	202.5	-3818.79
		202.4	682.613	202.4	-3795.59
		202.3	720.003	202.3	-3781
		202.2	652.161	202.2	-3817.71
		202.1	626.11	202.1	-3794.95
		202	634.699	202	-3806.12
		201.9	668.172	201.9	-3805.77
		201.8	710.204	201.8	-3743.32
		201.7	723.339	201.7	-3776.56
		201.6	654.002	201.6	-3795.94
		201.5	638.7	201.5	-3770.73
		201.4	603.291	201.4	-3746.27
		201.3	610.199	201.3	-3781.15
		201.2	607.928	201.2	-3773.3
		201.1	634.439	201.1	-3766.88
		201	635.234	201	-3771.47
		200.9	599.92	200.9	-3750.51
		200.8	556.253	200.8	-3708.55
		200.7	566.772	200.7	-3708.4
		200.6	569.788	200.6	-3716.4
		200.5	667.822	200.5	-3609.88
		200.4	640.761	200.4	-3569.93
		200.3	634.654	200.3	-3556.39
		200.2	707.373	200.2	-3390.91
		200.1	677.046	200.1	-3323.45
		200	715.796	200	-3226.68
		199.9	714.516	199.9	-3196.95
		199.8	837.745	199.8	-3047.45
		199.7	819.643	199.7	-2961.84
		199.6	881.553	199.6	-2892.27
		199.5	968.838	199.5	-2873.83
		199.4	1013.68	199.4	-2757.86
		199.3	1203.08	199.3	-2711.16
		199.2	1361.56	199.2	-2538.81
		199.1	1592.43	199.1	-2500.2
		199	1989.04	199	-2302.19
		198.9	2418.13	198.9	-2037.6
		198.8	2978.36	198.8	-1790.31
		198.7	3443.94	198.7	-1582.33
		198.6	4184.78	198.6	-1416.66
		198.5	4820.94	198.5	-1213.89
		198.4	5327.98	198.4	-1093.66
		198.3	5553.87	198.3	-994.79
		198.2	5584.16	198.2	-1052.43
		198.1	5470.94	198.1	-1105.96
		198	4997.9	198	-1162.48
		197.9	4623.21	197.9	-1331.26
		197.8	4163.06	197.8	-1419.13
		197.7	3805	197.7	-1495.5
		197.6	3406.06	197.6	-1427.79
		197.5	3396.69	197.5	-1368.07
		197.4	3882.08	197.4	-1119.75
		197.3	4529.62	197.3	-934.58
		197.2	5485.36	197.2	-794.22
		197.1	6624.43	197.1	-511.69
		197	7503.77	197	-273.7
		196.9	8832.19	196.9	-162.33
		196.8	9603.23	196.8	-312.52
		196.7	9934.39	196.7	-425.04
		196.6	10283.4	196.6	-729.81
		196.5	9729.25	196.5	-1242.3
		196.4	8751.48	196.4	-1666.94
		196.3	7621.24	196.3	-2136.29
		196.2	6328.13	196.2	-2591.75
		196.1	5005.54	196.1	-3005.25
		196	3812.04	196	-3244.89
		195.9	2751.63	195.9	-3399.44
		195.8	1898.98	195.8	-3578.51
		195.7	1462.13	195.7	-3739.9
		195.6	1112.4	195.6	-3778.65
		195.5	940.996	195.5	-3872.36
		195.4	813.475	195.4	-3884.96
		195.3	701.055	195.3	-3868.87
		195.2	693.587	195.2	-3922.79
		195.1	628.376	195.1	-3920.61
		195	589.586	195	-3917.79
		194.9	552.136	194.9	-3915.03
		194.8	548.289	194.8	-3943.73
		194.7	581.258	194.7	-3923.65
		194.6	581.182	194.6	-3933.54
		194.5	568.087	194.5	-3918.08
		194.4	593.582	194.4	-3945.47
		194.3	571.138	194.3	-3961.92
		194.2	571.749	194.2	-3918.38
		194.1	564.711	194.1	-3942.71
		194	550.51	194	-3972.36
		193.9	540.341	193.9	-3927.63
		193.8	524.035	193.8	-3913.66
		193.7	505.612	193.7	-3971.78
		193.6	539.486	193.6	-3945.14
		193.5	566.076	193.5	-3957.34
		193.4	539.131	193.4	-3915.18
		193.3	531.017	193.3	-3952.98
		193.2	586.435	193.2	-3951.88
		193.1	548.629	193.1	-3949.54
		193	572.434	193	-3904.5
		192.9	548.674	192.9	-3921.86
		192.8	504.957	192.8	-3913.4
		192.7	555.387	192.7	-3895.34
		192.6	564.311	192.6	-3919.57
		192.5	509.119	192.5	-3973.43
		192.4	549.48	192.4	-3953.11
		192.3	536.265	192.3	-3955.33
		192.2	526.441	192.2	-3905.15
		192.1	520.163	192.1	-3927.44
		192	511.445	192	-3953.14
		191.9	551.245	191.9	-3931.33
		191.8	490.181	191.8	-3980.5
		191.7	524.385	191.7	-3995.94
		191.6	565.301	191.6	-3964.11
		191.5	539.436	191.5	-3924.93
		191.4	535.139	191.4	-3924.6
		191.3	553.521	191.3	-3891.62
		191.2	615.076	191.2	-3894.25
